# Supplementary material for: SAXS fingerprints of aldehyde dehydrogenase oligomers
Source: Data Brief. 2015 Oct 25;5:745–51. doi: 10.1016/j.dib.2015.10.017 (PMC4659792; doi:10.1016/j.dib.2015.10.017)
Supplement: Supplementary file 1 — SAXS curves for BhP5CDH, TtP5CDH, and ALDH7A1 are provided as text files with file extension .dat. Coordinates of the BhP5CDH dimer, hALDH7A1 tetramer, and TtP5CDH hexamer are provided as text files with file extension.pdb. [file mmc1.zip]

Archive with 6 entries (6 files):
- ALDH7A1SAXS.dat
- BhP5CDHSAXS.dat
- TtP5CDHSAXS.dat
- BhP5CDHdimer.pdb
- ALDH7A1tetramer.pdb
- TtP5CDHhexamer.pdb
