# Supplementary material for: SAXS fingerprints of aldehyde dehydrogenase oligomers
Source: Data Brief. 2015 Oct 25;5:745–51. doi: 10.1016/j.dib.2015.10.017 (PMC4659792; doi:10.1016/j.dib.2015.10.017)
Supplement: Supplementary file 1 — SAXS curves for BhP5CDH, TtP5CDH, and ALDH7A1 are provided as text files with file extension .dat. Coordinates of the BhP5CDH dimer, hALDH7A1 tetramer, and TtP5CDH hexamer are provided as text files with file extension.pdb. [file mmc1.zip › ALDH7A1SAXS.dat]

 Merge of: ALDH7A1_F9_2 ALDH7A1_F9_3                                                                                                                                                                                                                            
ALDH7A1_F9_2  Conc = .10E+01  Mult = .10E+01  N1 =    1  N2 =  247  SCALE =  1
ALDH7A1_F9_3  Conc = .10E+01  Mult = .10E+01  N1 =  190  N2 =  510  SCALE =  1
 0.942600E-02  0.793080E+03  0.170087E+03
 0.106420E-01  0.788901E+03  0.306409E+03
 0.112500E-01  0.808915E+03  0.363202E+03
 0.118590E-01  0.783414E+03  0.189393E+03
 0.124670E-01  0.778134E+03  0.205128E+03
 0.130750E-01  0.780010E+03  0.129790E+03
 0.136830E-01  0.766305E+03  0.127151E+03
 0.142910E-01  0.763171E+03  0.914368E+02
 0.148990E-01  0.763972E+03  0.863580E+02
 0.155070E-01  0.759424E+03  0.600653E+02
 0.161150E-01  0.758535E+03  0.585578E+02
 0.167240E-01  0.748763E+03  0.445442E+02
 0.173320E-01  0.738524E+03  0.440307E+02
 0.179400E-01  0.731141E+03  0.341339E+02
 0.185480E-01  0.725268E+03  0.296010E+02
 0.191560E-01  0.718465E+03  0.275504E+02
 0.197640E-01  0.713753E+03  0.225890E+02
 0.203720E-01  0.701620E+03  0.197214E+02
 0.209800E-01  0.697691E+03  0.165635E+02
 0.215890E-01  0.689346E+03  0.158992E+02
 0.221970E-01  0.679408E+03  0.137845E+02
 0.228050E-01  0.665652E+03  0.150185E+02
 0.234130E-01  0.659321E+03  0.113108E+02
 0.240210E-01  0.644004E+03  0.112192E+02
 0.246290E-01  0.638803E+03  0.100045E+02
 0.252370E-01  0.627087E+03  0.955587E+01
 0.258450E-01  0.620086E+03  0.851546E+01
 0.264540E-01  0.610544E+03  0.912342E+01
 0.270620E-01  0.599994E+03  0.760912E+01
 0.276700E-01  0.591000E+03  0.729387E+01
 0.282780E-01  0.583965E+03  0.683964E+01
 0.288860E-01  0.573703E+03  0.642863E+01
 0.294940E-01  0.564909E+03  0.602968E+01
 0.301020E-01  0.556235E+03  0.613855E+01
 0.307100E-01  0.547205E+03  0.557964E+01
 0.313190E-01  0.536178E+03  0.538310E+01
 0.319270E-01  0.528007E+03  0.575424E+01
 0.325350E-01  0.517478E+03  0.478281E+01
 0.331430E-01  0.502326E+03  0.545517E+01
 0.337510E-01  0.497282E+03  0.762089E+01
 0.343590E-01  0.482088E+03  0.534006E+01
 0.349670E-01  0.477912E+03  0.559793E+01
 0.355750E-01  0.468241E+03  0.483609E+01
 0.361840E-01  0.458201E+03  0.423063E+01
 0.367920E-01  0.448668E+03  0.412802E+01
 0.374000E-01  0.438001E+03  0.398475E+01
 0.380080E-01  0.427262E+03  0.407604E+01
 0.386160E-01  0.415673E+03  0.396640E+01
 0.392240E-01  0.407968E+03  0.380909E+01
 0.398320E-01  0.399154E+03  0.388861E+01
 0.404400E-01  0.389218E+03  0.354369E+01
 0.410490E-01  0.379045E+03  0.396875E+01
 0.416570E-01  0.373151E+03  0.362797E+01
 0.422650E-01  0.360744E+03  0.380753E+01
 0.428730E-01  0.354303E+03  0.365666E+01
 0.434810E-01  0.343598E+03  0.361703E+01
 0.440890E-01  0.334659E+03  0.332063E+01
 0.446970E-01  0.325085E+03  0.363913E+01
 0.453050E-01  0.318306E+03  0.334030E+01
 0.459140E-01  0.306919E+03  0.336243E+01
 0.465220E-01  0.300560E+03  0.313147E+01
 0.471300E-01  0.293456E+03  0.312029E+01
 0.477380E-01  0.284303E+03  0.296880E+01
 0.483460E-01  0.273814E+03  0.305079E+01
 0.489540E-01  0.265022E+03  0.288248E+01
 0.495620E-01  0.256697E+03  0.291120E+01
 0.501700E-01  0.248904E+03  0.282386E+01
 0.507790E-01  0.242539E+03  0.272173E+01
 0.513870E-01  0.232654E+03  0.275999E+01
 0.519950E-01  0.226607E+03  0.263027E+01
 0.526030E-01  0.218786E+03  0.269017E+01
 0.532110E-01  0.212509E+03  0.257478E+01
 0.538190E-01  0.205223E+03  0.260232E+01
 0.544270E-01  0.198983E+03  0.241171E+01
 0.550350E-01  0.189961E+03  0.276447E+01
 0.556440E-01  0.185038E+03  0.238076E+01
 0.562520E-01  0.175828E+03  0.263775E+01
 0.568600E-01  0.171156E+03  0.226084E+01
 0.574680E-01  0.163720E+03  0.226955E+01
 0.580760E-01  0.158405E+03  0.197392E+01
 0.586840E-01  0.152189E+03  0.204813E+01
 0.592920E-01  0.147592E+03  0.191860E+01
 0.599000E-01  0.141183E+03  0.185032E+01
 0.605090E-01  0.135868E+03  0.186067E+01
 0.611170E-01  0.129739E+03  0.187994E+01
 0.617250E-01  0.124933E+03  0.176719E+01
 0.623330E-01  0.119714E+03  0.168651E+01
 0.629410E-01  0.114691E+03  0.166409E+01
 0.635490E-01  0.111143E+03  0.166162E+01
 0.641570E-01  0.105717E+03  0.173067E+01
 0.647650E-01  0.102971E+03  0.158233E+01
 0.653740E-01  0.969555E+02  0.155853E+01
 0.659820E-01  0.931080E+02  0.151205E+01
 0.665900E-01  0.883387E+02  0.157311E+01
 0.671980E-01  0.850290E+02  0.136599E+01
 0.678060E-01  0.799045E+02  0.140595E+01
 0.684140E-01  0.775529E+02  0.138342E+01
 0.690220E-01  0.734534E+02  0.127692E+01
 0.696300E-01  0.706964E+02  0.127165E+01
 0.702380E-01  0.674471E+02  0.126079E+01
 0.708470E-01  0.645035E+02  0.126058E+01
 0.714550E-01  0.610592E+02  0.126256E+01
 0.720630E-01  0.590892E+02  0.124856E+01
 0.726710E-01  0.555726E+02  0.117872E+01
 0.732790E-01  0.534802E+02  0.119874E+01
 0.738870E-01  0.511591E+02  0.107552E+01
 0.744950E-01  0.484396E+02  0.109017E+01
 0.751030E-01  0.459816E+02  0.100909E+01
 0.757120E-01  0.438137E+02  0.103627E+01
 0.763200E-01  0.417200E+02  0.963636E+00
 0.769280E-01  0.390925E+02  0.973863E+00
 0.775360E-01  0.378889E+02  0.922579E+00
 0.781440E-01  0.357445E+02  0.903142E+00
 0.787520E-01  0.335799E+02  0.930763E+00
 0.793600E-01  0.315622E+02  0.896270E+00
 0.799680E-01  0.295875E+02  0.869055E+00
 0.805760E-01  0.285277E+02  0.859687E+00
 0.811850E-01  0.272733E+02  0.850421E+00
 0.817930E-01  0.262701E+02  0.790743E+00
 0.824010E-01  0.251325E+02  0.811351E+00
 0.830090E-01  0.245905E+02  0.750163E+00
 0.836170E-01  0.228894E+02  0.768831E+00
 0.842250E-01  0.218181E+02  0.729917E+00
 0.848330E-01  0.206007E+02  0.758024E+00
 0.854410E-01  0.200714E+02  0.735684E+00
 0.860490E-01  0.190705E+02  0.736873E+00
 0.866580E-01  0.188209E+02  0.714361E+00
 0.872660E-01  0.179268E+02  0.686177E+00
 0.878740E-01  0.178365E+02  0.673442E+00
 0.884820E-01  0.162130E+02  0.694415E+00
 0.890900E-01  0.157091E+02  0.726798E+00
 0.896980E-01  0.154942E+02  0.754663E+00
 0.903060E-01  0.152082E+02  0.681062E+00
 0.909140E-01  0.144451E+02  0.687427E+00
 0.915220E-01  0.141092E+02  0.646711E+00
 0.921310E-01  0.141686E+02  0.647631E+00
 0.927390E-01  0.132733E+02  0.657360E+00
 0.933470E-01  0.124865E+02  0.791777E+00
 0.939550E-01  0.123095E+02  0.672726E+00
 0.945630E-01  0.120240E+02  0.649583E+00
 0.951710E-01  0.119939E+02  0.624508E+00
 0.957790E-01  0.119690E+02  0.618142E+00
 0.963870E-01  0.119291E+02  0.576740E+00
 0.969950E-01  0.118722E+02  0.607918E+00
 0.976040E-01  0.121684E+02  0.591126E+00
 0.982120E-01  0.119960E+02  0.594437E+00
 0.988200E-01  0.115276E+02  0.626673E+00
 0.994280E-01  0.107707E+02  0.620502E+00
 0.100036E+00  0.113498E+02  0.592175E+00
 0.100644E+00  0.117332E+02  0.627820E+00
 0.101252E+00  0.112959E+02  0.593498E+00
 0.101860E+00  0.112192E+02  0.570353E+00
 0.102468E+00  0.114658E+02  0.589322E+00
 0.103077E+00  0.108012E+02  0.598670E+00
 0.103685E+00  0.109412E+02  0.598336E+00
 0.104293E+00  0.108453E+02  0.599967E+00
 0.104901E+00  0.106887E+02  0.552855E+00
 0.105509E+00  0.104669E+02  0.582050E+00
 0.106117E+00  0.105722E+02  0.556601E+00
 0.106725E+00  0.105296E+02  0.580730E+00
 0.107333E+00  0.110314E+02  0.540693E+00
 0.107941E+00  0.111431E+02  0.563060E+00
 0.108550E+00  0.115510E+02  0.563716E+00
 0.109158E+00  0.111359E+02  0.565178E+00
 0.109766E+00  0.112243E+02  0.561206E+00
 0.110374E+00  0.107119E+02  0.564639E+00
 0.110982E+00  0.108733E+02  0.582105E+00
 0.111590E+00  0.108449E+02  0.607178E+00
 0.112198E+00  0.109729E+02  0.586871E+00
 0.112806E+00  0.115829E+02  0.557086E+00
 0.113414E+00  0.111235E+02  0.563206E+00
 0.114022E+00  0.111776E+02  0.518756E+00
 0.114631E+00  0.109719E+02  0.532299E+00
 0.115239E+00  0.104627E+02  0.520756E+00
 0.115847E+00  0.110209E+02  0.535275E+00
 0.116455E+00  0.112492E+02  0.536528E+00
 0.117063E+00  0.111113E+02  0.530664E+00
 0.117671E+00  0.107888E+02  0.515096E+00
 0.118279E+00  0.105045E+02  0.527734E+00
 0.118887E+00  0.108507E+02  0.522440E+00
 0.119495E+00  0.105033E+02  0.541039E+00
 0.120103E+00  0.104306E+02  0.540019E+00
 0.120712E+00  0.102707E+02  0.538833E+00
 0.121320E+00  0.101591E+02  0.523847E+00
 0.121928E+00  0.104861E+02  0.527846E+00
 0.122536E+00  0.102390E+02  0.510907E+00
 0.123144E+00  0.978865E+01  0.509679E+00
 0.123752E+00  0.958997E+01  0.489099E+00
 0.124360E+00  0.918547E+01  0.582326E+00
 0.124968E+00  0.925220E+01  0.323453E+00
 0.125576E+00  0.933352E+01  0.314303E+00
 0.126184E+00  0.912714E+01  0.313643E+00
 0.126793E+00  0.894025E+01  0.320997E+00
 0.127401E+00  0.886479E+01  0.318092E+00
 0.128009E+00  0.863521E+01  0.331370E+00
 0.128617E+00  0.842977E+01  0.390164E+00
 0.129225E+00  0.844861E+01  0.323026E+00
 0.129833E+00  0.845155E+01  0.315837E+00
 0.130441E+00  0.827501E+01  0.312512E+00
 0.131049E+00  0.812985E+01  0.301268E+00
 0.131657E+00  0.781983E+01  0.312267E+00
 0.132265E+00  0.780721E+01  0.309759E+00
 0.132873E+00  0.751905E+01  0.307044E+00
 0.133482E+00  0.722171E+01  0.320392E+00
 0.134090E+00  0.711879E+01  0.318578E+00
 0.134698E+00  0.708862E+01  0.316284E+00
 0.135306E+00  0.703965E+01  0.309067E+00
 0.135914E+00  0.693192E+01  0.303832E+00
 0.136522E+00  0.698401E+01  0.304070E+00
 0.137130E+00  0.679841E+01  0.301049E+00
 0.137738E+00  0.650024E+01  0.302536E+00
 0.138346E+00  0.644014E+01  0.290653E+00
 0.138954E+00  0.609562E+01  0.305028E+00
 0.139562E+00  0.588667E+01  0.292560E+00
 0.140171E+00  0.586455E+01  0.287446E+00
 0.140779E+00  0.599843E+01  0.293251E+00
 0.141387E+00  0.574042E+01  0.355705E+00
 0.141995E+00  0.564146E+01  0.573842E+00
 0.142603E+00  0.520029E+01  0.392025E+00
 0.143211E+00  0.488073E+01  0.320349E+00
 0.143819E+00  0.472773E+01  0.296195E+00
 0.144427E+00  0.457525E+01  0.296627E+00
 0.145035E+00  0.430324E+01  0.289875E+00
 0.145643E+00  0.477882E+01  0.292365E+00
 0.146251E+00  0.457300E+01  0.307083E+00
 0.146860E+00  0.443761E+01  0.292797E+00
 0.147468E+00  0.424169E+01  0.279183E+00
 0.148076E+00  0.386259E+01  0.292634E+00
 0.148684E+00  0.389484E+01  0.283910E+00
 0.149292E+00  0.373580E+01  0.277902E+00
 0.149900E+00  0.400568E+01  0.279515E+00
 0.150508E+00  0.377593E+01  0.286622E+00
 0.151116E+00  0.346085E+01  0.288672E+00
 0.151724E+00  0.342029E+01  0.298062E+00
 0.152332E+00  0.323961E+01  0.325235E+00
 0.152940E+00  0.324902E+01  0.327701E+00
 0.153548E+00  0.317038E+01  0.278509E+00
 0.154156E+00  0.318417E+01  0.273248E+00
 0.154765E+00  0.292623E+01  0.267154E+00
 0.155373E+00  0.302922E+01  0.265943E+00
 0.155981E+00  0.297078E+01  0.264975E+00
 0.156589E+00  0.300660E+01  0.266475E+00
 0.157197E+00  0.278686E+01  0.270103E+00
 0.157805E+00  0.267156E+01  0.268001E+00
 0.158413E+00  0.264215E+01  0.262141E+00
 0.159021E+00  0.242344E+01  0.267804E+00
 0.159629E+00  0.244426E+01  0.276976E+00
 0.160237E+00  0.240813E+01  0.311579E+00
 0.160845E+00  0.252181E+01  0.307903E+00
 0.161453E+00  0.272106E+01  0.306056E+00
 0.162061E+00  0.253059E+01  0.309042E+00
 0.162670E+00  0.240249E+01  0.301089E+00
 0.163278E+00  0.236400E+01  0.302659E+00
 0.163886E+00  0.223495E+01  0.303812E+00
 0.164494E+00  0.217843E+01  0.295849E+00
 0.165102E+00  0.154576E+01  0.325984E+00
 0.165710E+00  0.152095E+01  0.376373E+00
 0.166318E+00  0.182729E+01  0.331945E+00
 0.166926E+00  0.195423E+01  0.317828E+00
 0.167534E+00  0.219975E+01  0.312652E+00
 0.168142E+00  0.227168E+01  0.333901E+00
 0.168750E+00  0.225979E+01  0.314764E+00
 0.169358E+00  0.218834E+01  0.303368E+00
 0.169966E+00  0.177151E+01  0.303894E+00
 0.170574E+00  0.198202E+01  0.300593E+00
 0.171183E+00  0.200623E+01  0.295190E+00
 0.171791E+00  0.218132E+01  0.295869E+00
 0.172399E+00  0.198654E+01  0.294586E+00
 0.173007E+00  0.181660E+01  0.297480E+00
 0.173615E+00  0.186612E+01  0.305768E+00
 0.174223E+00  0.163521E+01  0.310650E+00
 0.174831E+00  0.163786E+01  0.299280E+00
 0.175439E+00  0.156665E+01  0.305501E+00
 0.176047E+00  0.148912E+01  0.294027E+00
 0.176655E+00  0.129440E+01  0.286621E+00
 0.177263E+00  0.132985E+01  0.293009E+00
 0.177871E+00  0.152831E+01  0.292352E+00
 0.178479E+00  0.152980E+01  0.280311E+00
 0.179087E+00  0.112779E+01  0.283072E+00
 0.179695E+00  0.139067E+01  0.284291E+00
 0.180304E+00  0.112524E+01  0.290046E+00
 0.180912E+00  0.115729E+01  0.290390E+00
 0.181520E+00  0.167216E+01  0.288041E+00
 0.182128E+00  0.168029E+01  0.272917E+00
 0.182736E+00  0.150262E+01  0.279691E+00
 0.183344E+00  0.156081E+01  0.285861E+00
 0.183952E+00  0.163891E+01  0.283945E+00
 0.184560E+00  0.176599E+01  0.278548E+00
 0.185168E+00  0.189065E+01  0.278560E+00
 0.185776E+00  0.146154E+01  0.272563E+00
 0.186384E+00  0.123444E+01  0.267153E+00
 0.186992E+00  0.132609E+01  0.281776E+00
 0.187600E+00  0.115924E+01  0.284103E+00
 0.188208E+00  0.127498E+01  0.285799E+00
 0.188816E+00  0.121585E+01  0.277598E+00
 0.189424E+00  0.122391E+01  0.285994E+00
 0.190032E+00  0.957189E+00  0.279409E+00
 0.190641E+00  0.135832E+01  0.280998E+00
 0.191249E+00  0.115889E+01  0.270992E+00
 0.191857E+00  0.136361E+01  0.276843E+00
 0.192465E+00  0.129384E+01  0.274749E+00
 0.193073E+00  0.154144E+01  0.280283E+00
 0.193681E+00  0.137727E+01  0.283375E+00
 0.194289E+00  0.149799E+01  0.276237E+00
 0.194897E+00  0.121329E+01  0.271919E+00
 0.195505E+00  0.110637E+01  0.274560E+00
 0.196113E+00  0.134291E+01  0.270859E+00
 0.196721E+00  0.112531E+01  0.262732E+00
 0.197329E+00  0.113999E+01  0.266012E+00
 0.197937E+00  0.129580E+01  0.269281E+00
 0.198545E+00  0.131250E+01  0.284770E+00
 0.199153E+00  0.147961E+01  0.325436E+00
 0.199761E+00  0.142751E+01  0.501020E+00
 0.200369E+00  0.116290E+01  0.661990E+00
 0.200977E+00  0.997080E+00  0.361904E+00
 0.201585E+00  0.103641E+01  0.273329E+00
 0.202193E+00  0.125329E+01  0.271056E+00
 0.202802E+00  0.963969E+00  0.266084E+00
 0.203410E+00  0.137035E+01  0.275705E+00
 0.204018E+00  0.102827E+01  0.268794E+00
 0.204626E+00  0.104677E+01  0.280011E+00
 0.205234E+00  0.119798E+01  0.266661E+00
 0.205842E+00  0.107736E+01  0.264474E+00
 0.206450E+00  0.983830E+00  0.277737E+00
 0.207058E+00  0.104979E+01  0.270377E+00
 0.207666E+00  0.104467E+01  0.267049E+00
 0.208274E+00  0.982098E+00  0.287510E+00
 0.208882E+00  0.998708E+00  0.378820E+00
 0.209490E+00  0.803164E+00  0.330647E+00
 0.210098E+00  0.768410E+00  0.273561E+00
 0.210706E+00  0.773190E+00  0.258214E+00
 0.211314E+00  0.804846E+00  0.255493E+00
 0.211922E+00  0.128350E+01  0.259058E+00
 0.212530E+00  0.988320E+00  0.263841E+00
 0.213138E+00  0.807247E+00  0.263677E+00
 0.213746E+00  0.767023E+00  0.261036E+00
 0.214354E+00  0.788195E+00  0.269193E+00
 0.214962E+00  0.800760E+00  0.267025E+00
 0.215570E+00  0.853725E+00  0.263733E+00
 0.216178E+00  0.738134E+00  0.259019E+00
 0.216786E+00  0.758955E+00  0.257547E+00
 0.217394E+00  0.690415E+00  0.264597E+00
 0.218002E+00  0.911186E+00  0.262747E+00
 0.218610E+00  0.981436E+00  0.253000E+00
 0.219219E+00  0.972322E+00  0.255309E+00
 0.219827E+00  0.986152E+00  0.257367E+00
 0.220435E+00  0.766598E+00  0.255318E+00
 0.221043E+00  0.686771E+00  0.262429E+00
 0.221651E+00  0.980658E+00  0.257672E+00
 0.222259E+00  0.904202E+00  0.251276E+00
 0.222867E+00  0.101739E+01  0.259235E+00
 0.223475E+00  0.101826E+01  0.254614E+00
 0.224083E+00  0.907680E+00  0.251030E+00
 0.224691E+00  0.837286E+00  0.250895E+00
 0.225299E+00  0.693983E+00  0.252791E+00
 0.225907E+00  0.641284E+00  0.250346E+00
 0.226515E+00  0.643944E+00  0.251838E+00
 0.227123E+00  0.453267E+00  0.259042E+00
 0.227731E+00  0.484239E+00  0.247448E+00
 0.228339E+00  0.625405E+00  0.254673E+00
 0.228947E+00  0.575020E+00  0.240289E+00
 0.229555E+00  0.642684E+00  0.248544E+00
 0.230163E+00  0.711671E+00  0.247425E+00
 0.230771E+00  0.641373E+00  0.261327E+00
 0.231379E+00  0.527768E+00  0.252081E+00
 0.231987E+00  0.495662E+00  0.258727E+00
 0.232595E+00  0.629059E+00  0.255395E+00
 0.233203E+00  0.573748E+00  0.254527E+00
 0.233811E+00  0.647543E+00  0.250568E+00
 0.234419E+00  0.387045E+00  0.249417E+00
 0.235027E+00  0.508154E+00  0.248987E+00
 0.235635E+00  0.594415E+00  0.253453E+00
 0.236243E+00  0.339628E+00  0.251812E+00
 0.236851E+00  0.317586E+00  0.252237E+00
 0.237459E+00  0.585552E+00  0.249558E+00
 0.238067E+00  0.713278E+00  0.290052E+00
 0.238675E+00  0.702141E+00  0.433914E+00
 0.239283E+00  0.767724E+00  0.402524E+00
 0.239891E+00  0.485797E+00  0.732300E+00
 0.240499E+00  0.455837E+00  0.375534E+00
 0.241107E+00  0.561365E+00  0.253459E+00
 0.241715E+00  0.551202E+00  0.250873E+00
 0.242323E+00  0.605743E+00  0.248158E+00
 0.242931E+00  0.733157E+00  0.249765E+00
 0.243539E+00  0.544478E+00  0.254095E+00
 0.244147E+00  0.496792E+00  0.245981E+00
 0.244755E+00  0.586335E+00  0.247560E+00
 0.245363E+00  0.574455E+00  0.244600E+00
 0.245971E+00  0.576527E+00  0.235189E+00
 0.246579E+00  0.742651E+00  0.246898E+00
 0.247187E+00  0.679744E+00  0.245646E+00
 0.247795E+00  0.586246E+00  0.242363E+00
 0.248403E+00  0.593822E+00  0.248745E+00
 0.249011E+00  0.585725E+00  0.246883E+00
 0.249619E+00  0.619248E+00  0.240050E+00
 0.250227E+00  0.891626E+00  0.237798E+00
 0.250835E+00  0.724063E+00  0.243182E+00
 0.251443E+00  0.878914E+00  0.239124E+00
 0.252051E+00  0.775128E+00  0.262002E+00
 0.252659E+00  0.911497E+00  0.240817E+00
 0.253267E+00  0.837945E+00  0.234001E+00
 0.253875E+00  0.669788E+00  0.236800E+00
 0.254483E+00  0.873142E+00  0.239217E+00
 0.255091E+00  0.602857E+00  0.237436E+00
 0.255699E+00  0.451801E+00  0.240455E+00
 0.256307E+00  0.552727E+00  0.230531E+00
 0.256915E+00  0.661328E+00  0.232521E+00
 0.257523E+00  0.639904E+00  0.232249E+00
 0.258131E+00  0.723032E+00  0.230003E+00
 0.258739E+00  0.762288E+00  0.235027E+00
 0.259347E+00  0.636532E+00  0.245251E+00
 0.259955E+00  0.897541E+00  0.229906E+00
 0.260563E+00  0.928109E+00  0.227142E+00
 0.261171E+00  0.104775E+01  0.228905E+00
 0.261779E+00  0.743431E+00  0.236908E+00
 0.262387E+00  0.757047E+00  0.231943E+00
 0.262995E+00  0.582876E+00  0.234952E+00
 0.263603E+00  0.491278E+00  0.270102E+00
 0.264211E+00  0.503714E+00  0.394645E+00
 0.264819E+00  0.239883E+00  0.262483E+00
 0.265427E+00  0.372183E+00  0.239514E+00
 0.266035E+00  0.413813E+00  0.234366E+00
 0.266643E+00  0.533441E+00  0.233068E+00
 0.267251E+00  0.514688E+00  0.229325E+00
 0.267859E+00  0.491421E+00  0.236023E+00
 0.268467E+00  0.249785E+00  0.233075E+00
 0.269075E+00  0.182900E+00  0.236171E+00
 0.269683E+00  0.283325E+00  0.227978E+00
 0.270291E+00  0.431870E+00  0.230816E+00
 0.270899E+00  0.507169E+00  0.235722E+00
 0.271507E+00  0.444534E+00  0.298404E+00
 0.272115E+00  0.494030E+00  0.394851E+00
 0.272723E+00  0.383116E+00  0.301995E+00
 0.273331E+00  0.355335E+00  0.425664E+00
 0.273939E+00  0.248284E+00  0.274313E+00
 0.274547E+00  0.640568E+00  0.231615E+00
 0.275155E+00  0.510073E+00  0.230957E+00
 0.275763E+00  0.720836E+00  0.239056E+00
 0.276371E+00  0.708325E+00  0.230094E+00
 0.276979E+00  0.550466E+00  0.224177E+00
 0.277587E+00  0.474934E+00  0.221471E+00
 0.278195E+00  0.462128E+00  0.224428E+00
 0.278803E+00  0.455025E+00  0.216913E+00
 0.279411E+00  0.419769E+00  0.220086E+00
 0.280019E+00  0.600087E+00  0.262948E+00
 0.280626E+00  0.618002E+00  0.405017E+00
 0.281234E+00  0.596214E+00  0.531181E+00
 0.281842E+00  0.816518E+00  0.115509E+01
 0.282450E+00  0.783857E+00  0.560993E+00
 0.283058E+00  0.765776E+00  0.235685E+00
 0.283666E+00  0.560191E+00  0.221072E+00
 0.284274E+00  0.565341E+00  0.221017E+00
 0.284882E+00  0.553484E+00  0.238879E+00
 0.285490E+00  0.528951E+00  0.230023E+00
 0.286098E+00  0.467882E+00  0.229930E+00
 0.286706E+00  0.486357E+00  0.226713E+00
 0.287314E+00  0.379673E+00  0.219357E+00
 0.287922E+00  0.641179E+00  0.213980E+00
 0.288530E+00  0.530079E+00  0.212873E+00
 0.289138E+00  0.560414E+00  0.218232E+00
 0.289746E+00  0.389363E+00  0.210944E+00
 0.290354E+00  0.617256E+00  0.216856E+00
 0.290962E+00  0.580663E+00  0.216666E+00
 0.291570E+00  0.741452E+00  0.210864E+00
 0.292178E+00  0.690432E+00  0.215485E+00
 0.292786E+00  0.580227E+00  0.220488E+00
 0.293394E+00  0.530813E+00  0.212773E+00
 0.294002E+00  0.452636E+00  0.207606E+00
 0.294610E+00  0.537976E+00  0.209590E+00
 0.295217E+00  0.475916E+00  0.205434E+00
 0.295825E+00  0.683850E+00  0.207557E+00
 0.296433E+00  0.632089E+00  0.214194E+00
 0.297041E+00  0.599743E+00  0.208067E+00
 0.297649E+00  0.460880E+00  0.215937E+00
 0.298257E+00  0.347487E+00  0.211901E+00
 0.298865E+00  0.651952E+00  0.212367E+00
 0.299473E+00  0.560616E+00  0.206700E+00
 0.300081E+00  0.593143E+00  0.211007E+00
 0.300689E+00  0.529329E+00  0.201004E+00
 0.301297E+00  0.772390E+00  0.206422E+00
 0.301905E+00  0.698436E+00  0.207827E+00
 0.302513E+00  0.716851E+00  0.201742E+00
 0.303121E+00  0.809340E+00  0.200659E+00
 0.303729E+00  0.613024E+00  0.205525E+00
 0.304337E+00  0.760335E+00  0.197020E+00
 0.304945E+00  0.780227E+00  0.201637E+00
 0.305553E+00  0.740903E+00  0.203349E+00
 0.306160E+00  0.670508E+00  0.198111E+00
 0.306768E+00  0.682127E+00  0.209250E+00
 0.307376E+00  0.697265E+00  0.212329E+00
 0.307984E+00  0.664610E+00  0.215366E+00
 0.308592E+00  0.674745E+00  0.217886E+00
 0.309200E+00  0.440378E+00  0.227866E+00
 0.309808E+00  0.536847E+00  0.224282E+00
 0.310416E+00  0.619925E+00  0.433536E+00
 0.311024E+00  0.867502E+00  0.931934E+00
 0.311632E+00  0.662128E+00  0.548860E+00
 0.312240E+00  0.681072E+00  0.369260E+00
 0.312848E+00  0.547740E+00  0.264091E+00
 0.313456E+00  0.336394E+00  0.251282E+00
 0.314064E+00  0.481294E+00  0.250050E+00
 0.314671E+00  0.439848E+00  0.254430E+00
 0.315279E+00  0.289875E+00  0.249607E+00
 0.315887E+00  0.374550E+00  0.267813E+00
 0.316495E+00  0.252664E+00  0.266459E+00
 0.317103E+00  0.416891E+00  0.277184E+00
 0.317711E+00  0.846751E+00  0.273983E+00
 0.318319E+00  0.623603E+00  0.294215E+00
 0.318927E+00  0.453808E+00  0.281431E+00
---------C:\Users\Lenovo\Desktop\aldh7a1saxs\best\ALDH7A1_F9_2.mccd.B.dat-------------------
---------C:\Users\Lenovo\Desktop\aldh7a1saxs\best\ALDH7A1_F9_3.mccd.B.dat-------------------
