# Supplementary material for: SAXS fingerprints of aldehyde dehydrogenase oligomers
Source: Data Brief. 2015 Oct 25;5:745–51. doi: 10.1016/j.dib.2015.10.017 (PMC4659792; doi:10.1016/j.dib.2015.10.017)
Supplement: Supplementary file 1 — SAXS curves for BhP5CDH, TtP5CDH, and ALDH7A1 are provided as text files with file extension .dat. Coordinates of the BhP5CDH dimer, hALDH7A1 tetramer, and TtP5CDH hexamer are provided as text files with file extension.pdb. [file mmc1.zip › BhP5CDHSAXS.dat]

 Merge of: BhP5CDH_F2_1 BhP5CDH_F2_3                                                                                                                                                                                                                            
BhP5CDH_F2_1  Conc = .10E+01  Mult = .10E+01  N1 =    1  N2 =  171  SCALE =  1
BhP5CDH_F2_3  Conc = .10E+01  Mult = .98E+00  N1 =  102  N2 =  510  SCALE =  1
 0.112500E-01  0.852595E+03  0.174829E+02
 0.124670E-01  0.845083E+03  0.942302E+01
 0.130750E-01  0.830711E+03  0.135386E+02
 0.136830E-01  0.841588E+03  0.214556E+02
 0.142910E-01  0.822775E+03  0.100481E+02
 0.148990E-01  0.811155E+03  0.731811E+01
 0.155070E-01  0.816372E+03  0.642347E+01
 0.161150E-01  0.810761E+03  0.712194E+01
 0.167240E-01  0.808250E+03  0.642197E+01
 0.173320E-01  0.807315E+03  0.549580E+01
 0.179400E-01  0.803500E+03  0.642591E+01
 0.185480E-01  0.791850E+03  0.586698E+01
 0.191560E-01  0.789917E+03  0.627295E+01
 0.197640E-01  0.781341E+03  0.532001E+01
 0.203720E-01  0.783564E+03  0.563670E+01
 0.209800E-01  0.777121E+03  0.503724E+01
 0.215890E-01  0.765543E+03  0.507578E+01
 0.221970E-01  0.763169E+03  0.490303E+01
 0.228050E-01  0.757688E+03  0.539611E+01
 0.234130E-01  0.747250E+03  0.517131E+01
 0.240210E-01  0.744189E+03  0.465841E+01
 0.246290E-01  0.739687E+03  0.466270E+01
 0.252370E-01  0.729958E+03  0.426446E+01
 0.258450E-01  0.722654E+03  0.474666E+01
 0.264540E-01  0.713399E+03  0.440633E+01
 0.270620E-01  0.704226E+03  0.460497E+01
 0.276700E-01  0.698252E+03  0.442810E+01
 0.282780E-01  0.690525E+03  0.459515E+01
 0.288860E-01  0.684712E+03  0.428315E+01
 0.294940E-01  0.677066E+03  0.427606E+01
 0.301020E-01  0.669399E+03  0.393922E+01
 0.307100E-01  0.659076E+03  0.394667E+01
 0.313190E-01  0.652673E+03  0.428470E+01
 0.319270E-01  0.641273E+03  0.449609E+01
 0.325350E-01  0.632029E+03  0.473949E+01
 0.331430E-01  0.620495E+03  0.441531E+01
 0.337510E-01  0.612986E+03  0.445837E+01
 0.343590E-01  0.603714E+03  0.393116E+01
 0.349670E-01  0.599980E+03  0.430268E+01
 0.355750E-01  0.585568E+03  0.435958E+01
 0.361840E-01  0.582746E+03  0.423522E+01
 0.367920E-01  0.573307E+03  0.411953E+01
 0.374000E-01  0.564796E+03  0.454801E+01
 0.380080E-01  0.557852E+03  0.400523E+01
 0.386160E-01  0.551761E+03  0.424913E+01
 0.392240E-01  0.539364E+03  0.423908E+01
 0.398320E-01  0.532692E+03  0.423190E+01
 0.404400E-01  0.521311E+03  0.389739E+01
 0.410490E-01  0.510506E+03  0.392240E+01
 0.416570E-01  0.505586E+03  0.367069E+01
 0.422650E-01  0.493145E+03  0.375095E+01
 0.428730E-01  0.485521E+03  0.369366E+01
 0.434810E-01  0.478434E+03  0.361106E+01
 0.440890E-01  0.472094E+03  0.342609E+01
 0.446970E-01  0.460816E+03  0.361654E+01
 0.453050E-01  0.453271E+03  0.380664E+01
 0.459140E-01  0.444924E+03  0.359860E+01
 0.465220E-01  0.435023E+03  0.373745E+01
 0.471300E-01  0.429238E+03  0.340879E+01
 0.477380E-01  0.419224E+03  0.365191E+01
 0.483460E-01  0.410535E+03  0.342909E+01
 0.489540E-01  0.405270E+03  0.352768E+01
 0.495620E-01  0.399251E+03  0.364054E+01
 0.501700E-01  0.387539E+03  0.327837E+01
 0.507790E-01  0.385501E+03  0.335476E+01
 0.513870E-01  0.372198E+03  0.346991E+01
 0.519950E-01  0.365469E+03  0.323585E+01
 0.526030E-01  0.359438E+03  0.328860E+01
 0.532110E-01  0.352494E+03  0.341964E+01
 0.538190E-01  0.341502E+03  0.301751E+01
 0.544270E-01  0.337735E+03  0.313543E+01
 0.550350E-01  0.328726E+03  0.291000E+01
 0.556440E-01  0.320985E+03  0.285186E+01
 0.562520E-01  0.316290E+03  0.256693E+01
 0.568600E-01  0.307690E+03  0.279002E+01
 0.574680E-01  0.302225E+03  0.255948E+01
 0.580760E-01  0.293708E+03  0.278952E+01
 0.586840E-01  0.287143E+03  0.267060E+01
 0.592920E-01  0.281363E+03  0.251299E+01
 0.599000E-01  0.273579E+03  0.261630E+01
 0.605090E-01  0.265673E+03  0.263522E+01
 0.611170E-01  0.262781E+03  0.260338E+01
 0.617250E-01  0.254697E+03  0.240824E+01
 0.623330E-01  0.248884E+03  0.247217E+01
 0.629410E-01  0.241857E+03  0.222745E+01
 0.635490E-01  0.236077E+03  0.237592E+01
 0.641570E-01  0.229424E+03  0.219214E+01
 0.647650E-01  0.226466E+03  0.223861E+01
 0.653740E-01  0.218886E+03  0.203585E+01
 0.659820E-01  0.211433E+03  0.221239E+01
 0.665900E-01  0.204969E+03  0.201418E+01
 0.671980E-01  0.201576E+03  0.204333E+01
 0.678060E-01  0.197008E+03  0.197574E+01
 0.684140E-01  0.190725E+03  0.194434E+01
 0.690220E-01  0.189158E+03  0.183896E+01
 0.696300E-01  0.180962E+03  0.193662E+01
 0.702380E-01  0.177374E+03  0.198078E+01
 0.708470E-01  0.172120E+03  0.186542E+01
 0.714550E-01  0.168097E+03  0.185305E+01
 0.720630E-01  0.162928E+03  0.177046E+01
 0.726710E-01  0.156684E+03  0.227164E+01
 0.732790E-01  0.154926E+03  0.114385E+01
 0.738870E-01  0.152750E+03  0.115191E+01
 0.744950E-01  0.148172E+03  0.109006E+01
 0.751030E-01  0.143760E+03  0.105403E+01
 0.757120E-01  0.140158E+03  0.101398E+01
 0.763200E-01  0.135197E+03  0.992236E+00
 0.769280E-01  0.131197E+03  0.948097E+00
 0.775360E-01  0.127918E+03  0.910171E+00
 0.781440E-01  0.124997E+03  0.895000E+00
 0.787520E-01  0.119567E+03  0.865173E+00
 0.793600E-01  0.118432E+03  0.866925E+00
 0.799680E-01  0.113949E+03  0.852895E+00
 0.805760E-01  0.110940E+03  0.829210E+00
 0.811850E-01  0.107888E+03  0.806206E+00
 0.817930E-01  0.104841E+03  0.831357E+00
 0.824010E-01  0.101397E+03  0.760519E+00
 0.830090E-01  0.991919E+02  0.757983E+00
 0.836170E-01  0.965377E+02  0.741209E+00
 0.842250E-01  0.939622E+02  0.703476E+00
 0.848330E-01  0.926186E+02  0.695305E+00
 0.854410E-01  0.889192E+02  0.679033E+00
 0.860490E-01  0.863840E+02  0.666057E+00
 0.866580E-01  0.839815E+02  0.649154E+00
 0.872660E-01  0.815920E+02  0.619954E+00
 0.878740E-01  0.787729E+02  0.620570E+00
 0.884820E-01  0.773677E+02  0.663146E+00
 0.890900E-01  0.745253E+02  0.626381E+00
 0.896980E-01  0.719992E+02  0.602739E+00
 0.903060E-01  0.698997E+02  0.591627E+00
 0.909140E-01  0.684456E+02  0.593762E+00
 0.915220E-01  0.662274E+02  0.558851E+00
 0.921310E-01  0.650212E+02  0.566850E+00
 0.927390E-01  0.629616E+02  0.540698E+00
 0.933470E-01  0.610379E+02  0.547168E+00
 0.939550E-01  0.590017E+02  0.537163E+00
 0.945630E-01  0.575169E+02  0.520772E+00
 0.951710E-01  0.566217E+02  0.504285E+00
 0.957790E-01  0.543692E+02  0.508918E+00
 0.963870E-01  0.536086E+02  0.509144E+00
 0.969950E-01  0.521069E+02  0.468894E+00
 0.976040E-01  0.504422E+02  0.477942E+00
 0.982120E-01  0.484899E+02  0.455290E+00
 0.988200E-01  0.475704E+02  0.455733E+00
 0.994280E-01  0.459171E+02  0.457514E+00
 0.100036E+00  0.450640E+02  0.450510E+00
 0.100644E+00  0.441708E+02  0.436001E+00
 0.101252E+00  0.424925E+02  0.436853E+00
 0.101860E+00  0.415895E+02  0.442520E+00
 0.102468E+00  0.398027E+02  0.431693E+00
 0.103077E+00  0.392583E+02  0.413055E+00
 0.103685E+00  0.381255E+02  0.388986E+00
 0.104293E+00  0.380238E+02  0.393232E+00
 0.104901E+00  0.364600E+02  0.403788E+00
 0.105509E+00  0.354653E+02  0.404713E+00
 0.106117E+00  0.344926E+02  0.384405E+00
 0.106725E+00  0.334634E+02  0.400487E+00
 0.107333E+00  0.326584E+02  0.372100E+00
 0.107941E+00  0.320619E+02  0.379375E+00
 0.108550E+00  0.309831E+02  0.358667E+00
 0.109158E+00  0.302957E+02  0.359639E+00
 0.109766E+00  0.297200E+02  0.363340E+00
 0.110374E+00  0.289803E+02  0.364898E+00
 0.110982E+00  0.280077E+02  0.366801E+00
 0.111590E+00  0.269730E+02  0.359533E+00
 0.112198E+00  0.258889E+02  0.376843E+00
 0.112806E+00  0.250971E+02  0.360577E+00
 0.113414E+00  0.247267E+02  0.375099E+00
 0.114022E+00  0.239032E+02  0.359109E+00
 0.114631E+00  0.234339E+02  0.355417E+00
 0.115239E+00  0.223900E+02  0.367190E+00
 0.115847E+00  0.219179E+02  0.359030E+00
 0.116455E+00  0.210057E+02  0.324143E+00
 0.117063E+00  0.209146E+02  0.329804E+00
 0.117671E+00  0.205263E+02  0.315069E+00
 0.118279E+00  0.195990E+02  0.329691E+00
 0.118887E+00  0.190350E+02  0.312578E+00
 0.119495E+00  0.187731E+02  0.291735E+00
 0.120103E+00  0.179016E+02  0.285484E+00
 0.120712E+00  0.178549E+02  0.296733E+00
 0.121320E+00  0.170248E+02  0.291893E+00
 0.121928E+00  0.167702E+02  0.286197E+00
 0.122536E+00  0.166336E+02  0.295384E+00
 0.123144E+00  0.158517E+02  0.282223E+00
 0.123752E+00  0.156028E+02  0.315146E+00
 0.124360E+00  0.150605E+02  0.301290E+00
 0.124968E+00  0.143942E+02  0.295747E+00
 0.125576E+00  0.136171E+02  0.275243E+00
 0.126184E+00  0.135263E+02  0.280451E+00
 0.126793E+00  0.127787E+02  0.266278E+00
 0.127401E+00  0.129219E+02  0.260786E+00
 0.128009E+00  0.123559E+02  0.271801E+00
 0.128617E+00  0.119664E+02  0.292009E+00
 0.129225E+00  0.114975E+02  0.295054E+00
 0.129833E+00  0.113352E+02  0.280851E+00
 0.130441E+00  0.106823E+02  0.288298E+00
 0.131049E+00  0.106576E+02  0.284761E+00
 0.131657E+00  0.102774E+02  0.303437E+00
 0.132265E+00  0.100589E+02  0.286737E+00
 0.132873E+00  0.983646E+01  0.295960E+00
 0.133482E+00  0.933698E+01  0.254667E+00
 0.134090E+00  0.884834E+01  0.284368E+00
 0.134698E+00  0.900464E+01  0.254357E+00
 0.135306E+00  0.869449E+01  0.272281E+00
 0.135914E+00  0.851591E+01  0.259602E+00
 0.136522E+00  0.844220E+01  0.276434E+00
 0.137130E+00  0.771465E+01  0.274298E+00
 0.137738E+00  0.760280E+01  0.264482E+00
 0.138346E+00  0.757156E+01  0.256988E+00
 0.138954E+00  0.720103E+01  0.255607E+00
 0.139562E+00  0.717866E+01  0.268209E+00
 0.140171E+00  0.721080E+01  0.270403E+00
 0.140779E+00  0.668478E+01  0.269228E+00
 0.141387E+00  0.647023E+01  0.258529E+00
 0.141995E+00  0.622355E+01  0.279734E+00
 0.142603E+00  0.599162E+01  0.247811E+00
 0.143211E+00  0.591918E+01  0.263926E+00
 0.143819E+00  0.560611E+01  0.262890E+00
 0.144427E+00  0.563423E+01  0.242798E+00
 0.145035E+00  0.572260E+01  0.239017E+00
 0.145643E+00  0.536218E+01  0.243088E+00
 0.146251E+00  0.551258E+01  0.250570E+00
 0.146860E+00  0.509581E+01  0.252503E+00
 0.147468E+00  0.490598E+01  0.265038E+00
 0.148076E+00  0.508586E+01  0.255653E+00
 0.148684E+00  0.444918E+01  0.251125E+00
 0.149292E+00  0.413549E+01  0.255339E+00
 0.149900E+00  0.401827E+01  0.239849E+00
 0.150508E+00  0.382987E+01  0.240338E+00
 0.151116E+00  0.409017E+01  0.239666E+00
 0.151724E+00  0.413519E+01  0.238251E+00
 0.152332E+00  0.427465E+01  0.233381E+00
 0.152940E+00  0.420042E+01  0.238496E+00
 0.153548E+00  0.400565E+01  0.237396E+00
 0.154156E+00  0.403151E+01  0.237166E+00
 0.154765E+00  0.369827E+01  0.231623E+00
 0.155373E+00  0.353738E+01  0.227315E+00
 0.155981E+00  0.360573E+01  0.241656E+00
 0.156589E+00  0.339476E+01  0.237290E+00
 0.157197E+00  0.319770E+01  0.235840E+00
 0.157805E+00  0.350784E+01  0.230529E+00
 0.158413E+00  0.302268E+01  0.229002E+00
 0.159021E+00  0.304283E+01  0.229549E+00
 0.159629E+00  0.315831E+01  0.239985E+00
 0.160237E+00  0.280880E+01  0.233748E+00
 0.160845E+00  0.283306E+01  0.236532E+00
 0.161453E+00  0.289083E+01  0.235934E+00
 0.162061E+00  0.297209E+01  0.224329E+00
 0.162670E+00  0.322187E+01  0.217631E+00
 0.163278E+00  0.295741E+01  0.221264E+00
 0.163886E+00  0.294639E+01  0.223463E+00
 0.164494E+00  0.288383E+01  0.214710E+00
 0.165102E+00  0.301819E+01  0.218991E+00
 0.165710E+00  0.315721E+01  0.216017E+00
 0.166318E+00  0.333194E+01  0.211430E+00
 0.166926E+00  0.348319E+01  0.215155E+00
 0.167534E+00  0.335443E+01  0.207980E+00
 0.168142E+00  0.338483E+01  0.216746E+00
 0.168750E+00  0.297487E+01  0.219249E+00
 0.169358E+00  0.291850E+01  0.230168E+00
 0.169966E+00  0.297525E+01  0.218697E+00
 0.170574E+00  0.276676E+01  0.215520E+00
 0.171183E+00  0.295422E+01  0.212029E+00
 0.171791E+00  0.304159E+01  0.215073E+00
 0.172399E+00  0.305904E+01  0.215696E+00
 0.173007E+00  0.267227E+01  0.215068E+00
 0.173615E+00  0.309261E+01  0.218219E+00
 0.174223E+00  0.328767E+01  0.232355E+00
 0.174831E+00  0.315790E+01  0.227968E+00
 0.175439E+00  0.351728E+01  0.231042E+00
 0.176047E+00  0.335406E+01  0.233265E+00
 0.176655E+00  0.302890E+01  0.220678E+00
 0.177263E+00  0.300236E+01  0.234840E+00
 0.177871E+00  0.302008E+01  0.228648E+00
 0.178479E+00  0.311451E+01  0.225568E+00
 0.179087E+00  0.320029E+01  0.224783E+00
 0.179695E+00  0.325924E+01  0.232631E+00
 0.180304E+00  0.322783E+01  0.224863E+00
 0.180912E+00  0.324707E+01  0.238475E+00
 0.181520E+00  0.298830E+01  0.220160E+00
 0.182128E+00  0.283764E+01  0.220471E+00
 0.182736E+00  0.272371E+01  0.232916E+00
 0.183344E+00  0.305735E+01  0.210500E+00
 0.183952E+00  0.292431E+01  0.208576E+00
 0.184560E+00  0.319553E+01  0.209782E+00
 0.185168E+00  0.313118E+01  0.216304E+00
 0.185776E+00  0.297175E+01  0.201894E+00
 0.186384E+00  0.319009E+01  0.200350E+00
 0.186992E+00  0.344771E+01  0.210776E+00
 0.187600E+00  0.329405E+01  0.220763E+00
 0.188208E+00  0.309555E+01  0.212730E+00
 0.188816E+00  0.255384E+01  0.210456E+00
 0.189424E+00  0.259796E+01  0.211966E+00
 0.190032E+00  0.262384E+01  0.220639E+00
 0.190641E+00  0.272018E+01  0.198547E+00
 0.191249E+00  0.285396E+01  0.204663E+00
 0.191857E+00  0.292311E+01  0.201716E+00
 0.192465E+00  0.294748E+01  0.202349E+00
 0.193073E+00  0.272055E+01  0.201252E+00
 0.193681E+00  0.251682E+01  0.208799E+00
 0.194289E+00  0.257763E+01  0.214756E+00
 0.194897E+00  0.273382E+01  0.207059E+00
 0.195505E+00  0.271450E+01  0.218340E+00
 0.196113E+00  0.284263E+01  0.212237E+00
 0.196721E+00  0.279536E+01  0.199126E+00
 0.197329E+00  0.267357E+01  0.202806E+00
 0.197937E+00  0.291823E+01  0.210897E+00
 0.198545E+00  0.278778E+01  0.203543E+00
 0.199153E+00  0.299125E+01  0.207243E+00
 0.199761E+00  0.278710E+01  0.208028E+00
 0.200369E+00  0.258589E+01  0.193511E+00
 0.200977E+00  0.221940E+01  0.208353E+00
 0.201585E+00  0.233191E+01  0.206239E+00
 0.202193E+00  0.244394E+01  0.221166E+00
 0.202802E+00  0.245060E+01  0.199759E+00
 0.203410E+00  0.239372E+01  0.200314E+00
 0.204018E+00  0.235626E+01  0.200080E+00
 0.204626E+00  0.244406E+01  0.206032E+00
 0.205234E+00  0.278448E+01  0.193079E+00
 0.205842E+00  0.282672E+01  0.197777E+00
 0.206450E+00  0.282618E+01  0.194600E+00
 0.207058E+00  0.274471E+01  0.204541E+00
 0.207666E+00  0.249238E+01  0.200678E+00
 0.208274E+00  0.240870E+01  0.200684E+00
 0.208882E+00  0.265467E+01  0.190719E+00
 0.209490E+00  0.265341E+01  0.197630E+00
 0.210098E+00  0.298267E+01  0.204422E+00
 0.210706E+00  0.231704E+01  0.199402E+00
 0.211314E+00  0.215469E+01  0.205186E+00
 0.211922E+00  0.230676E+01  0.190461E+00
 0.212530E+00  0.244580E+01  0.199904E+00
 0.213138E+00  0.248797E+01  0.195974E+00
 0.213746E+00  0.215650E+01  0.197679E+00
 0.214354E+00  0.229353E+01  0.191441E+00
 0.214962E+00  0.208846E+01  0.186232E+00
 0.215570E+00  0.203290E+01  0.187474E+00
 0.216178E+00  0.210120E+01  0.192646E+00
 0.216786E+00  0.226083E+01  0.185776E+00
 0.217394E+00  0.224211E+01  0.191067E+00
 0.218002E+00  0.214216E+01  0.176895E+00
 0.218610E+00  0.185129E+01  0.186929E+00
 0.219219E+00  0.193257E+01  0.194019E+00
 0.219827E+00  0.233878E+01  0.179303E+00
 0.220435E+00  0.222511E+01  0.191797E+00
 0.221043E+00  0.216025E+01  0.191740E+00
 0.221651E+00  0.230231E+01  0.186419E+00
 0.222259E+00  0.180425E+01  0.192077E+00
 0.222867E+00  0.206404E+01  0.192170E+00
 0.223475E+00  0.224400E+01  0.182284E+00
 0.224083E+00  0.206137E+01  0.192519E+00
 0.224691E+00  0.202005E+01  0.185874E+00
 0.225299E+00  0.204167E+01  0.190941E+00
 0.225907E+00  0.193537E+01  0.187693E+00
 0.226515E+00  0.176271E+01  0.198388E+00
 0.227123E+00  0.190768E+01  0.192981E+00
 0.227731E+00  0.200889E+01  0.187061E+00
 0.228339E+00  0.170412E+01  0.185562E+00
 0.228947E+00  0.201201E+01  0.181463E+00
 0.229555E+00  0.194363E+01  0.184311E+00
 0.230163E+00  0.223044E+01  0.184069E+00
 0.230771E+00  0.232701E+01  0.186015E+00
 0.231379E+00  0.231669E+01  0.183398E+00
 0.231987E+00  0.211167E+01  0.187220E+00
 0.232595E+00  0.228776E+01  0.210831E+00
 0.233203E+00  0.220499E+01  0.230736E+00
 0.233811E+00  0.229183E+01  0.198647E+00
 0.234419E+00  0.225158E+01  0.182405E+00
 0.235027E+00  0.230796E+01  0.185070E+00
 0.235635E+00  0.239043E+01  0.179516E+00
 0.236243E+00  0.241946E+01  0.185069E+00
 0.236851E+00  0.257186E+01  0.187092E+00
 0.237459E+00  0.239402E+01  0.175674E+00
 0.238067E+00  0.221560E+01  0.174641E+00
 0.238675E+00  0.212413E+01  0.181030E+00
 0.239283E+00  0.216699E+01  0.171826E+00
 0.239891E+00  0.204541E+01  0.177818E+00
 0.240499E+00  0.199998E+01  0.175610E+00
 0.241107E+00  0.198216E+01  0.174586E+00
 0.241715E+00  0.219196E+01  0.178729E+00
 0.242323E+00  0.212026E+01  0.183658E+00
 0.242931E+00  0.218873E+01  0.172173E+00
 0.243539E+00  0.226724E+01  0.176324E+00
 0.244147E+00  0.219958E+01  0.178465E+00
 0.244755E+00  0.200714E+01  0.175926E+00
 0.245363E+00  0.202820E+01  0.176910E+00
 0.245971E+00  0.198485E+01  0.176544E+00
 0.246579E+00  0.206799E+01  0.175944E+00
 0.247187E+00  0.243227E+01  0.172419E+00
 0.247795E+00  0.214080E+01  0.172314E+00
 0.248403E+00  0.238134E+01  0.169081E+00
 0.249011E+00  0.225063E+01  0.177044E+00
 0.249619E+00  0.206738E+01  0.170828E+00
 0.250227E+00  0.209873E+01  0.181946E+00
 0.250835E+00  0.192299E+01  0.178545E+00
 0.251443E+00  0.213504E+01  0.180136E+00
 0.252051E+00  0.209355E+01  0.186849E+00
 0.252659E+00  0.214243E+01  0.215876E+00
 0.253267E+00  0.227566E+01  0.185273E+00
 0.253875E+00  0.219129E+01  0.176248E+00
 0.254483E+00  0.194475E+01  0.176562E+00
 0.255091E+00  0.210083E+01  0.173338E+00
 0.255699E+00  0.186825E+01  0.174552E+00
 0.256307E+00  0.197170E+01  0.172782E+00
 0.256915E+00  0.204113E+01  0.179753E+00
 0.257523E+00  0.187791E+01  0.174620E+00
 0.258131E+00  0.178223E+01  0.177581E+00
 0.258739E+00  0.155238E+01  0.176499E+00
 0.259347E+00  0.142407E+01  0.169681E+00
 0.259955E+00  0.182001E+01  0.168902E+00
 0.260563E+00  0.179620E+01  0.182304E+00
 0.261171E+00  0.182026E+01  0.176941E+00
 0.261779E+00  0.162997E+01  0.169180E+00
 0.262387E+00  0.168451E+01  0.168521E+00
 0.262995E+00  0.167086E+01  0.163757E+00
 0.263603E+00  0.170701E+01  0.170734E+00
 0.264211E+00  0.182949E+01  0.165845E+00
 0.264819E+00  0.181730E+01  0.178604E+00
 0.265427E+00  0.179244E+01  0.172823E+00
 0.266035E+00  0.175419E+01  0.170527E+00
 0.266643E+00  0.162031E+01  0.166847E+00
 0.267251E+00  0.158170E+01  0.166001E+00
 0.267859E+00  0.150093E+01  0.165627E+00
 0.268467E+00  0.153734E+01  0.167135E+00
 0.269075E+00  0.154923E+01  0.165504E+00
 0.269683E+00  0.177207E+01  0.168921E+00
 0.270291E+00  0.160114E+01  0.166180E+00
 0.270899E+00  0.151213E+01  0.168273E+00
 0.271507E+00  0.158835E+01  0.170295E+00
 0.272115E+00  0.143654E+01  0.167250E+00
 0.272723E+00  0.126664E+01  0.164911E+00
 0.273331E+00  0.148702E+01  0.163862E+00
 0.273939E+00  0.129816E+01  0.163437E+00
 0.274547E+00  0.140967E+01  0.166049E+00
 0.275155E+00  0.148326E+01  0.178586E+00
 0.275763E+00  0.123422E+01  0.164229E+00
 0.276371E+00  0.140929E+01  0.166160E+00
 0.276979E+00  0.156670E+01  0.159455E+00
 0.277587E+00  0.163439E+01  0.166641E+00
 0.278195E+00  0.146356E+01  0.165695E+00
 0.278803E+00  0.154684E+01  0.170725E+00
 0.279411E+00  0.136178E+01  0.163914E+00
 0.280019E+00  0.133315E+01  0.154953E+00
 0.280626E+00  0.139459E+01  0.157450E+00
 0.281234E+00  0.155390E+01  0.158753E+00
 0.281842E+00  0.151295E+01  0.157879E+00
 0.282450E+00  0.149238E+01  0.156172E+00
 0.283058E+00  0.133872E+01  0.165415E+00
 0.283666E+00  0.115488E+01  0.165539E+00
 0.284274E+00  0.126314E+01  0.192424E+00
 0.284882E+00  0.123853E+01  0.219621E+00
 0.285490E+00  0.134581E+01  0.311294E+00
 0.286098E+00  0.132451E+01  0.193331E+00
 0.286706E+00  0.130483E+01  0.161058E+00
 0.287314E+00  0.129844E+01  0.152682E+00
 0.287922E+00  0.125623E+01  0.155039E+00
 0.288530E+00  0.102165E+01  0.150494E+00
 0.289138E+00  0.107088E+01  0.154897E+00
 0.289746E+00  0.131813E+01  0.157161E+00
 0.290354E+00  0.116404E+01  0.160346E+00
 0.290962E+00  0.116078E+01  0.156629E+00
 0.291570E+00  0.126680E+01  0.150368E+00
 0.292178E+00  0.131224E+01  0.147211E+00
 0.292786E+00  0.143991E+01  0.147704E+00
 0.293394E+00  0.131564E+01  0.156030E+00
 0.294002E+00  0.127616E+01  0.150824E+00
 0.294610E+00  0.100082E+01  0.157956E+00
 0.295217E+00  0.107515E+01  0.155407E+00
 0.295825E+00  0.112252E+01  0.151241E+00
 0.296433E+00  0.117121E+01  0.145883E+00
 0.297041E+00  0.124611E+01  0.152497E+00
 0.297649E+00  0.104207E+01  0.148554E+00
 0.298257E+00  0.101051E+01  0.148405E+00
 0.298865E+00  0.103393E+01  0.146176E+00
 0.299473E+00  0.999197E+00  0.149618E+00
 0.300081E+00  0.102030E+01  0.153554E+00
 0.300689E+00  0.117132E+01  0.156394E+00
 0.301297E+00  0.119209E+01  0.148560E+00
 0.301905E+00  0.145475E+01  0.141871E+00
 0.302513E+00  0.121120E+01  0.153430E+00
 0.303121E+00  0.135963E+01  0.152126E+00
 0.303729E+00  0.112500E+01  0.149431E+00
 0.304337E+00  0.123657E+01  0.151693E+00
 0.304945E+00  0.136345E+01  0.153928E+00
 0.305553E+00  0.141142E+01  0.142551E+00
 0.306160E+00  0.121254E+01  0.148366E+00
 0.306768E+00  0.125670E+01  0.143615E+00
 0.307376E+00  0.135045E+01  0.146855E+00
 0.307984E+00  0.110179E+01  0.147248E+00
 0.308592E+00  0.112740E+01  0.143200E+00
 0.309200E+00  0.112723E+01  0.146224E+00
 0.309808E+00  0.907958E+00  0.147850E+00
 0.310416E+00  0.105341E+01  0.141155E+00
 0.311024E+00  0.122212E+01  0.140969E+00
 0.311632E+00  0.113646E+01  0.141840E+00
 0.312240E+00  0.105372E+01  0.139130E+00
 0.312848E+00  0.124427E+01  0.143394E+00
 0.313456E+00  0.114238E+01  0.139995E+00
 0.314064E+00  0.976373E+00  0.136472E+00
 0.314671E+00  0.103574E+01  0.139413E+00
 0.315279E+00  0.112067E+01  0.136931E+00
 0.315887E+00  0.117883E+01  0.136636E+00
 0.316495E+00  0.126326E+01  0.141410E+00
 0.317103E+00  0.116076E+01  0.138816E+00
 0.317711E+00  0.106895E+01  0.136878E+00
 0.318319E+00  0.966942E+00  0.142969E+00
 0.318927E+00  0.826113E+00  0.160177E+00
 0.319535E+00  0.104499E+01  0.181107E+00
 0.320143E+00  0.106697E+01  0.212975E+00
 0.320751E+00  0.115094E+01  0.272457E+00
---------Z:\Documents\SAXS\alsjun2012\060612Tanner\Best\BhP5CDH_F2_1.mccd.Bdat-------------------
---------Z:\Documents\SAXS\alsjun2012\060612Tanner\Best\BhP5CDH_F2_3.mccd.Bdat-------------------
