# Supplementary material for: SAXS fingerprints of aldehyde dehydrogenase oligomers
Source: Data Brief. 2015 Oct 25;5:745–51. doi: 10.1016/j.dib.2015.10.017 (PMC4659792; doi:10.1016/j.dib.2015.10.017)
Supplement: Supplementary file 1 — SAXS curves for BhP5CDH, TtP5CDH, and ALDH7A1 are provided as text files with file extension .dat. Coordinates of the BhP5CDH dimer, hALDH7A1 tetramer, and TtP5CDH hexamer are provided as text files with file extension.pdb. [file mmc1.zip › TtP5CDHSAXS.dat]

 Merge of: TtP5CDH_G5_1 TtP5CDH_G5_3                                                                                                                                                                                                                            
TtP5CDH_G5_1  Conc = .10E+01  Mult = .10E+01  N1 =    1  N2 =   96  SCALE =  1
TtP5CDH_G5_3  Conc = .10E+01  Mult = .97E+00  N1 =   70  N2 =  510  SCALE =  1
 0.112500E-01  0.217406E+04  0.159755E+02
 0.124670E-01  0.213072E+04  0.343562E+02
 0.130750E-01  0.208456E+04  0.411258E+02
 0.136830E-01  0.206980E+04  0.256131E+02
 0.142910E-01  0.203346E+04  0.151230E+02
 0.148990E-01  0.202576E+04  0.207732E+02
 0.155070E-01  0.202305E+04  0.374502E+02
 0.161150E-01  0.198119E+04  0.207261E+02
 0.167240E-01  0.199981E+04  0.236175E+02
 0.173320E-01  0.197406E+04  0.203429E+02
 0.179400E-01  0.192253E+04  0.211852E+02
 0.185480E-01  0.190729E+04  0.212778E+02
 0.191560E-01  0.190340E+04  0.213298E+02
 0.197640E-01  0.185148E+04  0.192780E+02
 0.203720E-01  0.182628E+04  0.205735E+02
 0.209800E-01  0.180474E+04  0.190989E+02
 0.215890E-01  0.176059E+04  0.185379E+02
 0.221970E-01  0.174812E+04  0.171858E+02
 0.228050E-01  0.170445E+04  0.179767E+02
 0.234130E-01  0.167147E+04  0.171543E+02
 0.240210E-01  0.164268E+04  0.179411E+02
 0.246290E-01  0.161701E+04  0.201615E+02
 0.252370E-01  0.157710E+04  0.176009E+02
 0.258450E-01  0.154841E+04  0.198821E+02
 0.264540E-01  0.150757E+04  0.184816E+02
 0.270620E-01  0.147353E+04  0.181086E+02
 0.276700E-01  0.144499E+04  0.169066E+02
 0.282780E-01  0.141014E+04  0.187975E+02
 0.288860E-01  0.138048E+04  0.168845E+02
 0.294940E-01  0.134714E+04  0.176812E+02
 0.301020E-01  0.131506E+04  0.170011E+02
 0.307100E-01  0.127320E+04  0.171770E+02
 0.313190E-01  0.125666E+04  0.163689E+02
 0.319270E-01  0.121352E+04  0.164507E+02
 0.325350E-01  0.117930E+04  0.157734E+02
 0.331430E-01  0.114022E+04  0.143952E+02
 0.337510E-01  0.111336E+04  0.154531E+02
 0.343590E-01  0.107598E+04  0.142084E+02
 0.349670E-01  0.106103E+04  0.150602E+02
 0.355750E-01  0.101873E+04  0.137860E+02
 0.361840E-01  0.988220E+03  0.140226E+02
 0.367920E-01  0.960168E+03  0.134195E+02
 0.374000E-01  0.925777E+03  0.140919E+02
 0.380080E-01  0.898025E+03  0.128614E+02
 0.386160E-01  0.877072E+03  0.137397E+02
 0.392240E-01  0.845091E+03  0.129940E+02
 0.398320E-01  0.816206E+03  0.124258E+02
 0.404400E-01  0.791930E+03  0.123065E+02
 0.410490E-01  0.758537E+03  0.123291E+02
 0.416570E-01  0.742822E+03  0.119233E+02
 0.422650E-01  0.708779E+03  0.112318E+02
 0.428730E-01  0.687480E+03  0.116224E+02
 0.434810E-01  0.661726E+03  0.107682E+02
 0.440890E-01  0.643223E+03  0.108609E+02
 0.446970E-01  0.607108E+03  0.100686E+02
 0.453050E-01  0.591594E+03  0.102389E+02
 0.459140E-01  0.562846E+03  0.944990E+01
 0.465220E-01  0.536622E+03  0.941923E+01
 0.471300E-01  0.524165E+03  0.896104E+01
 0.477380E-01  0.500869E+03  0.948963E+01
 0.483460E-01  0.475054E+03  0.819166E+01
 0.489540E-01  0.460408E+03  0.824777E+01
 0.495620E-01  0.439317E+03  0.822363E+01
 0.501700E-01  0.411314E+03  0.760874E+01
 0.507790E-01  0.406101E+03  0.761947E+01
 0.513870E-01  0.375727E+03  0.740219E+01
 0.519950E-01  0.358662E+03  0.695821E+01
 0.526030E-01  0.344544E+03  0.674233E+01
 0.532110E-01  0.316835E+03  0.891000E+01
 0.538190E-01  0.305565E+03  0.435408E+01
 0.544270E-01  0.299313E+03  0.431310E+01
 0.550350E-01  0.278723E+03  0.414159E+01
 0.556440E-01  0.262344E+03  0.401968E+01
 0.562520E-01  0.252480E+03  0.374627E+01
 0.568600E-01  0.236796E+03  0.388535E+01
 0.574680E-01  0.224760E+03  0.339483E+01
 0.580760E-01  0.211140E+03  0.340093E+01
 0.586840E-01  0.201406E+03  0.323947E+01
 0.592920E-01  0.185713E+03  0.294736E+01
 0.599000E-01  0.176737E+03  0.288334E+01
 0.605090E-01  0.164465E+03  0.275196E+01
 0.611170E-01  0.157085E+03  0.255947E+01
 0.617250E-01  0.143010E+03  0.242004E+01
 0.623330E-01  0.136074E+03  0.242195E+01
 0.629410E-01  0.126459E+03  0.219389E+01
 0.635490E-01  0.119815E+03  0.218248E+01
 0.641570E-01  0.109736E+03  0.199813E+01
 0.647650E-01  0.103495E+03  0.193261E+01
 0.653740E-01  0.957950E+02  0.177055E+01
 0.659820E-01  0.882244E+02  0.179293E+01
 0.665900E-01  0.825971E+02  0.161090E+01
 0.671980E-01  0.774040E+02  0.156538E+01
 0.678060E-01  0.721474E+02  0.146839E+01
 0.684140E-01  0.660077E+02  0.136669E+01
 0.690220E-01  0.622545E+02  0.128507E+01
 0.696300E-01  0.559521E+02  0.127005E+01
 0.702380E-01  0.531673E+02  0.150413E+01
 0.708470E-01  0.484232E+02  0.140152E+01
 0.714550E-01  0.446997E+02  0.130920E+01
 0.720630E-01  0.417425E+02  0.119844E+01
 0.726710E-01  0.379358E+02  0.113852E+01
 0.732790E-01  0.351922E+02  0.100207E+01
 0.738870E-01  0.331364E+02  0.980050E+00
 0.744950E-01  0.295819E+02  0.887816E+00
 0.751030E-01  0.273754E+02  0.834590E+00
 0.757120E-01  0.257142E+02  0.735954E+00
 0.763200E-01  0.233660E+02  0.709373E+00
 0.769280E-01  0.221186E+02  0.670832E+00
 0.775360E-01  0.209340E+02  0.622422E+00
 0.781440E-01  0.199216E+02  0.560832E+00
 0.787520E-01  0.183271E+02  0.523680E+00
 0.793600E-01  0.176550E+02  0.525646E+00
 0.799680E-01  0.168195E+02  0.471072E+00
 0.805760E-01  0.160003E+02  0.432394E+00
 0.811850E-01  0.158782E+02  0.379303E+00
 0.817930E-01  0.150290E+02  0.389835E+00
 0.824010E-01  0.153450E+02  0.372206E+00
 0.830090E-01  0.148834E+02  0.342892E+00
 0.836170E-01  0.144794E+02  0.353923E+00
 0.842250E-01  0.143429E+02  0.344029E+00
 0.848330E-01  0.142110E+02  0.363416E+00
 0.854410E-01  0.144321E+02  0.344245E+00
 0.860490E-01  0.142672E+02  0.361109E+00
 0.866580E-01  0.141276E+02  0.348227E+00
 0.872660E-01  0.142085E+02  0.373416E+00
 0.878740E-01  0.143925E+02  0.348972E+00
 0.884820E-01  0.148555E+02  0.363858E+00
 0.890900E-01  0.156837E+02  0.339716E+00
 0.896980E-01  0.159865E+02  0.351011E+00
 0.903060E-01  0.163969E+02  0.379486E+00
 0.909140E-01  0.165457E+02  0.357895E+00
 0.915220E-01  0.166417E+02  0.361877E+00
 0.921310E-01  0.164003E+02  0.352333E+00
 0.927390E-01  0.167250E+02  0.344505E+00
 0.933470E-01  0.171830E+02  0.327566E+00
 0.939550E-01  0.178690E+02  0.345717E+00
 0.945630E-01  0.184867E+02  0.357076E+00
 0.951710E-01  0.186708E+02  0.385085E+00
 0.957790E-01  0.193187E+02  0.333539E+00
 0.963870E-01  0.203168E+02  0.368320E+00
 0.969950E-01  0.198337E+02  0.340671E+00
 0.976040E-01  0.202082E+02  0.353049E+00
 0.982120E-01  0.203395E+02  0.331858E+00
 0.988200E-01  0.202999E+02  0.358415E+00
 0.994280E-01  0.204148E+02  0.364482E+00
 0.100036E+00  0.210136E+02  0.342357E+00
 0.100644E+00  0.211656E+02  0.310707E+00
 0.101252E+00  0.218282E+02  0.312102E+00
 0.101860E+00  0.217680E+02  0.292803E+00
 0.102468E+00  0.217259E+02  0.296939E+00
 0.103077E+00  0.216359E+02  0.317026E+00
 0.103685E+00  0.218309E+02  0.294290E+00
 0.104293E+00  0.219497E+02  0.323092E+00
 0.104901E+00  0.217683E+02  0.326910E+00
 0.105509E+00  0.220742E+02  0.329894E+00
 0.106117E+00  0.218769E+02  0.310109E+00
 0.106725E+00  0.215610E+02  0.308046E+00
 0.107333E+00  0.214257E+02  0.292177E+00
 0.107941E+00  0.213607E+02  0.295122E+00
 0.108550E+00  0.210613E+02  0.310618E+00
 0.109158E+00  0.205239E+02  0.313792E+00
 0.109766E+00  0.207956E+02  0.306936E+00
 0.110374E+00  0.206908E+02  0.302285E+00
 0.110982E+00  0.210419E+02  0.287787E+00
 0.111590E+00  0.209220E+02  0.284076E+00
 0.112198E+00  0.208281E+02  0.279568E+00
 0.112806E+00  0.206794E+02  0.276780E+00
 0.113414E+00  0.199196E+02  0.308721E+00
 0.114022E+00  0.199238E+02  0.282693E+00
 0.114631E+00  0.195197E+02  0.286184E+00
 0.115239E+00  0.193025E+02  0.284250E+00
 0.115847E+00  0.191377E+02  0.304225E+00
 0.116455E+00  0.184762E+02  0.306404E+00
 0.117063E+00  0.178190E+02  0.301360E+00
 0.117671E+00  0.171231E+02  0.284859E+00
 0.118279E+00  0.167348E+02  0.285875E+00
 0.118887E+00  0.162018E+02  0.301123E+00
 0.119495E+00  0.158480E+02  0.288889E+00
 0.120103E+00  0.158442E+02  0.280061E+00
 0.120712E+00  0.155817E+02  0.274503E+00
 0.121320E+00  0.150986E+02  0.290580E+00
 0.121928E+00  0.151045E+02  0.301800E+00
 0.122536E+00  0.143620E+02  0.304653E+00
 0.123144E+00  0.140746E+02  0.256639E+00
 0.123752E+00  0.135318E+02  0.284176E+00
 0.124360E+00  0.130202E+02  0.270704E+00
 0.124968E+00  0.127430E+02  0.281320E+00
 0.125576E+00  0.128003E+02  0.268355E+00
 0.126184E+00  0.122791E+02  0.289411E+00
 0.126793E+00  0.122784E+02  0.282746E+00
 0.127401E+00  0.119057E+02  0.283005E+00
 0.128009E+00  0.113326E+02  0.294427E+00
 0.128617E+00  0.108936E+02  0.272765E+00
 0.129225E+00  0.106011E+02  0.297412E+00
 0.129833E+00  0.102725E+02  0.275174E+00
 0.130441E+00  0.100914E+02  0.270546E+00
 0.131049E+00  0.954008E+01  0.293661E+00
 0.131657E+00  0.883521E+01  0.290687E+00
 0.132265E+00  0.835394E+01  0.275480E+00
 0.132873E+00  0.835837E+01  0.281410E+00
 0.133482E+00  0.777571E+01  0.263950E+00
 0.134090E+00  0.773384E+01  0.280743E+00
 0.134698E+00  0.721265E+01  0.270391E+00
 0.135306E+00  0.687400E+01  0.282430E+00
 0.135914E+00  0.659250E+01  0.265544E+00
 0.136522E+00  0.653570E+01  0.262145E+00
 0.137130E+00  0.650006E+01  0.264005E+00
 0.137738E+00  0.608563E+01  0.271179E+00
 0.138346E+00  0.620318E+01  0.279407E+00
 0.138954E+00  0.575751E+01  0.254889E+00
 0.139562E+00  0.572780E+01  0.250742E+00
 0.140171E+00  0.559941E+01  0.259550E+00
 0.140779E+00  0.550387E+01  0.254131E+00
 0.141387E+00  0.541836E+01  0.246550E+00
 0.141995E+00  0.483807E+01  0.258338E+00
 0.142603E+00  0.486474E+01  0.238806E+00
 0.143211E+00  0.472073E+01  0.243215E+00
 0.143819E+00  0.447878E+01  0.262184E+00
 0.144427E+00  0.409479E+01  0.279299E+00
 0.145035E+00  0.389896E+01  0.299778E+00
 0.145643E+00  0.387269E+01  0.443346E+00
 0.146251E+00  0.375961E+01  0.609157E+00
 0.146860E+00  0.389694E+01  0.758303E+00
 0.147468E+00  0.366411E+01  0.549681E+00
 0.148076E+00  0.361757E+01  0.730228E+00
 0.148684E+00  0.392215E+01  0.585428E+00
 0.149292E+00  0.363437E+01  0.527760E+00
 0.149900E+00  0.347076E+01  0.593375E+00
 0.150508E+00  0.331181E+01  0.321272E+00
 0.151116E+00  0.306957E+01  0.242280E+00
 0.151724E+00  0.292549E+01  0.236024E+00
 0.152332E+00  0.296649E+01  0.247487E+00
 0.152940E+00  0.287291E+01  0.228446E+00
 0.153548E+00  0.288114E+01  0.245273E+00
 0.154156E+00  0.276328E+01  0.247175E+00
 0.154765E+00  0.287230E+01  0.254634E+00
 0.155373E+00  0.283993E+01  0.247215E+00
 0.155981E+00  0.315727E+01  0.243702E+00
 0.156589E+00  0.285978E+01  0.235763E+00
 0.157197E+00  0.304024E+01  0.223588E+00
 0.157805E+00  0.274269E+01  0.230083E+00
 0.158413E+00  0.262476E+01  0.244038E+00
 0.159021E+00  0.234141E+01  0.235455E+00
 0.159629E+00  0.241371E+01  0.225466E+00
 0.160237E+00  0.254578E+01  0.229551E+00
 0.160845E+00  0.264062E+01  0.221705E+00
 0.161453E+00  0.285350E+01  0.225626E+00
 0.162061E+00  0.265888E+01  0.219913E+00
 0.162670E+00  0.303627E+01  0.236295E+00
 0.163278E+00  0.266169E+01  0.217420E+00
 0.163886E+00  0.262628E+01  0.225307E+00
 0.164494E+00  0.250497E+01  0.214985E+00
 0.165102E+00  0.266652E+01  0.228205E+00
 0.165710E+00  0.250981E+01  0.220970E+00
 0.166318E+00  0.273386E+01  0.219709E+00
 0.166926E+00  0.262169E+01  0.215453E+00
 0.167534E+00  0.243522E+01  0.222149E+00
 0.168142E+00  0.236595E+01  0.215093E+00
 0.168750E+00  0.258987E+01  0.215971E+00
 0.169358E+00  0.261477E+01  0.219217E+00
 0.169966E+00  0.239848E+01  0.209973E+00
 0.170574E+00  0.245576E+01  0.222872E+00
 0.171183E+00  0.264442E+01  0.214869E+00
 0.171791E+00  0.279422E+01  0.209944E+00
 0.172399E+00  0.282869E+01  0.207847E+00
 0.173007E+00  0.276551E+01  0.199418E+00
 0.173615E+00  0.270177E+01  0.212406E+00
 0.174223E+00  0.239546E+01  0.216855E+00
 0.174831E+00  0.234761E+01  0.212206E+00
 0.175439E+00  0.243341E+01  0.215018E+00
 0.176047E+00  0.245483E+01  0.217805E+00
 0.176655E+00  0.241805E+01  0.224081E+00
 0.177263E+00  0.241307E+01  0.223011E+00
 0.177871E+00  0.266400E+01  0.206940E+00
 0.178479E+00  0.240716E+01  0.219041E+00
 0.179087E+00  0.275575E+01  0.236425E+00
 0.179695E+00  0.291656E+01  0.238129E+00
 0.180304E+00  0.272768E+01  0.217448E+00
 0.180912E+00  0.256458E+01  0.229246E+00
 0.181520E+00  0.225418E+01  0.227701E+00
 0.182128E+00  0.237728E+01  0.217944E+00
 0.182736E+00  0.247686E+01  0.217446E+00
 0.183344E+00  0.252091E+01  0.217251E+00
 0.183952E+00  0.235544E+01  0.225315E+00
 0.184560E+00  0.243594E+01  0.220646E+00
 0.185168E+00  0.255918E+01  0.214876E+00
 0.185776E+00  0.227594E+01  0.213087E+00
 0.186384E+00  0.219349E+01  0.214654E+00
 0.186992E+00  0.238211E+01  0.208720E+00
 0.187600E+00  0.237865E+01  0.202508E+00
 0.188208E+00  0.250052E+01  0.203142E+00
 0.188816E+00  0.252982E+01  0.219631E+00
 0.189424E+00  0.220363E+01  0.208197E+00
 0.190032E+00  0.221993E+01  0.202755E+00
 0.190641E+00  0.222433E+01  0.199917E+00
 0.191249E+00  0.240205E+01  0.200856E+00
 0.191857E+00  0.221452E+01  0.207047E+00
 0.192465E+00  0.225375E+01  0.205981E+00
 0.193073E+00  0.218769E+01  0.192978E+00
 0.193681E+00  0.226083E+01  0.205901E+00
 0.194289E+00  0.225811E+01  0.212920E+00
 0.194897E+00  0.231754E+01  0.201487E+00
 0.195505E+00  0.236519E+01  0.207289E+00
 0.196113E+00  0.219643E+01  0.204240E+00
 0.196721E+00  0.207875E+01  0.206361E+00
 0.197329E+00  0.221616E+01  0.201922E+00
 0.197937E+00  0.176065E+01  0.197171E+00
 0.198545E+00  0.208355E+01  0.198543E+00
 0.199153E+00  0.199184E+01  0.203400E+00
 0.199761E+00  0.199218E+01  0.216208E+00
 0.200369E+00  0.228178E+01  0.199484E+00
 0.200977E+00  0.233432E+01  0.189664E+00
 0.201585E+00  0.224679E+01  0.199491E+00
 0.202193E+00  0.194462E+01  0.197251E+00
 0.202802E+00  0.216644E+01  0.195785E+00
 0.203410E+00  0.213539E+01  0.199661E+00
 0.204018E+00  0.186596E+01  0.203324E+00
 0.204626E+00  0.171742E+01  0.208946E+00
 0.205234E+00  0.145927E+01  0.201065E+00
 0.205842E+00  0.163261E+01  0.205962E+00
 0.206450E+00  0.164819E+01  0.189147E+00
 0.207058E+00  0.194965E+01  0.196402E+00
 0.207666E+00  0.151249E+01  0.187451E+00
 0.208274E+00  0.174897E+01  0.190343E+00
 0.208882E+00  0.173235E+01  0.189536E+00
 0.209490E+00  0.173544E+01  0.186891E+00
 0.210098E+00  0.148834E+01  0.177303E+00
 0.210706E+00  0.161742E+01  0.182738E+00
 0.211314E+00  0.161249E+01  0.194917E+00
 0.211922E+00  0.113555E+01  0.201619E+00
 0.212530E+00  0.132545E+01  0.200834E+00
 0.213138E+00  0.101137E+01  0.198268E+00
 0.213746E+00  0.129651E+01  0.187924E+00
 0.214354E+00  0.131942E+01  0.193113E+00
 0.214962E+00  0.124488E+01  0.208878E+00
 0.215570E+00  0.138980E+01  0.199337E+00
 0.216178E+00  0.123299E+01  0.193976E+00
 0.216786E+00  0.137109E+01  0.184239E+00
 0.217394E+00  0.118161E+01  0.191918E+00
 0.218002E+00  0.133266E+01  0.198285E+00
 0.218610E+00  0.145775E+01  0.182815E+00
 0.219219E+00  0.140888E+01  0.189064E+00
 0.219827E+00  0.124552E+01  0.186081E+00
 0.220435E+00  0.113363E+01  0.189224E+00
 0.221043E+00  0.108740E+01  0.198636E+00
 0.221651E+00  0.121169E+01  0.205400E+00
 0.222259E+00  0.106738E+01  0.194809E+00
 0.222867E+00  0.124039E+01  0.197658E+00
 0.223475E+00  0.117714E+01  0.190560E+00
 0.224083E+00  0.139268E+01  0.199834E+00
 0.224691E+00  0.101246E+01  0.185676E+00
 0.225299E+00  0.100890E+01  0.191754E+00
 0.225907E+00  0.734075E+00  0.198020E+00
 0.226515E+00  0.685705E+00  0.191383E+00
 0.227123E+00  0.736728E+00  0.190298E+00
 0.227731E+00  0.932709E+00  0.183948E+00
 0.228339E+00  0.124307E+01  0.186419E+00
 0.228947E+00  0.129946E+01  0.174707E+00
 0.229555E+00  0.126639E+01  0.185131E+00
 0.230163E+00  0.102228E+01  0.183432E+00
 0.230771E+00  0.104067E+01  0.185961E+00
 0.231379E+00  0.932274E+00  0.180956E+00
 0.231987E+00  0.981372E+00  0.177997E+00
 0.232595E+00  0.907722E+00  0.178312E+00
 0.233203E+00  0.921191E+00  0.182983E+00
 0.233811E+00  0.121827E+01  0.178702E+00
 0.234419E+00  0.114023E+01  0.187049E+00
 0.235027E+00  0.118733E+01  0.189443E+00
 0.235635E+00  0.134392E+01  0.176780E+00
 0.236243E+00  0.104497E+01  0.178374E+00
 0.236851E+00  0.103197E+01  0.183163E+00
 0.237459E+00  0.899408E+00  0.177348E+00
 0.238067E+00  0.100745E+01  0.182878E+00
 0.238675E+00  0.115566E+01  0.176743E+00
 0.239283E+00  0.919612E+00  0.173216E+00
 0.239891E+00  0.117940E+01  0.179411E+00
 0.240499E+00  0.108521E+01  0.172378E+00
 0.241107E+00  0.108902E+01  0.178509E+00
 0.241715E+00  0.115025E+01  0.175333E+00
 0.242323E+00  0.980550E+00  0.181682E+00
 0.242931E+00  0.930425E+00  0.178130E+00
 0.243539E+00  0.919226E+00  0.185386E+00
 0.244147E+00  0.107886E+01  0.177262E+00
 0.244755E+00  0.119103E+01  0.177617E+00
 0.245363E+00  0.132557E+01  0.181105E+00
 0.245971E+00  0.123185E+01  0.180037E+00
 0.246579E+00  0.146597E+01  0.179160E+00
 0.247187E+00  0.115812E+01  0.180472E+00
 0.247795E+00  0.110280E+01  0.187132E+00
 0.248403E+00  0.108347E+01  0.176744E+00
 0.249011E+00  0.124396E+01  0.178420E+00
 0.249619E+00  0.126429E+01  0.175150E+00
 0.250227E+00  0.114352E+01  0.173959E+00
 0.250835E+00  0.126644E+01  0.173237E+00
 0.251443E+00  0.133071E+01  0.173164E+00
 0.252051E+00  0.124667E+01  0.174746E+00
 0.252659E+00  0.130506E+01  0.182201E+00
 0.253267E+00  0.122445E+01  0.178876E+00
 0.253875E+00  0.142428E+01  0.169815E+00
 0.254483E+00  0.123884E+01  0.170281E+00
 0.255091E+00  0.129739E+01  0.163168E+00
 0.255699E+00  0.136572E+01  0.166888E+00
 0.256307E+00  0.136182E+01  0.171426E+00
 0.256915E+00  0.132427E+01  0.172720E+00
 0.257523E+00  0.113783E+01  0.175216E+00
 0.258131E+00  0.129646E+01  0.170413E+00
 0.258739E+00  0.121906E+01  0.159342E+00
 0.259347E+00  0.115534E+01  0.165744E+00
 0.259955E+00  0.108453E+01  0.164786E+00
 0.260563E+00  0.839040E+00  0.168870E+00
 0.261171E+00  0.993448E+00  0.175318E+00
 0.261779E+00  0.105354E+01  0.166199E+00
 0.262387E+00  0.116151E+01  0.169355E+00
 0.262995E+00  0.103481E+01  0.166438E+00
 0.263603E+00  0.120000E+01  0.173671E+00
 0.264211E+00  0.139295E+01  0.165685E+00
 0.264819E+00  0.124489E+01  0.171237E+00
 0.265427E+00  0.121604E+01  0.176694E+00
 0.266035E+00  0.123474E+01  0.175205E+00
 0.266643E+00  0.110557E+01  0.162232E+00
 0.267251E+00  0.108045E+01  0.161491E+00
 0.267859E+00  0.124086E+01  0.167163E+00
 0.268467E+00  0.125205E+01  0.164606E+00
 0.269075E+00  0.142943E+01  0.175711E+00
 0.269683E+00  0.133099E+01  0.163482E+00
 0.270291E+00  0.123072E+01  0.161370E+00
 0.270899E+00  0.120257E+01  0.165436E+00
 0.271507E+00  0.116447E+01  0.163199E+00
 0.272115E+00  0.121836E+01  0.167713E+00
 0.272723E+00  0.932676E+00  0.171674E+00
 0.273331E+00  0.108412E+01  0.156191E+00
 0.273939E+00  0.109654E+01  0.161522E+00
 0.274547E+00  0.111537E+01  0.157694E+00
 0.275155E+00  0.105288E+01  0.157478E+00
 0.275763E+00  0.113802E+01  0.158870E+00
 0.276371E+00  0.109893E+01  0.160077E+00
 0.276979E+00  0.109674E+01  0.160527E+00
 0.277587E+00  0.993081E+00  0.177458E+00
 0.278195E+00  0.958408E+00  0.165418E+00
 0.278803E+00  0.116614E+01  0.163664E+00
 0.279411E+00  0.101686E+01  0.163476E+00
 0.280019E+00  0.790789E+00  0.165311E+00
 0.280626E+00  0.947028E+00  0.180536E+00
 0.281234E+00  0.780690E+00  0.165666E+00
 0.281842E+00  0.775725E+00  0.161386E+00
 0.282450E+00  0.904455E+00  0.152978E+00
 0.283058E+00  0.997877E+00  0.159389E+00
 0.283666E+00  0.108782E+01  0.157058E+00
 0.284274E+00  0.103917E+01  0.157719E+00
 0.284882E+00  0.741385E+00  0.158595E+00
 0.285490E+00  0.984216E+00  0.159376E+00
 0.286098E+00  0.805029E+00  0.158158E+00
 0.286706E+00  0.758218E+00  0.162476E+00
 0.287314E+00  0.771498E+00  0.152215E+00
 0.287922E+00  0.768974E+00  0.156702E+00
 0.288530E+00  0.708982E+00  0.154319E+00
 0.289138E+00  0.870452E+00  0.161237E+00
 0.289746E+00  0.662225E+00  0.157049E+00
 0.290354E+00  0.840727E+00  0.157547E+00
 0.290962E+00  0.652960E+00  0.160890E+00
 0.291570E+00  0.656068E+00  0.167303E+00
 0.292178E+00  0.692059E+00  0.165534E+00
 0.292786E+00  0.539744E+00  0.159888E+00
 0.293394E+00  0.443526E+00  0.156442E+00
 0.294002E+00  0.427663E+00  0.152622E+00
 0.294610E+00  0.572624E+00  0.149412E+00
 0.295217E+00  0.445347E+00  0.147954E+00
 0.295825E+00  0.589093E+00  0.151023E+00
 0.296433E+00  0.644734E+00  0.148521E+00
 0.297041E+00  0.569945E+00  0.150291E+00
 0.297649E+00  0.603550E+00  0.148823E+00
 0.298257E+00  0.511788E+00  0.154818E+00
 0.298865E+00  0.442323E+00  0.150464E+00
 0.299473E+00  0.603921E+00  0.142137E+00
 0.300081E+00  0.501695E+00  0.137433E+00
 0.300689E+00  0.542493E+00  0.139318E+00
 0.301297E+00  0.608799E+00  0.150123E+00
 0.301905E+00  0.598905E+00  0.147157E+00
 0.302513E+00  0.468461E+00  0.148688E+00
 0.303121E+00  0.586251E+00  0.142796E+00
 0.303729E+00  0.642282E+00  0.151726E+00
 0.304337E+00  0.784228E+00  0.145287E+00
 0.304945E+00  0.433123E+00  0.142060E+00
 0.305553E+00  0.516373E+00  0.140290E+00
 0.306160E+00  0.597375E+00  0.140359E+00
 0.306768E+00  0.446736E+00  0.139156E+00
 0.307376E+00  0.368792E+00  0.144651E+00
 0.307984E+00  0.305140E+00  0.141029E+00
 0.308592E+00  0.247776E+00  0.140758E+00
 0.309200E+00  0.396657E+00  0.144027E+00
 0.309808E+00  0.520870E+00  0.148364E+00
 0.310416E+00  0.501815E+00  0.148283E+00
 0.311024E+00  0.530101E+00  0.153327E+00
 0.311632E+00  0.335424E+00  0.181753E+00
 0.312240E+00  0.535386E+00  0.171922E+00
 0.312848E+00  0.640298E+00  0.235565E+00
 0.313456E+00  0.516382E+00  0.158118E+00
 0.314064E+00  0.646689E+00  0.142846E+00
 0.314671E+00  0.786314E+00  0.133882E+00
 0.315279E+00  0.726912E+00  0.144112E+00
 0.315887E+00  0.642677E+00  0.134810E+00
 0.316495E+00  0.573345E+00  0.135540E+00
 0.317103E+00  0.583839E+00  0.135875E+00
 0.317711E+00  0.651466E+00  0.139125E+00
 0.318319E+00  0.473538E+00  0.159186E+00
 0.318927E+00  0.617209E+00  0.172322E+00
 0.319535E+00  0.350478E+00  0.185016E+00
 0.320143E+00  0.539633E+00  0.210969E+00
 0.320751E+00  0.587668E+00  0.257943E+00
---------\\psf\Home\Documents\SAXS\alsjun2012\060612Tanner\Best\TtP5CDH_G5_1.mccd.Adat-------------------
---------\\psf\Home\Documents\SAXS\alsjun2012\060612Tanner\Best\TtP5CDH_G5_3.mccd.Adat-------------------
