# Supplementary material for: SAXS fingerprints of aldehyde dehydrogenase oligomers
Source: Data Brief. 2015 Oct 25;5:745–51. doi: 10.1016/j.dib.2015.10.017 (PMC4659792; doi:10.1016/j.dib.2015.10.017)
Supplement: Supplementary file 1 — SAXS curves for BhP5CDH, TtP5CDH, and ALDH7A1 are provided as text files with file extension .dat. Coordinates of the BhP5CDH dimer, hALDH7A1 tetramer, and TtP5CDH hexamer are provided as text files with file extension.pdb. [file mmc1.zip › BhP5CDHdimer.pdb]

REMARK DIMER FROM PDB ENTRY 3QAN
ATOM      1  N   VAL A   0     -42.067 -31.964 -26.089  1.00 75.79           N  
ATOM      2  CA  VAL A   0     -40.639 -32.187 -26.156  1.00 75.20           C  
ATOM      3  C   VAL A   0     -39.979 -31.359 -27.236  1.00 72.94           C  
ATOM      4  O   VAL A   0     -39.567 -31.854 -28.259  1.00 75.78           O  
ATOM      5  CB  VAL A   0     -40.327 -33.662 -26.377  1.00 77.48           C  
ATOM      6  CG1 VAL A   0     -38.927 -33.987 -25.868  1.00 75.49           C  
ATOM      7  CG2 VAL A   0     -41.372 -34.532 -25.662  1.00 77.08           C  
ATOM      8  N   MET A   1     -39.942 -30.069 -27.017  1.00 66.55           N  
ATOM      9  CA  MET A   1     -39.240 -29.155 -27.861  1.00 61.79           C  
ATOM     10  C   MET A   1     -39.153 -27.991 -26.875  1.00 59.73           C  
ATOM     11  O   MET A   1     -40.029 -27.849 -26.042  1.00 57.87           O  
ATOM     12  CB  MET A   1     -40.106 -28.856 -29.067  1.00 61.33           C  
ATOM     13  CG  MET A   1     -39.433 -28.602 -30.362  1.00 55.71           C  
ATOM     14  SD  MET A   1     -38.887 -26.929 -30.639  1.00 68.62           S  
ATOM     15  CE  MET A   1     -38.823 -26.894 -32.380  1.00 61.47           C  
ATOM     16  N   LEU A   2     -38.152 -27.146 -26.914  1.00 51.16           N  
ATOM     17  CA  LEU A   2     -38.225 -26.083 -25.949  1.00 46.31           C  
ATOM     18  C   LEU A   2     -39.169 -25.015 -26.485  1.00 44.73           C  
ATOM     19  O   LEU A   2     -39.194 -24.798 -27.651  1.00 40.41           O  
ATOM     20  CB  LEU A   2     -36.847 -25.527 -25.664  1.00 44.35           C  
ATOM     21  CG  LEU A   2     -35.797 -26.406 -24.979  1.00 42.93           C  
ATOM     22  CD1 LEU A   2     -34.444 -25.857 -25.152  1.00 41.38           C  
ATOM     23  CD2 LEU A   2     -36.056 -26.538 -23.571  1.00 42.12           C  
ATOM     24  N   GLN A   3     -39.954 -24.385 -25.618  1.00 42.30           N  
ATOM     25  CA  GLN A   3     -40.774 -23.212 -25.971  1.00 43.31           C  
ATOM     26  C   GLN A   3     -39.856 -22.061 -26.408  1.00 40.82           C  
ATOM     27  O   GLN A   3     -38.738 -21.948 -25.893  1.00 38.72           O  
ATOM     28  CB  GLN A   3     -41.675 -22.780 -24.797  1.00 42.93           C  
ATOM     29  CG  GLN A   3     -42.940 -23.637 -24.629  1.00 58.84           C  
ATOM     30  CD  GLN A   3     -43.896 -23.115 -23.554  1.00 68.03           C  
ATOM     31  OE1 GLN A   3     -44.075 -21.906 -23.388  1.00 65.66           O  
ATOM     32  NE2 GLN A   3     -44.523 -24.035 -22.829  1.00 66.90           N  
ATOM     33  N   PRO A   4     -40.308 -21.226 -27.373  1.00 41.99           N  
ATOM     34  CA  PRO A   4     -39.495 -20.118 -27.891  1.00 40.11           C  
ATOM     35  C   PRO A   4     -38.876 -19.258 -26.796  1.00 40.34           C  
ATOM     36  O   PRO A   4     -39.494 -19.033 -25.753  1.00 39.19           O  
ATOM     37  CB  PRO A   4     -40.502 -19.297 -28.694  1.00 38.40           C  
ATOM     38  CG  PRO A   4     -41.451 -20.306 -29.210  1.00 45.38           C  
ATOM     39  CD  PRO A   4     -41.573 -21.356 -28.125  1.00 42.56           C  
ATOM     40  N   TYR A   5     -37.648 -18.814 -27.037  1.00 41.09           N  
ATOM     41  CA  TYR A   5     -36.971 -17.896 -26.144  1.00 35.97           C  
ATOM     42  C   TYR A   5     -37.705 -16.555 -26.044  1.00 34.18           C  
ATOM     43  O   TYR A   5     -38.157 -16.005 -27.042  1.00 35.56           O  
ATOM     44  CB  TYR A   5     -35.527 -17.658 -26.609  1.00 37.99           C  
ATOM     45  CG  TYR A   5     -34.874 -16.526 -25.865  1.00 31.92           C  
ATOM     46  CD1 TYR A   5     -34.575 -16.647 -24.510  1.00 30.42           C  
ATOM     47  CD2 TYR A   5     -34.591 -15.322 -26.499  1.00 40.05           C  
ATOM     48  CE1 TYR A   5     -34.005 -15.617 -23.815  1.00 26.12           C  
ATOM     49  CE2 TYR A   5     -34.014 -14.274 -25.800  1.00 36.23           C  
ATOM     50  CZ  TYR A   5     -33.721 -14.432 -24.459  1.00 29.48           C  
ATOM     51  OH  TYR A   5     -33.165 -13.400 -23.739  1.00 30.06           O  
ATOM     52  N   LYS A   6     -37.806 -16.041 -24.840  1.00 34.97           N  
ATOM     53  CA  LYS A   6     -38.250 -14.685 -24.535  1.00 36.63           C  
ATOM     54  C   LYS A   6     -37.522 -14.196 -23.305  1.00 36.22           C  
ATOM     55  O   LYS A   6     -37.132 -14.980 -22.473  1.00 31.97           O  
ATOM     56  CB  LYS A   6     -39.749 -14.543 -24.352  1.00 38.17           C  
ATOM     57  CG  LYS A   6     -40.510 -15.753 -23.942  1.00 47.67           C  
ATOM     58  CD  LYS A   6     -40.549 -16.042 -22.479  1.00 64.76           C  
ATOM     59  CE  LYS A   6     -41.796 -16.816 -22.091  1.00 73.40           C  
ATOM     60  NZ  LYS A   6     -41.727 -17.564 -20.817  1.00 69.65           N  
ATOM     61  N   HIS A   7     -37.344 -12.894 -23.189  1.00 31.59           N  
ATOM     62  CA  HIS A   7     -36.536 -12.394 -22.085  1.00 28.13           C  
ATOM     63  C   HIS A   7     -37.250 -12.508 -20.744  1.00 30.39           C  
ATOM     64  O   HIS A   7     -38.470 -12.391 -20.671  1.00 34.11           O  
ATOM     65  CB  HIS A   7     -36.007 -10.981 -22.359  1.00 29.70           C  
ATOM     66  CG  HIS A   7     -36.836  -9.875 -21.790  1.00 40.99           C  
ATOM     67  ND1 HIS A   7     -36.535  -9.264 -20.590  1.00 39.22           N  
ATOM     68  CD2 HIS A   7     -37.924  -9.231 -22.279  1.00 51.79           C  
ATOM     69  CE1 HIS A   7     -37.419  -8.311 -20.351  1.00 48.59           C  
ATOM     70  NE2 HIS A   7     -38.274  -8.272 -21.359  1.00 51.55           N  
ATOM     71  N   GLU A   8     -36.474 -12.780 -19.701  1.00 29.34           N  
ATOM     72  CA  GLU A   8     -36.984 -12.871 -18.346  1.00 27.84           C  
ATOM     73  C   GLU A   8     -37.415 -11.482 -17.916  1.00 32.07           C  
ATOM     74  O   GLU A   8     -36.596 -10.554 -17.949  1.00 32.71           O  
ATOM     75  CB  GLU A   8     -35.906 -13.417 -17.393  1.00 29.74           C  
ATOM     76  CG  GLU A   8     -36.312 -13.441 -15.908  1.00 23.82           C  
ATOM     77  CD  GLU A   8     -37.218 -14.619 -15.553  1.00 27.97           C  
ATOM     78  OE1 GLU A   8     -37.192 -15.654 -16.256  1.00 32.53           O  
ATOM     79  OE2 GLU A   8     -37.951 -14.512 -14.550  1.00 47.13           O  
ATOM     80  N   PRO A   9     -38.700 -11.333 -17.517  1.00 31.93           N  
ATOM     81  CA  PRO A   9     -39.255 -10.037 -17.142  1.00 34.26           C  
ATOM     82  C   PRO A   9     -38.500  -9.420 -15.972  1.00 35.95           C  
ATOM     83  O   PRO A   9     -37.977 -10.136 -15.110  1.00 32.19           O  
ATOM     84  CB  PRO A   9     -40.694 -10.367 -16.715  1.00 37.76           C  
ATOM     85  CG  PRO A   9     -40.972 -11.723 -17.259  1.00 37.38           C  
ATOM     86  CD  PRO A   9     -39.658 -12.426 -17.274  1.00 35.08           C  
ATOM     87  N   PHE A  10     -38.404  -8.098 -15.980  1.00 33.49           N  
ATOM     88  CA  PHE A  10     -37.831  -7.383 -14.862  1.00 31.67           C  
ATOM     89  C   PHE A  10     -38.856  -7.378 -13.723  1.00 32.47           C  
ATOM     90  O   PHE A  10     -40.065  -7.417 -13.967  1.00 30.57           O  
ATOM     91  CB  PHE A  10     -37.431  -5.968 -15.292  1.00 29.11           C  
ATOM     92  CG  PHE A  10     -36.382  -5.938 -16.383  1.00 36.01           C  
ATOM     93  CD1 PHE A  10     -35.101  -6.446 -16.154  1.00 41.23           C  
ATOM     94  CD2 PHE A  10     -36.678  -5.411 -17.643  1.00 38.69           C  
ATOM     95  CE1 PHE A  10     -34.128  -6.437 -17.162  1.00 44.71           C  
ATOM     96  CE2 PHE A  10     -35.713  -5.387 -18.654  1.00 34.99           C  
ATOM     97  CZ  PHE A  10     -34.436  -5.899 -18.415  1.00 46.44           C  
ATOM     98  N   THR A  11     -38.369  -7.369 -12.486  1.00 35.79           N  
ATOM     99  CA  THR A  11     -39.241  -7.350 -11.317  1.00 31.85           C  
ATOM    100  C   THR A  11     -39.793  -5.945 -11.080  1.00 32.55           C  
ATOM    101  O   THR A  11     -39.036  -4.979 -10.995  1.00 34.15           O  
ATOM    102  CB  THR A  11     -38.513  -7.879 -10.050  1.00 30.44           C  
ATOM    103  OG1 THR A  11     -37.904  -9.139 -10.359  1.00 37.82           O  
ATOM    104  CG2 THR A  11     -39.489  -8.096  -8.908  1.00 33.32           C  
ATOM    105  N   ASP A  12     -41.117  -5.852 -10.995  1.00 33.37           N  
ATOM    106  CA  ASP A  12     -41.811  -4.607 -10.675  1.00 35.43           C  
ATOM    107  C   ASP A  12     -41.836  -4.431  -9.149  1.00 36.77           C  
ATOM    108  O   ASP A  12     -42.651  -5.040  -8.454  1.00 35.61           O  
ATOM    109  CB  ASP A  12     -43.230  -4.656 -11.259  1.00 37.57           C  
ATOM    110  CG  ASP A  12     -43.996  -3.345 -11.110  1.00 36.20           C  
ATOM    111  OD1 ASP A  12     -45.201  -3.350 -11.439  1.00 55.90           O  
ATOM    112  OD2 ASP A  12     -43.430  -2.316 -10.679  1.00 39.40           O  
ATOM    113  N   PHE A  13     -40.942  -3.591  -8.634  1.00 36.56           N  
ATOM    114  CA  PHE A  13     -40.888  -3.312  -7.198  1.00 44.04           C  
ATOM    115  C   PHE A  13     -41.928  -2.282  -6.699  1.00 48.95           C  
ATOM    116  O   PHE A  13     -41.787  -1.739  -5.596  1.00 51.88           O  
ATOM    117  CB  PHE A  13     -39.465  -2.915  -6.779  1.00 43.69           C  
ATOM    118  CG  PHE A  13     -38.447  -4.009  -6.973  1.00 42.52           C  
ATOM    119  CD1 PHE A  13     -37.467  -3.901  -7.956  1.00 43.57           C  
ATOM    120  CD2 PHE A  13     -38.471  -5.151  -6.178  1.00 41.13           C  
ATOM    121  CE1 PHE A  13     -36.523  -4.913  -8.138  1.00 34.39           C  
ATOM    122  CE2 PHE A  13     -37.538  -6.167  -6.363  1.00 41.32           C  
ATOM    123  CZ  PHE A  13     -36.558  -6.041  -7.341  1.00 38.64           C  
ATOM    124  N   THR A  14     -42.964  -2.019  -7.503  1.00 47.56           N  
ATOM    125  CA  THR A  14     -44.125  -1.245  -7.041  1.00 50.91           C  
ATOM    126  C   THR A  14     -45.232  -2.174  -6.536  1.00 51.45           C  
ATOM    127  O   THR A  14     -46.155  -1.737  -5.847  1.00 54.65           O  
ATOM    128  CB  THR A  14     -44.692  -0.272  -8.120  1.00 48.34           C  
ATOM    129  OG1 THR A  14     -45.403  -1.007  -9.127  1.00 50.64           O  
ATOM    130  CG2 THR A  14     -43.584   0.569  -8.762  1.00 45.78           C  
ATOM    131  N   VAL A  15     -45.137  -3.453  -6.899  1.00 53.00           N  
ATOM    132  CA  VAL A  15     -45.995  -4.495  -6.342  1.00 51.78           C  
ATOM    133  C   VAL A  15     -45.482  -4.800  -4.939  1.00 56.84           C  
ATOM    134  O   VAL A  15     -44.280  -5.021  -4.749  1.00 56.07           O  
ATOM    135  CB  VAL A  15     -45.999  -5.773  -7.221  1.00 50.44           C  
ATOM    136  CG1 VAL A  15     -46.793  -6.901  -6.568  1.00 52.65           C  
ATOM    137  CG2 VAL A  15     -46.565  -5.468  -8.607  1.00 52.87           C  
ATOM    138  N   GLU A  16     -46.400  -4.796  -3.970  1.00 58.35           N  
ATOM    139  CA  GLU A  16     -46.080  -4.975  -2.548  1.00 55.69           C  
ATOM    140  C   GLU A  16     -45.328  -6.271  -2.254  1.00 51.75           C  
ATOM    141  O   GLU A  16     -44.340  -6.271  -1.513  1.00 52.27           O  
ATOM    142  CB  GLU A  16     -47.365  -4.907  -1.707  1.00 57.22           C  
ATOM    143  CG  GLU A  16     -47.137  -4.818  -0.200  1.00 62.35           C  
ATOM    144  CD  GLU A  16     -46.342  -3.590   0.200  1.00 68.77           C  
ATOM    145  OE1 GLU A  16     -45.291  -3.757   0.853  1.00 78.28           O  
ATOM    146  OE2 GLU A  16     -46.760  -2.462  -0.147  1.00 68.81           O  
ATOM    147  N   ALA A  17     -45.792  -7.361  -2.860  1.00 47.65           N  
ATOM    148  CA  ALA A  17     -45.230  -8.689  -2.634  1.00 43.38           C  
ATOM    149  C   ALA A  17     -43.819  -8.890  -3.212  1.00 43.76           C  
ATOM    150  O   ALA A  17     -43.092  -9.769  -2.761  1.00 40.42           O  
ATOM    151  CB  ALA A  17     -46.184  -9.760  -3.158  1.00 38.70           C  
ATOM    152  N   ASN A  18     -43.439  -8.081  -4.199  1.00 41.05           N  
ATOM    153  CA  ASN A  18     -42.112  -8.175  -4.798  1.00 41.05           C  
ATOM    154  C   ASN A  18     -41.027  -7.573  -3.908  1.00 39.20           C  
ATOM    155  O   ASN A  18     -39.944  -8.149  -3.780  1.00 39.83           O  
ATOM    156  CB  ASN A  18     -42.098  -7.540  -6.198  1.00 38.72           C  
ATOM    157  CG  ASN A  18     -42.890  -8.350  -7.222  1.00 43.18           C  
ATOM    158  OD1 ASN A  18     -43.392  -7.804  -8.201  1.00 57.73           O  
ATOM    159  ND2 ASN A  18     -43.000  -9.654  -7.000  1.00 29.00           N  
ATOM    160  N   ARG A  19     -41.332  -6.426  -3.293  1.00 37.16           N  
ATOM    161  CA  ARG A  19     -40.416  -5.759  -2.352  1.00 39.91           C  
ATOM    162  C   ARG A  19     -40.195  -6.628  -1.132  1.00 37.96           C  
ATOM    163  O   ARG A  19     -39.056  -6.846  -0.725  1.00 41.52           O  
ATOM    164  CB  ARG A  19     -40.956  -4.409  -1.867  1.00 38.08           C  
ATOM    165  CG  ARG A  19     -41.789  -3.644  -2.852  1.00 54.66           C  
ATOM    166  CD  ARG A  19     -42.571  -2.542  -2.152  1.00 65.52           C  
ATOM    167  NE  ARG A  19     -43.494  -1.884  -3.072  1.00 66.16           N  
ATOM    168  CZ  ARG A  19     -44.091  -0.720  -2.839  1.00 75.27           C  
ATOM    169  NH1 ARG A  19     -43.870  -0.061  -1.706  1.00 78.28           N  
ATOM    170  NH2 ARG A  19     -44.910  -0.211  -3.747  1.00 78.09           N  
ATOM    171  N   LYS A  20     -41.296  -7.115  -0.558  1.00 43.04           N  
ATOM    172  CA  LYS A  20     -41.267  -7.997   0.612  1.00 41.04           C  
ATOM    173  C   LYS A  20     -40.352  -9.186   0.348  1.00 40.17           C  
ATOM    174  O   LYS A  20     -39.488  -9.514   1.173  1.00 39.45           O  
ATOM    175  CB  LYS A  20     -42.685  -8.479   0.941  1.00 43.89           C  
ATOM    176  CG  LYS A  20     -42.799  -9.423   2.140  1.00 53.40           C  
ATOM    177  CD  LYS A  20     -44.133 -10.171   2.111  1.00 67.56           C  
ATOM    178  CE  LYS A  20     -44.214 -11.271   3.169  1.00 70.12           C  
ATOM    179  NZ  LYS A  20     -44.780 -10.791   4.459  1.00 59.84           N  
ATOM    180  N   ALA A  21     -40.533  -9.795  -0.824  1.00 37.17           N  
ATOM    181  CA  ALA A  21     -39.737 -10.937  -1.269  1.00 36.04           C  
ATOM    182  C   ALA A  21     -38.259 -10.572  -1.444  1.00 35.70           C  
ATOM    183  O   ALA A  21     -37.372 -11.343  -1.065  1.00 32.71           O  
ATOM    184  CB  ALA A  21     -40.310 -11.497  -2.565  1.00 38.57           C  
ATOM    185  N   PHE A  22     -38.002  -9.380  -1.984  1.00 35.77           N  
ATOM    186  CA  PHE A  22     -36.635  -8.904  -2.167  1.00 32.25           C  
ATOM    187  C   PHE A  22     -35.930  -8.591  -0.839  1.00 29.49           C  
ATOM    188  O   PHE A  22     -34.756  -8.907  -0.678  1.00 34.23           O  
ATOM    189  CB  PHE A  22     -36.598  -7.691  -3.107  1.00 37.85           C  
ATOM    190  CG  PHE A  22     -35.241  -7.429  -3.693  1.00 32.07           C  
ATOM    191  CD1 PHE A  22     -34.864  -8.031  -4.893  1.00 32.74           C  
ATOM    192  CD2 PHE A  22     -34.331  -6.605  -3.035  1.00 33.43           C  
ATOM    193  CE1 PHE A  22     -33.602  -7.807  -5.435  1.00 35.63           C  
ATOM    194  CE2 PHE A  22     -33.065  -6.364  -3.564  1.00 30.47           C  
ATOM    195  CZ  PHE A  22     -32.693  -6.972  -4.773  1.00 34.27           C  
ATOM    196  N   GLU A  23     -36.645  -7.966   0.093  1.00 28.46           N  
ATOM    197  CA  GLU A  23     -36.126  -7.706   1.438  1.00 31.07           C  
ATOM    198  C   GLU A  23     -35.808  -8.985   2.197  1.00 26.63           C  
ATOM    199  O   GLU A  23     -34.818  -9.037   2.926  1.00 30.23           O  
ATOM    200  CB  GLU A  23     -37.097  -6.852   2.264  1.00 35.13           C  
ATOM    201  CG  GLU A  23     -37.343  -5.465   1.717  1.00 44.56           C  
ATOM    202  CD  GLU A  23     -36.313  -4.439   2.153  1.00 42.07           C  
ATOM    203  OE1 GLU A  23     -35.246  -4.803   2.701  1.00 43.51           O  
ATOM    204  OE2 GLU A  23     -36.582  -3.246   1.932  1.00 43.92           O  
ATOM    205  N   GLU A  24     -36.640 -10.007   2.026  1.00 30.73           N  
ATOM    206  CA  GLU A  24     -36.371 -11.327   2.625  1.00 32.63           C  
ATOM    207  C   GLU A  24     -35.079 -11.943   2.093  1.00 33.27           C  
ATOM    208  O   GLU A  24     -34.289 -12.494   2.862  1.00 32.84           O  
ATOM    209  CB  GLU A  24     -37.541 -12.286   2.414  1.00 34.82           C  
ATOM    210  CG  GLU A  24     -38.508 -12.361   3.582  1.00 43.25           C  
ATOM    211  CD  GLU A  24     -39.959 -12.493   3.140  1.00 54.85           C  
ATOM    212  OE1 GLU A  24     -40.840 -11.887   3.788  1.00 60.35           O  
ATOM    213  OE2 GLU A  24     -40.225 -13.192   2.141  1.00 62.28           O  
ATOM    214  N   ALA A  25     -34.856 -11.818   0.784  1.00 32.24           N  
ATOM    215  CA  ALA A  25     -33.624 -12.295   0.155  1.00 28.99           C  
ATOM    216  C   ALA A  25     -32.400 -11.506   0.604  1.00 27.23           C  
ATOM    217  O   ALA A  25     -31.301 -12.064   0.685  1.00 31.27           O  
ATOM    218  CB  ALA A  25     -33.764 -12.237  -1.355  1.00 34.09           C  
ATOM    219  N   LEU A  26     -32.584 -10.215   0.901  1.00 22.98           N  
ATOM    220  CA  LEU A  26     -31.489  -9.386   1.426  1.00 28.87           C  
ATOM    221  C   LEU A  26     -31.086  -9.823   2.845  1.00 32.29           C  
ATOM    222  O   LEU A  26     -29.909  -9.796   3.187  1.00 30.68           O  
ATOM    223  CB  LEU A  26     -31.840  -7.886   1.385  1.00 30.32           C  
ATOM    224  CG  LEU A  26     -31.863  -7.151   0.023  1.00 25.97           C  
ATOM    225  CD1 LEU A  26     -32.620  -5.857   0.139  1.00 26.28           C  
ATOM    226  CD2 LEU A  26     -30.448  -6.870  -0.519  1.00 24.55           C  
ATOM    227  N   GLY A  27     -32.072 -10.237   3.643  1.00 31.06           N  
ATOM    228  CA  GLY A  27     -31.835 -10.791   4.976  1.00 34.38           C  
ATOM    229  C   GLY A  27     -31.104 -12.122   4.909  1.00 34.19           C  
ATOM    230  O   GLY A  27     -30.195 -12.375   5.699  1.00 34.46           O  
ATOM    231  N   LEU A  28     -31.497 -12.943   3.937  1.00 28.93           N  
ATOM    232  CA  LEU A  28     -30.915 -14.257   3.664  1.00 35.90           C  
ATOM    233  C   LEU A  28     -29.423 -14.150   3.363  1.00 37.54           C  
ATOM    234  O   LEU A  28     -28.615 -14.876   3.948  1.00 34.67           O  
ATOM    235  CB  LEU A  28     -31.639 -14.895   2.473  1.00 40.70           C  
ATOM    236  CG  LEU A  28     -31.724 -16.416   2.337  1.00 48.86           C  
ATOM    237  CD1 LEU A  28     -33.112 -16.901   2.729  1.00 62.14           C  
ATOM    238  CD2 LEU A  28     -31.384 -16.857   0.928  1.00 57.77           C  
ATOM    239  N   VAL A  29     -29.067 -13.220   2.473  1.00 32.66           N  
ATOM    240  CA  VAL A  29     -27.672 -12.993   2.090  1.00 33.31           C  
ATOM    241  C   VAL A  29     -26.859 -12.382   3.232  1.00 31.67           C  
ATOM    242  O   VAL A  29     -25.703 -12.789   3.461  1.00 30.65           O  
ATOM    243  CB  VAL A  29     -27.559 -12.133   0.780  1.00 31.22           C  
ATOM    244  CG1 VAL A  29     -26.132 -11.672   0.534  1.00 30.78           C  
ATOM    245  CG2 VAL A  29     -28.045 -12.922  -0.402  1.00 31.71           C  
ATOM    246  N   GLU A  30     -27.459 -11.430   3.952  1.00 28.51           N  
ATOM    247  CA  GLU A  30     -26.772 -10.747   5.060  1.00 34.03           C  
ATOM    248  C   GLU A  30     -26.290 -11.738   6.118  1.00 29.47           C  
ATOM    249  O   GLU A  30     -25.153 -11.654   6.586  1.00 32.78           O  
ATOM    250  CB  GLU A  30     -27.608  -9.619   5.684  1.00 29.49           C  
ATOM    251  CG  GLU A  30     -27.025  -9.093   7.014  1.00 48.68           C  
ATOM    252  CD  GLU A  30     -27.018  -7.578   7.130  1.00 55.04           C  
ATOM    253  OE1 GLU A  30     -28.102  -6.990   7.294  1.00 50.96           O  
ATOM    254  OE2 GLU A  30     -25.925  -6.970   7.070  1.00 51.20           O  
ATOM    255  N   LYS A  31     -27.130 -12.717   6.424  1.00 36.33           N  
ATOM    256  CA  LYS A  31     -26.776 -13.770   7.372  1.00 39.01           C  
ATOM    257  C   LYS A  31     -25.680 -14.697   6.820  1.00 40.33           C  
ATOM    258  O   LYS A  31     -24.888 -15.244   7.586  1.00 36.05           O  
ATOM    259  CB  LYS A  31     -28.030 -14.530   7.820  1.00 42.31           C  
ATOM    260  CG  LYS A  31     -28.757 -13.842   8.997  1.00 48.87           C  
ATOM    261  CD  LYS A  31     -30.213 -14.276   9.150  1.00 50.23           C  
ATOM    262  CE  LYS A  31     -31.178 -13.161   8.755  1.00 49.80           C  
ATOM    263  NZ  LYS A  31     -32.588 -13.477   9.127  1.00 58.43           N  
ATOM    264  N   GLU A  32     -25.606 -14.808   5.492  1.00 34.56           N  
ATOM    265  CA  GLU A  32     -24.593 -15.633   4.824  1.00 33.43           C  
ATOM    266  C   GLU A  32     -23.265 -14.930   4.570  1.00 28.70           C  
ATOM    267  O   GLU A  32     -22.304 -15.572   4.137  1.00 31.62           O  
ATOM    268  CB  GLU A  32     -25.139 -16.167   3.494  1.00 31.30           C  
ATOM    269  CG  GLU A  32     -26.229 -17.195   3.660  1.00 41.16           C  
ATOM    270  CD  GLU A  32     -26.322 -18.113   2.468  1.00 66.03           C  
ATOM    271  OE1 GLU A  32     -25.534 -19.085   2.412  1.00 66.27           O  
ATOM    272  OE2 GLU A  32     -27.178 -17.858   1.592  1.00 68.06           O  
ATOM    273  N   LEU A  33     -23.212 -13.622   4.829  1.00 25.96           N  
ATOM    274  CA  LEU A  33     -21.981 -12.844   4.656  1.00 30.79           C  
ATOM    275  C   LEU A  33     -20.859 -13.335   5.559  1.00 34.78           C  
ATOM    276  O   LEU A  33     -21.108 -13.727   6.699  1.00 38.62           O  
ATOM    277  CB  LEU A  33     -22.230 -11.366   4.926  1.00 31.41           C  
ATOM    278  CG  LEU A  33     -23.178 -10.591   4.009  1.00 36.44           C  
ATOM    279  CD1 LEU A  33     -23.340  -9.170   4.519  1.00 35.48           C  
ATOM    280  CD2 LEU A  33     -22.722 -10.599   2.556  1.00 28.02           C  
ATOM    281  N   GLY A  34     -19.636 -13.336   5.032  1.00 34.82           N  
ATOM    282  CA  GLY A  34     -18.447 -13.670   5.820  1.00 34.88           C  
ATOM    283  C   GLY A  34     -17.980 -15.111   5.711  1.00 35.11           C  
ATOM    284  O   GLY A  34     -17.048 -15.514   6.406  1.00 35.45           O  
ATOM    285  N   LYS A  35     -18.616 -15.870   4.846  1.00 33.14           N  
ATOM    286  CA  LYS A  35     -18.339 -17.284   4.598  1.00 36.52           C  
ATOM    287  C   LYS A  35     -17.054 -17.522   3.790  1.00 38.90           C  
ATOM    288  O   LYS A  35     -16.567 -16.638   3.145  1.00 37.55           O  
ATOM    289  CB  LYS A  35     -19.564 -17.915   3.957  1.00 37.19           C  
ATOM    290  CG  LYS A  35     -19.614 -19.387   3.853  1.00 52.92           C  
ATOM    291  CD  LYS A  35     -20.927 -19.825   3.201  1.00 61.87           C  
ATOM    292  CE  LYS A  35     -20.938 -21.292   2.803  1.00 68.99           C  
ATOM    293  NZ  LYS A  35     -21.587 -21.579   1.473  1.00 68.20           N  
ATOM    294  N   GLU A  36     -16.491 -18.716   3.877  1.00 39.82           N  
ATOM    295  CA  GLU A  36     -15.267 -19.044   3.165  1.00 39.04           C  
ATOM    296  C   GLU A  36     -15.558 -19.906   1.929  1.00 39.53           C  
ATOM    297  O   GLU A  36     -16.362 -20.836   1.986  1.00 38.09           O  
ATOM    298  CB  GLU A  36     -14.283 -19.740   4.102  1.00 43.41           C  
ATOM    299  CG  GLU A  36     -12.859 -19.246   3.968  1.00 55.19           C  
ATOM    300  CD  GLU A  36     -12.117 -19.212   5.293  1.00 68.48           C  
ATOM    301  OE1 GLU A  36     -12.664 -19.698   6.309  1.00 72.34           O  
ATOM    302  OE2 GLU A  36     -10.983 -18.689   5.318  1.00 68.76           O  
ATOM    303  N   TYR A  37     -14.898 -19.593   0.815  1.00 32.67           N  
ATOM    304  CA  TYR A  37     -15.155 -20.303  -0.445  1.00 34.61           C  
ATOM    305  C   TYR A  37     -13.915 -20.975  -1.025  1.00 28.33           C  
ATOM    306  O   TYR A  37     -12.906 -20.323  -1.285  1.00 34.51           O  
ATOM    307  CB  TYR A  37     -15.839 -19.391  -1.480  1.00 32.54           C  
ATOM    308  CG  TYR A  37     -17.172 -18.846  -1.002  1.00 34.36           C  
ATOM    309  CD1 TYR A  37     -17.234 -17.652  -0.278  1.00 23.56           C  
ATOM    310  CD2 TYR A  37     -18.365 -19.529  -1.258  1.00 32.85           C  
ATOM    311  CE1 TYR A  37     -18.434 -17.152   0.181  1.00 27.25           C  
ATOM    312  CE2 TYR A  37     -19.587 -19.028  -0.802  1.00 30.83           C  
ATOM    313  CZ  TYR A  37     -19.605 -17.835  -0.083  1.00 23.94           C  
ATOM    314  OH  TYR A  37     -20.790 -17.310   0.377  1.00 30.39           O  
ATOM    315  N   PRO A  38     -13.981 -22.298  -1.207  1.00 28.87           N  
ATOM    316  CA  PRO A  38     -12.872 -23.022  -1.815  1.00 27.89           C  
ATOM    317  C   PRO A  38     -12.800 -22.792  -3.324  1.00 27.80           C  
ATOM    318  O   PRO A  38     -13.796 -22.414  -3.940  1.00 28.89           O  
ATOM    319  CB  PRO A  38     -13.223 -24.492  -1.538  1.00 27.55           C  
ATOM    320  CG  PRO A  38     -14.701 -24.513  -1.427  1.00 32.68           C  
ATOM    321  CD  PRO A  38     -15.104 -23.182  -0.854  1.00 25.06           C  
ATOM    322  N   LEU A  39     -11.618 -23.023  -3.892  1.00 30.99           N  
ATOM    323  CA  LEU A  39     -11.461 -23.263  -5.320  1.00 30.40           C  
ATOM    324  C   LEU A  39     -12.182 -24.559  -5.685  1.00 31.57           C  
ATOM    325  O   LEU A  39     -12.359 -25.449  -4.839  1.00 36.03           O  
ATOM    326  CB  LEU A  39      -9.974 -23.404  -5.680  1.00 30.34           C  
ATOM    327  CG  LEU A  39      -8.950 -22.349  -5.266  1.00 33.58           C  
ATOM    328  CD1 LEU A  39      -7.564 -22.711  -5.794  1.00 33.89           C  
ATOM    329  CD2 LEU A  39      -9.357 -20.970  -5.758  1.00 28.07           C  
ATOM    330  N   ILE A  40     -12.600 -24.666  -6.941  1.00 27.47           N  
ATOM    331  CA  ILE A  40     -13.216 -25.880  -7.450  1.00 26.74           C  
ATOM    332  C   ILE A  40     -12.374 -26.362  -8.621  1.00 34.38           C  
ATOM    333  O   ILE A  40     -12.284 -25.695  -9.648  1.00 32.84           O  
ATOM    334  CB  ILE A  40     -14.693 -25.672  -7.913  1.00 28.96           C  
ATOM    335  CG1 ILE A  40     -15.549 -24.920  -6.869  1.00 29.27           C  
ATOM    336  CG2 ILE A  40     -15.331 -27.011  -8.295  1.00 39.27           C  
ATOM    337  CD1 ILE A  40     -15.974 -25.709  -5.595  1.00 26.57           C  
ATOM    338  N   ILE A  41     -11.720 -27.504  -8.444  1.00 29.26           N  
ATOM    339  CA  ILE A  41     -10.874 -28.088  -9.474  1.00 36.79           C  
ATOM    340  C   ILE A  41     -11.231 -29.570  -9.592  1.00 39.97           C  
ATOM    341  O   ILE A  41     -11.072 -30.314  -8.627  1.00 33.38           O  
ATOM    342  CB  ILE A  41      -9.356 -27.885  -9.167  1.00 35.88           C  
ATOM    343  CG1 ILE A  41      -9.015 -26.387  -9.067  1.00 33.35           C  
ATOM    344  CG2 ILE A  41      -8.495 -28.590 -10.230  1.00 41.99           C  
ATOM    345  CD1 ILE A  41      -7.568 -26.049  -8.710  1.00 28.73           C  
ATOM    346  N   ASN A  42     -11.747 -29.976 -10.761  1.00 42.20           N  
ATOM    347  CA  ASN A  42     -12.199 -31.360 -11.022  1.00 38.03           C  
ATOM    348  C   ASN A  42     -13.246 -31.847 -10.009  1.00 41.75           C  
ATOM    349  O   ASN A  42     -13.239 -33.013  -9.592  1.00 42.68           O  
ATOM    350  CB  ASN A  42     -11.001 -32.332 -11.111  1.00 39.52           C  
ATOM    351  CG  ASN A  42     -11.305 -33.596 -11.922  1.00 44.39           C  
ATOM    352  OD1 ASN A  42     -12.275 -33.657 -12.687  1.00 38.99           O  
ATOM    353  ND2 ASN A  42     -10.469 -34.616 -11.747  1.00 39.22           N  
ATOM    354  N   GLY A  43     -14.124 -30.932  -9.596  1.00 35.52           N  
ATOM    355  CA  GLY A  43     -15.220 -31.236  -8.675  1.00 34.93           C  
ATOM    356  C   GLY A  43     -14.818 -31.212  -7.210  1.00 37.93           C  
ATOM    357  O   GLY A  43     -15.670 -31.186  -6.330  1.00 38.23           O  
ATOM    358  N   GLU A  44     -13.513 -31.198  -6.962  1.00 36.93           N  
ATOM    359  CA  GLU A  44     -12.960 -31.193  -5.614  1.00 41.95           C  
ATOM    360  C   GLU A  44     -12.861 -29.769  -5.095  1.00 37.89           C  
ATOM    361  O   GLU A  44     -12.547 -28.854  -5.850  1.00 36.57           O  
ATOM    362  CB  GLU A  44     -11.574 -31.843  -5.620  1.00 41.36           C  
ATOM    363  CG  GLU A  44     -11.582 -33.333  -5.966  1.00 49.00           C  
ATOM    364  CD  GLU A  44     -12.341 -34.161  -4.944  1.00 59.90           C  
ATOM    365  OE1 GLU A  44     -13.391 -34.737  -5.303  1.00 58.21           O  
ATOM    366  OE2 GLU A  44     -11.900 -34.215  -3.775  1.00 59.01           O  
ATOM    367  N   ARG A  45     -13.141 -29.603  -3.806  1.00 35.91           N  
ATOM    368  CA  ARG A  45     -12.952 -28.343  -3.098  1.00 39.25           C  
ATOM    369  C   ARG A  45     -11.500 -28.233  -2.638  1.00 42.63           C  
ATOM    370  O   ARG A  45     -11.004 -29.116  -1.928  1.00 45.14           O  
ATOM    371  CB  ARG A  45     -13.888 -28.272  -1.884  1.00 38.75           C  
ATOM    372  CG  ARG A  45     -15.371 -28.417  -2.219  1.00 44.83           C  
ATOM    373  CD  ARG A  45     -16.237 -28.244  -0.971  1.00 52.25           C  
ATOM    374  NE  ARG A  45     -17.630 -28.625  -1.201  1.00 62.10           N  
ATOM    375  CZ  ARG A  45     -18.290 -29.551  -0.507  1.00 64.49           C  
ATOM    376  NH1 ARG A  45     -19.557 -29.820  -0.802  1.00 60.89           N  
ATOM    377  NH2 ARG A  45     -17.701 -30.200   0.490  1.00 63.54           N  
ATOM    378  N   VAL A  46     -10.819 -27.162  -3.051  1.00 37.89           N  
ATOM    379  CA  VAL A  46      -9.414 -26.932  -2.687  1.00 38.84           C  
ATOM    380  C   VAL A  46      -9.239 -25.598  -1.956  1.00 40.39           C  
ATOM    381  O   VAL A  46      -9.344 -24.532  -2.559  1.00 37.38           O  
ATOM    382  CB  VAL A  46      -8.468 -26.981  -3.929  1.00 37.22           C  
ATOM    383  CG1 VAL A  46      -7.017 -26.758  -3.522  1.00 41.11           C  
ATOM    384  CG2 VAL A  46      -8.593 -28.308  -4.670  1.00 45.06           C  
ATOM    385  N   THR A  47      -8.966 -25.674  -0.655  1.00 43.49           N  
ATOM    386  CA  THR A  47      -8.756 -24.495   0.179  1.00 45.82           C  
ATOM    387  C   THR A  47      -7.262 -24.154   0.261  1.00 46.47           C  
ATOM    388  O   THR A  47      -6.426 -25.034   0.448  1.00 42.93           O  
ATOM    389  CB  THR A  47      -9.359 -24.700   1.608  1.00 51.12           C  
ATOM    390  OG1 THR A  47     -10.705 -25.178   1.503  1.00 48.31           O  
ATOM    391  CG2 THR A  47      -9.364 -23.402   2.417  1.00 50.63           C  
ATOM    392  N   THR A  48      -6.932 -22.878   0.075  1.00 46.26           N  
ATOM    393  CA  THR A  48      -5.588 -22.373   0.359  1.00 51.97           C  
ATOM    394  C   THR A  48      -5.690 -21.547   1.637  1.00 52.73           C  
ATOM    395  O   THR A  48      -6.794 -21.145   2.006  1.00 51.87           O  
ATOM    396  CB  THR A  48      -5.057 -21.493  -0.793  1.00 53.31           C  
ATOM    397  OG1 THR A  48      -6.044 -20.516  -1.143  1.00 50.42           O  
ATOM    398  CG2 THR A  48      -4.746 -22.338  -2.022  1.00 53.57           C  
ATOM    399  N   GLU A  49      -4.573 -21.312   2.331  1.00 57.91           N  
ATOM    400  CA  GLU A  49      -4.597 -20.402   3.491  1.00 58.57           C  
ATOM    401  C   GLU A  49      -4.333 -18.954   3.071  1.00 56.64           C  
ATOM    402  O   GLU A  49      -4.654 -18.022   3.804  1.00 59.46           O  
ATOM    403  CB  GLU A  49      -3.661 -20.847   4.633  1.00 64.59           C  
ATOM    404  CG  GLU A  49      -4.182 -20.436   6.030  1.00 63.38           C  
ATOM    405  CD  GLU A  49      -3.143 -20.531   7.148  1.00 68.94           C  
ATOM    406  OE1 GLU A  49      -2.727 -21.658   7.509  1.00 60.69           O  
ATOM    407  OE2 GLU A  49      -2.763 -19.467   7.691  1.00 61.20           O  
ATOM    408  N   ASP A  50      -3.745 -18.773   1.890  1.00 56.27           N  
ATOM    409  CA  ASP A  50      -3.707 -17.466   1.223  1.00 54.69           C  
ATOM    410  C   ASP A  50      -5.090 -17.193   0.617  1.00 51.20           C  
ATOM    411  O   ASP A  50      -5.658 -18.066  -0.046  1.00 48.37           O  
ATOM    412  CB  ASP A  50      -2.629 -17.457   0.136  1.00 58.20           C  
ATOM    413  CG  ASP A  50      -2.613 -18.746  -0.690  1.00 69.11           C  
ATOM    414  OD1 ASP A  50      -2.076 -19.769  -0.203  1.00 60.77           O  
ATOM    415  OD2 ASP A  50      -3.137 -18.734  -1.827  1.00 72.34           O  
ATOM    416  N   LYS A  51      -5.640 -16.002   0.860  1.00 47.86           N  
ATOM    417  CA  LYS A  51      -7.025 -15.701   0.454  1.00 45.13           C  
ATOM    418  C   LYS A  51      -7.313 -14.348  -0.210  1.00 45.69           C  
ATOM    419  O   LYS A  51      -6.541 -13.391  -0.104  1.00 45.51           O  
ATOM    420  CB  LYS A  51      -8.012 -15.926   1.606  1.00 45.41           C  
ATOM    421  CG  LYS A  51      -7.437 -15.837   3.003  1.00 51.43           C  
ATOM    422  CD  LYS A  51      -8.026 -16.931   3.879  1.00 64.11           C  
ATOM    423  CE  LYS A  51      -8.001 -18.279   3.155  1.00 63.62           C  
ATOM    424  NZ  LYS A  51      -7.913 -19.436   4.081  1.00 50.82           N  
ATOM    425  N   ILE A  52      -8.444 -14.303  -0.910  1.00 42.36           N  
ATOM    426  CA  ILE A  52      -8.968 -13.065  -1.472  1.00 39.56           C  
ATOM    427  C   ILE A  52     -10.172 -12.633  -0.651  1.00 34.07           C  
ATOM    428  O   ILE A  52     -11.188 -13.324  -0.593  1.00 33.62           O  
ATOM    429  CB  ILE A  52      -9.377 -13.225  -2.951  1.00 38.35           C  
ATOM    430  CG1 ILE A  52      -8.174 -13.642  -3.800  1.00 43.64           C  
ATOM    431  CG2 ILE A  52     -10.024 -11.945  -3.468  1.00 33.50           C  
ATOM    432  CD1 ILE A  52      -8.529 -14.086  -5.228  1.00 41.61           C  
ATOM    433  N   GLN A  53     -10.055 -11.479  -0.019  1.00 33.70           N  
ATOM    434  CA  GLN A  53     -11.161 -10.952   0.749  1.00 32.56           C  
ATOM    435  C   GLN A  53     -12.033 -10.079  -0.134  1.00 31.11           C  
ATOM    436  O   GLN A  53     -11.540  -9.218  -0.859  1.00 33.10           O  
ATOM    437  CB  GLN A  53     -10.657 -10.207   1.972  1.00 29.49           C  
ATOM    438  CG  GLN A  53     -10.305 -11.151   3.126  1.00 43.65           C  
ATOM    439  CD  GLN A  53      -9.480 -10.476   4.200  1.00 55.56           C  
ATOM    440  OE1 GLN A  53      -8.393  -9.965   3.930  1.00 56.98           O  
ATOM    441  NE2 GLN A  53      -9.991 -10.473   5.429  1.00 59.33           N  
ATOM    442  N   SER A  54     -13.333 -10.338  -0.093  1.00 29.82           N  
ATOM    443  CA  SER A  54     -14.299  -9.561  -0.868  1.00 33.19           C  
ATOM    444  C   SER A  54     -15.158  -8.676   0.052  1.00 29.40           C  
ATOM    445  O   SER A  54     -15.857  -9.179   0.925  1.00 33.72           O  
ATOM    446  CB  SER A  54     -15.150 -10.499  -1.753  1.00 22.41           C  
ATOM    447  OG  SER A  54     -16.164  -9.775  -2.423  1.00 34.34           O  
ATOM    448  N   TRP A  55     -15.097  -7.362  -0.160  1.00 30.30           N  
ATOM    449  CA  TRP A  55     -15.729  -6.374   0.737  1.00 32.74           C  
ATOM    450  C   TRP A  55     -16.910  -5.630   0.107  1.00 34.14           C  
ATOM    451  O   TRP A  55     -16.872  -5.267  -1.073  1.00 33.16           O  
ATOM    452  CB  TRP A  55     -14.708  -5.325   1.179  1.00 25.53           C  
ATOM    453  CG  TRP A  55     -13.494  -5.884   1.840  1.00 41.00           C  
ATOM    454  CD1 TRP A  55     -12.291  -6.136   1.260  1.00 42.96           C  
ATOM    455  CD2 TRP A  55     -13.368  -6.268   3.216  1.00 37.29           C  
ATOM    456  NE1 TRP A  55     -11.417  -6.654   2.189  1.00 41.24           N  
ATOM    457  CE2 TRP A  55     -12.054  -6.742   3.398  1.00 42.74           C  
ATOM    458  CE3 TRP A  55     -14.239  -6.255   4.312  1.00 47.36           C  
ATOM    459  CZ2 TRP A  55     -11.588  -7.205   4.634  1.00 45.00           C  
ATOM    460  CZ3 TRP A  55     -13.776  -6.714   5.542  1.00 36.79           C  
ATOM    461  CH2 TRP A  55     -12.464  -7.186   5.687  1.00 44.19           C  
ATOM    462  N   ASN A  56     -17.938  -5.376   0.913  1.00 34.29           N  
ATOM    463  CA  ASN A  56     -19.088  -4.550   0.503  1.00 31.60           C  
ATOM    464  C   ASN A  56     -18.604  -3.145   0.091  1.00 33.06           C  
ATOM    465  O   ASN A  56     -17.948  -2.469   0.894  1.00 34.47           O  
ATOM    466  CB  ASN A  56     -20.054  -4.458   1.693  1.00 34.09           C  
ATOM    467  CG  ASN A  56     -21.405  -3.832   1.340  1.00 30.07           C  
ATOM    468  OD1 ASN A  56     -21.566  -3.166   0.317  1.00 31.44           O  
ATOM    469  ND2 ASN A  56     -22.379  -4.038   2.212  1.00 27.25           N  
ATOM    470  N   PRO A  57     -18.889  -2.708  -1.167  1.00 31.55           N  
ATOM    471  CA  PRO A  57     -18.435  -1.370  -1.557  1.00 26.27           C  
ATOM    472  C   PRO A  57     -19.171  -0.249  -0.838  1.00 29.07           C  
ATOM    473  O   PRO A  57     -18.644   0.868  -0.759  1.00 24.00           O  
ATOM    474  CB  PRO A  57     -18.730  -1.308  -3.067  1.00 27.25           C  
ATOM    475  CG  PRO A  57     -19.754  -2.333  -3.306  1.00 21.57           C  
ATOM    476  CD  PRO A  57     -19.458  -3.436  -2.319  1.00 24.25           C  
ATOM    477  N   ALA A  58     -20.376  -0.542  -0.346  1.00 20.73           N  
ATOM    478  CA  ALA A  58     -21.157   0.429   0.419  1.00 29.43           C  
ATOM    479  C   ALA A  58     -20.791   0.453   1.904  1.00 31.31           C  
ATOM    480  O   ALA A  58     -21.131   1.412   2.603  1.00 31.21           O  
ATOM    481  CB  ALA A  58     -22.651   0.150   0.260  1.00 29.49           C  
ATOM    482  N   ARG A  59     -20.142  -0.616   2.375  1.00 26.84           N  
ATOM    483  CA  ARG A  59     -19.691  -0.742   3.769  1.00 30.42           C  
ATOM    484  C   ARG A  59     -18.307  -1.393   3.798  1.00 24.88           C  
ATOM    485  O   ARG A  59     -18.196  -2.604   3.915  1.00 28.04           O  
ATOM    486  CB  ARG A  59     -20.682  -1.595   4.565  1.00 30.98           C  
ATOM    487  CG  ARG A  59     -21.879  -0.835   5.104  1.00 40.17           C  
ATOM    488  CD  ARG A  59     -22.722  -1.700   6.041  1.00 58.10           C  
ATOM    489  NE  ARG A  59     -23.518  -2.695   5.321  1.00 56.94           N  
ATOM    490  CZ  ARG A  59     -24.822  -2.589   5.066  1.00 62.17           C  
ATOM    491  NH1 ARG A  59     -25.503  -1.524   5.476  1.00 65.01           N  
ATOM    492  NH2 ARG A  59     -25.453  -3.557   4.408  1.00 47.94           N  
ATOM    493  N   LYS A  60     -17.255  -0.591   3.665  1.00 29.44           N  
ATOM    494  CA  LYS A  60     -15.933  -1.120   3.292  1.00 31.87           C  
ATOM    495  C   LYS A  60     -15.255  -2.071   4.301  1.00 35.06           C  
ATOM    496  O   LYS A  60     -14.258  -2.731   3.970  1.00 33.97           O  
ATOM    497  CB  LYS A  60     -14.994   0.011   2.862  1.00 32.64           C  
ATOM    498  CG  LYS A  60     -14.680   1.061   3.916  1.00 33.06           C  
ATOM    499  CD  LYS A  60     -13.625   2.016   3.387  1.00 41.97           C  
ATOM    500  CE  LYS A  60     -12.922   2.768   4.500  1.00 52.44           C  
ATOM    501  NZ  LYS A  60     -13.835   3.682   5.220  1.00 47.48           N  
ATOM    502  N   ASP A  61     -15.815  -2.131   5.508  1.00 36.57           N  
ATOM    503  CA AASP A  61     -15.341  -3.057   6.538  0.50 36.65           C  
ATOM    504  C   ASP A  61     -16.281  -4.240   6.752  1.00 34.54           C  
ATOM    505  O   ASP A  61     -16.128  -5.017   7.704  1.00 33.09           O  
ATOM    506  CB AASP A  61     -15.075  -2.316   7.847  0.50 36.01           C  
ATOM    507  CG AASP A  61     -13.647  -1.850   7.957  0.50 35.19           C  
ATOM    508  OD1AASP A  61     -12.752  -2.721   8.033  0.50 34.09           O  
ATOM    509  OD2AASP A  61     -13.421  -0.621   7.966  0.50 39.85           O  
ATOM    510  N   GLN A  62     -17.247  -4.394   5.853  1.00 35.43           N  
ATOM    511  CA  GLN A  62     -18.102  -5.578   5.877  1.00 34.83           C  
ATOM    512  C   GLN A  62     -17.603  -6.641   4.902  1.00 35.12           C  
ATOM    513  O   GLN A  62     -17.595  -6.441   3.679  1.00 30.72           O  
ATOM    514  CB  GLN A  62     -19.567  -5.234   5.595  1.00 37.32           C  
ATOM    515  CG  GLN A  62     -20.533  -6.327   6.040  1.00 35.89           C  
ATOM    516  CD  GLN A  62     -21.982  -6.000   5.756  1.00 48.08           C  
ATOM    517  OE1 GLN A  62     -22.306  -5.367   4.750  1.00 50.94           O  
ATOM    518  NE2 GLN A  62     -22.870  -6.446   6.641  1.00 47.46           N  
ATOM    519  N   LEU A  63     -17.181  -7.774   5.454  1.00 37.08           N  
ATOM    520  CA  LEU A  63     -16.729  -8.899   4.636  1.00 38.23           C  
ATOM    521  C   LEU A  63     -17.896  -9.661   4.019  1.00 35.02           C  
ATOM    522  O   LEU A  63     -18.710 -10.269   4.725  1.00 33.09           O  
ATOM    523  CB  LEU A  63     -15.824  -9.828   5.447  1.00 37.75           C  
ATOM    524  CG  LEU A  63     -15.044 -10.918   4.706  1.00 33.36           C  
ATOM    525  CD1 LEU A  63     -13.929 -10.332   3.870  1.00 28.22           C  
ATOM    526  CD2 LEU A  63     -14.484 -11.942   5.711  1.00 40.97           C  
ATOM    527  N   VAL A  64     -17.977  -9.620   2.692  1.00 28.46           N  
ATOM    528  CA  VAL A  64     -18.982 -10.395   1.958  1.00 27.76           C  
ATOM    529  C   VAL A  64     -18.581 -11.871   1.978  1.00 23.24           C  
ATOM    530  O   VAL A  64     -19.404 -12.749   2.205  1.00 30.01           O  
ATOM    531  CB  VAL A  64     -19.149  -9.859   0.502  1.00 29.46           C  
ATOM    532  CG1 VAL A  64     -20.013 -10.786  -0.342  1.00 32.98           C  
ATOM    533  CG2 VAL A  64     -19.725  -8.428   0.534  1.00 25.29           C  
ATOM    534  N   GLY A  65     -17.294 -12.120   1.775  1.00 30.69           N  
ATOM    535  CA  GLY A  65     -16.744 -13.470   1.814  1.00 31.74           C  
ATOM    536  C   GLY A  65     -15.252 -13.445   1.580  1.00 29.88           C  
ATOM    537  O   GLY A  65     -14.699 -12.446   1.118  1.00 33.77           O  
ATOM    538  N   SER A  66     -14.597 -14.546   1.912  1.00 30.19           N  
ATOM    539  CA  SER A  66     -13.201 -14.731   1.568  1.00 36.18           C  
ATOM    540  C   SER A  66     -13.085 -16.025   0.783  1.00 40.55           C  
ATOM    541  O   SER A  66     -13.591 -17.069   1.193  1.00 41.66           O  
ATOM    542  CB  SER A  66     -12.303 -14.729   2.811  1.00 40.38           C  
ATOM    543  OG  SER A  66     -12.775 -15.637   3.780  1.00 51.67           O  
ATOM    544  N   VAL A  67     -12.465 -15.935  -0.384  1.00 38.54           N  
ATOM    545  CA  VAL A  67     -12.299 -17.088  -1.247  1.00 32.31           C  
ATOM    546  C   VAL A  67     -10.836 -17.508  -1.265  1.00 29.27           C  
ATOM    547  O   VAL A  67      -9.958 -16.702  -0.979  1.00 31.33           O  
ATOM    548  CB  VAL A  67     -12.811 -16.812  -2.694  1.00 37.87           C  
ATOM    549  CG1 VAL A  67     -14.156 -16.136  -2.655  1.00 29.12           C  
ATOM    550  CG2 VAL A  67     -11.822 -15.962  -3.474  1.00 31.60           C  
ATOM    551  N   SER A  68     -10.584 -18.769  -1.595  1.00 32.11           N  
ATOM    552  CA  SER A  68      -9.221 -19.259  -1.773  1.00 33.75           C  
ATOM    553  C   SER A  68      -8.604 -18.642  -3.022  1.00 35.36           C  
ATOM    554  O   SER A  68      -9.316 -18.185  -3.923  1.00 37.12           O  
ATOM    555  CB  SER A  68      -9.215 -20.783  -1.856  1.00 31.25           C  
ATOM    556  OG  SER A  68      -9.422 -21.332  -0.572  1.00 41.23           O  
ATOM    557  N   LYS A  69      -7.281 -18.606  -3.060  1.00 38.65           N  
ATOM    558  CA  LYS A  69      -6.568 -17.905  -4.113  1.00 38.24           C  
ATOM    559  C   LYS A  69      -5.705 -18.923  -4.824  1.00 41.61           C  
ATOM    560  O   LYS A  69      -4.881 -19.598  -4.196  1.00 42.79           O  
ATOM    561  CB  LYS A  69      -5.726 -16.789  -3.490  1.00 43.91           C  
ATOM    562  CG  LYS A  69      -5.037 -15.832  -4.453  1.00 40.49           C  
ATOM    563  CD  LYS A  69      -4.074 -14.941  -3.680  1.00 38.88           C  
ATOM    564  CE  LYS A  69      -3.585 -13.762  -4.493  1.00 53.59           C  
ATOM    565  NZ  LYS A  69      -2.245 -14.002  -5.080  1.00 60.32           N  
ATOM    566  N   ALA A  70      -5.907 -19.065  -6.131  1.00 39.33           N  
ATOM    567  CA  ALA A  70      -5.083 -19.992  -6.901  1.00 38.96           C  
ATOM    568  C   ALA A  70      -3.667 -19.449  -7.125  1.00 36.68           C  
ATOM    569  O   ALA A  70      -3.400 -18.254  -6.990  1.00 37.66           O  
ATOM    570  CB  ALA A  70      -5.754 -20.370  -8.230  1.00 38.37           C  
ATOM    571  N   ASN A  71      -2.758 -20.360  -7.423  1.00 37.54           N  
ATOM    572  CA  ASN A  71      -1.434 -20.003  -7.884  1.00 39.23           C  
ATOM    573  C   ASN A  71      -1.165 -20.754  -9.181  1.00 40.18           C  
ATOM    574  O   ASN A  71      -2.045 -21.480  -9.663  1.00 40.69           O  
ATOM    575  CB  ASN A  71      -0.376 -20.284  -6.810  1.00 38.72           C  
ATOM    576  CG  ASN A  71      -0.566 -21.622  -6.108  1.00 42.85           C  
ATOM    577  OD1 ASN A  71      -0.919 -22.628  -6.722  1.00 47.71           O  
ATOM    578  ND2 ASN A  71      -0.296 -21.639  -4.808  1.00 54.02           N  
ATOM    579  N   GLN A  72       0.033 -20.582  -9.737  1.00 40.84           N  
ATOM    580  CA  GLN A  72       0.439 -21.229 -10.991  1.00 43.58           C  
ATOM    581  C   GLN A  72       0.217 -22.741 -11.015  1.00 42.71           C  
ATOM    582  O   GLN A  72      -0.225 -23.290 -12.030  1.00 38.93           O  
ATOM    583  CB  GLN A  72       1.912 -20.937 -11.287  1.00 46.09           C  
ATOM    584  CG  GLN A  72       2.170 -19.574 -11.891  1.00 48.10           C  
ATOM    585  CD  GLN A  72       3.609 -19.383 -12.305  1.00 58.80           C  
ATOM    586  OE1 GLN A  72       4.287 -18.481 -11.813  1.00 64.38           O  
ATOM    587  NE2 GLN A  72       4.090 -20.238 -13.211  1.00 53.24           N  
ATOM    588  N   ASP A  73       0.527 -23.389  -9.890  1.00 40.59           N  
ATOM    589  CA  ASP A  73       0.430 -24.832  -9.751  1.00 41.12           C  
ATOM    590  C   ASP A  73      -1.014 -25.319  -9.735  1.00 37.61           C  
ATOM    591  O   ASP A  73      -1.319 -26.396 -10.237  1.00 43.07           O  
ATOM    592  CB  ASP A  73       1.132 -25.289  -8.472  1.00 44.07           C  
ATOM    593  CG  ASP A  73       1.504 -26.748  -8.517  1.00 53.33           C  
ATOM    594  OD1 ASP A  73       0.761 -27.572  -7.942  1.00 61.08           O  
ATOM    595  OD2 ASP A  73       2.526 -27.075  -9.160  1.00 61.25           O  
ATOM    596  N   LEU A  74      -1.899 -24.523  -9.151  1.00 37.44           N  
ATOM    597  CA  LEU A  74      -3.307 -24.886  -9.120  1.00 38.08           C  
ATOM    598  C   LEU A  74      -3.982 -24.511 -10.439  1.00 32.66           C  
ATOM    599  O   LEU A  74      -4.932 -25.158 -10.851  1.00 27.21           O  
ATOM    600  CB  LEU A  74      -4.001 -24.279  -7.900  1.00 36.68           C  
ATOM    601  CG  LEU A  74      -3.494 -24.822  -6.552  1.00 43.70           C  
ATOM    602  CD1 LEU A  74      -3.794 -23.853  -5.400  1.00 46.11           C  
ATOM    603  CD2 LEU A  74      -4.039 -26.215  -6.250  1.00 40.18           C  
ATOM    604  N   ALA A  75      -3.454 -23.490 -11.107  1.00 33.88           N  
ATOM    605  CA  ALA A  75      -3.890 -23.114 -12.456  1.00 33.43           C  
ATOM    606  C   ALA A  75      -3.592 -24.236 -13.452  1.00 32.89           C  
ATOM    607  O   ALA A  75      -4.419 -24.558 -14.320  1.00 33.37           O  
ATOM    608  CB  ALA A  75      -3.201 -21.827 -12.885  1.00 29.94           C  
ATOM    609  N   GLU A  76      -2.409 -24.832 -13.298  1.00 33.53           N  
ATOM    610  CA  GLU A  76      -1.984 -25.989 -14.072  1.00 31.08           C  
ATOM    611  C   GLU A  76      -2.894 -27.198 -13.873  1.00 32.63           C  
ATOM    612  O   GLU A  76      -3.293 -27.845 -14.844  1.00 31.67           O  
ATOM    613  CB  GLU A  76      -0.538 -26.363 -13.713  1.00 33.21           C  
ATOM    614  CG  GLU A  76      -0.003 -27.595 -14.458  1.00 41.98           C  
ATOM    615  CD  GLU A  76       0.030 -27.416 -15.975  1.00 46.46           C  
ATOM    616  OE1 GLU A  76      -0.350 -28.362 -16.694  1.00 42.21           O  
ATOM    617  OE2 GLU A  76       0.441 -26.334 -16.444  1.00 38.63           O  
ATOM    618  N   LYS A  77      -3.195 -27.507 -12.614  1.00 33.65           N  
ATOM    619  CA  LYS A  77      -4.152 -28.557 -12.279  1.00 37.68           C  
ATOM    620  C   LYS A  77      -5.552 -28.272 -12.852  1.00 35.84           C  
ATOM    621  O   LYS A  77      -6.220 -29.180 -13.339  1.00 34.65           O  
ATOM    622  CB  LYS A  77      -4.217 -28.760 -10.758  1.00 40.78           C  
ATOM    623  CG  LYS A  77      -3.033 -29.528 -10.177  1.00 44.44           C  
ATOM    624  CD  LYS A  77      -3.270 -29.877  -8.710  1.00 61.11           C  
ATOM    625  CE  LYS A  77      -2.270 -30.918  -8.190  1.00 63.07           C  
ATOM    626  NZ  LYS A  77      -0.896 -30.364  -7.991  1.00 66.45           N  
ATOM    627  N   ALA A  78      -5.973 -27.011 -12.788  1.00 33.00           N  
ATOM    628  CA  ALA A  78      -7.271 -26.583 -13.318  1.00 32.67           C  
ATOM    629  C   ALA A  78      -7.360 -26.805 -14.827  1.00 32.47           C  
ATOM    630  O   ALA A  78      -8.358 -27.345 -15.312  1.00 35.77           O  
ATOM    631  CB  ALA A  78      -7.537 -25.112 -12.968  1.00 32.86           C  
ATOM    632  N   ILE A  79      -6.310 -26.403 -15.550  1.00 29.87           N  
ATOM    633  CA  ILE A  79      -6.178 -26.676 -16.993  1.00 32.19           C  
ATOM    634  C   ILE A  79      -6.227 -28.178 -17.312  1.00 36.70           C  
ATOM    635  O   ILE A  79      -6.953 -28.598 -18.223  1.00 34.18           O  
ATOM    636  CB  ILE A  79      -4.887 -26.025 -17.589  1.00 32.40           C  
ATOM    637  CG1 ILE A  79      -5.025 -24.502 -17.659  1.00 26.96           C  
ATOM    638  CG2 ILE A  79      -4.542 -26.584 -18.979  1.00 33.52           C  
ATOM    639  CD1 ILE A  79      -5.942 -23.978 -18.774  1.00 32.64           C  
ATOM    640  N   GLN A  80      -5.491 -28.977 -16.533  1.00 31.25           N  
ATOM    641  CA  GLN A  80      -5.407 -30.420 -16.754  1.00 32.43           C  
ATOM    642  C   GLN A  80      -6.734 -31.123 -16.481  1.00 30.50           C  
ATOM    643  O   GLN A  80      -7.087 -32.086 -17.160  1.00 26.33           O  
ATOM    644  CB  GLN A  80      -4.295 -31.048 -15.894  1.00 36.80           C  
ATOM    645  CG  GLN A  80      -2.849 -30.702 -16.296  1.00 40.44           C  
ATOM    646  CD  GLN A  80      -2.506 -31.030 -17.750  1.00 52.46           C  
ATOM    647  OE1 GLN A  80      -3.011 -31.998 -18.332  1.00 38.40           O  
ATOM    648  NE2 GLN A  80      -1.621 -30.227 -18.334  1.00 46.01           N  
ATOM    649  N   SER A  81      -7.461 -30.636 -15.481  1.00 31.07           N  
ATOM    650  CA  SER A  81      -8.802 -31.143 -15.180  1.00 33.27           C  
ATOM    651  C   SER A  81      -9.770 -30.862 -16.333  1.00 29.25           C  
ATOM    652  O   SER A  81     -10.574 -31.722 -16.706  1.00 29.83           O  
ATOM    653  CB  SER A  81      -9.322 -30.490 -13.906  1.00 34.41           C  
ATOM    654  OG  SER A  81     -10.733 -30.525 -13.861  1.00 42.02           O  
ATOM    655  N   ALA A  82      -9.667 -29.652 -16.883  1.00 31.00           N  
ATOM    656  CA  ALA A  82     -10.519 -29.187 -17.973  1.00 29.20           C  
ATOM    657  C   ALA A  82     -10.247 -30.010 -19.213  1.00 32.78           C  
ATOM    658  O   ALA A  82     -11.180 -30.430 -19.901  1.00 32.51           O  
ATOM    659  CB  ALA A  82     -10.260 -27.705 -18.253  1.00 26.37           C  
ATOM    660  N   ASP A  83      -8.964 -30.253 -19.476  1.00 30.89           N  
ATOM    661  CA  ASP A  83      -8.544 -31.017 -20.647  1.00 32.10           C  
ATOM    662  C   ASP A  83      -9.031 -32.453 -20.585  1.00 26.99           C  
ATOM    663  O   ASP A  83      -9.490 -32.986 -21.588  1.00 22.75           O  
ATOM    664  CB  ASP A  83      -7.024 -30.957 -20.823  1.00 34.33           C  
ATOM    665  CG  ASP A  83      -6.551 -31.650 -22.101  1.00 43.04           C  
ATOM    666  OD1 ASP A  83      -5.928 -32.722 -21.982  1.00 49.51           O  
ATOM    667  OD2 ASP A  83      -6.799 -31.129 -23.217  1.00 42.32           O  
ATOM    668  N   GLU A  84      -8.965 -33.045 -19.394  1.00 30.14           N  
ATOM    669  CA  GLU A  84      -9.414 -34.408 -19.143  1.00 30.34           C  
ATOM    670  C   GLU A  84     -10.928 -34.536 -19.324  1.00 30.58           C  
ATOM    671  O   GLU A  84     -11.405 -35.461 -19.988  1.00 31.13           O  
ATOM    672  CB  GLU A  84      -9.022 -34.804 -17.720  1.00 33.41           C  
ATOM    673  CG  GLU A  84      -9.088 -36.283 -17.395  1.00 48.72           C  
ATOM    674  CD  GLU A  84      -8.872 -36.552 -15.911  1.00 66.98           C  
ATOM    675  OE1 GLU A  84      -9.491 -37.504 -15.391  1.00 71.89           O  
ATOM    676  OE2 GLU A  84      -8.100 -35.806 -15.258  1.00 67.55           O  
ATOM    677  N   ALA A  85     -11.674 -33.598 -18.737  1.00 28.98           N  
ATOM    678  CA  ALA A  85     -13.141 -33.602 -18.809  1.00 27.14           C  
ATOM    679  C   ALA A  85     -13.647 -33.408 -20.244  1.00 23.86           C  
ATOM    680  O   ALA A  85     -14.674 -33.981 -20.626  1.00 32.49           O  
ATOM    681  CB  ALA A  85     -13.707 -32.541 -17.880  1.00 20.26           C  
ATOM    682  N   PHE A  86     -12.887 -32.647 -21.033  1.00 29.41           N  
ATOM    683  CA  PHE A  86     -13.188 -32.367 -22.449  1.00 29.76           C  
ATOM    684  C   PHE A  86     -13.251 -33.619 -23.311  1.00 33.84           C  
ATOM    685  O   PHE A  86     -14.020 -33.672 -24.267  1.00 33.32           O  
ATOM    686  CB  PHE A  86     -12.157 -31.385 -23.034  1.00 30.64           C  
ATOM    687  CG  PHE A  86     -12.305 -31.151 -24.524  1.00 32.59           C  
ATOM    688  CD1 PHE A  86     -13.377 -30.409 -25.024  1.00 31.85           C  
ATOM    689  CD2 PHE A  86     -11.381 -31.677 -25.423  1.00 28.69           C  
ATOM    690  CE1 PHE A  86     -13.535 -30.194 -26.406  1.00 33.42           C  
ATOM    691  CE2 PHE A  86     -11.522 -31.456 -26.814  1.00 29.05           C  
ATOM    692  CZ  PHE A  86     -12.606 -30.714 -27.297  1.00 25.17           C  
ATOM    693  N   GLN A  87     -12.453 -34.627 -22.966  1.00 31.40           N  
ATOM    694  CA  GLN A  87     -12.418 -35.875 -23.734  1.00 30.34           C  
ATOM    695  C   GLN A  87     -13.792 -36.570 -23.744  1.00 32.02           C  
ATOM    696  O   GLN A  87     -14.173 -37.203 -24.731  1.00 34.60           O  
ATOM    697  CB  GLN A  87     -11.283 -36.787 -23.229  1.00 30.91           C  
ATOM    698  CG  GLN A  87      -9.948 -36.060 -22.964  1.00 39.93           C  
ATOM    699  CD  GLN A  87      -9.335 -35.399 -24.213  1.00 46.23           C  
ATOM    700  OE1 GLN A  87      -9.126 -36.046 -25.234  1.00 43.31           O  
ATOM    701  NE2 GLN A  87      -9.022 -34.112 -24.112  1.00 47.03           N  
ATOM    702  N   THR A  88     -14.553 -36.402 -22.666  1.00 33.49           N  
ATOM    703  CA  THR A  88     -15.909 -36.935 -22.586  1.00 27.98           C  
ATOM    704  C   THR A  88     -16.976 -35.877 -22.836  1.00 30.14           C  
ATOM    705  O   THR A  88     -18.026 -36.177 -23.417  1.00 28.76           O  
ATOM    706  CB  THR A  88     -16.190 -37.610 -21.222  1.00 27.03           C  
ATOM    707  OG1 THR A  88     -15.578 -36.848 -20.172  1.00 39.47           O  
ATOM    708  CG2 THR A  88     -15.649 -39.041 -21.207  1.00 29.05           C  
ATOM    709  N   TRP A  89     -16.709 -34.644 -22.400  1.00 30.83           N  
ATOM    710  CA  TRP A  89     -17.679 -33.556 -22.538  1.00 33.21           C  
ATOM    711  C   TRP A  89     -18.006 -33.204 -24.001  1.00 27.97           C  
ATOM    712  O   TRP A  89     -19.178 -32.963 -24.343  1.00 29.72           O  
ATOM    713  CB  TRP A  89     -17.268 -32.322 -21.722  1.00 29.16           C  
ATOM    714  CG  TRP A  89     -18.300 -31.247 -21.766  1.00 32.51           C  
ATOM    715  CD1 TRP A  89     -18.204 -30.052 -22.419  1.00 35.81           C  
ATOM    716  CD2 TRP A  89     -19.601 -31.276 -21.171  1.00 24.67           C  
ATOM    717  NE1 TRP A  89     -19.362 -29.324 -22.262  1.00 27.80           N  
ATOM    718  CE2 TRP A  89     -20.236 -30.051 -21.499  1.00 25.26           C  
ATOM    719  CE3 TRP A  89     -20.291 -32.207 -20.375  1.00 29.87           C  
ATOM    720  CZ2 TRP A  89     -21.523 -29.738 -21.072  1.00 19.86           C  
ATOM    721  CZ3 TRP A  89     -21.577 -31.896 -19.955  1.00 26.53           C  
ATOM    722  CH2 TRP A  89     -22.177 -30.667 -20.295  1.00 37.10           C  
ATOM    723  N   ARG A  90     -16.993 -33.248 -24.863  1.00 26.49           N  
ATOM    724  CA  ARG A  90     -17.174 -33.005 -26.307  1.00 31.14           C  
ATOM    725  C   ARG A  90     -18.121 -34.005 -26.984  1.00 31.94           C  
ATOM    726  O   ARG A  90     -18.609 -33.746 -28.073  1.00 32.36           O  
ATOM    727  CB  ARG A  90     -15.822 -32.992 -27.036  1.00 31.47           C  
ATOM    728  CG  ARG A  90     -15.210 -34.371 -27.249  1.00 40.06           C  
ATOM    729  CD  ARG A  90     -13.735 -34.310 -27.614  1.00 49.27           C  
ATOM    730  NE  ARG A  90     -13.184 -35.659 -27.680  1.00 50.86           N  
ATOM    731  CZ  ARG A  90     -11.924 -35.968 -27.972  1.00 61.30           C  
ATOM    732  NH1 ARG A  90     -11.027 -35.020 -28.239  1.00 48.61           N  
ATOM    733  NH2 ARG A  90     -11.562 -37.243 -27.991  1.00 53.69           N  
ATOM    734  N   ASN A  91     -18.372 -35.144 -26.339  1.00 33.40           N  
ATOM    735  CA  ASN A  91     -19.220 -36.177 -26.923  1.00 38.22           C  
ATOM    736  C   ASN A  91     -20.596 -36.320 -26.265  1.00 36.16           C  
ATOM    737  O   ASN A  91     -21.408 -37.128 -26.711  1.00 39.40           O  
ATOM    738  CB  ASN A  91     -18.488 -37.531 -26.956  1.00 37.69           C  
ATOM    739  CG  ASN A  91     -17.294 -37.533 -27.898  1.00 44.82           C  
ATOM    740  OD1 ASN A  91     -17.358 -37.006 -29.014  1.00 36.70           O  
ATOM    741  ND2 ASN A  91     -16.191 -38.136 -27.447  1.00 40.42           N  
ATOM    742  N   VAL A  92     -20.847 -35.557 -25.201  1.00 32.45           N  
ATOM    743  CA  VAL A  92     -22.175 -35.522 -24.572  1.00 30.97           C  
ATOM    744  C   VAL A  92     -23.135 -34.852 -25.561  1.00 31.88           C  
ATOM    745  O   VAL A  92     -22.802 -33.793 -26.094  1.00 37.35           O  
ATOM    746  CB  VAL A  92     -22.148 -34.739 -23.227  1.00 26.34           C  
ATOM    747  CG1 VAL A  92     -23.522 -34.720 -22.595  1.00 29.48           C  
ATOM    748  CG2 VAL A  92     -21.127 -35.350 -22.242  1.00 28.43           C  
ATOM    749  N   ASN A  93     -24.292 -35.470 -25.819  1.00 31.13           N  
ATOM    750  CA  ASN A  93     -25.259 -34.955 -26.797  1.00 35.51           C  
ATOM    751  C   ASN A  93     -25.611 -33.496 -26.559  1.00 32.31           C  
ATOM    752  O   ASN A  93     -25.897 -33.117 -25.427  1.00 29.27           O  
ATOM    753  CB  ASN A  93     -26.559 -35.766 -26.785  1.00 36.82           C  
ATOM    754  CG  ASN A  93     -26.333 -37.249 -27.013  1.00 52.44           C  
ATOM    755  OD1 ASN A  93     -25.522 -37.651 -27.854  1.00 61.61           O  
ATOM    756  ND2 ASN A  93     -27.064 -38.075 -26.265  1.00 49.15           N  
ATOM    757  N   PRO A  94     -25.593 -32.674 -27.627  1.00 33.00           N  
ATOM    758  CA  PRO A  94     -25.887 -31.237 -27.505  1.00 31.32           C  
ATOM    759  C   PRO A  94     -27.218 -30.907 -26.831  1.00 30.22           C  
ATOM    760  O   PRO A  94     -27.328 -29.883 -26.163  1.00 33.10           O  
ATOM    761  CB  PRO A  94     -25.876 -30.764 -28.960  1.00 34.20           C  
ATOM    762  CG  PRO A  94     -24.847 -31.671 -29.599  1.00 38.12           C  
ATOM    763  CD  PRO A  94     -25.116 -33.017 -28.985  1.00 26.09           C  
ATOM    764  N   GLU A  95     -28.197 -31.788 -26.990  1.00 31.42           N  
ATOM    765  CA  GLU A  95     -29.481 -31.687 -26.320  1.00 36.75           C  
ATOM    766  C   GLU A  95     -29.342 -31.800 -24.802  1.00 34.73           C  
ATOM    767  O   GLU A  95     -30.026 -31.082 -24.067  1.00 28.90           O  
ATOM    768  CB  GLU A  95     -30.445 -32.757 -26.849  1.00 41.88           C  
ATOM    769  CG  GLU A  95     -31.116 -32.423 -28.189  1.00 55.36           C  
ATOM    770  CD  GLU A  95     -30.169 -32.456 -29.391  1.00 69.14           C  
ATOM    771  OE1 GLU A  95     -30.220 -31.502 -30.199  1.00 71.33           O  
ATOM    772  OE2 GLU A  95     -29.379 -33.422 -29.533  1.00 63.18           O  
ATOM    773  N   GLU A  96     -28.448 -32.677 -24.341  1.00 30.99           N  
ATOM    774  CA AGLU A  96     -28.210 -32.851 -22.909  0.50 33.60           C  
ATOM    775  C   GLU A  96     -27.454 -31.658 -22.321  1.00 31.34           C  
ATOM    776  O   GLU A  96     -27.740 -31.234 -21.191  1.00 31.63           O  
ATOM    777  CB AGLU A  96     -27.451 -34.153 -22.619  0.50 32.72           C  
ATOM    778  CG AGLU A  96     -28.024 -35.403 -23.289  0.50 40.30           C  
ATOM    779  CD AGLU A  96     -29.538 -35.468 -23.238  0.50 44.90           C  
ATOM    780  OE1AGLU A  96     -30.133 -34.907 -22.291  0.50 50.96           O  
ATOM    781  OE2AGLU A  96     -30.130 -36.069 -24.158  0.50 39.46           O  
ATOM    782  N   ARG A  97     -26.491 -31.134 -23.090  1.00 30.82           N  
ATOM    783  CA  ARG A  97     -25.684 -29.966 -22.706  1.00 27.25           C  
ATOM    784  C   ARG A  97     -26.595 -28.747 -22.513  1.00 29.14           C  
ATOM    785  O   ARG A  97     -26.511 -28.046 -21.497  1.00 29.94           O  
ATOM    786  CB  ARG A  97     -24.591 -29.660 -23.759  1.00 30.38           C  
ATOM    787  CG  ARG A  97     -23.651 -30.821 -24.094  1.00 29.69           C  
ATOM    788  CD  ARG A  97     -22.280 -30.345 -24.614  1.00 37.47           C  
ATOM    789  NE  ARG A  97     -22.377 -29.627 -25.888  1.00 29.74           N  
ATOM    790  CZ  ARG A  97     -22.023 -30.103 -27.080  1.00 32.96           C  
ATOM    791  NH1 ARG A  97     -21.509 -31.328 -27.215  1.00 21.39           N  
ATOM    792  NH2 ARG A  97     -22.178 -29.330 -28.152  1.00 26.53           N  
ATOM    793  N   ALA A  98     -27.495 -28.541 -23.470  1.00 29.21           N  
ATOM    794  CA  ALA A  98     -28.476 -27.458 -23.404  1.00 32.56           C  
ATOM    795  C   ALA A  98     -29.418 -27.630 -22.218  1.00 27.54           C  
ATOM    796  O   ALA A  98     -29.730 -26.654 -21.542  1.00 27.57           O  
ATOM    797  CB  ALA A  98     -29.265 -27.374 -24.704  1.00 32.03           C  
ATOM    798  N   ASN A  99     -29.848 -28.868 -21.959  1.00 24.87           N  
ATOM    799  CA  ASN A  99     -30.707 -29.164 -20.809  1.00 27.42           C  
ATOM    800  C   ASN A  99     -30.112 -28.770 -19.457  1.00 31.58           C  
ATOM    801  O   ASN A  99     -30.834 -28.319 -18.569  1.00 34.45           O  
ATOM    802  CB  ASN A  99     -31.124 -30.633 -20.790  1.00 35.47           C  
ATOM    803  CG  ASN A  99     -32.314 -30.891 -19.875  1.00 38.75           C  
ATOM    804  OD1 ASN A  99     -32.230 -31.692 -18.948  1.00 56.63           O  
ATOM    805  ND2 ASN A  99     -33.427 -30.212 -20.134  1.00 33.67           N  
ATOM    806  N   ILE A 100     -28.800 -28.938 -19.312  1.00 30.24           N  
ATOM    807  CA  ILE A 100     -28.086 -28.517 -18.107  1.00 25.52           C  
ATOM    808  C   ILE A 100     -28.128 -26.985 -17.947  1.00 27.72           C  
ATOM    809  O   ILE A 100     -28.262 -26.482 -16.834  1.00 30.82           O  
ATOM    810  CB  ILE A 100     -26.646 -29.101 -18.110  1.00 29.35           C  
ATOM    811  CG1 ILE A 100     -26.689 -30.594 -17.715  1.00 28.24           C  
ATOM    812  CG2 ILE A 100     -25.713 -28.312 -17.207  1.00 28.25           C  
ATOM    813  CD1 ILE A 100     -25.619 -31.447 -18.351  1.00 26.46           C  
ATOM    814  N   LEU A 101     -28.052 -26.247 -19.060  1.00 23.08           N  
ATOM    815  CA  LEU A 101     -28.216 -24.792 -19.010  1.00 22.32           C  
ATOM    816  C   LEU A 101     -29.668 -24.428 -18.646  1.00 24.43           C  
ATOM    817  O   LEU A 101     -29.908 -23.482 -17.872  1.00 28.93           O  
ATOM    818  CB  LEU A 101     -27.818 -24.134 -20.343  1.00 21.68           C  
ATOM    819  CG  LEU A 101     -26.364 -23.694 -20.555  1.00 30.63           C  
ATOM    820  CD1 LEU A 101     -25.377 -24.874 -20.571  1.00 22.03           C  
ATOM    821  CD2 LEU A 101     -26.222 -22.838 -21.829  1.00 29.99           C  
ATOM    822  N   VAL A 102     -30.626 -25.164 -19.209  1.00 26.14           N  
ATOM    823  CA  VAL A 102     -32.049 -24.920 -18.902  1.00 23.22           C  
ATOM    824  C   VAL A 102     -32.370 -25.213 -17.426  1.00 21.65           C  
ATOM    825  O   VAL A 102     -33.053 -24.423 -16.769  1.00 24.47           O  
ATOM    826  CB  VAL A 102     -32.977 -25.655 -19.857  1.00 25.73           C  
ATOM    827  CG1 VAL A 102     -34.433 -25.563 -19.378  1.00 24.65           C  
ATOM    828  CG2 VAL A 102     -32.841 -25.049 -21.266  1.00 20.89           C  
ATOM    829  N   LYS A 103     -31.831 -26.311 -16.899  1.00 27.83           N  
ATOM    830  CA  LYS A 103     -31.976 -26.619 -15.465  1.00 29.60           C  
ATOM    831  C   LYS A 103     -31.299 -25.568 -14.581  1.00 28.31           C  
ATOM    832  O   LYS A 103     -31.822 -25.216 -13.531  1.00 31.45           O  
ATOM    833  CB  LYS A 103     -31.445 -28.023 -15.131  1.00 34.76           C  
ATOM    834  CG  LYS A 103     -32.311 -29.184 -15.648  1.00 29.56           C  
ATOM    835  CD  LYS A 103     -31.789 -30.537 -15.144  1.00 41.53           C  
ATOM    836  CE  LYS A 103     -30.678 -31.107 -16.028  1.00 53.08           C  
ATOM    837  NZ  LYS A 103     -29.824 -32.131 -15.322  1.00 45.98           N  
ATOM    838  N   ALA A 104     -30.141 -25.073 -15.009  1.00 25.88           N  
ATOM    839  CA  ALA A 104     -29.431 -24.025 -14.281  1.00 28.05           C  
ATOM    840  C   ALA A 104     -30.238 -22.723 -14.204  1.00 29.79           C  
ATOM    841  O   ALA A 104     -30.279 -22.090 -13.151  1.00 30.32           O  
ATOM    842  CB  ALA A 104     -28.076 -23.777 -14.898  1.00 26.84           C  
ATOM    843  N   ALA A 105     -30.884 -22.360 -15.316  1.00 30.18           N  
ATOM    844  CA  ALA A 105     -31.749 -21.182 -15.406  1.00 33.18           C  
ATOM    845  C   ALA A 105     -32.917 -21.267 -14.439  1.00 33.78           C  
ATOM    846  O   ALA A 105     -33.223 -20.290 -13.759  1.00 30.80           O  
ATOM    847  CB  ALA A 105     -32.262 -20.991 -16.852  1.00 26.22           C  
ATOM    848  N   ALA A 106     -33.550 -22.441 -14.372  1.00 31.43           N  
ATOM    849  CA  ALA A 106     -34.666 -22.665 -13.468  1.00 34.26           C  
ATOM    850  C   ALA A 106     -34.267 -22.579 -11.983  1.00 31.06           C  
ATOM    851  O   ALA A 106     -35.073 -22.155 -11.161  1.00 28.03           O  
ATOM    852  CB  ALA A 106     -35.364 -23.996 -13.779  1.00 32.35           C  
ATOM    853  N   ILE A 107     -33.035 -22.968 -11.651  1.00 30.46           N  
ATOM    854  CA  ILE A 107     -32.527 -22.822 -10.278  1.00 31.82           C  
ATOM    855  C   ILE A 107     -32.325 -21.336  -9.965  1.00 33.97           C  
ATOM    856  O   ILE A 107     -32.762 -20.840  -8.902  1.00 29.27           O  
ATOM    857  CB  ILE A 107     -31.209 -23.616 -10.046  1.00 34.68           C  
ATOM    858  CG1 ILE A 107     -31.462 -25.129 -10.139  1.00 29.34           C  
ATOM    859  CG2 ILE A 107     -30.569 -23.253  -8.695  1.00 34.05           C  
ATOM    860  CD1 ILE A 107     -30.226 -25.955 -10.473  1.00 28.08           C  
ATOM    861  N   ILE A 108     -31.689 -20.620 -10.893  1.00 30.08           N  
ATOM    862  CA  ILE A 108     -31.518 -19.174 -10.712  1.00 29.76           C  
ATOM    863  C   ILE A 108     -32.874 -18.451 -10.671  1.00 29.45           C  
ATOM    864  O   ILE A 108     -33.076 -17.612  -9.806  1.00 27.78           O  
ATOM    865  CB  ILE A 108     -30.538 -18.544 -11.721  1.00 30.82           C  
ATOM    866  CG1 ILE A 108     -29.184 -19.263 -11.654  1.00 34.18           C  
ATOM    867  CG2 ILE A 108     -30.340 -17.053 -11.422  1.00 29.43           C  
ATOM    868  CD1 ILE A 108     -28.141 -18.740 -12.627  1.00 39.95           C  
ATOM    869  N   ARG A 109     -33.805 -18.816 -11.555  1.00 28.10           N  
ATOM    870  CA  ARG A 109     -35.152 -18.237 -11.556  1.00 35.69           C  
ATOM    871  C   ARG A 109     -35.898 -18.425 -10.224  1.00 37.58           C  
ATOM    872  O   ARG A 109     -36.535 -17.492  -9.714  1.00 34.35           O  
ATOM    873  CB  ARG A 109     -35.988 -18.810 -12.700  1.00 36.43           C  
ATOM    874  CG  ARG A 109     -37.267 -18.020 -12.996  1.00 37.06           C  
ATOM    875  CD  ARG A 109     -38.074 -18.632 -14.132  1.00 40.98           C  
ATOM    876  NE  ARG A 109     -37.373 -18.518 -15.411  1.00 38.36           N  
ATOM    877  CZ  ARG A 109     -36.759 -19.520 -16.034  1.00 35.49           C  
ATOM    878  NH1 ARG A 109     -36.145 -19.287 -17.181  1.00 39.41           N  
ATOM    879  NH2 ARG A 109     -36.751 -20.750 -15.515  1.00 22.58           N  
ATOM    880  N   ARG A 110     -35.803 -19.632  -9.675  1.00 34.40           N  
ATOM    881  CA  ARG A 110     -36.380 -19.940  -8.369  1.00 36.26           C  
ATOM    882  C   ARG A 110     -35.695 -19.121  -7.273  1.00 34.87           C  
ATOM    883  O   ARG A 110     -36.351 -18.652  -6.355  1.00 35.58           O  
ATOM    884  CB  ARG A 110     -36.287 -21.443  -8.072  1.00 35.38           C  
ATOM    885  CG  ARG A 110     -37.474 -21.993  -7.270  1.00 53.08           C  
ATOM    886  CD  ARG A 110     -37.085 -23.105  -6.289  1.00 47.53           C  
ATOM    887  NE  ARG A 110     -35.981 -23.928  -6.781  1.00 48.46           N  
ATOM    888  CZ  ARG A 110     -34.872 -24.207  -6.098  1.00 47.39           C  
ATOM    889  NH1 ARG A 110     -33.933 -24.956  -6.656  1.00 35.06           N  
ATOM    890  NH2 ARG A 110     -34.699 -23.754  -4.860  1.00 48.83           N  
ATOM    891  N   ARG A 111     -34.387 -18.900  -7.407  1.00 34.36           N  
ATOM    892  CA  ARG A 111     -33.621 -18.183  -6.392  1.00 31.30           C  
ATOM    893  C   ARG A 111     -33.210 -16.778  -6.838  1.00 32.48           C  
ATOM    894  O   ARG A 111     -32.176 -16.254  -6.413  1.00 29.42           O  
ATOM    895  CB  ARG A 111     -32.387 -18.995  -6.013  1.00 30.36           C  
ATOM    896  CG  ARG A 111     -32.681 -20.440  -5.542  1.00 24.93           C  
ATOM    897  CD  ARG A 111     -31.359 -21.243  -5.419  1.00 31.52           C  
ATOM    898  NE  ARG A 111     -30.318 -20.541  -4.658  1.00 29.98           N  
ATOM    899  CZ  ARG A 111     -29.024 -20.870  -4.681  1.00 35.41           C  
ATOM    900  NH1 ARG A 111     -28.142 -20.188  -3.969  1.00 26.23           N  
ATOM    901  NH2 ARG A 111     -28.599 -21.876  -5.434  1.00 31.93           N  
ATOM    902  N   LYS A 112     -34.043 -16.176  -7.681  1.00 29.70           N  
ATOM    903  CA  LYS A 112     -33.750 -14.910  -8.355  1.00 30.07           C  
ATOM    904  C   LYS A 112     -33.336 -13.750  -7.452  1.00 29.62           C  
ATOM    905  O   LYS A 112     -32.332 -13.086  -7.709  1.00 29.59           O  
ATOM    906  CB  LYS A 112     -34.952 -14.492  -9.190  1.00 31.41           C  
ATOM    907  CG  LYS A 112     -34.750 -13.192  -9.947  1.00 40.36           C  
ATOM    908  CD  LYS A 112     -36.041 -12.705 -10.539  1.00 38.37           C  
ATOM    909  CE  LYS A 112     -36.450 -13.563 -11.723  1.00 42.05           C  
ATOM    910  NZ  LYS A 112     -37.580 -12.940 -12.460  1.00 43.02           N  
ATOM    911  N   HIS A 113     -34.107 -13.513  -6.398  1.00 31.23           N  
ATOM    912  CA  HIS A 113     -33.861 -12.357  -5.543  1.00 31.04           C  
ATOM    913  C   HIS A 113     -32.646 -12.579  -4.664  1.00 24.16           C  
ATOM    914  O   HIS A 113     -31.965 -11.633  -4.298  1.00 30.52           O  
ATOM    915  CB  HIS A 113     -35.116 -11.990  -4.748  1.00 25.22           C  
ATOM    916  CG  HIS A 113     -36.274 -11.610  -5.616  1.00 35.39           C  
ATOM    917  ND1 HIS A 113     -37.528 -12.160  -5.473  1.00 39.81           N  
ATOM    918  CD2 HIS A 113     -36.352 -10.768  -6.673  1.00 29.21           C  
ATOM    919  CE1 HIS A 113     -38.334 -11.657  -6.391  1.00 31.11           C  
ATOM    920  NE2 HIS A 113     -37.645 -10.808  -7.130  1.00 40.47           N  
ATOM    921  N   GLU A 114     -32.368 -13.841  -4.361  1.00 25.80           N  
ATOM    922  CA  GLU A 114     -31.153 -14.215  -3.637  1.00 27.72           C  
ATOM    923  C   GLU A 114     -29.906 -13.899  -4.479  1.00 26.85           C  
ATOM    924  O   GLU A 114     -28.947 -13.317  -3.981  1.00 32.55           O  
ATOM    925  CB  GLU A 114     -31.192 -15.695  -3.253  1.00 29.91           C  
ATOM    926  CG  GLU A 114     -29.909 -16.185  -2.587  1.00 32.76           C  
ATOM    927  CD  GLU A 114     -29.887 -17.679  -2.373  1.00 38.32           C  
ATOM    928  OE1 GLU A 114     -30.946 -18.332  -2.533  1.00 37.18           O  
ATOM    929  OE2 GLU A 114     -28.801 -18.196  -2.041  1.00 38.33           O  
ATOM    930  N   PHE A 115     -29.941 -14.240  -5.769  1.00 26.98           N  
ATOM    931  CA  PHE A 115     -28.815 -13.905  -6.636  1.00 29.79           C  
ATOM    932  C   PHE A 115     -28.670 -12.394  -6.788  1.00 24.08           C  
ATOM    933  O   PHE A 115     -27.565 -11.878  -6.716  1.00 25.38           O  
ATOM    934  CB  PHE A 115     -28.870 -14.655  -7.976  1.00 23.94           C  
ATOM    935  CG  PHE A 115     -28.251 -16.020  -7.910  1.00 28.01           C  
ATOM    936  CD1 PHE A 115     -29.022 -17.132  -7.590  1.00 30.27           C  
ATOM    937  CD2 PHE A 115     -26.888 -16.190  -8.134  1.00 34.60           C  
ATOM    938  CE1 PHE A 115     -28.452 -18.400  -7.521  1.00 27.12           C  
ATOM    939  CE2 PHE A 115     -26.307 -17.445  -8.062  1.00 31.47           C  
ATOM    940  CZ  PHE A 115     -27.091 -18.555  -7.758  1.00 23.12           C  
ATOM    941  N   SER A 116     -29.796 -11.693  -6.905  1.00 28.98           N  
ATOM    942  CA  SER A 116     -29.785 -10.227  -6.921  1.00 28.51           C  
ATOM    943  C   SER A 116     -29.229  -9.619  -5.650  1.00 30.18           C  
ATOM    944  O   SER A 116     -28.377  -8.736  -5.716  1.00 30.17           O  
ATOM    945  CB  SER A 116     -31.186  -9.687  -7.192  1.00 31.32           C  
ATOM    946  OG  SER A 116     -31.608 -10.042  -8.494  1.00 25.60           O  
ATOM    947  N   ALA A 117     -29.668 -10.122  -4.490  1.00 32.06           N  
ATOM    948  CA  ALA A 117     -29.192  -9.603  -3.198  1.00 29.52           C  
ATOM    949  C   ALA A 117     -27.706  -9.888  -2.983  1.00 26.72           C  
ATOM    950  O   ALA A 117     -27.043  -9.166  -2.258  1.00 26.42           O  
ATOM    951  CB  ALA A 117     -30.023 -10.168  -2.043  1.00 26.42           C  
ATOM    952  N   TRP A 118     -27.184 -10.928  -3.633  1.00 27.15           N  
ATOM    953  CA  TRP A 118     -25.733 -11.160  -3.645  1.00 27.07           C  
ATOM    954  C   TRP A 118     -24.986 -10.048  -4.387  1.00 27.12           C  
ATOM    955  O   TRP A 118     -23.901  -9.638  -3.979  1.00 24.54           O  
ATOM    956  CB  TRP A 118     -25.395 -12.514  -4.267  1.00 22.61           C  
ATOM    957  CG  TRP A 118     -25.469 -13.630  -3.288  1.00 20.66           C  
ATOM    958  CD1 TRP A 118     -26.372 -14.657  -3.281  1.00 26.26           C  
ATOM    959  CD2 TRP A 118     -24.615 -13.837  -2.151  1.00 24.30           C  
ATOM    960  NE1 TRP A 118     -26.136 -15.484  -2.209  1.00 30.71           N  
ATOM    961  CE2 TRP A 118     -25.056 -15.012  -1.508  1.00 29.84           C  
ATOM    962  CE3 TRP A 118     -23.514 -13.149  -1.620  1.00 27.25           C  
ATOM    963  CZ2 TRP A 118     -24.452 -15.501  -0.350  1.00 29.82           C  
ATOM    964  CZ3 TRP A 118     -22.914 -13.639  -0.470  1.00 33.65           C  
ATOM    965  CH2 TRP A 118     -23.381 -14.808   0.148  1.00 37.36           C  
ATOM    966  N   LEU A 119     -25.584  -9.581  -5.483  1.00 28.93           N  
ATOM    967  CA  LEU A 119     -25.008  -8.523  -6.296  1.00 27.21           C  
ATOM    968  C   LEU A 119     -25.128  -7.195  -5.603  1.00 29.54           C  
ATOM    969  O   LEU A 119     -24.202  -6.391  -5.691  1.00 19.97           O  
ATOM    970  CB  LEU A 119     -25.669  -8.450  -7.672  1.00 21.61           C  
ATOM    971  CG  LEU A 119     -25.445  -9.690  -8.532  1.00 28.14           C  
ATOM    972  CD1 LEU A 119     -26.498  -9.765  -9.633  1.00 30.95           C  
ATOM    973  CD2 LEU A 119     -24.043  -9.710  -9.111  1.00 28.65           C  
ATOM    974  N   VAL A 120     -26.261  -6.973  -4.922  1.00 27.34           N  
ATOM    975  CA  VAL A 120     -26.453  -5.780  -4.079  1.00 29.57           C  
ATOM    976  C   VAL A 120     -25.318  -5.664  -3.073  1.00 29.65           C  
ATOM    977  O   VAL A 120     -24.699  -4.613  -2.971  1.00 27.70           O  
ATOM    978  CB  VAL A 120     -27.833  -5.763  -3.333  1.00 31.07           C  
ATOM    979  CG1 VAL A 120     -27.948  -4.551  -2.388  1.00 27.87           C  
ATOM    980  CG2 VAL A 120     -28.978  -5.755  -4.321  1.00 25.43           C  
ATOM    981  N   HIS A 121     -25.029  -6.761  -2.367  1.00 32.48           N  
ATOM    982  CA  HIS A 121     -24.001  -6.769  -1.314  1.00 30.16           C  
ATOM    983  C   HIS A 121     -22.558  -6.698  -1.810  1.00 30.45           C  
ATOM    984  O   HIS A 121     -21.761  -5.926  -1.265  1.00 31.72           O  
ATOM    985  CB  HIS A 121     -24.171  -7.980  -0.373  1.00 27.09           C  
ATOM    986  CG  HIS A 121     -25.284  -7.824   0.614  1.00 33.10           C  
ATOM    987  ND1 HIS A 121     -26.586  -8.180   0.329  1.00 38.05           N  
ATOM    988  CD2 HIS A 121     -25.289  -7.358   1.888  1.00 30.09           C  
ATOM    989  CE1 HIS A 121     -27.347  -7.932   1.381  1.00 43.60           C  
ATOM    990  NE2 HIS A 121     -26.585  -7.434   2.339  1.00 42.07           N  
ATOM    991  N   GLU A 122     -22.231  -7.500  -2.826  1.00 28.72           N  
ATOM    992  CA  GLU A 122     -20.847  -7.675  -3.284  1.00 30.73           C  
ATOM    993  C   GLU A 122     -20.425  -6.693  -4.376  1.00 31.50           C  
ATOM    994  O   GLU A 122     -19.287  -6.218  -4.367  1.00 27.61           O  
ATOM    995  CB  GLU A 122     -20.589  -9.125  -3.736  1.00 29.84           C  
ATOM    996  CG  GLU A 122     -19.134  -9.420  -4.053  1.00 27.30           C  
ATOM    997  CD  GLU A 122     -18.854 -10.853  -4.454  1.00 23.96           C  
ATOM    998  OE1 GLU A 122     -17.715 -11.306  -4.233  1.00 31.18           O  
ATOM    999  OE2 GLU A 122     -19.741 -11.540  -4.982  1.00 29.12           O  
ATOM   1000  N   ALA A 123     -21.331  -6.396  -5.315  1.00 32.16           N  
ATOM   1001  CA  ALA A 123     -21.033  -5.436  -6.392  1.00 27.47           C  
ATOM   1002  C   ALA A 123     -21.566  -4.029  -6.088  1.00 30.89           C  
ATOM   1003  O   ALA A 123     -21.186  -3.067  -6.743  1.00 28.43           O  
ATOM   1004  CB  ALA A 123     -21.577  -5.931  -7.724  1.00 23.75           C  
ATOM   1005  N   GLY A 124     -22.446  -3.919  -5.095  1.00 30.69           N  
ATOM   1006  CA  GLY A 124     -23.027  -2.632  -4.714  1.00 31.13           C  
ATOM   1007  C   GLY A 124     -24.093  -2.169  -5.681  1.00 29.54           C  
ATOM   1008  O   GLY A 124     -24.345  -0.973  -5.793  1.00 26.30           O  
ATOM   1009  N   LYS A 125     -24.716  -3.119  -6.375  1.00 30.91           N  
ATOM   1010  CA  LYS A 125     -25.763  -2.814  -7.348  1.00 27.21           C  
ATOM   1011  C   LYS A 125     -27.065  -2.372  -6.675  1.00 31.96           C  
ATOM   1012  O   LYS A 125     -27.538  -3.016  -5.738  1.00 30.87           O  
ATOM   1013  CB  LYS A 125     -26.040  -4.027  -8.243  1.00 30.51           C  
ATOM   1014  CG  LYS A 125     -24.887  -4.397  -9.152  1.00 31.22           C  
ATOM   1015  CD  LYS A 125     -25.352  -5.113 -10.407  1.00 30.19           C  
ATOM   1016  CE  LYS A 125     -24.418  -4.763 -11.546  1.00 39.63           C  
ATOM   1017  NZ  LYS A 125     -24.583  -5.601 -12.760  1.00 30.85           N  
ATOM   1018  N   PRO A 126     -27.646  -1.260  -7.145  1.00 34.31           N  
ATOM   1019  CA  PRO A 126     -29.011  -0.906  -6.775  1.00 30.09           C  
ATOM   1020  C   PRO A 126     -30.007  -2.013  -7.131  1.00 31.43           C  
ATOM   1021  O   PRO A 126     -29.738  -2.833  -8.025  1.00 31.85           O  
ATOM   1022  CB  PRO A 126     -29.289   0.336  -7.631  1.00 37.70           C  
ATOM   1023  CG  PRO A 126     -27.958   0.966  -7.786  1.00 38.83           C  
ATOM   1024  CD  PRO A 126     -26.967  -0.165  -7.867  1.00 28.45           C  
ATOM   1025  N   TRP A 127     -31.140  -2.033  -6.433  1.00 24.21           N  
ATOM   1026  CA  TRP A 127     -32.185  -3.037  -6.651  1.00 23.27           C  
ATOM   1027  C   TRP A 127     -32.453  -3.309  -8.136  1.00 29.48           C  
ATOM   1028  O   TRP A 127     -32.358  -4.452  -8.581  1.00 29.97           O  
ATOM   1029  CB  TRP A 127     -33.485  -2.619  -5.974  1.00 27.34           C  
ATOM   1030  CG  TRP A 127     -33.534  -2.842  -4.473  1.00 24.10           C  
ATOM   1031  CD1 TRP A 127     -32.509  -2.707  -3.581  1.00 29.09           C  
ATOM   1032  CD2 TRP A 127     -34.690  -3.186  -3.711  1.00 28.61           C  
ATOM   1033  NE1 TRP A 127     -32.953  -2.959  -2.300  1.00 31.29           N  
ATOM   1034  CE2 TRP A 127     -34.292  -3.250  -2.351  1.00 34.83           C  
ATOM   1035  CE3 TRP A 127     -36.028  -3.454  -4.042  1.00 28.51           C  
ATOM   1036  CZ2 TRP A 127     -35.182  -3.577  -1.325  1.00 32.94           C  
ATOM   1037  CZ3 TRP A 127     -36.918  -3.768  -3.021  1.00 33.97           C  
ATOM   1038  CH2 TRP A 127     -36.489  -3.830  -1.676  1.00 39.08           C  
ATOM   1039  N   LYS A 128     -32.750  -2.245  -8.885  1.00 33.23           N  
ATOM   1040  CA  LYS A 128     -33.078  -2.326 -10.323  1.00 33.71           C  
ATOM   1041  C   LYS A 128     -31.983  -2.978 -11.175  1.00 26.98           C  
ATOM   1042  O   LYS A 128     -32.273  -3.834 -12.017  1.00 32.90           O  
ATOM   1043  CB  LYS A 128     -33.423  -0.932 -10.865  1.00 31.50           C  
ATOM   1044  CG  LYS A 128     -33.914  -0.922 -12.309  1.00 39.81           C  
ATOM   1045  CD  LYS A 128     -34.345   0.477 -12.732  1.00 45.94           C  
ATOM   1046  CE  LYS A 128     -34.443   0.589 -14.249  1.00 45.58           C  
ATOM   1047  NZ  LYS A 128     -35.436  -0.365 -14.825  1.00 47.64           N  
ATOM   1048  N   GLU A 129     -30.737  -2.569 -10.941  1.00 25.74           N  
ATOM   1049  CA  GLU A 129     -29.576  -3.081 -11.666  1.00 27.23           C  
ATOM   1050  C   GLU A 129     -29.271  -4.538 -11.319  1.00 29.79           C  
ATOM   1051  O   GLU A 129     -28.875  -5.316 -12.190  1.00 25.52           O  
ATOM   1052  CB  GLU A 129     -28.339  -2.218 -11.379  1.00 27.26           C  
ATOM   1053  CG  GLU A 129     -28.465  -0.740 -11.780  1.00 26.36           C  
ATOM   1054  CD  GLU A 129     -28.543  -0.525 -13.293  1.00 42.96           C  
ATOM   1055  OE1 GLU A 129     -27.905  -1.281 -14.056  1.00 36.33           O  
ATOM   1056  OE2 GLU A 129     -29.248   0.408 -13.722  1.00 55.46           O  
ATOM   1057  N   ALA A 130     -29.436  -4.888 -10.039  1.00 26.52           N  
ATOM   1058  CA  ALA A 130     -29.200  -6.240  -9.564  1.00 24.57           C  
ATOM   1059  C   ALA A 130     -30.191  -7.190 -10.186  1.00 20.47           C  
ATOM   1060  O   ALA A 130     -29.812  -8.262 -10.628  1.00 26.00           O  
ATOM   1061  CB  ALA A 130     -29.315  -6.318  -8.040  1.00 21.15           C  
ATOM   1062  N   ASP A 131     -31.465  -6.801 -10.168  1.00 21.69           N  
ATOM   1063  CA  ASP A 131     -32.525  -7.597 -10.775  1.00 25.97           C  
ATOM   1064  C   ASP A 131     -32.243  -7.799 -12.264  1.00 24.51           C  
ATOM   1065  O   ASP A 131     -32.270  -8.933 -12.734  1.00 24.99           O  
ATOM   1066  CB  ASP A 131     -33.898  -6.943 -10.551  1.00 28.54           C  
ATOM   1067  CG  ASP A 131     -35.034  -7.698 -11.229  1.00 32.15           C  
ATOM   1068  OD1 ASP A 131     -35.374  -8.816 -10.775  1.00 33.56           O  
ATOM   1069  OD2 ASP A 131     -35.596  -7.167 -12.213  1.00 35.88           O  
ATOM   1070  N   ALA A 132     -31.919  -6.708 -12.971  1.00 26.42           N  
ATOM   1071  CA  ALA A 132     -31.626  -6.745 -14.412  1.00 27.97           C  
ATOM   1072  C   ALA A 132     -30.483  -7.688 -14.762  1.00 26.93           C  
ATOM   1073  O   ALA A 132     -30.548  -8.398 -15.772  1.00 27.37           O  
ATOM   1074  CB  ALA A 132     -31.324  -5.362 -14.940  1.00 22.45           C  
ATOM   1075  N   ASP A 133     -29.450  -7.671 -13.917  1.00 28.43           N  
ATOM   1076  CA  ASP A 133     -28.276  -8.540 -14.034  1.00 27.38           C  
ATOM   1077  C   ASP A 133     -28.692 -10.013 -13.910  1.00 24.13           C  
ATOM   1078  O   ASP A 133     -28.368 -10.817 -14.771  1.00 22.83           O  
ATOM   1079  CB  ASP A 133     -27.256  -8.144 -12.949  1.00 23.88           C  
ATOM   1080  CG  ASP A 133     -25.882  -8.794 -13.132  1.00 31.30           C  
ATOM   1081  OD1 ASP A 133     -24.866  -8.086 -12.971  1.00 24.84           O  
ATOM   1082  OD2 ASP A 133     -25.795 -10.003 -13.409  1.00 34.00           O  
ATOM   1083  N   THR A 134     -29.403 -10.354 -12.836  1.00 27.55           N  
ATOM   1084  CA  THR A 134     -29.881 -11.730 -12.623  1.00 24.63           C  
ATOM   1085  C   THR A 134     -30.787 -12.198 -13.776  1.00 25.77           C  
ATOM   1086  O   THR A 134     -30.668 -13.329 -14.242  1.00 22.76           O  
ATOM   1087  CB  THR A 134     -30.597 -11.865 -11.256  1.00 24.73           C  
ATOM   1088  OG1 THR A 134     -29.759 -11.308 -10.238  1.00 26.70           O  
ATOM   1089  CG2 THR A 134     -30.890 -13.336 -10.921  1.00 24.70           C  
ATOM   1090  N   ALA A 135     -31.679 -11.319 -14.234  1.00 28.94           N  
ATOM   1091  CA  ALA A 135     -32.527 -11.601 -15.403  1.00 27.67           C  
ATOM   1092  C   ALA A 135     -31.691 -11.938 -16.644  1.00 27.04           C  
ATOM   1093  O   ALA A 135     -32.012 -12.874 -17.384  1.00 29.61           O  
ATOM   1094  CB  ALA A 135     -33.452 -10.424 -15.694  1.00 25.48           C  
ATOM   1095  N   GLU A 136     -30.617 -11.177 -16.839  1.00 26.58           N  
ATOM   1096  CA  GLU A 136     -29.710 -11.340 -17.971  1.00 31.86           C  
ATOM   1097  C   GLU A 136     -28.947 -12.671 -17.912  1.00 27.13           C  
ATOM   1098  O   GLU A 136     -28.733 -13.296 -18.945  1.00 22.58           O  
ATOM   1099  CB  GLU A 136     -28.741 -10.152 -18.047  1.00 33.25           C  
ATOM   1100  CG  GLU A 136     -27.804 -10.146 -19.260  1.00 38.01           C  
ATOM   1101  CD  GLU A 136     -26.889  -8.929 -19.276  1.00 41.38           C  
ATOM   1102  OE1 GLU A 136     -27.368  -7.827 -18.944  1.00 43.07           O  
ATOM   1103  OE2 GLU A 136     -25.694  -9.069 -19.613  1.00 42.06           O  
ATOM   1104  N   ALA A 137     -28.535 -13.101 -16.713  1.00 23.59           N  
ATOM   1105  CA  ALA A 137     -27.890 -14.411 -16.565  1.00 19.10           C  
ATOM   1106  C   ALA A 137     -28.867 -15.546 -16.902  1.00 23.28           C  
ATOM   1107  O   ALA A 137     -28.503 -16.523 -17.566  1.00 25.22           O  
ATOM   1108  CB  ALA A 137     -27.320 -14.586 -15.154  1.00 19.76           C  
ATOM   1109  N   ILE A 138     -30.108 -15.398 -16.447  1.00 17.70           N  
ATOM   1110  CA  ILE A 138     -31.171 -16.339 -16.781  1.00 17.98           C  
ATOM   1111  C   ILE A 138     -31.326 -16.428 -18.315  1.00 19.54           C  
ATOM   1112  O   ILE A 138     -31.340 -17.530 -18.882  1.00 22.30           O  
ATOM   1113  CB  ILE A 138     -32.487 -15.974 -16.061  1.00 19.28           C  
ATOM   1114  CG1 ILE A 138     -32.360 -16.280 -14.559  1.00 26.30           C  
ATOM   1115  CG2 ILE A 138     -33.700 -16.760 -16.681  1.00 22.32           C  
ATOM   1116  CD1 ILE A 138     -33.433 -15.664 -13.676  1.00 14.70           C  
ATOM   1117  N   ASP A 139     -31.375 -15.265 -18.964  1.00 26.58           N  
ATOM   1118  CA  ASP A 139     -31.457 -15.146 -20.423  1.00 23.27           C  
ATOM   1119  C   ASP A 139     -30.308 -15.810 -21.168  1.00 23.73           C  
ATOM   1120  O   ASP A 139     -30.535 -16.490 -22.159  1.00 24.63           O  
ATOM   1121  CB  ASP A 139     -31.524 -13.674 -20.834  1.00 21.39           C  
ATOM   1122  CG  ASP A 139     -32.853 -13.023 -20.488  1.00 23.74           C  
ATOM   1123  OD1 ASP A 139     -33.810 -13.749 -20.117  1.00 34.01           O  
ATOM   1124  OD2 ASP A 139     -32.931 -11.771 -20.544  1.00 25.87           O  
ATOM   1125  N   PHE A 140     -29.078 -15.625 -20.690  1.00 24.00           N  
ATOM   1126  CA  PHE A 140     -27.920 -16.202 -21.353  1.00 23.48           C  
ATOM   1127  C   PHE A 140     -28.062 -17.712 -21.367  1.00 27.55           C  
ATOM   1128  O   PHE A 140     -27.730 -18.362 -22.359  1.00 22.34           O  
ATOM   1129  CB  PHE A 140     -26.613 -15.806 -20.656  1.00 22.10           C  
ATOM   1130  CG  PHE A 140     -26.035 -14.481 -21.116  1.00 18.95           C  
ATOM   1131  CD1 PHE A 140     -25.646 -13.530 -20.200  1.00 28.15           C  
ATOM   1132  CD2 PHE A 140     -25.852 -14.208 -22.475  1.00 16.53           C  
ATOM   1133  CE1 PHE A 140     -25.085 -12.312 -20.616  1.00 34.37           C  
ATOM   1134  CE2 PHE A 140     -25.272 -13.008 -22.902  1.00 16.35           C  
ATOM   1135  CZ  PHE A 140     -24.910 -12.049 -21.972  1.00 31.47           C  
ATOM   1136  N   LEU A 141     -28.590 -18.247 -20.269  1.00 21.41           N  
ATOM   1137  CA  LEU A 141     -28.732 -19.673 -20.118  1.00 18.21           C  
ATOM   1138  C   LEU A 141     -29.780 -20.187 -21.086  1.00 21.15           C  
ATOM   1139  O   LEU A 141     -29.517 -21.150 -21.801  1.00 25.53           O  
ATOM   1140  CB  LEU A 141     -29.051 -20.032 -18.661  1.00 19.85           C  
ATOM   1141  CG  LEU A 141     -27.884 -19.927 -17.665  1.00 16.34           C  
ATOM   1142  CD1 LEU A 141     -28.357 -19.687 -16.231  1.00 21.95           C  
ATOM   1143  CD2 LEU A 141     -26.948 -21.147 -17.716  1.00 21.61           C  
ATOM   1144  N   GLU A 142     -30.941 -19.523 -21.128  1.00 19.91           N  
ATOM   1145  CA  GLU A 142     -32.067 -19.954 -21.967  1.00 21.74           C  
ATOM   1146  C   GLU A 142     -31.788 -19.740 -23.450  1.00 23.64           C  
ATOM   1147  O   GLU A 142     -32.098 -20.603 -24.272  1.00 28.45           O  
ATOM   1148  CB  GLU A 142     -33.361 -19.235 -21.564  1.00 23.61           C  
ATOM   1149  CG  GLU A 142     -33.806 -19.457 -20.105  1.00 34.78           C  
ATOM   1150  CD  GLU A 142     -34.545 -20.776 -19.846  1.00 31.90           C  
ATOM   1151  OE1 GLU A 142     -35.116 -20.917 -18.738  1.00 23.29           O  
ATOM   1152  OE2 GLU A 142     -34.556 -21.671 -20.717  1.00 33.42           O  
ATOM   1153  N   TYR A 143     -31.179 -18.599 -23.772  1.00 24.58           N  
ATOM   1154  CA  TYR A 143     -30.778 -18.252 -25.139  1.00 23.62           C  
ATOM   1155  C   TYR A 143     -29.738 -19.187 -25.753  1.00 25.08           C  
ATOM   1156  O   TYR A 143     -29.964 -19.691 -26.851  1.00 26.30           O  
ATOM   1157  CB  TYR A 143     -30.284 -16.801 -25.224  1.00 24.17           C  
ATOM   1158  CG  TYR A 143     -30.005 -16.332 -26.631  1.00 27.35           C  
ATOM   1159  CD1 TYR A 143     -31.047 -16.089 -27.524  1.00 30.06           C  
ATOM   1160  CD2 TYR A 143     -28.695 -16.144 -27.075  1.00 19.52           C  
ATOM   1161  CE1 TYR A 143     -30.789 -15.678 -28.841  1.00 26.57           C  
ATOM   1162  CE2 TYR A 143     -28.428 -15.728 -28.380  1.00 32.69           C  
ATOM   1163  CZ  TYR A 143     -29.484 -15.487 -29.248  1.00 32.29           C  
ATOM   1164  OH  TYR A 143     -29.233 -15.072 -30.526  1.00 34.38           O  
ATOM   1165  N   TYR A 144     -28.614 -19.415 -25.061  1.00 23.89           N  
ATOM   1166  CA  TYR A 144     -27.541 -20.261 -25.608  1.00 25.47           C  
ATOM   1167  C   TYR A 144     -27.895 -21.735 -25.613  1.00 22.12           C  
ATOM   1168  O   TYR A 144     -27.379 -22.492 -26.438  1.00 25.01           O  
ATOM   1169  CB  TYR A 144     -26.192 -20.068 -24.882  1.00 21.38           C  
ATOM   1170  CG  TYR A 144     -25.589 -18.690 -25.017  1.00 25.68           C  
ATOM   1171  CD1 TYR A 144     -24.900 -18.110 -23.949  1.00 22.20           C  
ATOM   1172  CD2 TYR A 144     -25.695 -17.965 -26.214  1.00 21.13           C  
ATOM   1173  CE1 TYR A 144     -24.339 -16.851 -24.064  1.00 24.52           C  
ATOM   1174  CE2 TYR A 144     -25.143 -16.699 -26.335  1.00 17.09           C  
ATOM   1175  CZ  TYR A 144     -24.462 -16.146 -25.255  1.00 23.21           C  
ATOM   1176  OH  TYR A 144     -23.910 -14.884 -25.355  1.00 24.14           O  
ATOM   1177  N   ALA A 145     -28.754 -22.146 -24.688  1.00 28.73           N  
ATOM   1178  CA  ALA A 145     -29.301 -23.504 -24.722  1.00 28.96           C  
ATOM   1179  C   ALA A 145     -30.017 -23.724 -26.047  1.00 26.43           C  
ATOM   1180  O   ALA A 145     -29.723 -24.678 -26.769  1.00 22.70           O  
ATOM   1181  CB  ALA A 145     -30.234 -23.748 -23.552  1.00 23.27           C  
ATOM   1182  N   ARG A 146     -30.924 -22.813 -26.384  1.00 29.07           N  
ATOM   1183  CA  ARG A 146     -31.617 -22.877 -27.672  1.00 33.77           C  
ATOM   1184  C   ARG A 146     -30.685 -22.744 -28.881  1.00 28.85           C  
ATOM   1185  O   ARG A 146     -30.858 -23.437 -29.881  1.00 23.04           O  
ATOM   1186  CB  ARG A 146     -32.734 -21.836 -27.729  1.00 33.35           C  
ATOM   1187  CG  ARG A 146     -33.948 -22.264 -26.956  1.00 33.45           C  
ATOM   1188  CD  ARG A 146     -34.695 -21.074 -26.427  1.00 27.48           C  
ATOM   1189  NE  ARG A 146     -35.845 -21.462 -25.620  1.00 23.26           N  
ATOM   1190  CZ  ARG A 146     -35.790 -21.779 -24.330  1.00 31.51           C  
ATOM   1191  NH1 ARG A 146     -36.900 -22.119 -23.693  1.00 30.44           N  
ATOM   1192  NH2 ARG A 146     -34.633 -21.758 -23.675  1.00 32.86           N  
ATOM   1193  N   GLN A 147     -29.696 -21.859 -28.789  1.00 29.45           N  
ATOM   1194  CA  GLN A 147     -28.773 -21.655 -29.904  1.00 28.58           C  
ATOM   1195  C   GLN A 147     -27.978 -22.918 -30.241  1.00 28.49           C  
ATOM   1196  O   GLN A 147     -27.759 -23.205 -31.420  1.00 24.97           O  
ATOM   1197  CB  GLN A 147     -27.821 -20.487 -29.639  1.00 21.64           C  
ATOM   1198  CG  GLN A 147     -28.452 -19.101 -29.795  1.00 30.70           C  
ATOM   1199  CD  GLN A 147     -28.800 -18.777 -31.230  1.00 41.69           C  
ATOM   1200  OE1 GLN A 147     -29.945 -18.432 -31.536  1.00 36.90           O  
ATOM   1201  NE2 GLN A 147     -27.817 -18.894 -32.122  1.00 31.71           N  
ATOM   1202  N   MET A 148     -27.570 -23.674 -29.215  1.00 23.22           N  
ATOM   1203  CA  MET A 148     -26.767 -24.882 -29.442  1.00 25.12           C  
ATOM   1204  C   MET A 148     -27.535 -25.963 -30.183  1.00 28.34           C  
ATOM   1205  O   MET A 148     -26.993 -26.600 -31.096  1.00 27.72           O  
ATOM   1206  CB  MET A 148     -26.166 -25.432 -28.136  1.00 25.69           C  
ATOM   1207  CG  MET A 148     -25.249 -26.627 -28.367  1.00 24.60           C  
ATOM   1208  SD  MET A 148     -23.783 -26.233 -29.346  1.00 32.35           S  
ATOM   1209  CE  MET A 148     -23.823 -27.545 -30.565  1.00 34.81           C  
ATOM   1210  N   ILE A 149     -28.799 -26.145 -29.802  1.00 27.28           N  
ATOM   1211  CA  ILE A 149     -29.694 -27.072 -30.487  1.00 31.55           C  
ATOM   1212  C   ILE A 149     -29.898 -26.662 -31.955  1.00 34.08           C  
ATOM   1213  O   ILE A 149     -29.925 -27.533 -32.842  1.00 28.03           O  
ATOM   1214  CB  ILE A 149     -31.066 -27.181 -29.752  1.00 36.24           C  
ATOM   1215  CG1 ILE A 149     -30.877 -27.675 -28.315  1.00 34.41           C  
ATOM   1216  CG2 ILE A 149     -32.040 -28.110 -30.500  1.00 34.07           C  
ATOM   1217  CD1 ILE A 149     -31.967 -27.204 -27.378  1.00 35.93           C  
ATOM   1218  N   GLU A 150     -30.043 -25.351 -32.207  1.00 28.10           N  
ATOM   1219  CA  GLU A 150     -30.119 -24.847 -33.595  1.00 30.99           C  
ATOM   1220  C   GLU A 150     -28.837 -25.126 -34.378  1.00 30.93           C  
ATOM   1221  O   GLU A 150     -28.895 -25.613 -35.506  1.00 27.64           O  
ATOM   1222  CB  GLU A 150     -30.437 -23.346 -33.646  1.00 35.22           C  
ATOM   1223  CG  GLU A 150     -31.828 -23.000 -34.162  1.00 47.78           C  
ATOM   1224  CD  GLU A 150     -32.097 -23.558 -35.553  1.00 53.60           C  
ATOM   1225  OE1 GLU A 150     -32.846 -24.553 -35.658  1.00 58.92           O  
ATOM   1226  OE2 GLU A 150     -31.551 -23.016 -36.537  1.00 63.29           O  
ATOM   1227  N   LEU A 151     -27.695 -24.801 -33.768  1.00 29.66           N  
ATOM   1228  CA  LEU A 151     -26.375 -24.978 -34.373  1.00 30.67           C  
ATOM   1229  C   LEU A 151     -26.017 -26.453 -34.599  1.00 31.41           C  
ATOM   1230  O   LEU A 151     -25.293 -26.774 -35.551  1.00 27.58           O  
ATOM   1231  CB  LEU A 151     -25.301 -24.305 -33.498  1.00 28.23           C  
ATOM   1232  CG  LEU A 151     -23.962 -23.855 -34.098  1.00 33.87           C  
ATOM   1233  CD1 LEU A 151     -24.132 -22.836 -35.247  1.00 24.31           C  
ATOM   1234  CD2 LEU A 151     -23.101 -23.255 -32.998  1.00 32.04           C  
ATOM   1235  N   ASN A 152     -26.531 -27.337 -33.735  1.00 27.14           N  
ATOM   1236  CA  ASN A 152     -26.324 -28.792 -33.884  1.00 30.75           C  
ATOM   1237  C   ASN A 152     -26.883 -29.356 -35.198  1.00 33.80           C  
ATOM   1238  O   ASN A 152     -26.425 -30.394 -35.676  1.00 37.26           O  
ATOM   1239  CB  ASN A 152     -26.889 -29.552 -32.678  1.00 27.51           C  
ATOM   1240  CG  ASN A 152     -26.549 -31.030 -32.699  1.00 34.23           C  
ATOM   1241  OD1 ASN A 152     -27.424 -31.882 -32.531  1.00 36.12           O  
ATOM   1242  ND2 ASN A 152     -25.274 -31.345 -32.933  1.00 22.71           N  
ATOM   1243  N   ARG A 153     -27.844 -28.645 -35.792  1.00 34.72           N  
ATOM   1244  CA  ARG A 153     -28.394 -28.990 -37.103  1.00 36.67           C  
ATOM   1245  C   ARG A 153     -27.376 -28.798 -38.229  1.00 34.52           C  
ATOM   1246  O   ARG A 153     -27.495 -29.408 -39.289  1.00 34.74           O  
ATOM   1247  CB  ARG A 153     -29.622 -28.131 -37.411  1.00 37.96           C  
ATOM   1248  CG  ARG A 153     -30.926 -28.534 -36.721  1.00 48.79           C  
ATOM   1249  CD  ARG A 153     -32.042 -27.558 -37.123  1.00 62.77           C  
ATOM   1250  NE  ARG A 153     -31.802 -26.995 -38.459  1.00 70.30           N  
ATOM   1251  CZ  ARG A 153     -32.368 -25.893 -38.949  1.00 70.42           C  
ATOM   1252  NH1 ARG A 153     -33.240 -25.195 -38.231  1.00 66.08           N  
ATOM   1253  NH2 ARG A 153     -32.056 -25.485 -40.174  1.00 64.80           N  
ATOM   1254  N   GLY A 154     -26.383 -27.943 -37.999  1.00 35.06           N  
ATOM   1255  CA  GLY A 154     -25.378 -27.630 -39.007  1.00 32.12           C  
ATOM   1256  C   GLY A 154     -25.930 -26.740 -40.105  1.00 35.24           C  
ATOM   1257  O   GLY A 154     -26.996 -26.124 -39.950  1.00 34.46           O  
ATOM   1258  N   LYS A 155     -25.214 -26.661 -41.223  1.00 28.94           N  
ATOM   1259  CA  LYS A 155     -25.644 -25.781 -42.313  1.00 29.33           C  
ATOM   1260  C   LYS A 155     -25.715 -26.514 -43.643  1.00 28.48           C  
ATOM   1261  O   LYS A 155     -24.859 -27.354 -43.946  1.00 30.88           O  
ATOM   1262  CB  LYS A 155     -24.742 -24.548 -42.414  1.00 27.36           C  
ATOM   1263  CG  LYS A 155     -24.698 -23.746 -41.136  1.00 31.09           C  
ATOM   1264  CD  LYS A 155     -24.473 -22.268 -41.337  1.00 31.90           C  
ATOM   1265  CE  LYS A 155     -24.809 -21.537 -40.024  1.00 38.41           C  
ATOM   1266  NZ  LYS A 155     -23.795 -20.511 -39.650  1.00 46.60           N  
ATOM   1267  N   GLU A 156     -26.743 -26.196 -44.428  1.00 33.38           N  
ATOM   1268  CA  GLU A 156     -26.955 -26.864 -45.713  1.00 39.96           C  
ATOM   1269  C   GLU A 156     -25.944 -26.432 -46.776  1.00 36.97           C  
ATOM   1270  O   GLU A 156     -25.765 -25.237 -47.049  1.00 34.26           O  
ATOM   1271  CB  GLU A 156     -28.417 -26.739 -46.198  1.00 45.88           C  
ATOM   1272  CG  GLU A 156     -28.972 -25.314 -46.408  1.00 60.44           C  
ATOM   1273  CD  GLU A 156     -28.771 -24.766 -47.827  1.00 73.89           C  
ATOM   1274  OE1 GLU A 156     -28.983 -23.548 -48.033  1.00 70.14           O  
ATOM   1275  OE2 GLU A 156     -28.398 -25.544 -48.736  1.00 84.19           O  
ATOM   1276  N   ILE A 157     -25.256 -27.417 -47.344  1.00 34.02           N  
ATOM   1277  CA  ILE A 157     -24.349 -27.175 -48.468  1.00 32.64           C  
ATOM   1278  C   ILE A 157     -24.783 -28.048 -49.630  1.00 28.79           C  
ATOM   1279  O   ILE A 157     -25.666 -28.882 -49.480  1.00 33.21           O  
ATOM   1280  CB  ILE A 157     -22.856 -27.429 -48.108  1.00 28.22           C  
ATOM   1281  CG1 ILE A 157     -22.664 -28.830 -47.507  1.00 27.89           C  
ATOM   1282  CG2 ILE A 157     -22.348 -26.353 -47.143  1.00 32.63           C  
ATOM   1283  CD1 ILE A 157     -21.183 -29.203 -47.276  1.00 28.08           C  
ATOM   1284  N   LEU A 158     -24.153 -27.865 -50.784  1.00 32.25           N  
ATOM   1285  CA  LEU A 158     -24.550 -28.602 -51.970  1.00 34.26           C  
ATOM   1286  C   LEU A 158     -23.840 -29.954 -52.071  1.00 37.56           C  
ATOM   1287  O   LEU A 158     -22.687 -30.107 -51.634  1.00 27.95           O  
ATOM   1288  CB  LEU A 158     -24.308 -27.755 -53.231  1.00 38.11           C  
ATOM   1289  CG  LEU A 158     -24.995 -26.381 -53.315  1.00 28.94           C  
ATOM   1290  CD1 LEU A 158     -24.504 -25.647 -54.549  1.00 42.26           C  
ATOM   1291  CD2 LEU A 158     -26.527 -26.547 -53.349  1.00 41.95           C  
ATOM   1292  N   SER A 159     -24.563 -30.933 -52.616  1.00 36.33           N  
ATOM   1293  CA  SER A 159     -23.995 -32.220 -53.023  1.00 35.89           C  
ATOM   1294  C   SER A 159     -24.410 -32.497 -54.470  1.00 37.61           C  
ATOM   1295  O   SER A 159     -25.588 -32.382 -54.808  1.00 35.98           O  
ATOM   1296  CB  SER A 159     -24.501 -33.356 -52.120  1.00 38.28           C  
ATOM   1297  OG  SER A 159     -24.201 -33.138 -50.747  1.00 32.57           O  
ATOM   1298  N   ARG A 160     -23.452 -32.839 -55.326  1.00 38.62           N  
ATOM   1299  CA  ARG A 160     -23.789 -33.269 -56.691  1.00 43.15           C  
ATOM   1300  C   ARG A 160     -24.196 -34.750 -56.652  1.00 44.11           C  
ATOM   1301  O   ARG A 160     -23.915 -35.411 -55.659  1.00 34.66           O  
ATOM   1302  CB  ARG A 160     -22.651 -32.961 -57.683  1.00 45.83           C  
ATOM   1303  CG  ARG A 160     -21.333 -33.643 -57.421  1.00 45.22           C  
ATOM   1304  CD  ARG A 160     -20.177 -32.692 -57.703  1.00 43.90           C  
ATOM   1305  NE  ARG A 160     -19.035 -32.986 -56.837  1.00 41.74           N  
ATOM   1306  CZ  ARG A 160     -17.937 -33.640 -57.214  1.00 47.29           C  
ATOM   1307  NH1 ARG A 160     -16.971 -33.858 -56.338  1.00 44.43           N  
ATOM   1308  NH2 ARG A 160     -17.788 -34.070 -58.461  1.00 59.55           N  
ATOM   1309  N   PRO A 161     -24.914 -35.257 -57.691  1.00 44.50           N  
ATOM   1310  CA  PRO A 161     -25.331 -36.666 -57.675  1.00 44.04           C  
ATOM   1311  C   PRO A 161     -24.156 -37.624 -57.503  1.00 43.80           C  
ATOM   1312  O   PRO A 161     -23.106 -37.435 -58.128  1.00 46.52           O  
ATOM   1313  CB  PRO A 161     -25.996 -36.866 -59.052  1.00 43.08           C  
ATOM   1314  CG  PRO A 161     -25.674 -35.637 -59.850  1.00 50.66           C  
ATOM   1315  CD  PRO A 161     -25.507 -34.546 -58.838  1.00 47.61           C  
ATOM   1316  N   GLY A 162     -24.329 -38.614 -56.628  1.00 44.27           N  
ATOM   1317  CA  GLY A 162     -23.288 -39.593 -56.336  1.00 41.49           C  
ATOM   1318  C   GLY A 162     -22.388 -39.251 -55.159  1.00 39.89           C  
ATOM   1319  O   GLY A 162     -21.372 -39.910 -54.945  1.00 43.32           O  
ATOM   1320  N   GLU A 163     -22.742 -38.211 -54.411  1.00 40.05           N  
ATOM   1321  CA  GLU A 163     -22.001 -37.845 -53.200  1.00 37.84           C  
ATOM   1322  C   GLU A 163     -22.924 -37.286 -52.118  1.00 34.09           C  
ATOM   1323  O   GLU A 163     -24.023 -36.847 -52.417  1.00 31.85           O  
ATOM   1324  CB  GLU A 163     -20.858 -36.862 -53.515  1.00 41.47           C  
ATOM   1325  CG  GLU A 163     -21.286 -35.392 -53.660  1.00 43.52           C  
ATOM   1326  CD  GLU A 163     -20.150 -34.447 -54.030  1.00 33.66           C  
ATOM   1327  OE1 GLU A 163     -18.976 -34.862 -54.036  1.00 36.51           O  
ATOM   1328  OE2 GLU A 163     -20.441 -33.266 -54.310  1.00 44.71           O  
ATOM   1329  N   GLN A 164     -22.468 -37.316 -50.864  1.00 37.05           N  
ATOM   1330  CA  GLN A 164     -23.203 -36.719 -49.739  1.00 38.10           C  
ATOM   1331  C   GLN A 164     -22.294 -35.816 -48.915  1.00 39.15           C  
ATOM   1332  O   GLN A 164     -21.380 -36.291 -48.231  1.00 35.04           O  
ATOM   1333  CB  GLN A 164     -23.801 -37.809 -48.848  1.00 34.55           C  
ATOM   1334  CG  GLN A 164     -24.702 -37.295 -47.750  1.00 42.75           C  
ATOM   1335  CD  GLN A 164     -25.368 -38.421 -46.989  1.00 54.36           C  
ATOM   1336  OE1 GLN A 164     -26.507 -38.791 -47.281  1.00 53.11           O  
ATOM   1337  NE2 GLN A 164     -24.649 -39.000 -46.033  1.00 48.05           N  
ATOM   1338  N   ASN A 165     -22.557 -34.515 -48.981  1.00 39.72           N  
ATOM   1339  CA  ASN A 165     -21.754 -33.513 -48.285  1.00 35.60           C  
ATOM   1340  C   ASN A 165     -22.492 -32.899 -47.103  1.00 33.16           C  
ATOM   1341  O   ASN A 165     -23.639 -32.498 -47.243  1.00 33.43           O  
ATOM   1342  CB  ASN A 165     -21.320 -32.405 -49.253  1.00 33.29           C  
ATOM   1343  CG  ASN A 165     -20.636 -32.949 -50.501  1.00 37.73           C  
ATOM   1344  OD1 ASN A 165     -20.000 -34.003 -50.465  1.00 39.27           O  
ATOM   1345  ND2 ASN A 165     -20.767 -32.230 -51.614  1.00 39.00           N  
ATOM   1346  N   ARG A 166     -21.820 -32.817 -45.949  1.00 30.31           N  
ATOM   1347  CA  ARG A 166     -22.410 -32.260 -44.721  1.00 30.95           C  
ATOM   1348  C   ARG A 166     -21.432 -31.301 -44.050  1.00 29.64           C  
ATOM   1349  O   ARG A 166     -20.233 -31.543 -44.043  1.00 22.12           O  
ATOM   1350  CB  ARG A 166     -22.803 -33.367 -43.720  1.00 32.41           C  
ATOM   1351  CG  ARG A 166     -23.894 -34.347 -44.182  1.00 35.46           C  
ATOM   1352  CD  ARG A 166     -25.234 -33.670 -44.436  1.00 43.39           C  
ATOM   1353  NE  ARG A 166     -26.228 -34.605 -44.965  1.00 47.76           N  
ATOM   1354  CZ  ARG A 166     -26.598 -34.692 -46.245  1.00 60.32           C  
ATOM   1355  NH1 ARG A 166     -26.064 -33.906 -47.176  1.00 53.21           N  
ATOM   1356  NH2 ARG A 166     -27.511 -35.583 -46.600  1.00 66.35           N  
ATOM   1357  N   TYR A 167     -21.982 -30.236 -43.472  1.00 25.80           N  
ATOM   1358  CA  TYR A 167     -21.251 -29.152 -42.833  1.00 27.43           C  
ATOM   1359  C   TYR A 167     -21.813 -29.060 -41.418  1.00 25.33           C  
ATOM   1360  O   TYR A 167     -23.026 -28.923 -41.236  1.00 31.55           O  
ATOM   1361  CB  TYR A 167     -21.527 -27.852 -43.590  1.00 27.58           C  
ATOM   1362  CG  TYR A 167     -20.746 -26.630 -43.142  1.00 26.01           C  
ATOM   1363  CD1 TYR A 167     -19.525 -26.310 -43.735  1.00 25.13           C  
ATOM   1364  CD2 TYR A 167     -21.242 -25.777 -42.155  1.00 24.26           C  
ATOM   1365  CE1 TYR A 167     -18.813 -25.167 -43.357  1.00 31.36           C  
ATOM   1366  CE2 TYR A 167     -20.527 -24.629 -41.752  1.00 26.75           C  
ATOM   1367  CZ  TYR A 167     -19.319 -24.337 -42.362  1.00 29.93           C  
ATOM   1368  OH  TYR A 167     -18.611 -23.220 -41.989  1.00 27.22           O  
ATOM   1369  N   PHE A 168     -20.944 -29.135 -40.426  1.00 27.89           N  
ATOM   1370  CA  PHE A 168     -21.395 -29.123 -39.031  1.00 27.01           C  
ATOM   1371  C   PHE A 168     -20.314 -28.575 -38.116  1.00 29.75           C  
ATOM   1372  O   PHE A 168     -19.198 -28.335 -38.564  1.00 25.81           O  
ATOM   1373  CB  PHE A 168     -21.892 -30.514 -38.576  1.00 30.92           C  
ATOM   1374  CG  PHE A 168     -20.867 -31.623 -38.691  1.00 40.80           C  
ATOM   1375  CD1 PHE A 168     -20.686 -32.306 -39.898  1.00 36.46           C  
ATOM   1376  CD2 PHE A 168     -20.121 -32.017 -37.579  1.00 40.14           C  
ATOM   1377  CE1 PHE A 168     -19.768 -33.331 -40.001  1.00 26.96           C  
ATOM   1378  CE2 PHE A 168     -19.188 -33.048 -37.673  1.00 33.99           C  
ATOM   1379  CZ  PHE A 168     -19.010 -33.705 -38.886  1.00 42.96           C  
ATOM   1380  N   TYR A 169     -20.651 -28.381 -36.841  1.00 31.36           N  
ATOM   1381  CA  TYR A 169     -19.766 -27.712 -35.894  1.00 29.38           C  
ATOM   1382  C   TYR A 169     -19.224 -28.666 -34.828  1.00 33.28           C  
ATOM   1383  O   TYR A 169     -19.924 -29.572 -34.368  1.00 25.01           O  
ATOM   1384  CB  TYR A 169     -20.481 -26.498 -35.273  1.00 31.45           C  
ATOM   1385  CG  TYR A 169     -20.808 -25.445 -36.315  1.00 29.15           C  
ATOM   1386  CD1 TYR A 169     -22.036 -25.450 -36.978  1.00 31.17           C  
ATOM   1387  CD2 TYR A 169     -19.860 -24.488 -36.686  1.00 37.57           C  
ATOM   1388  CE1 TYR A 169     -22.325 -24.513 -37.977  1.00 28.26           C  
ATOM   1389  CE2 TYR A 169     -20.140 -23.546 -37.677  1.00 40.44           C  
ATOM   1390  CZ  TYR A 169     -21.382 -23.565 -38.310  1.00 28.08           C  
ATOM   1391  OH  TYR A 169     -21.676 -22.642 -39.283  1.00 39.09           O  
ATOM   1392  N   THR A 170     -17.965 -28.470 -34.445  1.00 31.71           N  
ATOM   1393  CA  THR A 170     -17.332 -29.359 -33.471  1.00 27.75           C  
ATOM   1394  C   THR A 170     -16.683 -28.576 -32.316  1.00 27.70           C  
ATOM   1395  O   THR A 170     -16.122 -27.492 -32.538  1.00 28.25           O  
ATOM   1396  CB  THR A 170     -16.274 -30.296 -34.129  1.00 25.65           C  
ATOM   1397  OG1 THR A 170     -15.197 -29.516 -34.672  1.00 27.50           O  
ATOM   1398  CG2 THR A 170     -16.891 -31.166 -35.221  1.00 30.12           C  
ATOM   1399  N   PRO A 171     -16.757 -29.127 -31.081  1.00 24.16           N  
ATOM   1400  CA  PRO A 171     -16.096 -28.553 -29.900  1.00 27.15           C  
ATOM   1401  C   PRO A 171     -14.583 -28.383 -30.101  1.00 23.20           C  
ATOM   1402  O   PRO A 171     -13.976 -29.100 -30.892  1.00 30.48           O  
ATOM   1403  CB  PRO A 171     -16.358 -29.598 -28.802  1.00 22.71           C  
ATOM   1404  CG  PRO A 171     -17.533 -30.347 -29.244  1.00 27.77           C  
ATOM   1405  CD  PRO A 171     -17.496 -30.362 -30.748  1.00 24.36           C  
ATOM   1406  N   MET A 172     -13.982 -27.446 -29.378  1.00 30.48           N  
ATOM   1407  CA  MET A 172     -12.576 -27.111 -29.592  1.00 29.18           C  
ATOM   1408  C   MET A 172     -11.606 -27.575 -28.505  1.00 31.12           C  
ATOM   1409  O   MET A 172     -10.572 -28.180 -28.814  1.00 27.47           O  
ATOM   1410  CB  MET A 172     -12.436 -25.611 -29.852  1.00 20.90           C  
ATOM   1411  CG  MET A 172     -13.051 -25.226 -31.202  1.00 31.56           C  
ATOM   1412  SD  MET A 172     -12.934 -23.487 -31.623  1.00 38.00           S  
ATOM   1413  CE  MET A 172     -11.152 -23.270 -31.741  1.00 38.99           C  
ATOM   1414  N   GLY A 173     -11.917 -27.301 -27.240  1.00 33.52           N  
ATOM   1415  CA  GLY A 173     -10.997 -27.691 -26.165  1.00 31.40           C  
ATOM   1416  C   GLY A 173     -11.161 -26.890 -24.905  1.00 32.53           C  
ATOM   1417  O   GLY A 173     -12.279 -26.525 -24.538  1.00 33.47           O  
ATOM   1418  N   VAL A 174     -10.035 -26.618 -24.252  1.00 29.67           N  
ATOM   1419  CA  VAL A 174     -10.018 -25.890 -23.004  1.00 30.18           C  
ATOM   1420  C   VAL A 174     -10.246 -24.414 -23.286  1.00 25.48           C  
ATOM   1421  O   VAL A 174      -9.588 -23.825 -24.135  1.00 30.40           O  
ATOM   1422  CB  VAL A 174      -8.691 -26.101 -22.246  1.00 29.37           C  
ATOM   1423  CG1 VAL A 174      -8.686 -25.330 -20.945  1.00 25.37           C  
ATOM   1424  CG2 VAL A 174      -8.459 -27.579 -21.976  1.00 29.98           C  
ATOM   1425  N   THR A 175     -11.215 -23.846 -22.589  1.00 23.96           N  
ATOM   1426  CA  THR A 175     -11.505 -22.426 -22.653  1.00 29.07           C  
ATOM   1427  C   THR A 175     -11.107 -21.766 -21.336  1.00 32.97           C  
ATOM   1428  O   THR A 175     -11.426 -22.273 -20.264  1.00 34.16           O  
ATOM   1429  CB  THR A 175     -13.010 -22.181 -22.926  1.00 29.59           C  
ATOM   1430  OG1 THR A 175     -13.377 -22.804 -24.161  1.00 32.92           O  
ATOM   1431  CG2 THR A 175     -13.336 -20.691 -22.977  1.00 29.98           C  
ATOM   1432  N   VAL A 176     -10.413 -20.636 -21.431  1.00 28.61           N  
ATOM   1433  CA  VAL A 176     -10.144 -19.784 -20.287  1.00 28.18           C  
ATOM   1434  C   VAL A 176     -11.106 -18.598 -20.286  1.00 28.63           C  
ATOM   1435  O   VAL A 176     -11.083 -17.758 -21.201  1.00 27.14           O  
ATOM   1436  CB  VAL A 176      -8.693 -19.267 -20.311  1.00 30.23           C  
ATOM   1437  CG1 VAL A 176      -8.475 -18.220 -19.208  1.00 28.25           C  
ATOM   1438  CG2 VAL A 176      -7.733 -20.419 -20.135  1.00 33.19           C  
ATOM   1439  N   THR A 177     -11.965 -18.547 -19.271  1.00 28.96           N  
ATOM   1440  CA  THR A 177     -12.926 -17.465 -19.130  1.00 26.70           C  
ATOM   1441  C   THR A 177     -12.445 -16.486 -18.073  1.00 28.79           C  
ATOM   1442  O   THR A 177     -12.246 -16.863 -16.912  1.00 30.92           O  
ATOM   1443  CB  THR A 177     -14.341 -18.001 -18.767  1.00 31.24           C  
ATOM   1444  OG1 THR A 177     -14.796 -18.923 -19.775  1.00 24.74           O  
ATOM   1445  CG2 THR A 177     -15.325 -16.848 -18.641  1.00 30.17           C  
ATOM   1446  N   ILE A 178     -12.246 -15.230 -18.480  1.00 27.66           N  
ATOM   1447  CA  ILE A 178     -11.824 -14.166 -17.573  1.00 30.13           C  
ATOM   1448  C   ILE A 178     -12.926 -13.087 -17.539  1.00 31.60           C  
ATOM   1449  O   ILE A 178     -13.141 -12.355 -18.514  1.00 27.88           O  
ATOM   1450  CB  ILE A 178     -10.409 -13.610 -17.949  1.00 35.58           C  
ATOM   1451  CG1 ILE A 178      -9.353 -14.729 -17.856  1.00 35.39           C  
ATOM   1452  CG2 ILE A 178     -10.029 -12.403 -17.063  1.00 34.91           C  
ATOM   1453  CD1 ILE A 178      -8.070 -14.473 -18.616  1.00 34.35           C  
ATOM   1454  N   SER A 179     -13.635 -13.022 -16.413  1.00 27.65           N  
ATOM   1455  CA  SER A 179     -14.892 -12.263 -16.318  1.00 35.06           C  
ATOM   1456  C   SER A 179     -14.772 -10.952 -15.532  1.00 34.64           C  
ATOM   1457  O   SER A 179     -13.813 -10.778 -14.767  1.00 31.04           O  
ATOM   1458  CB  SER A 179     -16.013 -13.149 -15.745  1.00 39.35           C  
ATOM   1459  OG  SER A 179     -15.662 -13.717 -14.500  1.00 39.66           O  
ATOM   1460  N   PRO A 180     -15.731 -10.015 -15.734  1.00 32.03           N  
ATOM   1461  CA  PRO A 180     -15.610  -8.730 -15.072  1.00 28.41           C  
ATOM   1462  C   PRO A 180     -16.377  -8.679 -13.754  1.00 28.72           C  
ATOM   1463  O   PRO A 180     -17.075  -9.622 -13.395  1.00 29.38           O  
ATOM   1464  CB  PRO A 180     -16.250  -7.782 -16.088  1.00 24.54           C  
ATOM   1465  CG  PRO A 180     -17.405  -8.572 -16.597  1.00 28.06           C  
ATOM   1466  CD  PRO A 180     -16.871 -10.008 -16.679  1.00 35.80           C  
ATOM   1467  N   TRP A 181     -16.244  -7.566 -13.048  1.00 32.21           N  
ATOM   1468  CA  TRP A 181     -16.896  -7.378 -11.767  1.00 31.85           C  
ATOM   1469  C   TRP A 181     -18.170  -6.603 -11.930  1.00 33.47           C  
ATOM   1470  O   TRP A 181     -19.067  -6.713 -11.091  1.00 31.30           O  
ATOM   1471  CB  TRP A 181     -15.989  -6.627 -10.786  1.00 35.50           C  
ATOM   1472  CG  TRP A 181     -15.381  -5.356 -11.344  1.00 36.75           C  
ATOM   1473  CD1 TRP A 181     -14.153  -5.224 -11.917  1.00 40.00           C  
ATOM   1474  CD2 TRP A 181     -15.979  -4.051 -11.370  1.00 27.91           C  
ATOM   1475  NE1 TRP A 181     -13.947  -3.919 -12.313  1.00 36.86           N  
ATOM   1476  CE2 TRP A 181     -15.050  -3.178 -11.982  1.00 33.32           C  
ATOM   1477  CE3 TRP A 181     -17.203  -3.531 -10.926  1.00 27.35           C  
ATOM   1478  CZ2 TRP A 181     -15.308  -1.823 -12.165  1.00 34.40           C  
ATOM   1479  CZ3 TRP A 181     -17.467  -2.187 -11.126  1.00 28.30           C  
ATOM   1480  CH2 TRP A 181     -16.519  -1.349 -11.740  1.00 32.01           C  
ATOM   1481  N   ASN A 182     -18.240  -5.789 -12.983  1.00 30.62           N  
ATOM   1482  CA  ASN A 182     -19.382  -4.885 -13.137  1.00 36.54           C  
ATOM   1483  C   ASN A 182     -20.653  -5.618 -13.521  1.00 35.70           C  
ATOM   1484  O   ASN A 182     -21.746  -5.170 -13.200  1.00 39.47           O  
ATOM   1485  CB  ASN A 182     -19.068  -3.720 -14.083  1.00 39.09           C  
ATOM   1486  CG  ASN A 182     -19.076  -4.118 -15.544  1.00 42.40           C  
ATOM   1487  OD1 ASN A 182     -18.558  -5.172 -15.926  1.00 33.43           O  
ATOM   1488  ND2 ASN A 182     -19.666  -3.265 -16.375  1.00 32.77           N  
ATOM   1489  N   PHE A 183     -20.492  -6.745 -14.210  1.00 33.19           N  
ATOM   1490  CA  PHE A 183     -21.579  -7.694 -14.404  1.00 32.83           C  
ATOM   1491  C   PHE A 183     -21.132  -9.035 -13.838  1.00 33.69           C  
ATOM   1492  O   PHE A 183     -20.932 -10.035 -14.543  1.00 23.35           O  
ATOM   1493  CB  PHE A 183     -22.021  -7.735 -15.869  1.00 32.92           C  
ATOM   1494  CG  PHE A 183     -22.817  -6.525 -16.276  1.00 37.40           C  
ATOM   1495  CD1 PHE A 183     -22.190  -5.425 -16.859  1.00 36.67           C  
ATOM   1496  CD2 PHE A 183     -24.189  -6.462 -16.024  1.00 38.60           C  
ATOM   1497  CE1 PHE A 183     -22.925  -4.291 -17.220  1.00 43.34           C  
ATOM   1498  CE2 PHE A 183     -24.935  -5.327 -16.373  1.00 43.84           C  
ATOM   1499  CZ  PHE A 183     -24.302  -4.241 -16.972  1.00 36.57           C  
ATOM   1500  N   ALA A 184     -20.992  -9.014 -12.518  1.00 34.41           N  
ATOM   1501  CA  ALA A 184     -20.413 -10.094 -11.738  1.00 37.32           C  
ATOM   1502  C   ALA A 184     -21.108 -11.433 -11.940  1.00 34.44           C  
ATOM   1503  O   ALA A 184     -20.463 -12.468 -11.880  1.00 31.96           O  
ATOM   1504  CB  ALA A 184     -20.426  -9.715 -10.279  1.00 39.82           C  
ATOM   1505  N   LEU A 185     -22.417 -11.399 -12.177  1.00 29.61           N  
ATOM   1506  CA  LEU A 185     -23.180 -12.599 -12.496  1.00 23.14           C  
ATOM   1507  C   LEU A 185     -23.380 -12.778 -14.012  1.00 28.23           C  
ATOM   1508  O   LEU A 185     -22.890 -13.748 -14.572  1.00 23.13           O  
ATOM   1509  CB  LEU A 185     -24.534 -12.605 -11.769  1.00 22.41           C  
ATOM   1510  CG  LEU A 185     -25.398 -13.858 -11.948  1.00 25.69           C  
ATOM   1511  CD1 LEU A 185     -24.739 -15.096 -11.373  1.00 28.01           C  
ATOM   1512  CD2 LEU A 185     -26.784 -13.641 -11.340  1.00 32.75           C  
ATOM   1513  N   ALA A 186     -24.062 -11.826 -14.656  1.00 24.64           N  
ATOM   1514  CA  ALA A 186     -24.502 -11.971 -16.062  1.00 30.70           C  
ATOM   1515  C   ALA A 186     -23.404 -12.356 -17.066  1.00 30.63           C  
ATOM   1516  O   ALA A 186     -23.507 -13.389 -17.749  1.00 28.50           O  
ATOM   1517  CB  ALA A 186     -25.247 -10.715 -16.529  1.00 27.66           C  
ATOM   1518  N   ILE A 187     -22.352 -11.542 -17.141  1.00 31.33           N  
ATOM   1519  CA  ILE A 187     -21.301 -11.758 -18.148  1.00 28.65           C  
ATOM   1520  C   ILE A 187     -20.444 -12.984 -17.802  1.00 27.96           C  
ATOM   1521  O   ILE A 187     -20.043 -13.738 -18.690  1.00 24.28           O  
ATOM   1522  CB  ILE A 187     -20.463 -10.475 -18.413  1.00 30.87           C  
ATOM   1523  CG1 ILE A 187     -21.336  -9.413 -19.098  1.00 32.89           C  
ATOM   1524  CG2 ILE A 187     -19.268 -10.772 -19.321  1.00 23.25           C  
ATOM   1525  CD1 ILE A 187     -20.642  -8.067 -19.327  1.00 41.10           C  
ATOM   1526  N   MET A 188     -20.205 -13.190 -16.505  1.00 25.97           N  
ATOM   1527  CA  MET A 188     -19.529 -14.382 -16.011  1.00 21.65           C  
ATOM   1528  C   MET A 188     -20.286 -15.636 -16.432  1.00 24.98           C  
ATOM   1529  O   MET A 188     -19.672 -16.589 -16.913  1.00 25.39           O  
ATOM   1530  CB  MET A 188     -19.344 -14.306 -14.479  1.00 25.32           C  
ATOM   1531  CG  MET A 188     -18.742 -15.551 -13.822  1.00 25.99           C  
ATOM   1532  SD  MET A 188     -19.957 -16.853 -13.416  1.00 30.22           S  
ATOM   1533  CE  MET A 188     -21.090 -15.894 -12.404  1.00 31.65           C  
ATOM   1534  N   VAL A 189     -21.612 -15.606 -16.279  1.00 24.79           N  
ATOM   1535  CA  VAL A 189     -22.497 -16.683 -16.729  1.00 20.37           C  
ATOM   1536  C   VAL A 189     -22.461 -16.893 -18.254  1.00 27.97           C  
ATOM   1537  O   VAL A 189     -22.155 -17.993 -18.703  1.00 23.62           O  
ATOM   1538  CB  VAL A 189     -23.943 -16.500 -16.207  1.00 21.33           C  
ATOM   1539  CG1 VAL A 189     -24.906 -17.516 -16.835  1.00 22.27           C  
ATOM   1540  CG2 VAL A 189     -23.983 -16.666 -14.694  1.00 22.53           C  
ATOM   1541  N   GLY A 190     -22.742 -15.840 -19.032  1.00 22.00           N  
ATOM   1542  CA  GLY A 190     -22.645 -15.902 -20.501  1.00 23.27           C  
ATOM   1543  C   GLY A 190     -21.336 -16.418 -21.093  1.00 23.30           C  
ATOM   1544  O   GLY A 190     -21.332 -17.335 -21.929  1.00 25.30           O  
ATOM   1545  N   THR A 191     -20.224 -15.834 -20.666  1.00 23.82           N  
ATOM   1546  CA  THR A 191     -18.905 -16.230 -21.155  1.00 21.23           C  
ATOM   1547  C   THR A 191     -18.366 -17.547 -20.564  1.00 22.23           C  
ATOM   1548  O   THR A 191     -17.308 -18.014 -20.984  1.00 25.98           O  
ATOM   1549  CB  THR A 191     -17.855 -15.127 -20.966  1.00 23.91           C  
ATOM   1550  OG1 THR A 191     -17.789 -14.746 -19.582  1.00 25.24           O  
ATOM   1551  CG2 THR A 191     -18.169 -13.900 -21.866  1.00 20.92           C  
ATOM   1552  N   ALA A 192     -19.066 -18.124 -19.588  1.00 27.67           N  
ATOM   1553  CA  ALA A 192     -18.751 -19.475 -19.127  1.00 27.42           C  
ATOM   1554  C   ALA A 192     -19.619 -20.499 -19.821  1.00 26.45           C  
ATOM   1555  O   ALA A 192     -19.131 -21.557 -20.203  1.00 27.88           O  
ATOM   1556  CB  ALA A 192     -18.881 -19.613 -17.617  1.00 21.62           C  
ATOM   1557  N   VAL A 193     -20.907 -20.203 -19.987  1.00 28.02           N  
ATOM   1558  CA  VAL A 193     -21.800 -21.229 -20.516  1.00 22.14           C  
ATOM   1559  C   VAL A 193     -21.802 -21.350 -22.042  1.00 25.34           C  
ATOM   1560  O   VAL A 193     -22.044 -22.435 -22.564  1.00 24.14           O  
ATOM   1561  CB  VAL A 193     -23.228 -21.175 -19.939  1.00 16.83           C  
ATOM   1562  CG1 VAL A 193     -23.182 -21.236 -18.358  1.00 21.68           C  
ATOM   1563  CG2 VAL A 193     -24.014 -19.958 -20.429  1.00 23.72           C  
ATOM   1564  N   ALA A 194     -21.547 -20.250 -22.748  1.00 27.63           N  
ATOM   1565  CA  ALA A 194     -21.359 -20.339 -24.202  1.00 24.18           C  
ATOM   1566  C   ALA A 194     -20.274 -21.375 -24.570  1.00 23.81           C  
ATOM   1567  O   ALA A 194     -20.543 -22.258 -25.381  1.00 27.98           O  
ATOM   1568  CB  ALA A 194     -21.095 -18.982 -24.828  1.00 25.77           C  
ATOM   1569  N   PRO A 195     -19.071 -21.306 -23.949  1.00 27.37           N  
ATOM   1570  CA  PRO A 195     -18.141 -22.415 -24.212  1.00 25.86           C  
ATOM   1571  C   PRO A 195     -18.650 -23.783 -23.727  1.00 28.34           C  
ATOM   1572  O   PRO A 195     -18.518 -24.775 -24.445  1.00 26.17           O  
ATOM   1573  CB  PRO A 195     -16.884 -22.011 -23.441  1.00 28.77           C  
ATOM   1574  CG  PRO A 195     -16.976 -20.535 -23.297  1.00 27.72           C  
ATOM   1575  CD  PRO A 195     -18.425 -20.238 -23.159  1.00 26.61           C  
ATOM   1576  N   ILE A 196     -19.246 -23.827 -22.536  1.00 24.09           N  
ATOM   1577  CA  ILE A 196     -19.714 -25.095 -21.959  1.00 27.12           C  
ATOM   1578  C   ILE A 196     -20.739 -25.796 -22.867  1.00 26.19           C  
ATOM   1579  O   ILE A 196     -20.599 -26.987 -23.170  1.00 24.64           O  
ATOM   1580  CB  ILE A 196     -20.222 -24.901 -20.489  1.00 20.41           C  
ATOM   1581  CG1 ILE A 196     -19.022 -24.849 -19.544  1.00 21.25           C  
ATOM   1582  CG2 ILE A 196     -21.197 -26.009 -20.086  1.00 24.31           C  
ATOM   1583  CD1 ILE A 196     -19.269 -24.270 -18.164  1.00 24.57           C  
ATOM   1584  N   VAL A 197     -21.721 -25.037 -23.348  1.00 26.02           N  
ATOM   1585  CA  VAL A 197     -22.820 -25.616 -24.108  1.00 26.71           C  
ATOM   1586  C   VAL A 197     -22.369 -26.036 -25.504  1.00 26.22           C  
ATOM   1587  O   VAL A 197     -22.948 -26.939 -26.105  1.00 25.01           O  
ATOM   1588  CB  VAL A 197     -24.073 -24.689 -24.147  1.00 22.96           C  
ATOM   1589  CG1 VAL A 197     -23.944 -23.573 -25.197  1.00 20.38           C  
ATOM   1590  CG2 VAL A 197     -25.343 -25.511 -24.380  1.00 24.90           C  
ATOM   1591  N   THR A 198     -21.312 -25.402 -25.998  1.00 18.93           N  
ATOM   1592  CA  THR A 198     -20.726 -25.804 -27.272  1.00 24.36           C  
ATOM   1593  C   THR A 198     -19.724 -26.960 -27.104  1.00 25.65           C  
ATOM   1594  O   THR A 198     -18.917 -27.221 -27.991  1.00 28.12           O  
ATOM   1595  CB  THR A 198     -20.068 -24.609 -27.987  1.00 27.42           C  
ATOM   1596  OG1 THR A 198     -19.168 -23.957 -27.085  1.00 25.31           O  
ATOM   1597  CG2 THR A 198     -21.124 -23.618 -28.435  1.00 34.88           C  
ATOM   1598  N   GLY A 199     -19.773 -27.644 -25.958  1.00 23.56           N  
ATOM   1599  CA  GLY A 199     -18.963 -28.847 -25.750  1.00 22.57           C  
ATOM   1600  C   GLY A 199     -17.507 -28.629 -25.376  1.00 25.39           C  
ATOM   1601  O   GLY A 199     -16.738 -29.589 -25.294  1.00 27.77           O  
ATOM   1602  N   ASN A 200     -17.129 -27.374 -25.151  1.00 23.32           N  
ATOM   1603  CA  ASN A 200     -15.818 -27.028 -24.601  1.00 25.02           C  
ATOM   1604  C   ASN A 200     -15.862 -27.149 -23.077  1.00 26.60           C  
ATOM   1605  O   ASN A 200     -16.949 -27.218 -22.496  1.00 29.75           O  
ATOM   1606  CB  ASN A 200     -15.466 -25.585 -24.962  1.00 26.99           C  
ATOM   1607  CG  ASN A 200     -15.485 -25.344 -26.453  1.00 33.38           C  
ATOM   1608  OD1 ASN A 200     -14.547 -25.710 -27.143  1.00 25.47           O  
ATOM   1609  ND2 ASN A 200     -16.566 -24.747 -26.958  1.00 23.37           N  
ATOM   1610  N   THR A 201     -14.693 -27.160 -22.437  1.00 26.55           N  
ATOM   1611  CA  THR A 201     -14.618 -27.085 -20.972  1.00 30.95           C  
ATOM   1612  C   THR A 201     -14.043 -25.730 -20.582  1.00 31.60           C  
ATOM   1613  O   THR A 201     -13.408 -25.079 -21.406  1.00 32.50           O  
ATOM   1614  CB  THR A 201     -13.738 -28.197 -20.358  1.00 32.39           C  
ATOM   1615  OG1 THR A 201     -12.433 -28.178 -20.965  1.00 29.19           O  
ATOM   1616  CG2 THR A 201     -14.391 -29.558 -20.556  1.00 30.08           C  
ATOM   1617  N   VAL A 202     -14.249 -25.329 -19.325  1.00 26.61           N  
ATOM   1618  CA  VAL A 202     -13.915 -23.974 -18.869  1.00 28.22           C  
ATOM   1619  C   VAL A 202     -13.011 -23.966 -17.643  1.00 28.35           C  
ATOM   1620  O   VAL A 202     -13.250 -24.698 -16.673  1.00 29.36           O  
ATOM   1621  CB  VAL A 202     -15.210 -23.142 -18.569  1.00 26.58           C  
ATOM   1622  CG1 VAL A 202     -14.902 -21.832 -17.843  1.00 23.36           C  
ATOM   1623  CG2 VAL A 202     -15.952 -22.817 -19.839  1.00 24.99           C  
ATOM   1624  N   VAL A 203     -11.964 -23.146 -17.703  1.00 26.54           N  
ATOM   1625  CA  VAL A 203     -11.267 -22.687 -16.502  1.00 28.15           C  
ATOM   1626  C   VAL A 203     -11.654 -21.218 -16.250  1.00 28.50           C  
ATOM   1627  O   VAL A 203     -11.288 -20.321 -17.028  1.00 24.63           O  
ATOM   1628  CB  VAL A 203      -9.726 -22.804 -16.627  1.00 30.45           C  
ATOM   1629  CG1 VAL A 203      -9.068 -22.325 -15.364  1.00 33.90           C  
ATOM   1630  CG2 VAL A 203      -9.303 -24.233 -16.927  1.00 26.05           C  
ATOM   1631  N   LEU A 204     -12.377 -20.988 -15.153  1.00 23.56           N  
ATOM   1632  CA  LEU A 204     -12.947 -19.676 -14.831  1.00 26.06           C  
ATOM   1633  C   LEU A 204     -12.167 -18.894 -13.784  1.00 27.17           C  
ATOM   1634  O   LEU A 204     -12.043 -19.329 -12.641  1.00 28.54           O  
ATOM   1635  CB  LEU A 204     -14.400 -19.831 -14.349  1.00 24.77           C  
ATOM   1636  CG  LEU A 204     -15.107 -18.558 -13.849  1.00 30.27           C  
ATOM   1637  CD1 LEU A 204     -15.184 -17.496 -14.954  1.00 28.25           C  
ATOM   1638  CD2 LEU A 204     -16.499 -18.889 -13.348  1.00 29.68           C  
ATOM   1639  N   LYS A 205     -11.679 -17.721 -14.184  1.00 25.85           N  
ATOM   1640  CA  LYS A 205     -11.065 -16.788 -13.264  1.00 30.55           C  
ATOM   1641  C   LYS A 205     -11.974 -15.571 -13.149  1.00 30.84           C  
ATOM   1642  O   LYS A 205     -11.964 -14.700 -14.029  1.00 30.82           O  
ATOM   1643  CB  LYS A 205      -9.673 -16.383 -13.753  1.00 25.46           C  
ATOM   1644  CG  LYS A 205      -8.893 -15.535 -12.776  1.00 36.44           C  
ATOM   1645  CD  LYS A 205      -7.612 -15.042 -13.413  1.00 29.75           C  
ATOM   1646  CE  LYS A 205      -6.917 -13.993 -12.553  1.00 50.13           C  
ATOM   1647  NZ  LYS A 205      -7.788 -12.820 -12.202  1.00 53.97           N  
ATOM   1648  N   PRO A 206     -12.789 -15.513 -12.079  1.00 30.47           N  
ATOM   1649  CA  PRO A 206     -13.652 -14.334 -11.939  1.00 27.38           C  
ATOM   1650  C   PRO A 206     -12.850 -13.146 -11.463  1.00 27.71           C  
ATOM   1651  O   PRO A 206     -11.710 -13.319 -11.030  1.00 27.51           O  
ATOM   1652  CB  PRO A 206     -14.661 -14.745 -10.873  1.00 28.53           C  
ATOM   1653  CG  PRO A 206     -14.016 -15.859 -10.118  1.00 28.67           C  
ATOM   1654  CD  PRO A 206     -12.985 -16.495 -10.992  1.00 28.31           C  
ATOM   1655  N   ALA A 207     -13.425 -11.952 -11.574  1.00 30.24           N  
ATOM   1656  CA  ALA A 207     -12.802 -10.751 -11.036  1.00 30.72           C  
ATOM   1657  C   ALA A 207     -12.601 -10.920  -9.524  1.00 32.13           C  
ATOM   1658  O   ALA A 207     -13.453 -11.478  -8.823  1.00 24.67           O  
ATOM   1659  CB  ALA A 207     -13.629  -9.542 -11.343  1.00 29.99           C  
ATOM   1660  N   SER A 208     -11.449 -10.470  -9.039  1.00 31.77           N  
ATOM   1661  CA  SER A 208     -11.071 -10.662  -7.633  1.00 36.85           C  
ATOM   1662  C   SER A 208     -11.885  -9.778  -6.694  1.00 39.64           C  
ATOM   1663  O   SER A 208     -11.945 -10.038  -5.489  1.00 41.65           O  
ATOM   1664  CB  SER A 208      -9.573 -10.417  -7.434  1.00 35.78           C  
ATOM   1665  OG  SER A 208      -8.809 -11.484  -7.964  1.00 34.64           O  
ATOM   1666  N   THR A 209     -12.511  -8.746  -7.259  1.00 32.64           N  
ATOM   1667  CA  THR A 209     -13.413  -7.874  -6.515  1.00 33.11           C  
ATOM   1668  C   THR A 209     -14.813  -8.469  -6.350  1.00 31.93           C  
ATOM   1669  O   THR A 209     -15.552  -8.036  -5.466  1.00 32.83           O  
ATOM   1670  CB  THR A 209     -13.526  -6.460  -7.145  1.00 35.50           C  
ATOM   1671  OG1 THR A 209     -13.797  -6.577  -8.543  1.00 35.82           O  
ATOM   1672  CG2 THR A 209     -12.239  -5.670  -6.952  1.00 29.40           C  
ATOM   1673  N   THR A 210     -15.194  -9.426  -7.203  1.00 26.68           N  
ATOM   1674  CA  THR A 210     -16.507 -10.093  -7.060  1.00 28.65           C  
ATOM   1675  C   THR A 210     -16.501 -11.636  -7.188  1.00 28.43           C  
ATOM   1676  O   THR A 210     -17.262 -12.205  -7.995  1.00 29.68           O  
ATOM   1677  CB  THR A 210     -17.580  -9.504  -8.016  1.00 31.17           C  
ATOM   1678  OG1 THR A 210     -17.173  -9.693  -9.379  1.00 34.97           O  
ATOM   1679  CG2 THR A 210     -17.865  -8.003  -7.736  1.00 22.73           C  
ATOM   1680  N   PRO A 211     -15.676 -12.333  -6.378  1.00 31.53           N  
ATOM   1681  CA  PRO A 211     -15.587 -13.772  -6.657  1.00 29.76           C  
ATOM   1682  C   PRO A 211     -16.671 -14.620  -5.983  1.00 30.60           C  
ATOM   1683  O   PRO A 211     -16.846 -15.781  -6.342  1.00 32.57           O  
ATOM   1684  CB  PRO A 211     -14.195 -14.138  -6.123  1.00 33.03           C  
ATOM   1685  CG  PRO A 211     -13.949 -13.168  -5.006  1.00 37.84           C  
ATOM   1686  CD  PRO A 211     -14.773 -11.929  -5.275  1.00 31.66           C  
ATOM   1687  N   VAL A 212     -17.398 -14.045  -5.028  1.00 33.85           N  
ATOM   1688  CA  VAL A 212     -18.353 -14.815  -4.229  1.00 29.90           C  
ATOM   1689  C   VAL A 212     -19.590 -15.208  -5.031  1.00 27.32           C  
ATOM   1690  O   VAL A 212     -20.048 -16.348  -4.940  1.00 26.38           O  
ATOM   1691  CB  VAL A 212     -18.748 -14.082  -2.920  1.00 31.64           C  
ATOM   1692  CG1 VAL A 212     -19.897 -14.787  -2.208  1.00 25.74           C  
ATOM   1693  CG2 VAL A 212     -17.540 -13.952  -1.996  1.00 34.37           C  
ATOM   1694  N   VAL A 213     -20.119 -14.281  -5.826  1.00 28.86           N  
ATOM   1695  CA  VAL A 213     -21.280 -14.608  -6.654  1.00 33.25           C  
ATOM   1696  C   VAL A 213     -20.928 -15.686  -7.704  1.00 30.25           C  
ATOM   1697  O   VAL A 213     -21.751 -16.556  -8.012  1.00 27.01           O  
ATOM   1698  CB  VAL A 213     -21.960 -13.342  -7.251  1.00 34.47           C  
ATOM   1699  CG1 VAL A 213     -21.127 -12.728  -8.355  1.00 34.63           C  
ATOM   1700  CG2 VAL A 213     -23.366 -13.667  -7.737  1.00 42.66           C  
ATOM   1701  N   ALA A 214     -19.686 -15.661  -8.194  1.00 29.94           N  
ATOM   1702  CA  ALA A 214     -19.201 -16.689  -9.122  1.00 27.46           C  
ATOM   1703  C   ALA A 214     -19.110 -18.078  -8.478  1.00 25.75           C  
ATOM   1704  O   ALA A 214     -19.341 -19.079  -9.147  1.00 29.23           O  
ATOM   1705  CB  ALA A 214     -17.862 -16.279  -9.727  1.00 28.26           C  
ATOM   1706  N   ALA A 215     -18.764 -18.131  -7.190  1.00 23.97           N  
ATOM   1707  CA  ALA A 215     -18.766 -19.394  -6.442  1.00 25.03           C  
ATOM   1708  C   ALA A 215     -20.199 -19.896  -6.280  1.00 22.84           C  
ATOM   1709  O   ALA A 215     -20.449 -21.092  -6.391  1.00 24.81           O  
ATOM   1710  CB  ALA A 215     -18.089 -19.232  -5.070  1.00 26.65           C  
ATOM   1711  N   LYS A 216     -21.130 -18.973  -6.036  1.00 26.37           N  
ATOM   1712  CA  LYS A 216     -22.555 -19.306  -5.955  1.00 26.50           C  
ATOM   1713  C   LYS A 216     -23.039 -19.905  -7.277  1.00 27.43           C  
ATOM   1714  O   LYS A 216     -23.814 -20.871  -7.290  1.00 30.28           O  
ATOM   1715  CB  LYS A 216     -23.405 -18.076  -5.602  1.00 24.55           C  
ATOM   1716  CG  LYS A 216     -23.090 -17.399  -4.262  1.00 35.67           C  
ATOM   1717  CD  LYS A 216     -23.074 -18.373  -3.075  1.00 33.63           C  
ATOM   1718  CE  LYS A 216     -24.483 -18.821  -2.668  1.00 25.32           C  
ATOM   1719  NZ  LYS A 216     -24.395 -19.829  -1.567  1.00 41.19           N  
ATOM   1720  N   PHE A 217     -22.577 -19.341  -8.389  1.00 18.51           N  
ATOM   1721  CA  PHE A 217     -23.041 -19.825  -9.682  1.00 23.78           C  
ATOM   1722  C   PHE A 217     -22.481 -21.207 -10.029  1.00 26.29           C  
ATOM   1723  O   PHE A 217     -23.205 -22.046 -10.566  1.00 22.41           O  
ATOM   1724  CB  PHE A 217     -22.778 -18.815 -10.813  1.00 25.59           C  
ATOM   1725  CG  PHE A 217     -23.158 -19.337 -12.168  1.00 28.25           C  
ATOM   1726  CD1 PHE A 217     -24.494 -19.566 -12.492  1.00 29.32           C  
ATOM   1727  CD2 PHE A 217     -22.180 -19.648 -13.099  1.00 25.15           C  
ATOM   1728  CE1 PHE A 217     -24.844 -20.080 -13.740  1.00 34.65           C  
ATOM   1729  CE2 PHE A 217     -22.513 -20.160 -14.346  1.00 29.01           C  
ATOM   1730  CZ  PHE A 217     -23.846 -20.375 -14.673  1.00 35.19           C  
ATOM   1731  N   VAL A 218     -21.199 -21.442  -9.742  1.00 23.70           N  
ATOM   1732  CA  VAL A 218     -20.591 -22.765 -10.001  1.00 25.03           C  
ATOM   1733  C   VAL A 218     -21.296 -23.863  -9.177  1.00 27.80           C  
ATOM   1734  O   VAL A 218     -21.532 -24.954  -9.691  1.00 32.65           O  
ATOM   1735  CB  VAL A 218     -19.045 -22.744  -9.796  1.00 29.58           C  
ATOM   1736  CG1 VAL A 218     -18.436 -24.163  -9.765  1.00 27.36           C  
ATOM   1737  CG2 VAL A 218     -18.396 -21.933 -10.898  1.00 25.83           C  
ATOM   1738  N   GLU A 219     -21.680 -23.542  -7.935  1.00 30.73           N  
ATOM   1739  CA  GLU A 219     -22.545 -24.416  -7.119  1.00 31.21           C  
ATOM   1740  C   GLU A 219     -23.839 -24.799  -7.859  1.00 35.77           C  
ATOM   1741  O   GLU A 219     -24.221 -25.969  -7.873  1.00 32.72           O  
ATOM   1742  CB  GLU A 219     -22.903 -23.769  -5.774  1.00 36.35           C  
ATOM   1743  CG  GLU A 219     -21.760 -23.614  -4.774  1.00 39.18           C  
ATOM   1744  CD  GLU A 219     -22.160 -22.886  -3.484  1.00 49.77           C  
ATOM   1745  OE1 GLU A 219     -21.254 -22.369  -2.795  1.00 49.92           O  
ATOM   1746  OE2 GLU A 219     -23.365 -22.824  -3.153  1.00 47.87           O  
ATOM   1747  N   VAL A 220     -24.495 -23.812  -8.474  1.00 30.89           N  
ATOM   1748  CA  VAL A 220     -25.706 -24.040  -9.277  1.00 31.16           C  
ATOM   1749  C   VAL A 220     -25.456 -25.002 -10.444  1.00 30.78           C  
ATOM   1750  O   VAL A 220     -26.254 -25.931 -10.665  1.00 29.33           O  
ATOM   1751  CB  VAL A 220     -26.345 -22.688  -9.748  1.00 38.47           C  
ATOM   1752  CG1 VAL A 220     -27.346 -22.877 -10.898  1.00 22.59           C  
ATOM   1753  CG2 VAL A 220     -27.001 -21.985  -8.573  1.00 35.57           C  
ATOM   1754  N   LEU A 221     -24.338 -24.798 -11.153  1.00 26.69           N  
ATOM   1755  CA  LEU A 221     -23.949 -25.661 -12.282  1.00 24.94           C  
ATOM   1756  C   LEU A 221     -23.853 -27.126 -11.853  1.00 22.11           C  
ATOM   1757  O   LEU A 221     -24.374 -28.016 -12.527  1.00 25.72           O  
ATOM   1758  CB  LEU A 221     -22.637 -25.180 -12.926  1.00 22.88           C  
ATOM   1759  CG  LEU A 221     -22.695 -23.926 -13.826  1.00 27.94           C  
ATOM   1760  CD1 LEU A 221     -21.328 -23.626 -14.488  1.00 21.20           C  
ATOM   1761  CD2 LEU A 221     -23.762 -24.058 -14.900  1.00 26.01           C  
ATOM   1762  N   GLU A 222     -23.206 -27.353 -10.714  1.00 27.10           N  
ATOM   1763  CA  GLU A 222     -23.144 -28.660 -10.084  1.00 28.53           C  
ATOM   1764  C   GLU A 222     -24.533 -29.221  -9.781  1.00 31.32           C  
ATOM   1765  O   GLU A 222     -24.799 -30.373 -10.106  1.00 29.64           O  
ATOM   1766  CB  GLU A 222     -22.284 -28.603  -8.815  1.00 25.17           C  
ATOM   1767  CG  GLU A 222     -20.815 -28.407  -9.138  1.00 31.02           C  
ATOM   1768  CD  GLU A 222     -19.950 -28.080  -7.943  1.00 47.33           C  
ATOM   1769  OE1 GLU A 222     -20.474 -27.594  -6.913  1.00 55.27           O  
ATOM   1770  OE2 GLU A 222     -18.725 -28.295  -8.047  1.00 46.80           O  
ATOM   1771  N   ASP A 223     -25.414 -28.398  -9.200  1.00 30.15           N  
ATOM   1772  CA  ASP A 223     -26.798 -28.813  -8.881  1.00 33.77           C  
ATOM   1773  C   ASP A 223     -27.674 -29.092 -10.112  1.00 36.95           C  
ATOM   1774  O   ASP A 223     -28.646 -29.860 -10.037  1.00 37.27           O  
ATOM   1775  CB  ASP A 223     -27.493 -27.769  -7.997  1.00 34.95           C  
ATOM   1776  CG  ASP A 223     -26.788 -27.551  -6.667  1.00 47.27           C  
ATOM   1777  OD1 ASP A 223     -26.940 -26.445  -6.103  1.00 50.32           O  
ATOM   1778  OD2 ASP A 223     -26.090 -28.473  -6.186  1.00 54.48           O  
ATOM   1779  N   ALA A 224     -27.333 -28.455 -11.232  1.00 36.87           N  
ATOM   1780  CA  ALA A 224     -28.013 -28.673 -12.516  1.00 36.53           C  
ATOM   1781  C   ALA A 224     -27.481 -29.900 -13.246  1.00 35.23           C  
ATOM   1782  O   ALA A 224     -27.978 -30.249 -14.320  1.00 32.48           O  
ATOM   1783  CB  ALA A 224     -27.879 -27.435 -13.411  1.00 33.72           C  
ATOM   1784  N   GLY A 225     -26.443 -30.520 -12.682  1.00 36.61           N  
ATOM   1785  CA  GLY A 225     -25.897 -31.775 -13.182  1.00 37.62           C  
ATOM   1786  C   GLY A 225     -24.663 -31.710 -14.075  1.00 36.44           C  
ATOM   1787  O   GLY A 225     -24.387 -32.663 -14.801  1.00 33.01           O  
ATOM   1788  N   LEU A 226     -23.919 -30.604 -14.035  1.00 33.76           N  
ATOM   1789  CA  LEU A 226     -22.709 -30.482 -14.844  1.00 32.02           C  
ATOM   1790  C   LEU A 226     -21.623 -31.393 -14.272  1.00 34.73           C  
ATOM   1791  O   LEU A 226     -21.339 -31.326 -13.076  1.00 36.66           O  
ATOM   1792  CB  LEU A 226     -22.202 -29.029 -14.875  1.00 36.07           C  
ATOM   1793  CG  LEU A 226     -21.189 -28.666 -15.976  1.00 28.25           C  
ATOM   1794  CD1 LEU A 226     -21.912 -28.391 -17.275  1.00 26.59           C  
ATOM   1795  CD2 LEU A 226     -20.324 -27.471 -15.577  1.00 28.34           C  
ATOM   1796  N   PRO A 227     -21.027 -32.253 -15.121  1.00 35.76           N  
ATOM   1797  CA  PRO A 227     -19.936 -33.160 -14.742  1.00 34.52           C  
ATOM   1798  C   PRO A 227     -18.706 -32.428 -14.202  1.00 36.00           C  
ATOM   1799  O   PRO A 227     -18.491 -31.256 -14.525  1.00 34.59           O  
ATOM   1800  CB  PRO A 227     -19.594 -33.865 -16.061  1.00 34.59           C  
ATOM   1801  CG  PRO A 227     -20.844 -33.806 -16.848  1.00 41.60           C  
ATOM   1802  CD  PRO A 227     -21.451 -32.475 -16.514  1.00 37.36           C  
ATOM   1803  N   LYS A 228     -17.923 -33.125 -13.376  1.00 32.44           N  
ATOM   1804  CA  LYS A 228     -16.702 -32.582 -12.772  1.00 33.14           C  
ATOM   1805  C   LYS A 228     -15.648 -32.145 -13.795  1.00 28.92           C  
ATOM   1806  O   LYS A 228     -15.465 -32.780 -14.832  1.00 26.03           O  
ATOM   1807  CB  LYS A 228     -16.089 -33.596 -11.786  1.00 34.43           C  
ATOM   1808  CG  LYS A 228     -15.662 -34.916 -12.412  1.00 45.87           C  
ATOM   1809  CD  LYS A 228     -14.959 -35.812 -11.413  1.00 55.84           C  
ATOM   1810  CE  LYS A 228     -14.178 -36.897 -12.124  1.00 62.74           C  
ATOM   1811  NZ  LYS A 228     -12.995 -36.330 -12.827  1.00 69.01           N  
ATOM   1812  N   GLY A 229     -14.976 -31.036 -13.501  1.00 28.79           N  
ATOM   1813  CA  GLY A 229     -13.953 -30.502 -14.380  1.00 30.12           C  
ATOM   1814  C   GLY A 229     -14.450 -29.746 -15.603  1.00 32.18           C  
ATOM   1815  O   GLY A 229     -13.652 -29.140 -16.305  1.00 26.64           O  
ATOM   1816  N   VAL A 230     -15.753 -29.780 -15.870  1.00 27.61           N  
ATOM   1817  CA  VAL A 230     -16.302 -29.057 -17.020  1.00 27.28           C  
ATOM   1818  C   VAL A 230     -16.232 -27.538 -16.784  1.00 28.17           C  
ATOM   1819  O   VAL A 230     -15.901 -26.777 -17.694  1.00 27.59           O  
ATOM   1820  CB  VAL A 230     -17.697 -29.574 -17.426  1.00 27.59           C  
ATOM   1821  CG1 VAL A 230     -18.295 -28.733 -18.569  1.00 27.46           C  
ATOM   1822  CG2 VAL A 230     -17.598 -31.029 -17.862  1.00 27.87           C  
ATOM   1823  N   ILE A 231     -16.505 -27.117 -15.554  1.00 29.03           N  
ATOM   1824  CA  ILE A 231     -16.063 -25.812 -15.081  1.00 27.09           C  
ATOM   1825  C   ILE A 231     -15.108 -26.002 -13.906  1.00 28.85           C  
ATOM   1826  O   ILE A 231     -15.197 -26.993 -13.161  1.00 24.03           O  
ATOM   1827  CB  ILE A 231     -17.225 -24.825 -14.746  1.00 26.29           C  
ATOM   1828  CG1 ILE A 231     -16.694 -23.370 -14.681  1.00 16.79           C  
ATOM   1829  CG2 ILE A 231     -17.983 -25.252 -13.457  1.00 31.15           C  
ATOM   1830  CD1 ILE A 231     -17.767 -22.281 -14.690  1.00 33.62           C  
ATOM   1831  N   ASN A 232     -14.162 -25.074 -13.804  1.00 24.61           N  
ATOM   1832  CA  ASN A 232     -13.203 -25.024 -12.726  1.00 33.15           C  
ATOM   1833  C   ASN A 232     -13.160 -23.576 -12.229  1.00 35.73           C  
ATOM   1834  O   ASN A 232     -13.055 -22.641 -13.024  1.00 34.89           O  
ATOM   1835  CB  ASN A 232     -11.819 -25.486 -13.211  1.00 26.59           C  
ATOM   1836  CG  ASN A 232     -11.841 -26.885 -13.842  1.00 33.51           C  
ATOM   1837  OD1 ASN A 232     -11.588 -27.870 -13.165  1.00 32.15           O  
ATOM   1838  ND2 ASN A 232     -12.147 -26.968 -15.146  1.00 28.26           N  
ATOM   1839  N   TYR A 233     -13.245 -23.399 -10.917  1.00 30.30           N  
ATOM   1840  CA  TYR A 233     -13.354 -22.078 -10.314  1.00 31.86           C  
ATOM   1841  C   TYR A 233     -12.027 -21.694  -9.648  1.00 35.18           C  
ATOM   1842  O   TYR A 233     -11.655 -22.248  -8.595  1.00 34.73           O  
ATOM   1843  CB  TYR A 233     -14.552 -22.078  -9.341  1.00 28.26           C  
ATOM   1844  CG  TYR A 233     -14.694 -20.874  -8.422  1.00 28.57           C  
ATOM   1845  CD1 TYR A 233     -14.298 -20.948  -7.082  1.00 29.13           C  
ATOM   1846  CD2 TYR A 233     -15.254 -19.683  -8.876  1.00 21.38           C  
ATOM   1847  CE1 TYR A 233     -14.425 -19.855  -6.228  1.00 26.82           C  
ATOM   1848  CE2 TYR A 233     -15.411 -18.571  -8.014  1.00 26.07           C  
ATOM   1849  CZ  TYR A 233     -14.980 -18.674  -6.696  1.00 34.66           C  
ATOM   1850  OH  TYR A 233     -15.103 -17.614  -5.835  1.00 30.21           O  
ATOM   1851  N   VAL A 234     -11.295 -20.774 -10.286  1.00 32.01           N  
ATOM   1852  CA  VAL A 234      -9.949 -20.384  -9.824  1.00 30.17           C  
ATOM   1853  C   VAL A 234      -9.654 -18.863  -9.833  1.00 33.38           C  
ATOM   1854  O   VAL A 234      -8.835 -18.383 -10.633  1.00 34.25           O  
ATOM   1855  CB  VAL A 234      -8.804 -21.155 -10.580  1.00 31.43           C  
ATOM   1856  CG1 VAL A 234      -8.667 -22.597 -10.096  1.00 35.67           C  
ATOM   1857  CG2 VAL A 234      -9.028 -21.146 -12.083  1.00 35.78           C  
ATOM   1858  N   PRO A 235     -10.279 -18.103  -8.912  1.00 33.71           N  
ATOM   1859  CA  PRO A 235      -9.865 -16.715  -8.669  1.00 31.83           C  
ATOM   1860  C   PRO A 235      -8.384 -16.605  -8.243  1.00 35.08           C  
ATOM   1861  O   PRO A 235      -7.825 -17.561  -7.715  1.00 34.35           O  
ATOM   1862  CB  PRO A 235     -10.763 -16.291  -7.499  1.00 28.97           C  
ATOM   1863  CG  PRO A 235     -11.116 -17.572  -6.826  1.00 34.89           C  
ATOM   1864  CD  PRO A 235     -11.332 -18.512  -7.968  1.00 26.03           C  
ATOM   1865  N   GLY A 236      -7.766 -15.450  -8.475  1.00 35.30           N  
ATOM   1866  CA  GLY A 236      -6.342 -15.264  -8.168  1.00 38.51           C  
ATOM   1867  C   GLY A 236      -5.768 -14.017  -8.806  1.00 37.20           C  
ATOM   1868  O   GLY A 236      -6.511 -13.185  -9.320  1.00 43.27           O  
ATOM   1869  N   SER A 237      -4.443 -13.884  -8.774  1.00 40.11           N  
ATOM   1870  CA ASER A 237      -3.761 -12.716  -9.333  0.50 40.40           C  
ATOM   1871  C   SER A 237      -3.571 -12.840 -10.842  1.00 43.05           C  
ATOM   1872  O   SER A 237      -3.477 -13.950 -11.368  1.00 43.82           O  
ATOM   1873  CB ASER A 237      -2.404 -12.508  -8.654  0.50 41.23           C  
ATOM   1874  OG ASER A 237      -2.537 -11.775  -7.449  0.50 37.95           O  
ATOM   1875  N   GLY A 238      -3.510 -11.698 -11.528  1.00 43.08           N  
ATOM   1876  CA  GLY A 238      -3.231 -11.657 -12.962  1.00 42.69           C  
ATOM   1877  C   GLY A 238      -1.817 -12.118 -13.277  1.00 44.49           C  
ATOM   1878  O   GLY A 238      -1.597 -12.852 -14.241  1.00 46.25           O  
ATOM   1879  N   ALA A 239      -0.866 -11.702 -12.439  1.00 50.55           N  
ATOM   1880  CA  ALA A 239       0.552 -12.031 -12.611  1.00 53.33           C  
ATOM   1881  C   ALA A 239       0.855 -13.524 -12.474  1.00 56.23           C  
ATOM   1882  O   ALA A 239       1.708 -14.053 -13.192  1.00 56.62           O  
ATOM   1883  CB  ALA A 239       1.405 -11.229 -11.631  1.00 56.32           C  
ATOM   1884  N   GLU A 240       0.156 -14.197 -11.557  1.00 52.99           N  
ATOM   1885  CA  GLU A 240       0.393 -15.621 -11.306  1.00 51.75           C  
ATOM   1886  C   GLU A 240      -0.568 -16.523 -12.076  1.00 51.77           C  
ATOM   1887  O   GLU A 240      -0.136 -17.484 -12.709  1.00 56.53           O  
ATOM   1888  CB  GLU A 240       0.333 -15.953  -9.808  1.00 53.30           C  
ATOM   1889  CG  GLU A 240       1.390 -15.271  -8.950  1.00 56.87           C  
ATOM   1890  CD  GLU A 240       1.197 -15.539  -7.460  1.00 71.93           C  
ATOM   1891  OE1 GLU A 240       2.103 -16.145  -6.844  1.00 72.51           O  
ATOM   1892  OE2 GLU A 240       0.141 -15.152  -6.906  1.00 62.72           O  
ATOM   1893  N   VAL A 241      -1.862 -16.217 -12.033  1.00 40.40           N  
ATOM   1894  CA  VAL A 241      -2.863 -17.116 -12.620  1.00 40.36           C  
ATOM   1895  C   VAL A 241      -3.330 -16.649 -14.007  1.00 37.86           C  
ATOM   1896  O   VAL A 241      -3.307 -17.427 -14.961  1.00 36.39           O  
ATOM   1897  CB  VAL A 241      -4.032 -17.387 -11.626  1.00 39.54           C  
ATOM   1898  CG1 VAL A 241      -5.160 -18.211 -12.263  1.00 38.72           C  
ATOM   1899  CG2 VAL A 241      -3.504 -18.117 -10.416  1.00 40.67           C  
ATOM   1900  N   GLY A 242      -3.712 -15.378 -14.114  1.00 34.98           N  
ATOM   1901  CA  GLY A 242      -4.183 -14.797 -15.375  1.00 35.71           C  
ATOM   1902  C   GLY A 242      -3.267 -15.070 -16.552  1.00 35.85           C  
ATOM   1903  O   GLY A 242      -3.670 -15.736 -17.507  1.00 34.99           O  
ATOM   1904  N   ASP A 243      -2.028 -14.588 -16.456  1.00 34.68           N  
ATOM   1905  CA  ASP A 243      -1.007 -14.773 -17.498  1.00 41.87           C  
ATOM   1906  C   ASP A 243      -0.656 -16.230 -17.789  1.00 44.44           C  
ATOM   1907  O   ASP A 243      -0.382 -16.576 -18.938  1.00 42.76           O  
ATOM   1908  CB  ASP A 243       0.276 -13.999 -17.162  1.00 44.12           C  
ATOM   1909  CG  ASP A 243       0.068 -12.489 -17.133  1.00 48.44           C  
ATOM   1910  OD1 ASP A 243      -0.953 -11.996 -17.666  1.00 37.35           O  
ATOM   1911  OD2 ASP A 243       0.935 -11.793 -16.561  1.00 61.32           O  
ATOM   1912  N   TYR A 244      -0.663 -17.066 -16.751  1.00 37.43           N  
ATOM   1913  CA  TYR A 244      -0.399 -18.502 -16.893  1.00 37.01           C  
ATOM   1914  C   TYR A 244      -1.489 -19.240 -17.672  1.00 34.75           C  
ATOM   1915  O   TYR A 244      -1.173 -20.127 -18.468  1.00 34.87           O  
ATOM   1916  CB  TYR A 244      -0.196 -19.153 -15.521  1.00 37.56           C  
ATOM   1917  CG  TYR A 244       0.359 -20.558 -15.554  1.00 30.94           C  
ATOM   1918  CD1 TYR A 244       1.733 -20.788 -15.571  1.00 30.84           C  
ATOM   1919  CD2 TYR A 244      -0.494 -21.663 -15.555  1.00 39.97           C  
ATOM   1920  CE1 TYR A 244       2.242 -22.075 -15.601  1.00 44.22           C  
ATOM   1921  CE2 TYR A 244       0.007 -22.956 -15.588  1.00 41.90           C  
ATOM   1922  CZ  TYR A 244       1.372 -23.155 -15.608  1.00 43.04           C  
ATOM   1923  OH  TYR A 244       1.866 -24.439 -15.634  1.00 51.81           O  
ATOM   1924  N   LEU A 245      -2.755 -18.879 -17.446  1.00 34.64           N  
ATOM   1925  CA  LEU A 245      -3.882 -19.535 -18.125  1.00 32.46           C  
ATOM   1926  C   LEU A 245      -3.933 -19.231 -19.624  1.00 32.86           C  
ATOM   1927  O   LEU A 245      -4.185 -20.124 -20.436  1.00 35.54           O  
ATOM   1928  CB  LEU A 245      -5.218 -19.180 -17.467  1.00 34.07           C  
ATOM   1929  CG  LEU A 245      -5.515 -19.686 -16.050  1.00 34.81           C  
ATOM   1930  CD1 LEU A 245      -6.860 -19.145 -15.589  1.00 38.26           C  
ATOM   1931  CD2 LEU A 245      -5.487 -21.198 -15.962  1.00 39.44           C  
ATOM   1932  N   VAL A 246      -3.691 -17.973 -19.968  1.00 30.36           N  
ATOM   1933  CA  VAL A 246      -3.683 -17.500 -21.362  1.00 32.13           C  
ATOM   1934  C   VAL A 246      -2.520 -18.145 -22.131  1.00 33.72           C  
ATOM   1935  O   VAL A 246      -2.696 -18.609 -23.257  1.00 30.52           O  
ATOM   1936  CB  VAL A 246      -3.624 -15.940 -21.403  1.00 26.03           C  
ATOM   1937  CG1 VAL A 246      -3.445 -15.398 -22.823  1.00 29.50           C  
ATOM   1938  CG2 VAL A 246      -4.872 -15.344 -20.740  1.00 30.14           C  
ATOM   1939  N   ASP A 247      -1.357 -18.230 -21.483  1.00 34.84           N  
ATOM   1940  CA  ASP A 247      -0.137 -18.762 -22.101  1.00 33.43           C  
ATOM   1941  C   ASP A 247      -0.061 -20.278 -22.236  1.00 35.15           C  
ATOM   1942  O   ASP A 247       0.814 -20.780 -22.943  1.00 41.35           O  
ATOM   1943  CB  ASP A 247       1.108 -18.270 -21.350  1.00 33.96           C  
ATOM   1944  CG  ASP A 247       1.386 -16.798 -21.579  1.00 36.61           C  
ATOM   1945  OD1 ASP A 247       0.651 -16.160 -22.366  1.00 42.36           O  
ATOM   1946  OD2 ASP A 247       2.329 -16.275 -20.955  1.00 43.01           O  
ATOM   1947  N   HIS A 248      -0.944 -21.009 -21.560  1.00 33.60           N  
ATOM   1948  CA  HIS A 248      -0.856 -22.467 -21.569  1.00 33.38           C  
ATOM   1949  C   HIS A 248      -1.052 -23.034 -22.977  1.00 31.61           C  
ATOM   1950  O   HIS A 248      -1.915 -22.560 -23.707  1.00 30.50           O  
ATOM   1951  CB  HIS A 248      -1.845 -23.093 -20.589  1.00 30.72           C  
ATOM   1952  CG  HIS A 248      -1.449 -24.463 -20.133  1.00 38.92           C  
ATOM   1953  ND1 HIS A 248      -1.595 -25.584 -20.922  1.00 35.25           N  
ATOM   1954  CD2 HIS A 248      -0.898 -24.890 -18.971  1.00 40.68           C  
ATOM   1955  CE1 HIS A 248      -1.154 -26.643 -20.266  1.00 44.95           C  
ATOM   1956  NE2 HIS A 248      -0.729 -26.250 -19.078  1.00 40.67           N  
ATOM   1957  N   PRO A 249      -0.210 -24.012 -23.380  1.00 35.33           N  
ATOM   1958  CA  PRO A 249      -0.317 -24.619 -24.713  1.00 35.39           C  
ATOM   1959  C   PRO A 249      -1.615 -25.398 -24.967  1.00 37.43           C  
ATOM   1960  O   PRO A 249      -1.982 -25.600 -26.118  1.00 31.91           O  
ATOM   1961  CB  PRO A 249       0.901 -25.564 -24.778  1.00 43.86           C  
ATOM   1962  CG  PRO A 249       1.433 -25.642 -23.377  1.00 37.84           C  
ATOM   1963  CD  PRO A 249       1.075 -24.347 -22.737  1.00 35.01           C  
ATOM   1964  N   LYS A 250      -2.298 -25.808 -23.902  1.00 32.93           N  
ATOM   1965  CA  LYS A 250      -3.553 -26.553 -23.994  1.00 30.31           C  
ATOM   1966  C   LYS A 250      -4.803 -25.661 -23.998  1.00 25.72           C  
ATOM   1967  O   LYS A 250      -5.926 -26.156 -24.102  1.00 34.59           O  
ATOM   1968  CB  LYS A 250      -3.650 -27.566 -22.854  1.00 34.03           C  
ATOM   1969  CG  LYS A 250      -2.841 -28.829 -23.069  1.00 36.54           C  
ATOM   1970  CD  LYS A 250      -3.220 -29.863 -22.032  1.00 45.14           C  
ATOM   1971  CE  LYS A 250      -2.590 -31.217 -22.324  1.00 47.73           C  
ATOM   1972  NZ  LYS A 250      -3.245 -32.284 -21.512  1.00 47.23           N  
ATOM   1973  N   THR A 251      -4.610 -24.356 -23.861  1.00 28.38           N  
ATOM   1974  CA  THR A 251      -5.717 -23.405 -23.917  1.00 26.57           C  
ATOM   1975  C   THR A 251      -6.058 -23.199 -25.397  1.00 26.64           C  
ATOM   1976  O   THR A 251      -5.203 -22.815 -26.169  1.00 27.54           O  
ATOM   1977  CB  THR A 251      -5.344 -22.065 -23.259  1.00 33.08           C  
ATOM   1978  OG1 THR A 251      -5.162 -22.247 -21.844  1.00 34.97           O  
ATOM   1979  CG2 THR A 251      -6.438 -21.025 -23.497  1.00 30.46           C  
ATOM   1980  N   SER A 252      -7.292 -23.504 -25.781  1.00 25.86           N  
ATOM   1981  CA  SER A 252      -7.739 -23.405 -27.172  1.00 26.84           C  
ATOM   1982  C   SER A 252      -8.456 -22.092 -27.437  1.00 28.05           C  
ATOM   1983  O   SER A 252      -8.364 -21.524 -28.520  1.00 25.06           O  
ATOM   1984  CB  SER A 252      -8.686 -24.556 -27.520  1.00 29.37           C  
ATOM   1985  OG  SER A 252      -8.004 -25.800 -27.616  1.00 47.74           O  
ATOM   1986  N   LEU A 253      -9.172 -21.624 -26.425  1.00 30.40           N  
ATOM   1987  CA  LEU A 253     -10.057 -20.489 -26.558  1.00 31.49           C  
ATOM   1988  C   LEU A 253      -9.925 -19.622 -25.325  1.00 26.78           C  
ATOM   1989  O   LEU A 253      -9.812 -20.136 -24.220  1.00 27.94           O  
ATOM   1990  CB  LEU A 253     -11.490 -21.007 -26.717  1.00 32.48           C  
ATOM   1991  CG  LEU A 253     -12.731 -20.120 -26.786  1.00 52.36           C  
ATOM   1992  CD1 LEU A 253     -12.695 -19.159 -27.961  1.00 53.72           C  
ATOM   1993  CD2 LEU A 253     -13.941 -21.032 -26.888  1.00 59.64           C  
ATOM   1994  N   ILE A 254      -9.892 -18.306 -25.523  1.00 26.03           N  
ATOM   1995  CA  ILE A 254      -9.940 -17.347 -24.415  1.00 26.75           C  
ATOM   1996  C   ILE A 254     -11.099 -16.380 -24.636  1.00 28.74           C  
ATOM   1997  O   ILE A 254     -11.317 -15.878 -25.749  1.00 25.15           O  
ATOM   1998  CB  ILE A 254      -8.612 -16.578 -24.240  1.00 30.83           C  
ATOM   1999  CG1 ILE A 254      -7.509 -17.539 -23.808  1.00 28.24           C  
ATOM   2000  CG2 ILE A 254      -8.743 -15.453 -23.188  1.00 25.40           C  
ATOM   2001  CD1 ILE A 254      -6.195 -17.322 -24.518  1.00 33.47           C  
ATOM   2002  N   THR A 255     -11.862 -16.153 -23.576  1.00 27.99           N  
ATOM   2003  CA  THR A 255     -12.947 -15.189 -23.613  1.00 30.59           C  
ATOM   2004  C   THR A 255     -12.811 -14.202 -22.455  1.00 32.90           C  
ATOM   2005  O   THR A 255     -12.882 -14.567 -21.268  1.00 30.42           O  
ATOM   2006  CB  THR A 255     -14.345 -15.866 -23.730  1.00 28.98           C  
ATOM   2007  OG1 THR A 255     -15.381 -14.871 -23.632  1.00 30.77           O  
ATOM   2008  CG2 THR A 255     -14.544 -16.963 -22.670  1.00 29.31           C  
ATOM   2009  N   PHE A 256     -12.580 -12.947 -22.833  1.00 27.48           N  
ATOM   2010  CA  PHE A 256     -12.235 -11.883 -21.901  1.00 27.99           C  
ATOM   2011  C   PHE A 256     -13.219 -10.725 -21.953  1.00 22.33           C  
ATOM   2012  O   PHE A 256     -13.590 -10.252 -23.036  1.00 26.56           O  
ATOM   2013  CB  PHE A 256     -10.834 -11.337 -22.224  1.00 25.68           C  
ATOM   2014  CG  PHE A 256     -10.446 -10.129 -21.412  1.00 23.77           C  
ATOM   2015  CD1 PHE A 256      -9.916 -10.278 -20.137  1.00 24.06           C  
ATOM   2016  CD2 PHE A 256     -10.614  -8.840 -21.921  1.00 30.22           C  
ATOM   2017  CE1 PHE A 256      -9.560  -9.162 -19.373  1.00 30.47           C  
ATOM   2018  CE2 PHE A 256     -10.261  -7.715 -21.170  1.00 24.49           C  
ATOM   2019  CZ  PHE A 256      -9.723  -7.876 -19.898  1.00 29.47           C  
ATOM   2020  N   THR A 257     -13.586 -10.228 -20.779  1.00 22.75           N  
ATOM   2021  CA  THR A 257     -14.363  -8.998 -20.687  1.00 25.27           C  
ATOM   2022  C   THR A 257     -13.772  -8.111 -19.594  1.00 30.58           C  
ATOM   2023  O   THR A 257     -13.739  -8.498 -18.421  1.00 29.55           O  
ATOM   2024  CB  THR A 257     -15.842  -9.307 -20.391  1.00 26.71           C  
ATOM   2025  OG1 THR A 257     -16.292 -10.353 -21.255  1.00 29.34           O  
ATOM   2026  CG2 THR A 257     -16.721  -8.075 -20.580  1.00 25.60           C  
ATOM   2027  N   GLY A 258     -13.313  -6.923 -19.971  1.00 25.93           N  
ATOM   2028  CA  GLY A 258     -12.701  -6.008 -19.009  1.00 33.06           C  
ATOM   2029  C   GLY A 258     -12.110  -4.786 -19.679  1.00 34.46           C  
ATOM   2030  O   GLY A 258     -12.594  -4.360 -20.724  1.00 29.66           O  
ATOM   2031  N   SER A 259     -11.060  -4.220 -19.089  1.00 34.00           N  
ATOM   2032  CA  SER A 259     -10.516  -2.955 -19.595  1.00 32.44           C  
ATOM   2033  C   SER A 259      -9.642  -3.151 -20.824  1.00 34.62           C  
ATOM   2034  O   SER A 259      -9.191  -4.267 -21.108  1.00 32.94           O  
ATOM   2035  CB  SER A 259      -9.726  -2.233 -18.514  1.00 37.06           C  
ATOM   2036  OG  SER A 259      -8.480  -2.862 -18.318  1.00 35.91           O  
ATOM   2037  N   LYS A 260      -9.402  -2.048 -21.535  1.00 34.68           N  
ATOM   2038  CA  LYS A 260      -8.625  -2.033 -22.771  1.00 31.94           C  
ATOM   2039  C   LYS A 260      -7.174  -2.433 -22.535  1.00 33.59           C  
ATOM   2040  O   LYS A 260      -6.635  -3.264 -23.254  1.00 29.06           O  
ATOM   2041  CB  LYS A 260      -8.660  -0.628 -23.375  1.00 33.58           C  
ATOM   2042  CG  LYS A 260      -7.938  -0.482 -24.694  1.00 36.09           C  
ATOM   2043  CD  LYS A 260      -7.709   0.995 -25.033  1.00 43.87           C  
ATOM   2044  CE  LYS A 260      -6.797   1.663 -24.000  1.00 55.16           C  
ATOM   2045  NZ  LYS A 260      -6.452   3.056 -24.356  1.00 44.25           N  
ATOM   2046  N   ASP A 261      -6.551  -1.821 -21.532  1.00 31.84           N  
ATOM   2047  CA  ASP A 261      -5.131  -2.048 -21.240  1.00 38.14           C  
ATOM   2048  C   ASP A 261      -4.798  -3.509 -20.908  1.00 39.49           C  
ATOM   2049  O   ASP A 261      -3.764  -4.023 -21.354  1.00 41.76           O  
ATOM   2050  CB  ASP A 261      -4.652  -1.110 -20.123  1.00 44.17           C  
ATOM   2051  CG  ASP A 261      -4.644   0.361 -20.543  1.00 48.24           C  
ATOM   2052  OD1 ASP A 261      -4.822   1.230 -19.660  1.00 55.13           O  
ATOM   2053  OD2 ASP A 261      -4.452   0.655 -21.745  1.00 53.20           O  
ATOM   2054  N   VAL A 262      -5.673  -4.179 -20.152  1.00 38.74           N  
ATOM   2055  CA  VAL A 262      -5.504  -5.616 -19.869  1.00 36.31           C  
ATOM   2056  C   VAL A 262      -5.820  -6.435 -21.135  1.00 34.92           C  
ATOM   2057  O   VAL A 262      -5.116  -7.387 -21.449  1.00 34.78           O  
ATOM   2058  CB  VAL A 262      -6.363  -6.096 -18.645  1.00 36.83           C  
ATOM   2059  CG1 VAL A 262      -6.020  -7.537 -18.255  1.00 33.97           C  
ATOM   2060  CG2 VAL A 262      -6.147  -5.181 -17.433  1.00 41.92           C  
ATOM   2061  N   GLY A 263      -6.855  -6.022 -21.873  1.00 30.70           N  
ATOM   2062  CA  GLY A 263      -7.306  -6.728 -23.078  1.00 34.48           C  
ATOM   2063  C   GLY A 263      -6.276  -6.815 -24.198  1.00 34.68           C  
ATOM   2064  O   GLY A 263      -6.007  -7.908 -24.699  1.00 29.08           O  
ATOM   2065  N   VAL A 264      -5.712  -5.662 -24.571  1.00 32.17           N  
ATOM   2066  CA  VAL A 264      -4.649  -5.545 -25.587  1.00 34.34           C  
ATOM   2067  C   VAL A 264      -3.486  -6.483 -25.265  1.00 32.15           C  
ATOM   2068  O   VAL A 264      -3.097  -7.300 -26.095  1.00 32.22           O  
ATOM   2069  CB  VAL A 264      -4.119  -4.079 -25.698  1.00 26.75           C  
ATOM   2070  CG1 VAL A 264      -2.886  -3.987 -26.606  1.00 37.73           C  
ATOM   2071  CG2 VAL A 264      -5.190  -3.151 -26.188  1.00 31.32           C  
ATOM   2072  N   ARG A 265      -2.963  -6.372 -24.044  1.00 31.38           N  
ATOM   2073  CA  ARG A 265      -1.905  -7.257 -23.556  1.00 30.95           C  
ATOM   2074  C   ARG A 265      -2.318  -8.736 -23.576  1.00 29.94           C  
ATOM   2075  O   ARG A 265      -1.510  -9.590 -23.937  1.00 34.56           O  
ATOM   2076  CB  ARG A 265      -1.434  -6.823 -22.160  1.00 26.18           C  
ATOM   2077  CG  ARG A 265      -0.304  -7.690 -21.606  1.00 34.55           C  
ATOM   2078  CD  ARG A 265       0.184  -7.245 -20.248  1.00 47.05           C  
ATOM   2079  NE  ARG A 265       1.158  -8.195 -19.719  1.00 39.76           N  
ATOM   2080  CZ  ARG A 265       0.847  -9.241 -18.957  1.00 47.61           C  
ATOM   2081  NH1 ARG A 265       1.807 -10.048 -18.521  1.00 42.51           N  
ATOM   2082  NH2 ARG A 265      -0.421  -9.482 -18.628  1.00 45.20           N  
ATOM   2083  N   LEU A 266      -3.571  -9.036 -23.226  1.00 31.00           N  
ATOM   2084  CA  LEU A 266      -4.079 -10.417 -23.337  1.00 30.37           C  
ATOM   2085  C   LEU A 266      -4.116 -10.872 -24.796  1.00 27.88           C  
ATOM   2086  O   LEU A 266      -3.683 -11.980 -25.126  1.00 33.14           O  
ATOM   2087  CB  LEU A 266      -5.466 -10.583 -22.674  1.00 32.95           C  
ATOM   2088  CG  LEU A 266      -6.084 -11.998 -22.624  1.00 36.46           C  
ATOM   2089  CD1 LEU A 266      -7.013 -12.199 -21.411  1.00 26.89           C  
ATOM   2090  CD2 LEU A 266      -6.860 -12.315 -23.902  1.00 31.10           C  
ATOM   2091  N   TYR A 267      -4.624 -10.010 -25.667  1.00 25.34           N  
ATOM   2092  CA  TYR A 267      -4.762 -10.342 -27.073  1.00 32.45           C  
ATOM   2093  C   TYR A 267      -3.398 -10.574 -27.737  1.00 32.97           C  
ATOM   2094  O   TYR A 267      -3.246 -11.474 -28.575  1.00 29.47           O  
ATOM   2095  CB  TYR A 267      -5.535  -9.235 -27.783  1.00 32.12           C  
ATOM   2096  CG  TYR A 267      -6.002  -9.580 -29.169  1.00 22.82           C  
ATOM   2097  CD1 TYR A 267      -5.327  -9.094 -30.288  1.00 29.37           C  
ATOM   2098  CD2 TYR A 267      -7.127 -10.392 -29.374  1.00 31.81           C  
ATOM   2099  CE1 TYR A 267      -5.756  -9.402 -31.581  1.00 32.05           C  
ATOM   2100  CE2 TYR A 267      -7.565 -10.706 -30.670  1.00 29.78           C  
ATOM   2101  CZ  TYR A 267      -6.872 -10.203 -31.765  1.00 34.03           C  
ATOM   2102  OH  TYR A 267      -7.297 -10.486 -33.045  1.00 30.13           O  
ATOM   2103  N   GLU A 268      -2.419  -9.766 -27.338  1.00 30.80           N  
ATOM   2104  CA AGLU A 268      -1.067  -9.849 -27.884  0.50 30.45           C  
ATOM   2105  C   GLU A 268      -0.355 -11.131 -27.439  1.00 31.78           C  
ATOM   2106  O   GLU A 268       0.276 -11.804 -28.253  1.00 33.20           O  
ATOM   2107  CB AGLU A 268      -0.259  -8.593 -27.522  0.50 32.58           C  
ATOM   2108  CG AGLU A 268      -0.780  -7.336 -28.204  0.50 23.41           C  
ATOM   2109  CD AGLU A 268      -0.029  -6.076 -27.835  0.50 29.13           C  
ATOM   2110  OE1AGLU A 268      -0.253  -5.042 -28.497  0.50 31.80           O  
ATOM   2111  OE2AGLU A 268       0.779  -6.107 -26.885  0.50 39.87           O  
ATOM   2112  N   ARG A 269      -0.486 -11.471 -26.157  1.00 29.61           N  
ATOM   2113  CA  ARG A 269       0.098 -12.684 -25.572  1.00 33.12           C  
ATOM   2114  C   ARG A 269      -0.525 -13.975 -26.084  1.00 31.56           C  
ATOM   2115  O   ARG A 269       0.176 -14.978 -26.272  1.00 30.93           O  
ATOM   2116  CB  ARG A 269      -0.040 -12.674 -24.044  1.00 32.15           C  
ATOM   2117  CG  ARG A 269       0.996 -11.869 -23.303  1.00 42.02           C  
ATOM   2118  CD  ARG A 269       1.213 -12.447 -21.905  1.00 50.18           C  
ATOM   2119  NE  ARG A 269       2.423 -11.921 -21.276  1.00 66.32           N  
ATOM   2120  CZ  ARG A 269       3.645 -12.427 -21.433  1.00 67.65           C  
ATOM   2121  NH1 ARG A 269       3.847 -13.491 -22.201  1.00 71.91           N  
ATOM   2122  NH2 ARG A 269       4.675 -11.866 -20.817  1.00 73.06           N  
ATOM   2123  N   ALA A 270      -1.843 -13.956 -26.275  1.00 33.59           N  
ATOM   2124  CA  ALA A 270      -2.584 -15.130 -26.736  1.00 33.06           C  
ATOM   2125  C   ALA A 270      -2.191 -15.611 -28.152  1.00 33.15           C  
ATOM   2126  O   ALA A 270      -2.175 -16.813 -28.432  1.00 30.76           O  
ATOM   2127  CB  ALA A 270      -4.085 -14.874 -26.649  1.00 29.22           C  
ATOM   2128  N   ALA A 271      -1.850 -14.666 -29.019  1.00 34.06           N  
ATOM   2129  CA  ALA A 271      -1.467 -14.951 -30.409  1.00 31.31           C  
ATOM   2130  C   ALA A 271      -0.164 -15.744 -30.565  1.00 31.91           C  
ATOM   2131  O   ALA A 271       0.029 -16.429 -31.568  1.00 27.63           O  
ATOM   2132  CB  ALA A 271      -1.387 -13.669 -31.179  1.00 30.45           C  
ATOM   2133  N   VAL A 272       0.720 -15.642 -29.569  1.00 33.86           N  
ATOM   2134  CA  VAL A 272       2.009 -16.341 -29.577  1.00 32.56           C  
ATOM   2135  C   VAL A 272       1.778 -17.856 -29.557  1.00 34.76           C  
ATOM   2136  O   VAL A 272       1.020 -18.367 -28.728  1.00 33.57           O  
ATOM   2137  CB  VAL A 272       2.906 -15.900 -28.368  1.00 30.28           C  
ATOM   2138  CG1 VAL A 272       4.204 -16.674 -28.336  1.00 33.09           C  
ATOM   2139  CG2 VAL A 272       3.205 -14.401 -28.434  1.00 29.77           C  
ATOM   2140  N   VAL A 273       2.400 -18.565 -30.494  1.00 30.91           N  
ATOM   2141  CA  VAL A 273       2.385 -20.026 -30.457  1.00 34.67           C  
ATOM   2142  C   VAL A 273       3.501 -20.497 -29.526  1.00 35.61           C  
ATOM   2143  O   VAL A 273       4.686 -20.408 -29.861  1.00 39.28           O  
ATOM   2144  CB  VAL A 273       2.506 -20.642 -31.877  1.00 35.00           C  
ATOM   2145  CG1 VAL A 273       2.409 -22.152 -31.823  1.00 34.06           C  
ATOM   2146  CG2 VAL A 273       1.406 -20.113 -32.764  1.00 32.39           C  
ATOM   2147  N   ARG A 274       3.108 -20.972 -28.342  1.00 36.09           N  
ATOM   2148  CA  ARG A 274       4.049 -21.372 -27.293  1.00 31.29           C  
ATOM   2149  C   ARG A 274       4.670 -22.741 -27.589  1.00 36.80           C  
ATOM   2150  O   ARG A 274       4.251 -23.417 -28.534  1.00 38.16           O  
ATOM   2151  CB  ARG A 274       3.345 -21.384 -25.921  1.00 29.14           C  
ATOM   2152  CG  ARG A 274       2.659 -20.076 -25.555  1.00 28.55           C  
ATOM   2153  CD  ARG A 274       3.603 -18.971 -25.129  1.00 33.29           C  
ATOM   2154  NE  ARG A 274       2.850 -17.732 -24.943  1.00 35.52           N  
ATOM   2155  CZ  ARG A 274       3.383 -16.530 -24.751  1.00 39.04           C  
ATOM   2156  NH1 ARG A 274       2.588 -15.483 -24.599  1.00 31.85           N  
ATOM   2157  NH2 ARG A 274       4.700 -16.363 -24.713  1.00 38.88           N  
ATOM   2158  N   PRO A 275       5.688 -23.151 -26.801  1.00 36.85           N  
ATOM   2159  CA  PRO A 275       6.164 -24.522 -26.967  1.00 32.36           C  
ATOM   2160  C   PRO A 275       5.112 -25.551 -26.563  1.00 34.98           C  
ATOM   2161  O   PRO A 275       4.459 -25.409 -25.517  1.00 29.83           O  
ATOM   2162  CB  PRO A 275       7.374 -24.586 -26.027  1.00 37.66           C  
ATOM   2163  CG  PRO A 275       7.848 -23.175 -25.935  1.00 40.67           C  
ATOM   2164  CD  PRO A 275       6.585 -22.369 -25.923  1.00 37.35           C  
ATOM   2165  N   GLY A 276       4.940 -26.563 -27.412  1.00 34.72           N  
ATOM   2166  CA  GLY A 276       3.952 -27.617 -27.195  1.00 38.01           C  
ATOM   2167  C   GLY A 276       2.541 -27.248 -27.621  1.00 35.11           C  
ATOM   2168  O   GLY A 276       1.607 -28.017 -27.417  1.00 35.67           O  
ATOM   2169  N   GLN A 277       2.385 -26.073 -28.224  1.00 39.97           N  
ATOM   2170  CA  GLN A 277       1.073 -25.598 -28.640  1.00 36.13           C  
ATOM   2171  C   GLN A 277       0.845 -25.949 -30.103  1.00 32.29           C  
ATOM   2172  O   GLN A 277       1.575 -25.479 -30.982  1.00 29.39           O  
ATOM   2173  CB  GLN A 277       0.997 -24.094 -28.447  1.00 39.12           C  
ATOM   2174  CG  GLN A 277      -0.367 -23.490 -28.660  1.00 35.40           C  
ATOM   2175  CD  GLN A 277      -0.347 -22.011 -28.400  1.00 32.08           C  
ATOM   2176  OE1 GLN A 277       0.346 -21.547 -27.497  1.00 33.79           O  
ATOM   2177  NE2 GLN A 277      -1.100 -21.252 -29.190  1.00 33.00           N  
ATOM   2178  N   ASN A 278      -0.167 -26.769 -30.361  1.00 32.67           N  
ATOM   2179  CA  ASN A 278      -0.401 -27.266 -31.712  1.00 31.74           C  
ATOM   2180  C   ASN A 278      -1.480 -26.517 -32.498  1.00 32.53           C  
ATOM   2181  O   ASN A 278      -1.944 -27.011 -33.526  1.00 34.56           O  
ATOM   2182  CB  ASN A 278      -0.678 -28.780 -31.681  1.00 32.34           C  
ATOM   2183  CG  ASN A 278      -2.030 -29.142 -31.071  1.00 35.60           C  
ATOM   2184  OD1 ASN A 278      -2.746 -28.299 -30.538  1.00 40.29           O  
ATOM   2185  ND2 ASN A 278      -2.386 -30.422 -31.160  1.00 30.34           N  
ATOM   2186  N   HIS A 279      -1.869 -25.335 -32.015  1.00 31.05           N  
ATOM   2187  CA  HIS A 279      -2.976 -24.557 -32.599  1.00 29.62           C  
ATOM   2188  C   HIS A 279      -2.790 -23.059 -32.370  1.00 32.48           C  
ATOM   2189  O   HIS A 279      -2.032 -22.631 -31.481  1.00 30.51           O  
ATOM   2190  CB  HIS A 279      -4.330 -24.998 -31.993  1.00 27.03           C  
ATOM   2191  CG  HIS A 279      -4.369 -24.904 -30.500  1.00 28.80           C  
ATOM   2192  ND1 HIS A 279      -3.946 -25.929 -29.682  1.00 36.91           N  
ATOM   2193  CD2 HIS A 279      -4.698 -23.879 -29.677  1.00 25.59           C  
ATOM   2194  CE1 HIS A 279      -4.054 -25.557 -28.419  1.00 38.94           C  
ATOM   2195  NE2 HIS A 279      -4.500 -24.314 -28.388  1.00 28.75           N  
ATOM   2196  N   LEU A 280      -3.501 -22.262 -33.164  1.00 31.93           N  
ATOM   2197  CA  LEU A 280      -3.666 -20.846 -32.867  1.00 28.82           C  
ATOM   2198  C   LEU A 280      -4.868 -20.689 -31.951  1.00 28.94           C  
ATOM   2199  O   LEU A 280      -5.906 -21.293 -32.184  1.00 29.50           O  
ATOM   2200  CB  LEU A 280      -3.892 -20.041 -34.142  1.00 21.82           C  
ATOM   2201  CG  LEU A 280      -2.962 -20.303 -35.320  1.00 32.50           C  
ATOM   2202  CD1 LEU A 280      -3.450 -19.486 -36.463  1.00 35.98           C  
ATOM   2203  CD2 LEU A 280      -1.535 -19.936 -34.978  1.00 34.62           C  
ATOM   2204  N   LYS A 281      -4.720 -19.874 -30.915  1.00 29.27           N  
ATOM   2205  CA  LYS A 281      -5.783 -19.650 -29.948  1.00 30.22           C  
ATOM   2206  C   LYS A 281      -6.823 -18.672 -30.485  1.00 28.65           C  
ATOM   2207  O   LYS A 281      -6.478 -17.651 -31.079  1.00 27.75           O  
ATOM   2208  CB  LYS A 281      -5.197 -19.126 -28.641  1.00 30.44           C  
ATOM   2209  CG  LYS A 281      -4.338 -20.152 -27.934  1.00 36.40           C  
ATOM   2210  CD  LYS A 281      -3.483 -19.550 -26.842  1.00 37.00           C  
ATOM   2211  CE  LYS A 281      -2.698 -20.665 -26.149  1.00 36.97           C  
ATOM   2212  NZ  LYS A 281      -1.700 -20.197 -25.154  1.00 39.41           N  
ATOM   2213  N   ARG A 282      -8.091 -19.006 -30.286  1.00 26.55           N  
ATOM   2214  CA  ARG A 282      -9.188 -18.082 -30.589  1.00 32.60           C  
ATOM   2215  C   ARG A 282      -9.503 -17.184 -29.413  1.00 34.80           C  
ATOM   2216  O   ARG A 282      -9.677 -17.652 -28.277  1.00 29.66           O  
ATOM   2217  CB  ARG A 282     -10.444 -18.834 -30.978  1.00 31.79           C  
ATOM   2218  CG  ARG A 282     -10.648 -18.931 -32.452  1.00 43.65           C  
ATOM   2219  CD  ARG A 282     -11.977 -19.577 -32.741  1.00 37.83           C  
ATOM   2220  NE  ARG A 282     -11.933 -20.318 -33.990  1.00 31.89           N  
ATOM   2221  CZ  ARG A 282     -12.969 -20.921 -34.559  1.00 32.26           C  
ATOM   2222  NH1 ARG A 282     -14.173 -20.887 -33.999  1.00 29.47           N  
ATOM   2223  NH2 ARG A 282     -12.791 -21.570 -35.699  1.00 37.10           N  
ATOM   2224  N   VAL A 283      -9.580 -15.886 -29.694  1.00 32.50           N  
ATOM   2225  CA  VAL A 283      -9.706 -14.890 -28.640  1.00 34.00           C  
ATOM   2226  C   VAL A 283     -10.944 -14.007 -28.829  1.00 32.79           C  
ATOM   2227  O   VAL A 283     -11.090 -13.305 -29.827  1.00 28.15           O  
ATOM   2228  CB  VAL A 283      -8.444 -14.004 -28.554  1.00 36.50           C  
ATOM   2229  CG1 VAL A 283      -8.453 -13.186 -27.279  1.00 42.62           C  
ATOM   2230  CG2 VAL A 283      -7.179 -14.855 -28.626  1.00 37.23           C  
ATOM   2231  N   ILE A 284     -11.841 -14.071 -27.863  1.00 24.87           N  
ATOM   2232  CA  ILE A 284     -12.981 -13.190 -27.819  1.00 27.49           C  
ATOM   2233  C   ILE A 284     -12.716 -12.103 -26.765  1.00 28.42           C  
ATOM   2234  O   ILE A 284     -12.660 -12.397 -25.558  1.00 25.49           O  
ATOM   2235  CB  ILE A 284     -14.272 -13.999 -27.531  1.00 28.96           C  
ATOM   2236  CG1 ILE A 284     -14.617 -14.898 -28.739  1.00 24.01           C  
ATOM   2237  CG2 ILE A 284     -15.425 -13.075 -27.139  1.00 26.58           C  
ATOM   2238  CD1 ILE A 284     -15.741 -15.897 -28.493  1.00 32.40           C  
ATOM   2239  N   VAL A 285     -12.525 -10.853 -27.207  1.00 27.19           N  
ATOM   2240  CA  VAL A 285     -12.360  -9.748 -26.237  1.00 28.33           C  
ATOM   2241  C   VAL A 285     -13.445  -8.675 -26.287  1.00 27.29           C  
ATOM   2242  O   VAL A 285     -13.813  -8.157 -27.351  1.00 24.19           O  
ATOM   2243  CB  VAL A 285     -10.939  -9.078 -26.240  1.00 34.50           C  
ATOM   2244  CG1 VAL A 285      -9.872 -10.038 -25.770  1.00 36.89           C  
ATOM   2245  CG2 VAL A 285     -10.594  -8.535 -27.593  1.00 48.06           C  
ATOM   2246  N   GLU A 286     -13.954  -8.345 -25.112  1.00 28.09           N  
ATOM   2247  CA  GLU A 286     -14.917  -7.281 -24.976  1.00 34.05           C  
ATOM   2248  C   GLU A 286     -14.317  -6.261 -24.024  1.00 36.58           C  
ATOM   2249  O   GLU A 286     -14.342  -6.451 -22.803  1.00 38.28           O  
ATOM   2250  CB  GLU A 286     -16.241  -7.841 -24.445  1.00 35.31           C  
ATOM   2251  CG  GLU A 286     -17.480  -7.110 -24.921  1.00 52.75           C  
ATOM   2252  CD  GLU A 286     -17.714  -5.810 -24.182  1.00 59.09           C  
ATOM   2253  OE1 GLU A 286     -17.719  -4.759 -24.854  1.00 69.57           O  
ATOM   2254  OE2 GLU A 286     -17.881  -5.836 -22.940  1.00 47.50           O  
ATOM   2255  N   MET A 287     -13.758  -5.189 -24.586  1.00 32.44           N  
ATOM   2256  CA  MET A 287     -13.074  -4.169 -23.786  1.00 33.02           C  
ATOM   2257  C   MET A 287     -14.009  -2.975 -23.520  1.00 36.49           C  
ATOM   2258  O   MET A 287     -15.233  -3.129 -23.541  1.00 42.37           O  
ATOM   2259  CB  MET A 287     -11.717  -3.780 -24.412  1.00 37.40           C  
ATOM   2260  CG  MET A 287     -10.789  -4.982 -24.636  1.00 37.65           C  
ATOM   2261  SD  MET A 287      -9.195  -4.726 -25.468  1.00 40.80           S  
ATOM   2262  CE  MET A 287      -9.659  -4.197 -27.110  1.00 46.06           C  
ATOM   2263  N   GLY A 288     -13.460  -1.796 -23.277  1.00 34.85           N  
ATOM   2264  CA  GLY A 288     -14.307  -0.672 -22.874  1.00 33.28           C  
ATOM   2265  C   GLY A 288     -15.122   0.035 -23.955  1.00 33.15           C  
ATOM   2266  O   GLY A 288     -15.196  -0.406 -25.108  1.00 28.99           O  
ATOM   2267  N   GLY A 289     -15.736   1.143 -23.554  1.00 28.92           N  
ATOM   2268  CA  GLY A 289     -16.427   2.048 -24.449  1.00 26.38           C  
ATOM   2269  C   GLY A 289     -16.261   3.468 -23.940  1.00 30.66           C  
ATOM   2270  O   GLY A 289     -16.003   3.695 -22.758  1.00 31.34           O  
ATOM   2271  N   LYS A 290     -16.356   4.424 -24.852  1.00 26.78           N  
ATOM   2272  CA  LYS A 290     -16.410   5.838 -24.506  1.00 25.79           C  
ATOM   2273  C   LYS A 290     -17.592   6.286 -25.324  1.00 31.03           C  
ATOM   2274  O   LYS A 290     -17.461   6.814 -26.433  1.00 34.34           O  
ATOM   2275  CB  LYS A 290     -15.115   6.568 -24.889  1.00 29.77           C  
ATOM   2276  CG  LYS A 290     -15.023   8.001 -24.378  1.00 34.59           C  
ATOM   2277  CD  LYS A 290     -14.774   8.045 -22.860  1.00 20.78           C  
ATOM   2278  CE  LYS A 290     -15.195   9.385 -22.312  1.00 17.89           C  
ATOM   2279  NZ  LYS A 290     -15.004   9.384 -20.821  1.00 19.98           N  
ATOM   2280  N   ASP A 291     -18.758   6.013 -24.758  1.00 24.98           N  
ATOM   2281  CA  ASP A 291     -20.006   5.994 -25.479  1.00 24.77           C  
ATOM   2282  C   ASP A 291     -20.647   7.356 -25.472  1.00 28.71           C  
ATOM   2283  O   ASP A 291     -20.409   8.154 -24.563  1.00 28.56           O  
ATOM   2284  CB  ASP A 291     -20.911   4.962 -24.825  1.00 20.28           C  
ATOM   2285  CG  ASP A 291     -20.196   3.626 -24.610  1.00 33.33           C  
ATOM   2286  OD1 ASP A 291     -19.777   2.985 -25.595  1.00 31.22           O  
ATOM   2287  OD2 ASP A 291     -20.032   3.223 -23.453  1.00 29.33           O  
ATOM   2288  N   THR A 292     -21.474   7.616 -26.482  1.00 24.79           N  
ATOM   2289  CA  THR A 292     -21.984   8.972 -26.694  1.00 28.51           C  
ATOM   2290  C   THR A 292     -23.483   8.989 -26.958  1.00 22.92           C  
ATOM   2291  O   THR A 292     -23.990   8.163 -27.710  1.00 26.46           O  
ATOM   2292  CB  THR A 292     -21.210   9.671 -27.833  1.00 28.12           C  
ATOM   2293  OG1 THR A 292     -19.803   9.474 -27.643  1.00 33.27           O  
ATOM   2294  CG2 THR A 292     -21.482  11.157 -27.840  1.00 24.24           C  
ATOM   2295  N   VAL A 293     -24.188   9.908 -26.300  1.00 24.45           N  
ATOM   2296  CA  VAL A 293     -25.577  10.203 -26.618  1.00 21.74           C  
ATOM   2297  C   VAL A 293     -25.621  11.490 -27.440  1.00 25.14           C  
ATOM   2298  O   VAL A 293     -25.312  12.569 -26.933  1.00 26.91           O  
ATOM   2299  CB  VAL A 293     -26.456  10.374 -25.343  1.00 28.59           C  
ATOM   2300  CG1 VAL A 293     -27.920  10.675 -25.717  1.00 26.89           C  
ATOM   2301  CG2 VAL A 293     -26.384   9.132 -24.436  1.00 29.31           C  
ATOM   2302  N   VAL A 294     -25.992  11.381 -28.712  1.00 29.47           N  
ATOM   2303  CA  VAL A 294     -26.129  12.580 -29.533  1.00 27.09           C  
ATOM   2304  C   VAL A 294     -27.577  13.050 -29.615  1.00 22.76           C  
ATOM   2305  O   VAL A 294     -28.500  12.262 -29.792  1.00 27.36           O  
ATOM   2306  CB  VAL A 294     -25.355  12.510 -30.921  1.00 31.72           C  
ATOM   2307  CG1 VAL A 294     -25.140  11.109 -31.391  1.00 38.58           C  
ATOM   2308  CG2 VAL A 294     -25.984  13.402 -32.017  1.00 24.49           C  
ATOM   2309  N   VAL A 295     -27.767  14.352 -29.452  1.00 23.71           N  
ATOM   2310  CA  VAL A 295     -29.098  14.919 -29.402  1.00 24.82           C  
ATOM   2311  C   VAL A 295     -29.251  15.952 -30.529  1.00 27.94           C  
ATOM   2312  O   VAL A 295     -28.504  16.926 -30.608  1.00 28.02           O  
ATOM   2313  CB  VAL A 295     -29.375  15.541 -28.020  1.00 26.13           C  
ATOM   2314  CG1 VAL A 295     -30.718  16.284 -28.005  1.00 25.80           C  
ATOM   2315  CG2 VAL A 295     -29.351  14.456 -26.946  1.00 24.44           C  
ATOM   2316  N   ASP A 296     -30.218  15.691 -31.399  1.00 31.24           N  
ATOM   2317  CA  ASP A 296     -30.492  16.508 -32.577  1.00 35.99           C  
ATOM   2318  C   ASP A 296     -31.359  17.707 -32.197  1.00 36.53           C  
ATOM   2319  O   ASP A 296     -31.999  17.700 -31.144  1.00 35.52           O  
ATOM   2320  CB  ASP A 296     -31.237  15.645 -33.580  1.00 37.49           C  
ATOM   2321  CG  ASP A 296     -31.008  16.064 -35.015  1.00 38.06           C  
ATOM   2322  OD1 ASP A 296     -30.113  16.892 -35.283  1.00 32.58           O  
ATOM   2323  OD2 ASP A 296     -31.739  15.539 -35.874  1.00 39.77           O  
ATOM   2324  N   ARG A 297     -31.415  18.721 -33.062  1.00 33.22           N  
ATOM   2325  CA  ARG A 297     -32.229  19.915 -32.795  1.00 35.87           C  
ATOM   2326  C   ARG A 297     -33.740  19.629 -32.772  1.00 37.49           C  
ATOM   2327  O   ARG A 297     -34.508  20.383 -32.169  1.00 42.79           O  
ATOM   2328  CB  ARG A 297     -31.886  21.054 -33.771  1.00 40.08           C  
ATOM   2329  CG  ARG A 297     -32.188  20.786 -35.246  1.00 48.59           C  
ATOM   2330  CD  ARG A 297     -31.906  22.020 -36.127  1.00 58.08           C  
ATOM   2331  NE  ARG A 297     -32.204  23.286 -35.450  1.00 57.42           N  
ATOM   2332  CZ  ARG A 297     -33.399  23.878 -35.416  1.00 65.51           C  
ATOM   2333  NH1 ARG A 297     -34.447  23.331 -36.025  1.00 57.03           N  
ATOM   2334  NH2 ARG A 297     -33.548  25.024 -34.759  1.00 56.84           N  
ATOM   2335  N   ASP A 298     -34.191  18.560 -33.364  1.00 39.66           N  
ATOM   2336  CA  ASP A 298     -35.610  18.270 -33.264  1.00 42.58           C  
ATOM   2337  C   ASP A 298     -36.025  17.328 -32.161  1.00 38.78           C  
ATOM   2338  O   ASP A 298     -37.159  16.978 -32.046  1.00 30.06           O  
ATOM   2339  CB  ASP A 298     -36.142  17.762 -34.555  1.00 48.12           C  
ATOM   2340  CG  ASP A 298     -35.121  17.134 -35.373  1.00 58.47           C  
ATOM   2341  OD1 ASP A 298     -34.010  17.660 -35.508  1.00 53.26           O  
ATOM   2342  OD2 ASP A 298     -35.485  16.127 -35.937  1.00 73.33           O  
ATOM   2343  N   ALA A 299     -35.069  16.931 -31.364  1.00 40.29           N  
ATOM   2344  CA  ALA A 299     -35.334  15.950 -30.304  1.00 40.63           C  
ATOM   2345  C   ALA A 299     -36.399  16.369 -29.288  1.00 38.58           C  
ATOM   2346  O   ALA A 299     -36.616  17.558 -29.045  1.00 36.06           O  
ATOM   2347  CB  ALA A 299     -34.051  15.598 -29.590  1.00 40.77           C  
ATOM   2348  N   ASP A 300     -37.078  15.366 -28.740  1.00 36.64           N  
ATOM   2349  CA  ASP A 300     -37.826  15.493 -27.509  1.00 38.49           C  
ATOM   2350  C   ASP A 300     -36.767  15.734 -26.440  1.00 36.65           C  
ATOM   2351  O   ASP A 300     -35.995  14.836 -26.120  1.00 31.04           O  
ATOM   2352  CB  ASP A 300     -38.608  14.194 -27.262  1.00 38.35           C  
ATOM   2353  CG  ASP A 300     -39.428  14.213 -25.978  1.00 40.81           C  
ATOM   2354  OD1 ASP A 300     -40.146  13.215 -25.740  1.00 35.25           O  
ATOM   2355  OD2 ASP A 300     -39.366  15.193 -25.206  1.00 55.41           O  
ATOM   2356  N   LEU A 301     -36.729  16.958 -25.910  1.00 37.35           N  
ATOM   2357  CA  LEU A 301     -35.641  17.403 -25.026  1.00 34.76           C  
ATOM   2358  C   LEU A 301     -35.685  16.789 -23.630  1.00 36.32           C  
ATOM   2359  O   LEU A 301     -34.643  16.635 -22.983  1.00 33.70           O  
ATOM   2360  CB  LEU A 301     -35.617  18.936 -24.921  1.00 38.78           C  
ATOM   2361  CG  LEU A 301     -35.518  19.760 -26.211  1.00 41.37           C  
ATOM   2362  CD1 LEU A 301     -35.394  21.263 -25.912  1.00 37.54           C  
ATOM   2363  CD2 LEU A 301     -34.369  19.266 -27.075  1.00 31.73           C  
ATOM   2364  N   ASP A 302     -36.892  16.449 -23.177  1.00 36.38           N  
ATOM   2365  CA  ASP A 302     -37.092  15.759 -21.908  1.00 38.01           C  
ATOM   2366  C   ASP A 302     -36.559  14.336 -22.023  1.00 38.65           C  
ATOM   2367  O   ASP A 302     -35.826  13.868 -21.150  1.00 37.44           O  
ATOM   2368  CB  ASP A 302     -38.580  15.736 -21.532  1.00 40.23           C  
ATOM   2369  CG  ASP A 302     -39.123  17.117 -21.165  1.00 41.94           C  
ATOM   2370  OD1 ASP A 302     -38.335  17.989 -20.738  1.00 38.76           O  
ATOM   2371  OD2 ASP A 302     -40.351  17.323 -21.295  1.00 42.92           O  
ATOM   2372  N   LEU A 303     -36.918  13.668 -23.120  1.00 39.37           N  
ATOM   2373  CA  LEU A 303     -36.404  12.335 -23.433  1.00 36.21           C  
ATOM   2374  C   LEU A 303     -34.887  12.362 -23.565  1.00 29.72           C  
ATOM   2375  O   LEU A 303     -34.210  11.441 -23.117  1.00 25.37           O  
ATOM   2376  CB  LEU A 303     -37.060  11.765 -24.706  1.00 33.35           C  
ATOM   2377  CG  LEU A 303     -36.606  10.375 -25.217  1.00 32.00           C  
ATOM   2378  CD1 LEU A 303     -37.066   9.242 -24.283  1.00 33.78           C  
ATOM   2379  CD2 LEU A 303     -37.077  10.103 -26.645  1.00 29.05           C  
ATOM   2380  N   ALA A 304     -34.361  13.423 -24.168  1.00 31.86           N  
ATOM   2381  CA  ALA A 304     -32.912  13.599 -24.299  1.00 32.26           C  
ATOM   2382  C   ALA A 304     -32.231  13.599 -22.935  1.00 33.10           C  
ATOM   2383  O   ALA A 304     -31.333  12.791 -22.687  1.00 37.30           O  
ATOM   2384  CB  ALA A 304     -32.598  14.876 -25.053  1.00 27.46           C  
ATOM   2385  N   ALA A 305     -32.693  14.486 -22.053  1.00 29.69           N  
ATOM   2386  CA  ALA A 305     -32.198  14.583 -20.683  1.00 32.11           C  
ATOM   2387  C   ALA A 305     -32.347  13.291 -19.878  1.00 31.86           C  
ATOM   2388  O   ALA A 305     -31.419  12.904 -19.169  1.00 23.29           O  
ATOM   2389  CB  ALA A 305     -32.872  15.747 -19.962  1.00 35.00           C  
ATOM   2390  N   GLU A 306     -33.501  12.628 -20.000  1.00 31.11           N  
ATOM   2391  CA  GLU A 306     -33.730  11.321 -19.363  1.00 38.06           C  
ATOM   2392  C   GLU A 306     -32.804  10.197 -19.856  1.00 35.97           C  
ATOM   2393  O   GLU A 306     -32.329   9.379 -19.055  1.00 35.92           O  
ATOM   2394  CB  GLU A 306     -35.194  10.884 -19.512  1.00 37.03           C  
ATOM   2395  CG  GLU A 306     -36.043  11.165 -18.281  1.00 55.94           C  
ATOM   2396  CD  GLU A 306     -35.565  10.395 -17.050  1.00 59.36           C  
ATOM   2397  OE1 GLU A 306     -35.230  11.040 -16.034  1.00 63.90           O  
ATOM   2398  OE2 GLU A 306     -35.511   9.147 -17.106  1.00 61.16           O  
ATOM   2399  N   SER A 307     -32.555  10.160 -21.164  1.00 29.81           N  
ATOM   2400  CA  SER A 307     -31.679   9.150 -21.755  1.00 29.36           C  
ATOM   2401  C   SER A 307     -30.224   9.387 -21.394  1.00 32.10           C  
ATOM   2402  O   SER A 307     -29.465   8.426 -21.225  1.00 30.49           O  
ATOM   2403  CB  SER A 307     -31.824   9.103 -23.280  1.00 31.87           C  
ATOM   2404  OG  SER A 307     -33.163   8.859 -23.671  1.00 36.55           O  
ATOM   2405  N   ILE A 308     -29.829  10.657 -21.274  1.00 29.67           N  
ATOM   2406  CA  ILE A 308     -28.466  10.985 -20.851  1.00 27.59           C  
ATOM   2407  C   ILE A 308     -28.262  10.555 -19.388  1.00 30.26           C  
ATOM   2408  O   ILE A 308     -27.297   9.865 -19.070  1.00 31.21           O  
ATOM   2409  CB  ILE A 308     -28.137  12.494 -21.052  1.00 23.25           C  
ATOM   2410  CG1 ILE A 308     -27.943  12.804 -22.548  1.00 26.70           C  
ATOM   2411  CG2 ILE A 308     -26.869  12.889 -20.313  1.00 23.04           C  
ATOM   2412  CD1 ILE A 308     -28.183  14.239 -22.903  1.00 27.23           C  
ATOM   2413  N   LEU A 309     -29.184  10.974 -18.528  1.00 28.31           N  
ATOM   2414  CA  LEU A 309     -29.176  10.659 -17.095  1.00 24.23           C  
ATOM   2415  C   LEU A 309     -28.947   9.166 -16.806  1.00 23.83           C  
ATOM   2416  O   LEU A 309     -28.012   8.801 -16.091  1.00 29.46           O  
ATOM   2417  CB  LEU A 309     -30.512  11.100 -16.472  1.00 23.06           C  
ATOM   2418  CG  LEU A 309     -30.531  11.129 -14.941  1.00 27.25           C  
ATOM   2419  CD1 LEU A 309     -29.858  12.402 -14.468  1.00 40.16           C  
ATOM   2420  CD2 LEU A 309     -31.952  11.041 -14.422  1.00 41.17           C  
ATOM   2421  N   VAL A 310     -29.793   8.330 -17.403  1.00 25.69           N  
ATOM   2422  CA  VAL A 310     -29.784   6.881 -17.194  1.00 31.82           C  
ATOM   2423  C   VAL A 310     -28.506   6.274 -17.764  1.00 26.06           C  
ATOM   2424  O   VAL A 310     -27.863   5.471 -17.089  1.00 31.75           O  
ATOM   2425  CB  VAL A 310     -31.076   6.204 -17.765  1.00 31.07           C  
ATOM   2426  CG1 VAL A 310     -30.981   4.670 -17.736  1.00 37.59           C  
ATOM   2427  CG2 VAL A 310     -32.296   6.656 -16.980  1.00 35.62           C  
ATOM   2428  N   SER A 311     -28.118   6.702 -18.974  1.00 30.09           N  
ATOM   2429  CA  SER A 311     -26.880   6.228 -19.615  1.00 27.40           C  
ATOM   2430  C   SER A 311     -25.637   6.578 -18.810  1.00 28.05           C  
ATOM   2431  O   SER A 311     -24.707   5.778 -18.728  1.00 22.32           O  
ATOM   2432  CB  SER A 311     -26.710   6.804 -21.026  1.00 32.01           C  
ATOM   2433  OG  SER A 311     -27.882   6.653 -21.807  1.00 25.98           O  
ATOM   2434  N   ALA A 312     -25.612   7.789 -18.255  1.00 26.00           N  
ATOM   2435  CA  ALA A 312     -24.453   8.263 -17.511  1.00 26.92           C  
ATOM   2436  C   ALA A 312     -24.394   7.701 -16.101  1.00 22.99           C  
ATOM   2437  O   ALA A 312     -23.318   7.364 -15.620  1.00 26.82           O  
ATOM   2438  CB  ALA A 312     -24.439   9.775 -17.451  1.00 29.95           C  
ATOM   2439  N   PHE A 313     -25.543   7.611 -15.437  1.00 24.54           N  
ATOM   2440  CA  PHE A 313     -25.546   7.343 -13.990  1.00 28.95           C  
ATOM   2441  C   PHE A 313     -26.104   5.998 -13.519  1.00 29.67           C  
ATOM   2442  O   PHE A 313     -26.058   5.697 -12.314  1.00 30.44           O  
ATOM   2443  CB  PHE A 313     -26.226   8.494 -13.232  1.00 26.49           C  
ATOM   2444  CG  PHE A 313     -25.681   9.858 -13.576  1.00 26.60           C  
ATOM   2445  CD1 PHE A 313     -24.307  10.105 -13.566  1.00 20.59           C  
ATOM   2446  CD2 PHE A 313     -26.546  10.900 -13.885  1.00 19.28           C  
ATOM   2447  CE1 PHE A 313     -23.810  11.358 -13.881  1.00 24.73           C  
ATOM   2448  CE2 PHE A 313     -26.057  12.163 -14.192  1.00 30.47           C  
ATOM   2449  CZ  PHE A 313     -24.679  12.390 -14.194  1.00 28.79           C  
ATOM   2450  N   GLY A 314     -26.612   5.188 -14.445  1.00 31.63           N  
ATOM   2451  CA  GLY A 314     -27.030   3.811 -14.129  1.00 31.39           C  
ATOM   2452  C   GLY A 314     -25.840   2.984 -13.670  1.00 28.56           C  
ATOM   2453  O   GLY A 314     -24.794   3.025 -14.306  1.00 25.87           O  
ATOM   2454  N   PHE A 315     -25.993   2.259 -12.551  1.00 28.88           N  
ATOM   2455  CA  PHE A 315     -24.869   1.596 -11.844  1.00 28.32           C  
ATOM   2456  C   PHE A 315     -23.643   2.516 -11.657  1.00 23.76           C  
ATOM   2457  O   PHE A 315     -22.489   2.069 -11.731  1.00 27.84           O  
ATOM   2458  CB  PHE A 315     -24.507   0.239 -12.498  1.00 25.69           C  
ATOM   2459  CG  PHE A 315     -23.583  -0.635 -11.667  1.00 26.67           C  
ATOM   2460  CD1 PHE A 315     -23.688  -0.682 -10.272  1.00 26.45           C  
ATOM   2461  CD2 PHE A 315     -22.621  -1.420 -12.286  1.00 30.32           C  
ATOM   2462  CE1 PHE A 315     -22.831  -1.487  -9.518  1.00 26.89           C  
ATOM   2463  CE2 PHE A 315     -21.762  -2.233 -11.542  1.00 35.92           C  
ATOM   2464  CZ  PHE A 315     -21.871  -2.267 -10.152  1.00 37.84           C  
ATOM   2465  N   SER A 316     -23.911   3.801 -11.396  1.00 24.96           N  
ATOM   2466  CA  SER A 316     -22.876   4.845 -11.213  1.00 29.01           C  
ATOM   2467  C   SER A 316     -21.843   4.900 -12.344  1.00 25.86           C  
ATOM   2468  O   SER A 316     -20.642   5.067 -12.103  1.00 25.97           O  
ATOM   2469  CB  SER A 316     -22.187   4.746  -9.831  1.00 27.05           C  
ATOM   2470  OG  SER A 316     -23.141   4.686  -8.785  1.00 32.79           O  
ATOM   2471  N   GLY A 317     -22.311   4.728 -13.579  1.00 26.82           N  
ATOM   2472  CA  GLY A 317     -21.432   4.770 -14.750  1.00 27.74           C  
ATOM   2473  C   GLY A 317     -20.404   3.657 -14.884  1.00 28.02           C  
ATOM   2474  O   GLY A 317     -19.497   3.739 -15.716  1.00 31.09           O  
ATOM   2475  N   GLN A 318     -20.552   2.607 -14.082  1.00 24.40           N  
ATOM   2476  CA  GLN A 318     -19.654   1.458 -14.126  1.00 23.69           C  
ATOM   2477  C   GLN A 318     -20.093   0.423 -15.160  1.00 27.16           C  
ATOM   2478  O   GLN A 318     -20.213  -0.765 -14.861  1.00 29.93           O  
ATOM   2479  CB  GLN A 318     -19.542   0.814 -12.746  1.00 24.16           C  
ATOM   2480  CG  GLN A 318     -19.100   1.777 -11.642  1.00 28.57           C  
ATOM   2481  CD  GLN A 318     -18.898   1.062 -10.320  1.00 28.42           C  
ATOM   2482  OE1 GLN A 318     -17.776   0.945  -9.832  1.00 30.29           O  
ATOM   2483  NE2 GLN A 318     -19.981   0.550  -9.754  1.00 20.01           N  
ATOM   2484  N   LYS A 319     -20.311   0.881 -16.384  1.00 30.11           N  
ATOM   2485  CA  LYS A 319     -20.714   0.015 -17.475  1.00 29.65           C  
ATOM   2486  C   LYS A 319     -19.853   0.343 -18.686  1.00 29.88           C  
ATOM   2487  O   LYS A 319     -19.502   1.506 -18.923  1.00 25.63           O  
ATOM   2488  CB  LYS A 319     -22.191   0.238 -17.823  1.00 33.26           C  
ATOM   2489  CG  LYS A 319     -23.193  -0.126 -16.728  1.00 30.87           C  
ATOM   2490  CD  LYS A 319     -24.649  -0.096 -17.257  1.00 32.69           C  
ATOM   2491  CE  LYS A 319     -25.640  -0.116 -16.104  1.00 26.35           C  
ATOM   2492  NZ  LYS A 319     -27.099  -0.215 -16.491  1.00 36.49           N  
ATOM   2493  N   CYS A 320     -19.531  -0.679 -19.465  1.00 27.52           N  
ATOM   2494  CA ACYS A 320     -18.777  -0.480 -20.693  0.50 30.85           C  
ATOM   2495  C   CYS A 320     -19.632   0.246 -21.728  1.00 28.55           C  
ATOM   2496  O   CYS A 320     -19.103   0.865 -22.629  1.00 32.28           O  
ATOM   2497  CB ACYS A 320     -18.245  -1.810 -21.225  0.50 29.94           C  
ATOM   2498  SG ACYS A 320     -16.915  -2.495 -20.203  0.50 33.56           S  
ATOM   2499  N   SER A 321     -20.955   0.173 -21.549  1.00 23.06           N  
ATOM   2500  CA  SER A 321     -21.961   0.827 -22.392  1.00 28.99           C  
ATOM   2501  C   SER A 321     -22.378   2.254 -21.961  1.00 32.91           C  
ATOM   2502  O   SER A 321     -23.232   2.874 -22.618  1.00 26.76           O  
ATOM   2503  CB  SER A 321     -23.208  -0.046 -22.401  1.00 26.99           C  
ATOM   2504  OG  SER A 321     -23.604  -0.294 -21.066  1.00 27.83           O  
ATOM   2505  N   ALA A 322     -21.787   2.782 -20.879  1.00 33.42           N  
ATOM   2506  CA  ALA A 322     -22.252   4.066 -20.294  1.00 32.87           C  
ATOM   2507  C   ALA A 322     -22.102   5.315 -21.186  1.00 26.85           C  
ATOM   2508  O   ALA A 322     -21.031   5.586 -21.705  1.00 26.94           O  
ATOM   2509  CB  ALA A 322     -21.598   4.316 -18.946  1.00 30.49           C  
ATOM   2510  N   GLY A 323     -23.177   6.091 -21.311  1.00 31.04           N  
ATOM   2511  CA  GLY A 323     -23.131   7.391 -21.996  1.00 32.86           C  
ATOM   2512  C   GLY A 323     -22.396   8.452 -21.196  1.00 32.91           C  
ATOM   2513  O   GLY A 323     -23.008   9.360 -20.621  1.00 37.22           O  
ATOM   2514  N   SER A 324     -21.074   8.334 -21.161  1.00 28.80           N  
ATOM   2515  CA  SER A 324     -20.237   9.290 -20.474  1.00 29.62           C  
ATOM   2516  C   SER A 324     -20.046  10.571 -21.286  1.00 27.22           C  
ATOM   2517  O   SER A 324     -19.391  11.499 -20.831  1.00 31.68           O  
ATOM   2518  CB  SER A 324     -18.884   8.661 -20.127  1.00 26.37           C  
ATOM   2519  OG  SER A 324     -18.161   8.297 -21.289  1.00 25.37           O  
ATOM   2520  N   ARG A 325     -20.572  10.606 -22.507  1.00 24.77           N  
ATOM   2521  CA  ARG A 325     -20.494  11.821 -23.311  1.00 27.55           C  
ATOM   2522  C   ARG A 325     -21.868  12.195 -23.814  1.00 33.29           C  
ATOM   2523  O   ARG A 325     -22.650  11.332 -24.213  1.00 30.74           O  
ATOM   2524  CB  ARG A 325     -19.510  11.653 -24.458  1.00 30.86           C  
ATOM   2525  CG  ARG A 325     -18.166  11.103 -24.005  1.00 27.77           C  
ATOM   2526  CD  ARG A 325     -17.141  11.180 -25.078  1.00 49.45           C  
ATOM   2527  NE  ARG A 325     -17.663  10.821 -26.396  1.00 34.90           N  
ATOM   2528  CZ  ARG A 325     -17.090  11.208 -27.525  1.00 37.59           C  
ATOM   2529  NH1 ARG A 325     -17.603  10.841 -28.689  1.00 28.27           N  
ATOM   2530  NH2 ARG A 325     -15.984  11.947 -27.484  1.00 31.25           N  
ATOM   2531  N   ALA A 326     -22.164  13.488 -23.749  1.00 28.13           N  
ATOM   2532  CA  ALA A 326     -23.409  14.025 -24.282  1.00 30.20           C  
ATOM   2533  C   ALA A 326     -23.027  15.108 -25.281  1.00 34.75           C  
ATOM   2534  O   ALA A 326     -22.490  16.143 -24.900  1.00 32.26           O  
ATOM   2535  CB  ALA A 326     -24.271  14.590 -23.161  1.00 20.54           C  
ATOM   2536  N   VAL A 327     -23.254  14.830 -26.564  1.00 35.01           N  
ATOM   2537  CA  VAL A 327     -22.962  15.778 -27.632  1.00 33.65           C  
ATOM   2538  C   VAL A 327     -24.284  16.289 -28.175  1.00 29.74           C  
ATOM   2539  O   VAL A 327     -25.082  15.501 -28.662  1.00 27.00           O  
ATOM   2540  CB  VAL A 327     -22.158  15.121 -28.771  1.00 33.96           C  
ATOM   2541  CG1 VAL A 327     -21.933  16.104 -29.916  1.00 29.56           C  
ATOM   2542  CG2 VAL A 327     -20.838  14.624 -28.251  1.00 25.89           C  
ATOM   2543  N   ILE A 328     -24.504  17.603 -28.079  1.00 28.13           N  
ATOM   2544  CA  ILE A 328     -25.817  18.207 -28.320  1.00 25.06           C  
ATOM   2545  C   ILE A 328     -25.745  19.312 -29.384  1.00 30.46           C  
ATOM   2546  O   ILE A 328     -24.815  20.126 -29.371  1.00 34.18           O  
ATOM   2547  CB  ILE A 328     -26.397  18.886 -27.032  1.00 29.76           C  
ATOM   2548  CG1 ILE A 328     -26.095  18.110 -25.736  1.00 27.53           C  
ATOM   2549  CG2 ILE A 328     -27.883  19.173 -27.189  1.00 24.86           C  
ATOM   2550  CD1 ILE A 328     -26.809  16.775 -25.566  1.00 20.25           C  
ATOM   2551  N   HIS A 329     -26.738  19.340 -30.277  1.00 35.59           N  
ATOM   2552  CA  HIS A 329     -26.893  20.403 -31.280  1.00 36.56           C  
ATOM   2553  C   HIS A 329     -27.006  21.776 -30.624  1.00 36.41           C  
ATOM   2554  O   HIS A 329     -27.708  21.944 -29.618  1.00 35.91           O  
ATOM   2555  CB  HIS A 329     -28.126  20.149 -32.165  1.00 35.14           C  
ATOM   2556  CG  HIS A 329     -28.224  21.057 -33.356  1.00 33.57           C  
ATOM   2557  ND1 HIS A 329     -27.948  20.634 -34.640  1.00 38.79           N  
ATOM   2558  CD2 HIS A 329     -28.586  22.359 -33.463  1.00 40.73           C  
ATOM   2559  CE1 HIS A 329     -28.129  21.636 -35.482  1.00 37.75           C  
ATOM   2560  NE2 HIS A 329     -28.512  22.695 -34.793  1.00 43.99           N  
ATOM   2561  N   LYS A 330     -26.393  22.733 -31.263  1.00 40.22           N  
ATOM   2562  CA  LYS A 330     -26.157  24.051 -30.747  1.00 44.96           C  
ATOM   2563  C   LYS A 330     -27.455  24.747 -30.396  1.00 46.63           C  
ATOM   2564  O   LYS A 330     -27.538  25.467 -29.438  1.00 49.63           O  
ATOM   2565  CB  LYS A 330     -25.402  24.834 -31.801  1.00 46.87           C  
ATOM   2566  CG  LYS A 330     -24.620  25.992 -31.324  1.00 55.64           C  
ATOM   2567  CD  LYS A 330     -23.719  26.569 -32.423  1.00 58.72           C  
ATOM   2568  CE  LYS A 330     -24.440  26.884 -33.709  1.00 60.40           C  
ATOM   2569  NZ  LYS A 330     -23.605  27.690 -34.621  1.00 47.95           N  
ATOM   2570  N   ASP A 331     -28.476  24.521 -31.177  1.00 46.79           N  
ATOM   2571  CA  ASP A 331     -29.710  25.190 -30.946  1.00 46.41           C  
ATOM   2572  C   ASP A 331     -30.394  24.687 -29.719  1.00 48.64           C  
ATOM   2573  O   ASP A 331     -31.421  25.200 -29.331  1.00 42.53           O  
ATOM   2574  CB  ASP A 331     -30.607  25.005 -32.127  1.00 48.01           C  
ATOM   2575  CG  ASP A 331     -30.088  25.700 -33.356  1.00 49.52           C  
ATOM   2576  OD1 ASP A 331     -28.932  26.123 -33.360  1.00 42.70           O  
ATOM   2577  OD2 ASP A 331     -30.839  25.786 -34.324  1.00 49.24           O  
ATOM   2578  N   VAL A 332     -29.899  23.587 -29.200  1.00 46.01           N  
ATOM   2579  CA  VAL A 332     -30.572  22.944 -28.126  1.00 41.68           C  
ATOM   2580  C   VAL A 332     -29.719  22.538 -26.923  1.00 38.86           C  
ATOM   2581  O   VAL A 332     -30.208  21.917 -26.010  1.00 38.16           O  
ATOM   2582  CB  VAL A 332     -31.407  21.857 -28.748  1.00 45.96           C  
ATOM   2583  CG1 VAL A 332     -30.976  20.500 -28.444  1.00 35.63           C  
ATOM   2584  CG2 VAL A 332     -32.829  22.139 -28.675  1.00 41.19           C  
ATOM   2585  N   TYR A 333     -28.451  22.904 -26.949  1.00 36.28           N  
ATOM   2586  CA  TYR A 333     -27.495  22.545 -25.929  1.00 35.25           C  
ATOM   2587  C   TYR A 333     -27.714  23.098 -24.510  1.00 38.93           C  
ATOM   2588  O   TYR A 333     -27.732  22.357 -23.581  1.00 31.99           O  
ATOM   2589  CB  TYR A 333     -26.122  22.996 -26.396  1.00 30.02           C  
ATOM   2590  CG  TYR A 333     -24.973  22.796 -25.455  1.00 28.43           C  
ATOM   2591  CD1 TYR A 333     -24.210  21.670 -25.509  1.00 26.64           C  
ATOM   2592  CD2 TYR A 333     -24.620  23.768 -24.541  1.00 42.47           C  
ATOM   2593  CE1 TYR A 333     -23.162  21.490 -24.693  1.00 30.02           C  
ATOM   2594  CE2 TYR A 333     -23.553  23.604 -23.727  1.00 37.88           C  
ATOM   2595  CZ  TYR A 333     -22.832  22.455 -23.801  1.00 37.35           C  
ATOM   2596  OH  TYR A 333     -21.785  22.286 -23.005  1.00 38.17           O  
ATOM   2597  N   ASP A 334     -27.945  24.391 -24.393  1.00 36.93           N  
ATOM   2598  CA  ASP A 334     -28.134  25.024 -23.083  1.00 36.96           C  
ATOM   2599  C   ASP A 334     -29.337  24.427 -22.339  1.00 35.87           C  
ATOM   2600  O   ASP A 334     -29.274  24.170 -21.137  1.00 40.01           O  
ATOM   2601  CB  ASP A 334     -28.305  26.543 -23.235  1.00 35.35           C  
ATOM   2602  CG  ASP A 334     -27.105  27.214 -23.892  1.00 49.75           C  
ATOM   2603  OD1 ASP A 334     -27.217  27.592 -25.076  1.00 67.19           O  
ATOM   2604  OD2 ASP A 334     -26.053  27.372 -23.236  1.00 43.96           O  
ATOM   2605  N   GLU A 335     -30.403  24.167 -23.087  1.00 27.77           N  
ATOM   2606  CA  GLU A 335     -31.661  23.660 -22.546  1.00 33.80           C  
ATOM   2607  C   GLU A 335     -31.638  22.186 -22.146  1.00 30.07           C  
ATOM   2608  O   GLU A 335     -32.181  21.832 -21.101  1.00 30.04           O  
ATOM   2609  CB  GLU A 335     -32.826  23.920 -23.511  1.00 35.31           C  
ATOM   2610  CG  GLU A 335     -32.433  24.128 -24.973  1.00 47.24           C  
ATOM   2611  CD  GLU A 335     -32.089  25.574 -25.307  1.00 47.82           C  
ATOM   2612  OE1 GLU A 335     -31.541  25.811 -26.399  1.00 49.03           O  
ATOM   2613  OE2 GLU A 335     -32.359  26.476 -24.482  1.00 65.46           O  
ATOM   2614  N   VAL A 336     -31.042  21.331 -22.982  1.00 34.08           N  
ATOM   2615  CA  VAL A 336     -30.812  19.931 -22.609  1.00 29.42           C  
ATOM   2616  C   VAL A 336     -29.874  19.850 -21.393  1.00 29.35           C  
ATOM   2617  O   VAL A 336     -30.153  19.097 -20.448  1.00 30.96           O  
ATOM   2618  CB  VAL A 336     -30.308  19.071 -23.793  1.00 31.51           C  
ATOM   2619  CG1 VAL A 336     -29.847  17.690 -23.317  1.00 35.63           C  
ATOM   2620  CG2 VAL A 336     -31.412  18.901 -24.839  1.00 27.50           C  
ATOM   2621  N   LEU A 337     -28.801  20.645 -21.405  1.00 27.20           N  
ATOM   2622  CA  LEU A 337     -27.892  20.724 -20.255  1.00 33.96           C  
ATOM   2623  C   LEU A 337     -28.583  21.138 -18.941  1.00 38.28           C  
ATOM   2624  O   LEU A 337     -28.279  20.574 -17.896  1.00 38.60           O  
ATOM   2625  CB  LEU A 337     -26.694  21.638 -20.544  1.00 36.55           C  
ATOM   2626  CG  LEU A 337     -25.671  21.856 -19.414  1.00 39.52           C  
ATOM   2627  CD1 LEU A 337     -24.979  20.552 -18.993  1.00 29.51           C  
ATOM   2628  CD2 LEU A 337     -24.646  22.898 -19.798  1.00 37.25           C  
ATOM   2629  N   GLU A 338     -29.505  22.104 -18.990  1.00 38.66           N  
ATOM   2630  CA  GLU A 338     -30.242  22.512 -17.779  1.00 41.50           C  
ATOM   2631  C   GLU A 338     -31.282  21.469 -17.322  1.00 39.97           C  
ATOM   2632  O   GLU A 338     -31.457  21.246 -16.116  1.00 33.93           O  
ATOM   2633  CB  GLU A 338     -30.844  23.936 -17.907  1.00 46.39           C  
ATOM   2634  CG  GLU A 338     -32.109  24.075 -18.761  1.00 50.47           C  
ATOM   2635  CD  GLU A 338     -32.648  25.504 -18.833  1.00 67.06           C  
ATOM   2636  OE1 GLU A 338     -32.900  25.985 -19.960  1.00 58.35           O  
ATOM   2637  OE2 GLU A 338     -32.827  26.146 -17.772  1.00 59.23           O  
ATOM   2638  N   LYS A 339     -31.934  20.807 -18.279  1.00 33.22           N  
ATOM   2639  CA  LYS A 339     -32.889  19.736 -17.964  1.00 39.84           C  
ATOM   2640  C   LYS A 339     -32.217  18.516 -17.323  1.00 35.31           C  
ATOM   2641  O   LYS A 339     -32.777  17.916 -16.401  1.00 37.46           O  
ATOM   2642  CB  LYS A 339     -33.707  19.343 -19.196  1.00 39.31           C  
ATOM   2643  CG  LYS A 339     -34.832  20.320 -19.520  1.00 41.40           C  
ATOM   2644  CD  LYS A 339     -35.226  20.248 -20.988  1.00 43.09           C  
ATOM   2645  CE  LYS A 339     -36.373  21.189 -21.300  1.00 36.93           C  
ATOM   2646  NZ  LYS A 339     -37.671  20.658 -20.766  1.00 44.38           N  
ATOM   2647  N   THR A 340     -31.007  18.197 -17.778  1.00 32.65           N  
ATOM   2648  CA  THR A 340     -30.231  17.078 -17.238  1.00 33.66           C  
ATOM   2649  C   THR A 340     -29.677  17.385 -15.841  1.00 32.62           C  
ATOM   2650  O   THR A 340     -29.795  16.559 -14.948  1.00 30.01           O  
ATOM   2651  CB  THR A 340     -29.092  16.652 -18.192  1.00 30.94           C  
ATOM   2652  OG1 THR A 340     -29.639  16.416 -19.492  1.00 31.69           O  
ATOM   2653  CG2 THR A 340     -28.392  15.372 -17.705  1.00 25.51           C  
ATOM   2654  N   VAL A 341     -29.086  18.565 -15.662  1.00 34.90           N  
ATOM   2655  CA  VAL A 341     -28.631  19.032 -14.333  1.00 34.29           C  
ATOM   2656  C   VAL A 341     -29.756  18.981 -13.290  1.00 36.38           C  
ATOM   2657  O   VAL A 341     -29.542  18.553 -12.143  1.00 43.50           O  
ATOM   2658  CB  VAL A 341     -28.034  20.462 -14.413  1.00 34.54           C  
ATOM   2659  CG1 VAL A 341     -27.868  21.104 -13.009  1.00 29.21           C  
ATOM   2660  CG2 VAL A 341     -26.701  20.430 -15.113  1.00 30.92           C  
ATOM   2661  N   ALA A 342     -30.953  19.387 -13.711  1.00 39.64           N  
ATOM   2662  CA  ALA A 342     -32.140  19.412 -12.855  1.00 37.48           C  
ATOM   2663  C   ALA A 342     -32.576  18.017 -12.397  1.00 38.54           C  
ATOM   2664  O   ALA A 342     -33.075  17.858 -11.282  1.00 34.51           O  
ATOM   2665  CB  ALA A 342     -33.284  20.134 -13.556  1.00 35.82           C  
ATOM   2666  N   LEU A 343     -32.381  17.016 -13.257  1.00 37.54           N  
ATOM   2667  CA  LEU A 343     -32.682  15.616 -12.923  1.00 33.91           C  
ATOM   2668  C   LEU A 343     -31.597  15.012 -12.041  1.00 33.49           C  
ATOM   2669  O   LEU A 343     -31.892  14.324 -11.057  1.00 35.05           O  
ATOM   2670  CB  LEU A 343     -32.850  14.772 -14.202  1.00 34.54           C  
ATOM   2671  CG  LEU A 343     -34.099  15.075 -15.029  1.00 35.96           C  
ATOM   2672  CD1 LEU A 343     -33.972  14.557 -16.451  1.00 40.18           C  
ATOM   2673  CD2 LEU A 343     -35.361  14.524 -14.345  1.00 43.87           C  
ATOM   2674  N   ALA A 344     -30.348  15.297 -12.399  1.00 35.15           N  
ATOM   2675  CA  ALA A 344     -29.173  14.746 -11.733  1.00 32.44           C  
ATOM   2676  C   ALA A 344     -29.029  15.103 -10.252  1.00 35.94           C  
ATOM   2677  O   ALA A 344     -28.575  14.284  -9.468  1.00 41.93           O  
ATOM   2678  CB  ALA A 344     -27.932  15.148 -12.480  1.00 34.76           C  
ATOM   2679  N   LYS A 345     -29.397  16.320  -9.863  1.00 38.98           N  
ATOM   2680  CA  LYS A 345     -29.149  16.732  -8.474  1.00 44.89           C  
ATOM   2681  C   LYS A 345     -30.241  16.283  -7.500  1.00 37.58           C  
ATOM   2682  O   LYS A 345     -30.104  16.437  -6.296  1.00 47.79           O  
ATOM   2683  CB  LYS A 345     -28.833  18.233  -8.357  1.00 46.82           C  
ATOM   2684  CG  LYS A 345     -29.967  19.185  -8.667  1.00 43.57           C  
ATOM   2685  CD  LYS A 345     -29.395  20.603  -8.796  1.00 47.76           C  
ATOM   2686  CE  LYS A 345     -30.481  21.643  -8.967  1.00 43.91           C  
ATOM   2687  NZ  LYS A 345     -29.888  22.966  -9.308  1.00 42.08           N  
ATOM   2688  N   ASN A 346     -31.307  15.705  -8.034  1.00 38.60           N  
ATOM   2689  CA  ASN A 346     -32.309  15.041  -7.209  1.00 41.85           C  
ATOM   2690  C   ASN A 346     -32.200  13.515  -7.172  1.00 43.08           C  
ATOM   2691  O   ASN A 346     -33.048  12.845  -6.571  1.00 41.69           O  
ATOM   2692  CB  ASN A 346     -33.707  15.494  -7.612  1.00 44.29           C  
ATOM   2693  CG  ASN A 346     -33.951  16.941  -7.257  1.00 43.91           C  
ATOM   2694  OD1 ASN A 346     -33.534  17.398  -6.194  1.00 28.82           O  
ATOM   2695  ND2 ASN A 346     -34.590  17.681  -8.161  1.00 35.45           N  
ATOM   2696  N   LEU A 347     -31.155  12.969  -7.796  1.00 37.81           N  
ATOM   2697  CA  LEU A 347     -30.917  11.523  -7.756  1.00 35.55           C  
ATOM   2698  C   LEU A 347     -30.386  11.134  -6.389  1.00 36.41           C  
ATOM   2699  O   LEU A 347     -29.560  11.841  -5.811  1.00 30.34           O  
ATOM   2700  CB  LEU A 347     -29.931  11.070  -8.839  1.00 36.55           C  
ATOM   2701  CG  LEU A 347     -30.362  11.036 -10.309  1.00 30.59           C  
ATOM   2702  CD1 LEU A 347     -29.143  10.697 -11.160  1.00 30.89           C  
ATOM   2703  CD2 LEU A 347     -31.472  10.012 -10.557  1.00 34.81           C  
ATOM   2704  N   THR A 348     -30.877  10.010  -5.880  1.00 34.47           N  
ATOM   2705  CA  THR A 348     -30.506   9.544  -4.552  1.00 37.18           C  
ATOM   2706  C   THR A 348     -29.266   8.652  -4.599  1.00 38.17           C  
ATOM   2707  O   THR A 348     -29.160   7.768  -5.445  1.00 36.83           O  
ATOM   2708  CB  THR A 348     -31.671   8.813  -3.890  1.00 35.18           C  
ATOM   2709  OG1 THR A 348     -32.204   7.865  -4.818  1.00 41.22           O  
ATOM   2710  CG2 THR A 348     -32.790   9.808  -3.497  1.00 26.22           C  
ATOM   2711  N   VAL A 349     -28.317   8.923  -3.701  1.00 34.41           N  
ATOM   2712  CA  VAL A 349     -27.070   8.177  -3.619  1.00 33.06           C  
ATOM   2713  C   VAL A 349     -26.870   7.625  -2.204  1.00 35.14           C  
ATOM   2714  O   VAL A 349     -26.756   8.387  -1.238  1.00 31.26           O  
ATOM   2715  CB  VAL A 349     -25.853   9.057  -4.012  1.00 35.71           C  
ATOM   2716  CG1 VAL A 349     -24.604   8.210  -4.163  1.00 33.11           C  
ATOM   2717  CG2 VAL A 349     -26.127   9.827  -5.305  1.00 36.10           C  
ATOM   2718  N   GLY A 350     -26.811   6.302  -2.080  1.00 37.11           N  
ATOM   2719  CA  GLY A 350     -26.540   5.697  -0.777  1.00 36.36           C  
ATOM   2720  C   GLY A 350     -26.412   4.188  -0.805  1.00 39.54           C  
ATOM   2721  O   GLY A 350     -26.200   3.602  -1.870  1.00 35.80           O  
ATOM   2722  N   ASP A 351     -26.524   3.581   0.379  1.00 28.15           N  
ATOM   2723  CA  ASP A 351     -26.562   2.129   0.567  1.00 33.16           C  
ATOM   2724  C   ASP A 351     -27.611   1.500  -0.345  1.00 26.00           C  
ATOM   2725  O   ASP A 351     -28.790   1.825  -0.244  1.00 33.56           O  
ATOM   2726  CB  ASP A 351     -26.907   1.813   2.039  1.00 35.29           C  
ATOM   2727  CG  ASP A 351     -26.519   0.393   2.461  1.00 45.64           C  
ATOM   2728  OD1 ASP A 351     -26.531  -0.548   1.627  1.00 37.58           O  
ATOM   2729  OD2 ASP A 351     -26.231   0.209   3.660  1.00 43.96           O  
ATOM   2730  N   PRO A 352     -27.184   0.603  -1.251  1.00 29.08           N  
ATOM   2731  CA  PRO A 352     -28.136   0.035  -2.202  1.00 29.93           C  
ATOM   2732  C   PRO A 352     -29.087  -1.036  -1.647  1.00 31.60           C  
ATOM   2733  O   PRO A 352     -30.027  -1.413  -2.343  1.00 34.34           O  
ATOM   2734  CB  PRO A 352     -27.243  -0.515  -3.322  1.00 31.65           C  
ATOM   2735  CG  PRO A 352     -25.929  -0.737  -2.698  1.00 30.65           C  
ATOM   2736  CD  PRO A 352     -25.792   0.296  -1.618  1.00 23.33           C  
ATOM   2737  N   THR A 353     -28.875  -1.497  -0.409  1.00 32.32           N  
ATOM   2738  CA  THR A 353     -29.878  -2.331   0.281  1.00 33.06           C  
ATOM   2739  C   THR A 353     -31.181  -1.541   0.471  1.00 33.05           C  
ATOM   2740  O   THR A 353     -32.278  -2.105   0.466  1.00 31.27           O  
ATOM   2741  CB  THR A 353     -29.367  -2.868   1.642  1.00 38.36           C  
ATOM   2742  OG1 THR A 353     -28.678  -1.832   2.352  1.00 32.94           O  
ATOM   2743  CG2 THR A 353     -28.412  -4.020   1.433  1.00 29.40           C  
ATOM   2744  N   ASN A 354     -31.040  -0.221   0.589  1.00 36.09           N  
ATOM   2745  CA  ASN A 354     -32.166   0.702   0.579  1.00 38.55           C  
ATOM   2746  C   ASN A 354     -32.653   0.892  -0.865  1.00 35.52           C  
ATOM   2747  O   ASN A 354     -31.910   1.353  -1.742  1.00 36.53           O  
ATOM   2748  CB  ASN A 354     -31.740   2.032   1.227  1.00 37.10           C  
ATOM   2749  CG  ASN A 354     -32.894   3.021   1.433  1.00 44.89           C  
ATOM   2750  OD1 ASN A 354     -32.661   4.150   1.876  1.00 54.68           O  
ATOM   2751  ND2 ASN A 354     -34.122   2.615   1.126  1.00 42.31           N  
ATOM   2752  N   ARG A 355     -33.911   0.523  -1.082  1.00 34.93           N  
ATOM   2753  CA  ARG A 355     -34.586   0.576  -2.377  1.00 39.38           C  
ATOM   2754  C   ARG A 355     -34.673   1.984  -2.983  1.00 41.90           C  
ATOM   2755  O   ARG A 355     -34.553   2.154  -4.197  1.00 42.57           O  
ATOM   2756  CB  ARG A 355     -35.963  -0.105  -2.242  1.00 40.14           C  
ATOM   2757  CG  ARG A 355     -37.163   0.557  -2.908  1.00 50.09           C  
ATOM   2758  CD  ARG A 355     -37.343   0.119  -4.339  1.00 47.44           C  
ATOM   2759  NE  ARG A 355     -38.672   0.468  -4.830  1.00 53.97           N  
ATOM   2760  CZ  ARG A 355     -38.936   0.878  -6.067  1.00 53.15           C  
ATOM   2761  NH1 ARG A 355     -37.959   1.020  -6.952  1.00 38.29           N  
ATOM   2762  NH2 ARG A 355     -40.184   1.165  -6.415  1.00 66.29           N  
ATOM   2763  N   ASP A 356     -34.831   2.989  -2.132  1.00 40.33           N  
ATOM   2764  CA  ASP A 356     -35.010   4.365  -2.593  1.00 46.30           C  
ATOM   2765  C   ASP A 356     -33.711   5.042  -3.060  1.00 40.73           C  
ATOM   2766  O   ASP A 356     -33.748   6.171  -3.540  1.00 34.06           O  
ATOM   2767  CB  ASP A 356     -35.724   5.198  -1.516  1.00 50.73           C  
ATOM   2768  CG  ASP A 356     -37.073   4.592  -1.101  1.00 59.03           C  
ATOM   2769  OD1 ASP A 356     -37.789   4.045  -1.973  1.00 67.17           O  
ATOM   2770  OD2 ASP A 356     -37.418   4.662   0.099  1.00 46.89           O  
ATOM   2771  N   ASN A 357     -32.575   4.350  -2.925  1.00 35.92           N  
ATOM   2772  CA  ASN A 357     -31.319   4.824  -3.506  1.00 34.15           C  
ATOM   2773  C   ASN A 357     -31.127   4.390  -4.970  1.00 35.96           C  
ATOM   2774  O   ASN A 357     -31.013   3.197  -5.269  1.00 38.42           O  
ATOM   2775  CB  ASN A 357     -30.133   4.423  -2.633  1.00 33.27           C  
ATOM   2776  CG  ASN A 357     -30.123   5.155  -1.306  1.00 36.39           C  
ATOM   2777  OD1 ASN A 357     -30.474   6.334  -1.240  1.00 35.14           O  
ATOM   2778  ND2 ASN A 357     -29.724   4.463  -0.243  1.00 32.42           N  
ATOM   2779  N   TYR A 358     -31.117   5.371  -5.869  1.00 34.30           N  
ATOM   2780  CA  TYR A 358     -30.973   5.119  -7.308  1.00 34.58           C  
ATOM   2781  C   TYR A 358     -29.551   4.696  -7.645  1.00 32.43           C  
ATOM   2782  O   TYR A 358     -29.354   3.830  -8.490  1.00 28.63           O  
ATOM   2783  CB  TYR A 358     -31.386   6.333  -8.155  1.00 32.56           C  
ATOM   2784  CG  TYR A 358     -31.117   6.158  -9.654  1.00 28.75           C  
ATOM   2785  CD1 TYR A 358     -32.060   5.560 -10.490  1.00 42.45           C  
ATOM   2786  CD2 TYR A 358     -29.907   6.581 -10.225  1.00 33.71           C  
ATOM   2787  CE1 TYR A 358     -31.808   5.393 -11.861  1.00 34.98           C  
ATOM   2788  CE2 TYR A 358     -29.642   6.418 -11.587  1.00 26.05           C  
ATOM   2789  CZ  TYR A 358     -30.601   5.828 -12.397  1.00 38.37           C  
ATOM   2790  OH  TYR A 358     -30.346   5.658 -13.733  1.00 44.18           O  
ATOM   2791  N   MET A 359     -28.575   5.323  -6.991  1.00 30.90           N  
ATOM   2792  CA  MET A 359     -27.159   5.002  -7.192  1.00 28.42           C  
ATOM   2793  C   MET A 359     -26.515   4.488  -5.928  1.00 30.48           C  
ATOM   2794  O   MET A 359     -26.782   4.996  -4.824  1.00 27.86           O  
ATOM   2795  CB  MET A 359     -26.384   6.245  -7.623  1.00 29.91           C  
ATOM   2796  CG  MET A 359     -26.444   6.537  -9.111  1.00 29.30           C  
ATOM   2797  SD  MET A 359     -25.862   8.206  -9.439  1.00 37.47           S  
ATOM   2798  CE  MET A 359     -24.162   8.056  -8.898  1.00 21.39           C  
ATOM   2799  N   GLY A 360     -25.642   3.501  -6.105  1.00 28.52           N  
ATOM   2800  CA  GLY A 360     -24.809   2.976  -5.032  1.00 25.39           C  
ATOM   2801  C   GLY A 360     -23.391   3.494  -5.172  1.00 27.78           C  
ATOM   2802  O   GLY A 360     -23.151   4.442  -5.916  1.00 32.11           O  
ATOM   2803  N   PRO A 361     -22.441   2.873  -4.447  1.00 29.60           N  
ATOM   2804  CA  PRO A 361     -21.032   3.229  -4.452  1.00 29.28           C  
ATOM   2805  C   PRO A 361     -20.294   2.639  -5.649  1.00 27.06           C  
ATOM   2806  O   PRO A 361     -20.778   1.704  -6.300  1.00 27.58           O  
ATOM   2807  CB  PRO A 361     -20.518   2.544  -3.190  1.00 25.05           C  
ATOM   2808  CG  PRO A 361     -21.304   1.319  -3.139  1.00 27.58           C  
ATOM   2809  CD  PRO A 361     -22.689   1.716  -3.573  1.00 29.09           C  
ATOM   2810  N   VAL A 362     -19.105   3.160  -5.912  1.00 27.93           N  
ATOM   2811  CA  VAL A 362     -18.215   2.527  -6.866  1.00 29.22           C  
ATOM   2812  C   VAL A 362     -17.517   1.348  -6.195  1.00 30.90           C  
ATOM   2813  O   VAL A 362     -17.580   1.198  -4.966  1.00 25.48           O  
ATOM   2814  CB  VAL A 362     -17.241   3.534  -7.532  1.00 30.86           C  
ATOM   2815  CG1 VAL A 362     -18.048   4.493  -8.384  1.00 26.02           C  
ATOM   2816  CG2 VAL A 362     -16.405   4.285  -6.479  1.00 25.27           C  
ATOM   2817  N   ILE A 363     -16.881   0.512  -7.006  1.00 27.29           N  
ATOM   2818  CA  ILE A 363     -16.503  -0.848  -6.594  1.00 32.56           C  
ATOM   2819  C   ILE A 363     -15.496  -0.971  -5.427  1.00 33.29           C  
ATOM   2820  O   ILE A 363     -15.683  -1.812  -4.546  1.00 28.00           O  
ATOM   2821  CB  ILE A 363     -16.109  -1.745  -7.830  1.00 29.82           C  
ATOM   2822  CG1 ILE A 363     -15.977  -3.226  -7.444  1.00 27.97           C  
ATOM   2823  CG2 ILE A 363     -14.845  -1.244  -8.516  1.00 30.71           C  
ATOM   2824  CD1 ILE A 363     -17.266  -3.852  -6.885  1.00 29.35           C  
ATOM   2825  N   ASP A 364     -14.459  -0.133  -5.430  1.00 37.01           N  
ATOM   2826  CA  ASP A 364     -13.384  -0.167  -4.425  1.00 33.22           C  
ATOM   2827  C   ASP A 364     -12.635   1.167  -4.361  1.00 36.39           C  
ATOM   2828  O   ASP A 364     -12.963   2.089  -5.112  1.00 32.00           O  
ATOM   2829  CB  ASP A 364     -12.421  -1.354  -4.644  1.00 32.34           C  
ATOM   2830  CG  ASP A 364     -11.706  -1.334  -6.004  1.00 34.80           C  
ATOM   2831  OD1 ASP A 364     -10.918  -2.271  -6.251  1.00 40.95           O  
ATOM   2832  OD2 ASP A 364     -11.912  -0.412  -6.822  1.00 40.36           O  
ATOM   2833  N   GLU A 365     -11.638   1.258  -3.478  1.00 33.72           N  
ATOM   2834  CA  GLU A 365     -10.877   2.504  -3.261  1.00 38.66           C  
ATOM   2835  C   GLU A 365     -10.001   2.897  -4.456  1.00 36.77           C  
ATOM   2836  O   GLU A 365      -9.808   4.087  -4.736  1.00 38.36           O  
ATOM   2837  CB  GLU A 365     -10.024   2.406  -1.979  1.00 38.42           C  
ATOM   2838  CG  GLU A 365      -9.478   3.754  -1.476  1.00 40.05           C  
ATOM   2839  CD  GLU A 365      -9.275   3.809   0.031  1.00 59.14           C  
ATOM   2840  OE1 GLU A 365      -8.788   4.854   0.516  1.00 52.36           O  
ATOM   2841  OE2 GLU A 365      -9.610   2.825   0.733  1.00 60.02           O  
ATOM   2842  N   LYS A 366      -9.477   1.890  -5.148  1.00 40.16           N  
ATOM   2843  CA  LYS A 366      -8.666   2.100  -6.342  1.00 38.96           C  
ATOM   2844  C   LYS A 366      -9.504   2.804  -7.413  1.00 37.85           C  
ATOM   2845  O   LYS A 366      -9.068   3.800  -7.975  1.00 33.15           O  
ATOM   2846  CB  LYS A 366      -8.109   0.768  -6.862  1.00 39.87           C  
ATOM   2847  CG  LYS A 366      -7.021   0.896  -7.940  1.00 45.54           C  
ATOM   2848  CD  LYS A 366      -6.916  -0.354  -8.829  1.00 50.67           C  
ATOM   2849  CE  LYS A 366      -5.926  -1.383  -8.289  1.00 61.48           C  
ATOM   2850  NZ  LYS A 366      -6.452  -2.174  -7.134  1.00 63.00           N  
ATOM   2851  N   ALA A 367     -10.714   2.300  -7.656  1.00 35.38           N  
ATOM   2852  CA  ALA A 367     -11.638   2.934  -8.601  1.00 36.90           C  
ATOM   2853  C   ALA A 367     -12.089   4.294  -8.088  1.00 30.33           C  
ATOM   2854  O   ALA A 367     -12.085   5.260  -8.841  1.00 29.27           O  
ATOM   2855  CB  ALA A 367     -12.835   2.042  -8.886  1.00 36.02           C  
ATOM   2856  N   PHE A 368     -12.448   4.369  -6.805  1.00 29.56           N  
ATOM   2857  CA  PHE A 368     -12.797   5.645  -6.173  1.00 26.48           C  
ATOM   2858  C   PHE A 368     -11.775   6.744  -6.490  1.00 29.16           C  
ATOM   2859  O   PHE A 368     -12.150   7.833  -6.931  1.00 30.67           O  
ATOM   2860  CB  PHE A 368     -12.929   5.493  -4.653  1.00 30.26           C  
ATOM   2861  CG  PHE A 368     -13.334   6.768  -3.950  1.00 36.45           C  
ATOM   2862  CD1 PHE A 368     -12.379   7.581  -3.339  1.00 30.98           C  
ATOM   2863  CD2 PHE A 368     -14.669   7.159  -3.910  1.00 19.11           C  
ATOM   2864  CE1 PHE A 368     -12.742   8.769  -2.707  1.00 36.78           C  
ATOM   2865  CE2 PHE A 368     -15.049   8.334  -3.265  1.00 23.79           C  
ATOM   2866  CZ  PHE A 368     -14.079   9.150  -2.664  1.00 30.22           C  
ATOM   2867  N   GLU A 369     -10.495   6.441  -6.287  1.00 28.41           N  
ATOM   2868  CA  GLU A 369      -9.429   7.437  -6.444  1.00 31.88           C  
ATOM   2869  C   GLU A 369      -9.199   7.796  -7.907  1.00 33.53           C  
ATOM   2870  O   GLU A 369      -8.935   8.951  -8.228  1.00 34.65           O  
ATOM   2871  CB  GLU A 369      -8.117   6.952  -5.828  1.00 26.61           C  
ATOM   2872  CG  GLU A 369      -8.045   7.029  -4.293  1.00 43.91           C  
ATOM   2873  CD  GLU A 369      -8.322   8.415  -3.730  1.00 59.56           C  
ATOM   2874  OE1 GLU A 369      -7.793   9.413  -4.266  1.00 69.05           O  
ATOM   2875  OE2 GLU A 369      -9.068   8.505  -2.731  1.00 67.83           O  
ATOM   2876  N   LYS A 370      -9.295   6.790  -8.774  1.00 35.62           N  
ATOM   2877  CA  LYS A 370      -9.179   6.987 -10.221  1.00 37.19           C  
ATOM   2878  C   LYS A 370     -10.258   7.916 -10.764  1.00 30.25           C  
ATOM   2879  O   LYS A 370      -9.959   8.817 -11.532  1.00 34.16           O  
ATOM   2880  CB  LYS A 370      -9.169   5.647 -10.962  1.00 40.15           C  
ATOM   2881  CG  LYS A 370      -7.810   4.965 -10.918  1.00 53.51           C  
ATOM   2882  CD  LYS A 370      -7.808   3.554 -11.499  1.00 62.95           C  
ATOM   2883  CE  LYS A 370      -7.100   3.517 -12.849  1.00 68.98           C  
ATOM   2884  NZ  LYS A 370      -6.532   2.168 -13.130  1.00 64.82           N  
ATOM   2885  N   ILE A 371     -11.498   7.705 -10.331  1.00 26.89           N  
ATOM   2886  CA  ILE A 371     -12.632   8.536 -10.756  1.00 30.55           C  
ATOM   2887  C   ILE A 371     -12.487   9.972 -10.241  1.00 30.31           C  
ATOM   2888  O   ILE A 371     -12.656  10.935 -11.000  1.00 32.22           O  
ATOM   2889  CB  ILE A 371     -13.995   7.909 -10.332  1.00 27.96           C  
ATOM   2890  CG1 ILE A 371     -14.196   6.571 -11.042  1.00 35.56           C  
ATOM   2891  CG2 ILE A 371     -15.186   8.840 -10.657  1.00 25.74           C  
ATOM   2892  CD1 ILE A 371     -15.042   5.602 -10.268  1.00 28.59           C  
ATOM   2893  N   MET A 372     -12.122  10.112  -8.970  1.00 27.70           N  
ATOM   2894  CA  MET A 372     -11.929  11.431  -8.385  1.00 28.60           C  
ATOM   2895  C   MET A 372     -10.796  12.206  -9.064  1.00 34.20           C  
ATOM   2896  O   MET A 372     -10.878  13.427  -9.219  1.00 36.19           O  
ATOM   2897  CB  MET A 372     -11.673  11.324  -6.878  1.00 30.51           C  
ATOM   2898  CG  MET A 372     -12.885  10.855  -6.057  1.00 31.20           C  
ATOM   2899  SD  MET A 372     -14.436  11.693  -6.445  1.00 35.18           S  
ATOM   2900  CE  MET A 372     -14.081  13.357  -5.881  1.00 38.96           C  
ATOM   2901  N   SER A 373      -9.753  11.492  -9.476  1.00 35.16           N  
ATOM   2902  CA  SER A 373      -8.628  12.122 -10.169  1.00 39.31           C  
ATOM   2903  C   SER A 373      -9.016  12.596 -11.579  1.00 38.81           C  
ATOM   2904  O   SER A 373      -8.512  13.619 -12.051  1.00 35.90           O  
ATOM   2905  CB  SER A 373      -7.427  11.182 -10.229  1.00 42.40           C  
ATOM   2906  OG  SER A 373      -6.251  11.890 -10.586  1.00 52.77           O  
ATOM   2907  N   TYR A 374      -9.916  11.857 -12.228  1.00 33.26           N  
ATOM   2908  CA  TYR A 374     -10.467  12.258 -13.525  1.00 36.33           C  
ATOM   2909  C   TYR A 374     -11.371  13.477 -13.393  1.00 35.37           C  
ATOM   2910  O   TYR A 374     -11.399  14.317 -14.294  1.00 36.99           O  
ATOM   2911  CB  TYR A 374     -11.235  11.113 -14.208  1.00 32.15           C  
ATOM   2912  CG  TYR A 374     -10.394  10.199 -15.084  1.00 29.10           C  
ATOM   2913  CD1 TYR A 374      -9.909  10.632 -16.318  1.00 36.27           C  
ATOM   2914  CD2 TYR A 374     -10.112   8.891 -14.692  1.00 37.63           C  
ATOM   2915  CE1 TYR A 374      -9.148   9.784 -17.129  1.00 34.01           C  
ATOM   2916  CE2 TYR A 374      -9.349   8.042 -15.485  1.00 40.28           C  
ATOM   2917  CZ  TYR A 374      -8.872   8.496 -16.705  1.00 38.18           C  
ATOM   2918  OH  TYR A 374      -8.117   7.654 -17.490  1.00 36.44           O  
ATOM   2919  N   ILE A 375     -12.100  13.558 -12.274  1.00 38.05           N  
ATOM   2920  CA  ILE A 375     -12.992  14.692 -11.971  1.00 37.58           C  
ATOM   2921  C   ILE A 375     -12.202  15.993 -11.786  1.00 35.41           C  
ATOM   2922  O   ILE A 375     -12.616  17.034 -12.287  1.00 38.51           O  
ATOM   2923  CB  ILE A 375     -13.885  14.410 -10.724  1.00 39.22           C  
ATOM   2924  CG1 ILE A 375     -14.964  13.382 -11.060  1.00 35.75           C  
ATOM   2925  CG2 ILE A 375     -14.554  15.684 -10.206  1.00 35.87           C  
ATOM   2926  CD1 ILE A 375     -15.554  12.671  -9.837  1.00 37.12           C  
ATOM   2927  N   GLU A 376     -11.068  15.913 -11.078  1.00 37.06           N  
ATOM   2928  CA  GLU A 376     -10.122  17.032 -10.958  1.00 37.64           C  
ATOM   2929  C   GLU A 376      -9.606  17.501 -12.326  1.00 36.34           C  
ATOM   2930  O   GLU A 376      -9.582  18.702 -12.595  1.00 37.61           O  
ATOM   2931  CB  GLU A 376      -8.945  16.672 -10.042  1.00 36.30           C  
ATOM   2932  CG  GLU A 376      -9.318  16.389  -8.585  1.00 45.79           C  
ATOM   2933  CD  GLU A 376     -10.144  17.503  -7.952  1.00 49.42           C  
ATOM   2934  OE1 GLU A 376      -9.638  18.639  -7.845  1.00 42.80           O  
ATOM   2935  OE2 GLU A 376     -11.299  17.233  -7.563  1.00 52.71           O  
ATOM   2936  N   ILE A 377      -9.207  16.550 -13.175  1.00 36.66           N  
ATOM   2937  CA  ILE A 377      -8.827  16.829 -14.572  1.00 35.14           C  
ATOM   2938  C   ILE A 377      -9.988  17.491 -15.312  1.00 36.31           C  
ATOM   2939  O   ILE A 377      -9.804  18.538 -15.942  1.00 37.53           O  
ATOM   2940  CB  ILE A 377      -8.350  15.546 -15.321  1.00 34.14           C  
ATOM   2941  CG1 ILE A 377      -7.050  15.023 -14.712  1.00 40.64           C  
ATOM   2942  CG2 ILE A 377      -8.139  15.813 -16.824  1.00 37.88           C  
ATOM   2943  CD1 ILE A 377      -6.775  13.552 -14.986  1.00 49.39           C  
ATOM   2944  N   GLY A 378     -11.181  16.903 -15.188  1.00 30.96           N  
ATOM   2945  CA  GLY A 378     -12.399  17.425 -15.814  1.00 31.78           C  
ATOM   2946  C   GLY A 378     -12.803  18.842 -15.435  1.00 37.46           C  
ATOM   2947  O   GLY A 378     -13.196  19.634 -16.305  1.00 31.04           O  
ATOM   2948  N   LYS A 379     -12.696  19.156 -14.138  1.00 38.67           N  
ATOM   2949  CA  LYS A 379     -13.008  20.484 -13.591  1.00 38.69           C  
ATOM   2950  C   LYS A 379     -12.161  21.592 -14.212  1.00 35.42           C  
ATOM   2951  O   LYS A 379     -12.624  22.724 -14.357  1.00 34.96           O  
ATOM   2952  CB  LYS A 379     -12.815  20.500 -12.067  1.00 37.50           C  
ATOM   2953  CG  LYS A 379     -13.982  19.937 -11.254  1.00 44.81           C  
ATOM   2954  CD  LYS A 379     -13.613  19.771  -9.771  1.00 47.38           C  
ATOM   2955  CE  LYS A 379     -13.343  21.117  -9.095  1.00 57.02           C  
ATOM   2956  NZ  LYS A 379     -13.048  20.987  -7.638  1.00 65.01           N  
ATOM   2957  N   LYS A 380     -10.931  21.244 -14.585  1.00 36.59           N  
ATOM   2958  CA  LYS A 380     -10.004  22.165 -15.248  1.00 39.56           C  
ATOM   2959  C   LYS A 380     -10.321  22.287 -16.733  1.00 39.09           C  
ATOM   2960  O   LYS A 380     -10.313  23.385 -17.285  1.00 41.63           O  
ATOM   2961  CB  LYS A 380      -8.566  21.687 -15.056  1.00 37.44           C  
ATOM   2962  CG  LYS A 380      -8.085  21.720 -13.605  1.00 37.09           C  
ATOM   2963  CD  LYS A 380      -6.883  20.805 -13.410  1.00 36.39           C  
ATOM   2964  CE  LYS A 380      -6.235  21.021 -12.052  1.00 53.28           C  
ATOM   2965  NZ  LYS A 380      -5.376  19.872 -11.648  1.00 43.83           N  
ATOM   2966  N   GLU A 381     -10.621  21.153 -17.363  1.00 39.43           N  
ATOM   2967  CA  GLU A 381     -10.932  21.087 -18.795  1.00 39.65           C  
ATOM   2968  C   GLU A 381     -12.317  21.656 -19.147  1.00 37.06           C  
ATOM   2969  O   GLU A 381     -12.565  22.069 -20.289  1.00 34.23           O  
ATOM   2970  CB  GLU A 381     -10.823  19.635 -19.283  1.00 35.08           C  
ATOM   2971  CG  GLU A 381      -9.413  19.061 -19.270  1.00 48.36           C  
ATOM   2972  CD  GLU A 381      -9.315  17.691 -19.934  1.00 51.92           C  
ATOM   2973  OE1 GLU A 381     -10.274  16.895 -19.849  1.00 41.17           O  
ATOM   2974  OE2 GLU A 381      -8.262  17.410 -20.538  1.00 50.54           O  
ATOM   2975  N   GLY A 382     -13.216  21.680 -18.167  1.00 38.59           N  
ATOM   2976  CA  GLY A 382     -14.600  22.081 -18.409  1.00 31.53           C  
ATOM   2977  C   GLY A 382     -15.275  22.838 -17.282  1.00 33.08           C  
ATOM   2978  O   GLY A 382     -14.631  23.270 -16.336  1.00 35.77           O  
ATOM   2979  N   ARG A 383     -16.590  22.992 -17.400  1.00 31.44           N  
ATOM   2980  CA  ARG A 383     -17.388  23.745 -16.446  1.00 38.40           C  
ATOM   2981  C   ARG A 383     -18.185  22.769 -15.584  1.00 32.54           C  
ATOM   2982  O   ARG A 383     -19.087  22.094 -16.076  1.00 29.57           O  
ATOM   2983  CB  ARG A 383     -18.315  24.734 -17.190  1.00 37.17           C  
ATOM   2984  CG  ARG A 383     -19.244  25.548 -16.293  1.00 36.46           C  
ATOM   2985  CD  ARG A 383     -19.972  26.682 -17.023  1.00 48.11           C  
ATOM   2986  NE  ARG A 383     -20.644  26.258 -18.253  1.00 42.57           N  
ATOM   2987  CZ  ARG A 383     -21.957  26.305 -18.481  1.00 51.80           C  
ATOM   2988  NH1 ARG A 383     -22.436  25.893 -19.655  1.00 44.36           N  
ATOM   2989  NH2 ARG A 383     -22.796  26.762 -17.558  1.00 45.15           N  
ATOM   2990  N   LEU A 384     -17.839  22.684 -14.299  1.00 37.03           N  
ATOM   2991  CA  LEU A 384     -18.579  21.825 -13.373  1.00 37.57           C  
ATOM   2992  C   LEU A 384     -19.999  22.345 -13.182  1.00 34.10           C  
ATOM   2993  O   LEU A 384     -20.204  23.510 -12.843  1.00 35.37           O  
ATOM   2994  CB  LEU A 384     -17.858  21.698 -12.019  1.00 40.41           C  
ATOM   2995  CG  LEU A 384     -18.367  20.648 -11.017  1.00 44.34           C  
ATOM   2996  CD1 LEU A 384     -18.283  19.236 -11.580  1.00 30.55           C  
ATOM   2997  CD2 LEU A 384     -17.581  20.737  -9.707  1.00 48.13           C  
ATOM   2998  N   MET A 385     -20.972  21.468 -13.404  1.00 25.11           N  
ATOM   2999  CA  MET A 385     -22.375  21.820 -13.275  1.00 27.73           C  
ATOM   3000  C   MET A 385     -23.048  21.281 -11.996  1.00 35.33           C  
ATOM   3001  O   MET A 385     -23.789  22.015 -11.342  1.00 36.43           O  
ATOM   3002  CB  MET A 385     -23.127  21.384 -14.522  1.00 28.07           C  
ATOM   3003  CG  MET A 385     -22.578  21.987 -15.808  1.00 23.90           C  
ATOM   3004  SD  MET A 385     -22.734  23.810 -15.908  1.00 42.22           S  
ATOM   3005  CE  MET A 385     -24.510  24.018 -15.750  1.00 29.93           C  
ATOM   3006  N   THR A 386     -22.785  20.014 -11.652  1.00 36.73           N  
ATOM   3007  CA  THR A 386     -23.272  19.374 -10.408  1.00 40.98           C  
ATOM   3008  C   THR A 386     -22.329  18.251 -10.022  1.00 37.84           C  
ATOM   3009  O   THR A 386     -21.612  17.724 -10.870  1.00 33.87           O  
ATOM   3010  CB  THR A 386     -24.666  18.708 -10.543  1.00 40.58           C  
ATOM   3011  OG1 THR A 386     -24.843  18.216 -11.880  1.00 59.36           O  
ATOM   3012  CG2 THR A 386     -25.786  19.665 -10.196  1.00 51.58           C  
ATOM   3013  N   GLY A 387     -22.355  17.868  -8.750  1.00 36.76           N  
ATOM   3014  CA  GLY A 387     -21.551  16.752  -8.272  1.00 34.19           C  
ATOM   3015  C   GLY A 387     -20.113  17.142  -8.112  1.00 35.80           C  
ATOM   3016  O   GLY A 387     -19.810  18.291  -7.800  1.00 36.35           O  
ATOM   3017  N   GLY A 388     -19.226  16.177  -8.327  1.00 37.60           N  
ATOM   3018  CA  GLY A 388     -17.793  16.415  -8.267  1.00 36.09           C  
ATOM   3019  C   GLY A 388     -17.235  16.196  -6.876  1.00 38.46           C  
ATOM   3020  O   GLY A 388     -16.094  16.559  -6.593  1.00 45.81           O  
ATOM   3021  N   GLU A 389     -18.053  15.619  -6.004  1.00 36.76           N  
ATOM   3022  CA  GLU A 389     -17.651  15.316  -4.643  1.00 38.52           C  
ATOM   3023  C   GLU A 389     -17.660  13.808  -4.432  1.00 35.53           C  
ATOM   3024  O   GLU A 389     -18.450  13.088  -5.044  1.00 31.87           O  
ATOM   3025  CB  GLU A 389     -18.592  15.982  -3.638  1.00 38.59           C  
ATOM   3026  CG  GLU A 389     -18.827  17.468  -3.871  1.00 48.96           C  
ATOM   3027  CD  GLU A 389     -20.055  17.989  -3.136  1.00 74.58           C  
ATOM   3028  OE1 GLU A 389     -20.226  17.666  -1.938  1.00 74.79           O  
ATOM   3029  OE2 GLU A 389     -20.853  18.729  -3.757  1.00 80.50           O  
ATOM   3030  N   GLY A 390     -16.764  13.345  -3.568  1.00 35.14           N  
ATOM   3031  CA  GLY A 390     -16.686  11.944  -3.185  1.00 31.14           C  
ATOM   3032  C   GLY A 390     -16.511  11.848  -1.684  1.00 32.77           C  
ATOM   3033  O   GLY A 390     -15.952  12.749  -1.065  1.00 34.74           O  
ATOM   3034  N   ASP A 391     -16.996  10.765  -1.090  1.00 36.21           N  
ATOM   3035  CA  ASP A 391     -16.744  10.501   0.331  1.00 41.05           C  
ATOM   3036  C   ASP A 391     -16.578   9.000   0.566  1.00 34.26           C  
ATOM   3037  O   ASP A 391     -17.538   8.244   0.475  1.00 38.91           O  
ATOM   3038  CB  ASP A 391     -17.859  11.105   1.210  1.00 38.48           C  
ATOM   3039  CG  ASP A 391     -17.684  10.792   2.696  1.00 47.95           C  
ATOM   3040  OD1 ASP A 391     -18.715  10.662   3.387  1.00 37.25           O  
ATOM   3041  OD2 ASP A 391     -16.534  10.667   3.174  1.00 45.03           O  
ATOM   3042  N   SER A 392     -15.348   8.591   0.864  1.00 37.11           N  
ATOM   3043  CA  SER A 392     -15.014   7.182   1.029  1.00 38.40           C  
ATOM   3044  C   SER A 392     -15.006   6.690   2.480  1.00 38.02           C  
ATOM   3045  O   SER A 392     -14.511   5.593   2.750  1.00 38.46           O  
ATOM   3046  CB  SER A 392     -13.680   6.853   0.348  1.00 33.41           C  
ATOM   3047  OG  SER A 392     -12.696   7.829   0.648  1.00 38.47           O  
ATOM   3048  N   SER A 393     -15.574   7.476   3.395  1.00 34.78           N  
ATOM   3049  CA  SER A 393     -15.461   7.178   4.832  1.00 40.62           C  
ATOM   3050  C   SER A 393     -16.256   5.947   5.291  1.00 40.76           C  
ATOM   3051  O   SER A 393     -15.774   5.185   6.123  1.00 40.05           O  
ATOM   3052  CB  SER A 393     -15.781   8.412   5.689  1.00 38.45           C  
ATOM   3053  OG  SER A 393     -17.140   8.802   5.580  1.00 48.17           O  
ATOM   3054  N   THR A 394     -17.451   5.748   4.730  1.00 36.70           N  
ATOM   3055  CA  THR A 394     -18.263   4.557   4.977  1.00 34.08           C  
ATOM   3056  C   THR A 394     -18.174   3.628   3.764  1.00 37.41           C  
ATOM   3057  O   THR A 394     -17.710   2.494   3.865  1.00 30.73           O  
ATOM   3058  CB  THR A 394     -19.751   4.932   5.252  1.00 40.49           C  
ATOM   3059  OG1 THR A 394     -19.821   5.889   6.318  1.00 44.52           O  
ATOM   3060  CG2 THR A 394     -20.591   3.696   5.631  1.00 38.52           C  
ATOM   3061  N   GLY A 395     -18.630   4.124   2.615  1.00 34.61           N  
ATOM   3062  CA  GLY A 395     -18.516   3.396   1.363  1.00 38.17           C  
ATOM   3063  C   GLY A 395     -17.902   4.271   0.288  1.00 37.01           C  
ATOM   3064  O   GLY A 395     -17.561   5.424   0.530  1.00 30.61           O  
ATOM   3065  N   PHE A 396     -17.771   3.731  -0.913  1.00 34.67           N  
ATOM   3066  CA  PHE A 396     -17.110   4.484  -1.971  1.00 37.65           C  
ATOM   3067  C   PHE A 396     -18.102   5.314  -2.777  1.00 34.72           C  
ATOM   3068  O   PHE A 396     -18.437   4.991  -3.912  1.00 33.08           O  
ATOM   3069  CB  PHE A 396     -16.223   3.560  -2.805  1.00 33.50           C  
ATOM   3070  CG  PHE A 396     -15.269   2.763  -1.967  1.00 38.02           C  
ATOM   3071  CD1 PHE A 396     -15.471   1.410  -1.756  1.00 40.53           C  
ATOM   3072  CD2 PHE A 396     -14.202   3.384  -1.333  1.00 38.20           C  
ATOM   3073  CE1 PHE A 396     -14.607   0.680  -0.948  1.00 42.48           C  
ATOM   3074  CE2 PHE A 396     -13.334   2.656  -0.527  1.00 38.25           C  
ATOM   3075  CZ  PHE A 396     -13.543   1.304  -0.340  1.00 31.21           C  
ATOM   3076  N   PHE A 397     -18.559   6.404  -2.171  1.00 26.16           N  
ATOM   3077  CA  PHE A 397     -19.635   7.180  -2.755  1.00 31.07           C  
ATOM   3078  C   PHE A 397     -19.195   8.404  -3.532  1.00 29.99           C  
ATOM   3079  O   PHE A 397     -18.528   9.281  -2.988  1.00 25.87           O  
ATOM   3080  CB  PHE A 397     -20.651   7.552  -1.680  1.00 32.81           C  
ATOM   3081  CG  PHE A 397     -21.416   6.379  -1.163  1.00 33.78           C  
ATOM   3082  CD1 PHE A 397     -22.416   5.805  -1.937  1.00 28.22           C  
ATOM   3083  CD2 PHE A 397     -21.132   5.837   0.090  1.00 26.20           C  
ATOM   3084  CE1 PHE A 397     -23.119   4.711  -1.481  1.00 25.98           C  
ATOM   3085  CE2 PHE A 397     -21.842   4.734   0.563  1.00 36.76           C  
ATOM   3086  CZ  PHE A 397     -22.839   4.174  -0.218  1.00 34.27           C  
ATOM   3087  N   ILE A 398     -19.584   8.452  -4.807  1.00 31.07           N  
ATOM   3088  CA  ILE A 398     -19.344   9.619  -5.668  1.00 29.97           C  
ATOM   3089  C   ILE A 398     -20.692  10.137  -6.167  1.00 29.00           C  
ATOM   3090  O   ILE A 398     -21.540   9.356  -6.599  1.00 30.62           O  
ATOM   3091  CB  ILE A 398     -18.392   9.273  -6.848  1.00 31.48           C  
ATOM   3092  CG1 ILE A 398     -17.008   8.917  -6.313  1.00 28.65           C  
ATOM   3093  CG2 ILE A 398     -18.278  10.432  -7.875  1.00 22.09           C  
ATOM   3094  CD1 ILE A 398     -16.217   7.963  -7.182  1.00 28.91           C  
ATOM   3095  N   GLN A 399     -20.880  11.455  -6.094  1.00 19.66           N  
ATOM   3096  CA  GLN A 399     -22.082  12.100  -6.590  1.00 24.97           C  
ATOM   3097  C   GLN A 399     -22.130  12.011  -8.115  1.00 22.27           C  
ATOM   3098  O   GLN A 399     -21.079  11.960  -8.766  1.00 29.36           O  
ATOM   3099  CB  GLN A 399     -22.096  13.568  -6.157  1.00 23.96           C  
ATOM   3100  CG  GLN A 399     -22.139  13.768  -4.657  1.00 27.99           C  
ATOM   3101  CD  GLN A 399     -22.062  15.235  -4.268  1.00 50.50           C  
ATOM   3102  OE1 GLN A 399     -21.661  16.092  -5.070  1.00 42.63           O  
ATOM   3103  NE2 GLN A 399     -22.437  15.533  -3.027  1.00 48.38           N  
ATOM   3104  N   PRO A 400     -23.341  11.959  -8.688  1.00 29.64           N  
ATOM   3105  CA  PRO A 400     -23.489  12.090 -10.144  1.00 29.67           C  
ATOM   3106  C   PRO A 400     -22.934  13.429 -10.648  1.00 29.86           C  
ATOM   3107  O   PRO A 400     -23.307  14.498 -10.158  1.00 32.15           O  
ATOM   3108  CB  PRO A 400     -25.005  12.015 -10.358  1.00 29.83           C  
ATOM   3109  CG  PRO A 400     -25.627  12.194  -9.008  1.00 32.96           C  
ATOM   3110  CD  PRO A 400     -24.630  11.690  -8.026  1.00 24.48           C  
ATOM   3111  N   THR A 401     -22.028  13.361 -11.612  1.00 32.08           N  
ATOM   3112  CA  THR A 401     -21.231  14.528 -11.980  1.00 32.67           C  
ATOM   3113  C   THR A 401     -21.451  14.904 -13.453  1.00 32.23           C  
ATOM   3114  O   THR A 401     -21.409  14.047 -14.342  1.00 28.43           O  
ATOM   3115  CB  THR A 401     -19.746  14.282 -11.590  1.00 32.27           C  
ATOM   3116  OG1 THR A 401     -19.674  14.108 -10.164  1.00 27.94           O  
ATOM   3117  CG2 THR A 401     -18.817  15.433 -12.009  1.00 28.58           C  
ATOM   3118  N   ILE A 402     -21.751  16.179 -13.690  1.00 28.37           N  
ATOM   3119  CA  ILE A 402     -21.897  16.715 -15.049  1.00 28.44           C  
ATOM   3120  C   ILE A 402     -20.915  17.868 -15.248  1.00 34.99           C  
ATOM   3121  O   ILE A 402     -20.937  18.856 -14.496  1.00 32.83           O  
ATOM   3122  CB  ILE A 402     -23.322  17.275 -15.310  1.00 29.27           C  
ATOM   3123  CG1 ILE A 402     -24.378  16.186 -15.156  1.00 26.86           C  
ATOM   3124  CG2 ILE A 402     -23.400  17.949 -16.701  1.00 23.70           C  
ATOM   3125  CD1 ILE A 402     -25.804  16.696 -15.246  1.00 30.68           C  
ATOM   3126  N   ILE A 403     -20.042  17.728 -16.244  1.00 28.37           N  
ATOM   3127  CA  ILE A 403     -19.091  18.772 -16.599  1.00 30.77           C  
ATOM   3128  C   ILE A 403     -19.400  19.214 -18.034  1.00 32.63           C  
ATOM   3129  O   ILE A 403     -19.693  18.378 -18.884  1.00 34.59           O  
ATOM   3130  CB  ILE A 403     -17.624  18.294 -16.417  1.00 30.99           C  
ATOM   3131  CG1 ILE A 403     -17.404  17.795 -14.986  1.00 29.17           C  
ATOM   3132  CG2 ILE A 403     -16.625  19.434 -16.693  1.00 37.55           C  
ATOM   3133  CD1 ILE A 403     -16.096  17.103 -14.775  1.00 30.42           C  
ATOM   3134  N   ALA A 404     -19.359  20.522 -18.289  1.00 31.60           N  
ATOM   3135  CA  ALA A 404     -19.874  21.086 -19.537  1.00 31.90           C  
ATOM   3136  C   ALA A 404     -18.820  21.793 -20.386  1.00 31.66           C  
ATOM   3137  O   ALA A 404     -17.722  22.119 -19.906  1.00 28.70           O  
ATOM   3138  CB  ALA A 404     -21.024  22.033 -19.241  1.00 35.84           C  
ATOM   3139  N   ASP A 405     -19.171  22.012 -21.654  1.00 33.51           N  
ATOM   3140  CA  ASP A 405     -18.391  22.856 -22.577  1.00 36.95           C  
ATOM   3141  C   ASP A 405     -17.005  22.278 -22.866  1.00 38.19           C  
ATOM   3142  O   ASP A 405     -16.053  23.015 -23.088  1.00 37.06           O  
ATOM   3143  CB  ASP A 405     -18.293  24.304 -22.043  1.00 35.60           C  
ATOM   3144  CG  ASP A 405     -19.647  24.873 -21.608  1.00 28.83           C  
ATOM   3145  OD1 ASP A 405     -20.684  24.524 -22.202  1.00 41.00           O  
ATOM   3146  OD2 ASP A 405     -19.679  25.696 -20.678  1.00 40.21           O  
ATOM   3147  N   LEU A 406     -16.905  20.952 -22.863  1.00 37.95           N  
ATOM   3148  CA  LEU A 406     -15.626  20.287 -23.095  1.00 36.64           C  
ATOM   3149  C   LEU A 406     -15.202  20.393 -24.553  1.00 33.56           C  
ATOM   3150  O   LEU A 406     -16.045  20.429 -25.455  1.00 30.32           O  
ATOM   3151  CB  LEU A 406     -15.686  18.809 -22.693  1.00 33.81           C  
ATOM   3152  CG  LEU A 406     -15.495  18.345 -21.246  1.00 38.23           C  
ATOM   3153  CD1 LEU A 406     -14.170  18.829 -20.698  1.00 31.78           C  
ATOM   3154  CD2 LEU A 406     -16.640  18.791 -20.364  1.00 33.27           C  
ATOM   3155  N   ASP A 407     -13.893  20.458 -24.773  1.00 31.43           N  
ATOM   3156  CA  ASP A 407     -13.367  20.373 -26.112  1.00 34.18           C  
ATOM   3157  C   ASP A 407     -13.348  18.889 -26.458  1.00 39.11           C  
ATOM   3158  O   ASP A 407     -12.907  18.084 -25.636  1.00 43.02           O  
ATOM   3159  CB  ASP A 407     -11.959  20.943 -26.184  1.00 29.92           C  
ATOM   3160  CG  ASP A 407     -11.414  20.953 -27.608  1.00 46.02           C  
ATOM   3161  OD1 ASP A 407     -10.713  19.992 -27.990  1.00 44.42           O  
ATOM   3162  OD2 ASP A 407     -11.722  21.903 -28.359  1.00 47.81           O  
ATOM   3163  N   PRO A 408     -13.818  18.511 -27.668  1.00 38.00           N  
ATOM   3164  CA  PRO A 408     -13.830  17.087 -28.058  1.00 38.58           C  
ATOM   3165  C   PRO A 408     -12.494  16.331 -27.930  1.00 32.92           C  
ATOM   3166  O   PRO A 408     -12.494  15.107 -27.912  1.00 36.55           O  
ATOM   3167  CB  PRO A 408     -14.314  17.128 -29.505  1.00 36.79           C  
ATOM   3168  CG  PRO A 408     -15.200  18.323 -29.542  1.00 41.97           C  
ATOM   3169  CD  PRO A 408     -14.490  19.346 -28.678  1.00 39.46           C  
ATOM   3170  N   GLU A 409     -11.384  17.053 -27.805  1.00 35.95           N  
ATOM   3171  CA  GLU A 409     -10.069  16.440 -27.578  1.00 35.93           C  
ATOM   3172  C   GLU A 409      -9.711  16.250 -26.096  1.00 34.03           C  
ATOM   3173  O   GLU A 409      -8.720  15.579 -25.779  1.00 31.50           O  
ATOM   3174  CB  GLU A 409      -8.970  17.238 -28.292  1.00 40.25           C  
ATOM   3175  CG  GLU A 409      -9.016  17.140 -29.810  1.00 42.37           C  
ATOM   3176  CD  GLU A 409      -8.673  15.748 -30.308  1.00 56.70           C  
ATOM   3177  OE1 GLU A 409      -7.503  15.326 -30.162  1.00 61.22           O  
ATOM   3178  OE2 GLU A 409      -9.575  15.074 -30.842  1.00 54.42           O  
ATOM   3179  N   ALA A 410     -10.525  16.809 -25.197  1.00 32.98           N  
ATOM   3180  CA  ALA A 410     -10.271  16.731 -23.740  1.00 32.95           C  
ATOM   3181  C   ALA A 410     -10.064  15.303 -23.216  1.00 31.92           C  
ATOM   3182  O   ALA A 410     -10.604  14.336 -23.773  1.00 36.25           O  
ATOM   3183  CB  ALA A 410     -11.383  17.413 -22.967  1.00 34.05           C  
ATOM   3184  N   VAL A 411      -9.272  15.185 -22.157  1.00 33.69           N  
ATOM   3185  CA  VAL A 411      -8.979  13.896 -21.521  1.00 37.86           C  
ATOM   3186  C   VAL A 411     -10.266  13.171 -21.111  1.00 33.51           C  
ATOM   3187  O   VAL A 411     -10.408  11.966 -21.351  1.00 31.10           O  
ATOM   3188  CB  VAL A 411      -7.990  14.059 -20.327  1.00 41.11           C  
ATOM   3189  CG1 VAL A 411      -7.923  12.803 -19.469  1.00 36.05           C  
ATOM   3190  CG2 VAL A 411      -6.603  14.432 -20.845  1.00 35.37           C  
ATOM   3191  N   ILE A 412     -11.221  13.914 -20.554  1.00 33.22           N  
ATOM   3192  CA  ILE A 412     -12.480  13.312 -20.123  1.00 29.69           C  
ATOM   3193  C   ILE A 412     -13.473  13.071 -21.282  1.00 32.57           C  
ATOM   3194  O   ILE A 412     -14.512  12.444 -21.088  1.00 32.59           O  
ATOM   3195  CB  ILE A 412     -13.135  14.044 -18.896  1.00 37.54           C  
ATOM   3196  CG1 ILE A 412     -13.722  15.402 -19.289  1.00 35.31           C  
ATOM   3197  CG2 ILE A 412     -12.140  14.141 -17.707  1.00 24.85           C  
ATOM   3198  CD1 ILE A 412     -14.787  15.931 -18.294  1.00 30.90           C  
ATOM   3199  N   MET A 413     -13.138  13.542 -22.482  1.00 31.30           N  
ATOM   3200  CA  MET A 413     -13.876  13.144 -23.694  1.00 33.35           C  
ATOM   3201  C   MET A 413     -13.306  11.889 -24.352  1.00 29.07           C  
ATOM   3202  O   MET A 413     -13.938  11.292 -25.235  1.00 30.74           O  
ATOM   3203  CB  MET A 413     -13.876  14.277 -24.712  1.00 35.41           C  
ATOM   3204  CG  MET A 413     -14.499  15.545 -24.214  1.00 30.44           C  
ATOM   3205  SD  MET A 413     -15.998  15.989 -25.060  1.00 63.93           S  
ATOM   3206  CE  MET A 413     -17.118  14.869 -24.320  1.00 12.73           C  
ATOM   3207  N   GLN A 414     -12.102  11.498 -23.941  1.00 26.70           N  
ATOM   3208  CA  GLN A 414     -11.370  10.429 -24.629  1.00 30.07           C  
ATOM   3209  C   GLN A 414     -11.188   9.165 -23.784  1.00 31.82           C  
ATOM   3210  O   GLN A 414     -11.282   8.038 -24.297  1.00 32.65           O  
ATOM   3211  CB  GLN A 414      -9.985  10.930 -25.108  1.00 30.17           C  
ATOM   3212  CG  GLN A 414     -10.009  11.933 -26.262  1.00 32.76           C  
ATOM   3213  CD  GLN A 414     -10.653  11.375 -27.534  1.00 37.02           C  
ATOM   3214  OE1 GLN A 414     -10.427  10.224 -27.903  1.00 41.47           O  
ATOM   3215  NE2 GLN A 414     -11.451  12.195 -28.205  1.00 24.16           N  
ATOM   3216  N   GLU A 415     -10.937   9.348 -22.491  1.00 29.64           N  
ATOM   3217  CA  GLU A 415     -10.522   8.232 -21.635  1.00 32.59           C  
ATOM   3218  C   GLU A 415     -11.683   7.644 -20.839  1.00 27.79           C  
ATOM   3219  O   GLU A 415     -12.551   8.385 -20.362  1.00 27.68           O  
ATOM   3220  CB  GLU A 415      -9.377   8.665 -20.719  1.00 34.49           C  
ATOM   3221  CG  GLU A 415      -8.033   8.814 -21.451  1.00 40.62           C  
ATOM   3222  CD  GLU A 415      -6.953   9.473 -20.609  1.00 30.63           C  
ATOM   3223  OE1 GLU A 415      -6.133  10.226 -21.175  1.00 43.79           O  
ATOM   3224  OE2 GLU A 415      -6.922   9.252 -19.387  1.00 32.31           O  
ATOM   3225  N   GLU A 416     -11.706   6.312 -20.721  1.00 32.73           N  
ATOM   3226  CA  GLU A 416     -12.771   5.629 -19.988  1.00 31.59           C  
ATOM   3227  C   GLU A 416     -12.583   5.855 -18.496  1.00 27.06           C  
ATOM   3228  O   GLU A 416     -11.540   5.531 -17.945  1.00 34.70           O  
ATOM   3229  CB  GLU A 416     -12.839   4.130 -20.314  1.00 33.90           C  
ATOM   3230  CG  GLU A 416     -14.160   3.487 -19.867  1.00 29.25           C  
ATOM   3231  CD  GLU A 416     -14.238   1.977 -20.105  1.00 29.44           C  
ATOM   3232  OE1 GLU A 416     -15.285   1.518 -20.600  1.00 40.76           O  
ATOM   3233  OE2 GLU A 416     -13.273   1.248 -19.787  1.00 40.87           O  
ATOM   3234  N   ILE A 417     -13.595   6.449 -17.870  1.00 24.83           N  
ATOM   3235  CA  ILE A 417     -13.562   6.801 -16.445  1.00 28.53           C  
ATOM   3236  C   ILE A 417     -14.198   5.700 -15.573  1.00 32.03           C  
ATOM   3237  O   ILE A 417     -13.697   5.408 -14.478  1.00 32.80           O  
ATOM   3238  CB  ILE A 417     -14.229   8.178 -16.204  1.00 29.06           C  
ATOM   3239  CG1 ILE A 417     -13.468   9.282 -16.951  1.00 28.75           C  
ATOM   3240  CG2 ILE A 417     -14.323   8.525 -14.709  1.00 23.47           C  
ATOM   3241  CD1 ILE A 417     -14.287  10.531 -17.171  1.00 24.90           C  
ATOM   3242  N   PHE A 418     -15.278   5.089 -16.076  1.00 29.38           N  
ATOM   3243  CA  PHE A 418     -16.004   3.994 -15.389  1.00 29.62           C  
ATOM   3244  C   PHE A 418     -16.534   4.482 -14.029  1.00 32.35           C  
ATOM   3245  O   PHE A 418     -16.449   3.790 -13.019  1.00 31.90           O  
ATOM   3246  CB  PHE A 418     -15.114   2.739 -15.240  1.00 28.68           C  
ATOM   3247  CG  PHE A 418     -15.756   1.467 -15.734  1.00 35.17           C  
ATOM   3248  CD1 PHE A 418     -16.208   0.505 -14.843  1.00 28.58           C  
ATOM   3249  CD2 PHE A 418     -15.902   1.229 -17.100  1.00 36.67           C  
ATOM   3250  CE1 PHE A 418     -16.805  -0.674 -15.302  1.00 34.57           C  
ATOM   3251  CE2 PHE A 418     -16.494   0.053 -17.568  1.00 32.22           C  
ATOM   3252  CZ  PHE A 418     -16.948  -0.897 -16.669  1.00 35.82           C  
ATOM   3253  N   GLY A 419     -17.032   5.714 -14.017  1.00 32.15           N  
ATOM   3254  CA  GLY A 419     -17.599   6.330 -12.826  1.00 28.49           C  
ATOM   3255  C   GLY A 419     -18.762   7.198 -13.261  1.00 31.62           C  
ATOM   3256  O   GLY A 419     -19.011   7.332 -14.461  1.00 30.98           O  
ATOM   3257  N   PRO A 420     -19.492   7.787 -12.297  1.00 33.40           N  
ATOM   3258  CA  PRO A 420     -20.696   8.563 -12.621  1.00 28.45           C  
ATOM   3259  C   PRO A 420     -20.372   9.983 -13.078  1.00 28.54           C  
ATOM   3260  O   PRO A 420     -20.642  10.953 -12.366  1.00 30.39           O  
ATOM   3261  CB  PRO A 420     -21.466   8.575 -11.300  1.00 31.13           C  
ATOM   3262  CG  PRO A 420     -20.435   8.398 -10.243  1.00 28.28           C  
ATOM   3263  CD  PRO A 420     -19.231   7.739 -10.844  1.00 36.68           C  
ATOM   3264  N   VAL A 421     -19.797  10.093 -14.272  1.00 29.82           N  
ATOM   3265  CA  VAL A 421     -19.373  11.368 -14.837  1.00 27.43           C  
ATOM   3266  C   VAL A 421     -19.825  11.386 -16.300  1.00 33.44           C  
ATOM   3267  O   VAL A 421     -19.568  10.427 -17.037  1.00 31.88           O  
ATOM   3268  CB  VAL A 421     -17.816  11.550 -14.733  1.00 31.32           C  
ATOM   3269  CG1 VAL A 421     -17.348  12.862 -15.343  1.00 24.34           C  
ATOM   3270  CG2 VAL A 421     -17.343  11.479 -13.286  1.00 25.55           C  
ATOM   3271  N   VAL A 422     -20.519  12.458 -16.699  1.00 27.77           N  
ATOM   3272  CA  VAL A 422     -20.822  12.721 -18.110  1.00 28.44           C  
ATOM   3273  C   VAL A 422     -20.320  14.109 -18.500  1.00 33.46           C  
ATOM   3274  O   VAL A 422     -20.427  15.071 -17.723  1.00 29.89           O  
ATOM   3275  CB  VAL A 422     -22.351  12.559 -18.432  1.00 20.53           C  
ATOM   3276  CG1 VAL A 422     -23.220  13.440 -17.510  1.00 29.57           C  
ATOM   3277  CG2 VAL A 422     -22.670  12.779 -19.932  1.00 26.35           C  
ATOM   3278  N   ALA A 423     -19.749  14.190 -19.697  1.00 34.24           N  
ATOM   3279  CA  ALA A 423     -19.194  15.426 -20.220  1.00 34.02           C  
ATOM   3280  C   ALA A 423     -20.024  15.905 -21.396  1.00 34.45           C  
ATOM   3281  O   ALA A 423     -20.240  15.158 -22.352  1.00 32.93           O  
ATOM   3282  CB  ALA A 423     -17.749  15.205 -20.638  1.00 33.34           C  
ATOM   3283  N   PHE A 424     -20.498  17.148 -21.312  1.00 34.23           N  
ATOM   3284  CA  PHE A 424     -21.325  17.743 -22.356  1.00 34.95           C  
ATOM   3285  C   PHE A 424     -20.469  18.469 -23.386  1.00 31.51           C  
ATOM   3286  O   PHE A 424     -19.497  19.122 -23.036  1.00 31.84           O  
ATOM   3287  CB  PHE A 424     -22.353  18.709 -21.764  1.00 30.23           C  
ATOM   3288  CG  PHE A 424     -23.645  18.052 -21.347  1.00 34.00           C  
ATOM   3289  CD1 PHE A 424     -23.686  17.182 -20.263  1.00 32.14           C  
ATOM   3290  CD2 PHE A 424     -24.819  18.323 -22.029  1.00 26.43           C  
ATOM   3291  CE1 PHE A 424     -24.871  16.578 -19.872  1.00 30.65           C  
ATOM   3292  CE2 PHE A 424     -26.015  17.731 -21.648  1.00 31.07           C  
ATOM   3293  CZ  PHE A 424     -26.037  16.849 -20.558  1.00 29.31           C  
ATOM   3294  N   SER A 425     -20.857  18.370 -24.653  1.00 31.21           N  
ATOM   3295  CA  SER A 425     -20.069  18.952 -25.746  1.00 33.70           C  
ATOM   3296  C   SER A 425     -21.001  19.520 -26.814  1.00 35.27           C  
ATOM   3297  O   SER A 425     -21.999  18.882 -27.187  1.00 36.28           O  
ATOM   3298  CB  SER A 425     -19.123  17.898 -26.341  1.00 36.51           C  
ATOM   3299  OG  SER A 425     -17.913  18.469 -26.824  1.00 36.99           O  
ATOM   3300  N   LYS A 426     -20.679  20.729 -27.277  1.00 33.54           N  
ATOM   3301  CA  LYS A 426     -21.510  21.479 -28.219  1.00 39.49           C  
ATOM   3302  C   LYS A 426     -21.178  21.105 -29.658  1.00 37.42           C  
ATOM   3303  O   LYS A 426     -20.004  21.038 -30.027  1.00 38.96           O  
ATOM   3304  CB  LYS A 426     -21.272  22.986 -28.039  1.00 33.43           C  
ATOM   3305  CG  LYS A 426     -22.513  23.854 -28.152  1.00 45.64           C  
ATOM   3306  CD  LYS A 426     -22.140  25.318 -27.909  1.00 51.10           C  
ATOM   3307  CE  LYS A 426     -23.301  26.129 -27.351  1.00 54.78           C  
ATOM   3308  NZ  LYS A 426     -22.837  27.465 -26.860  1.00 39.83           N  
ATOM   3309  N   ALA A 427     -22.210  20.872 -30.459  1.00 35.74           N  
ATOM   3310  CA  ALA A 427     -22.039  20.524 -31.868  1.00 38.52           C  
ATOM   3311  C   ALA A 427     -22.688  21.558 -32.777  1.00 38.29           C  
ATOM   3312  O   ALA A 427     -23.832  21.943 -32.542  1.00 34.09           O  
ATOM   3313  CB  ALA A 427     -22.630  19.166 -32.143  1.00 36.70           C  
ATOM   3314  N   ASN A 428     -21.953  21.974 -33.813  1.00 41.38           N  
ATOM   3315  CA  ASN A 428     -22.405  22.954 -34.819  1.00 35.16           C  
ATOM   3316  C   ASN A 428     -23.688  22.540 -35.546  1.00 39.72           C  
ATOM   3317  O   ASN A 428     -24.640  23.324 -35.636  1.00 34.40           O  
ATOM   3318  CB  ASN A 428     -21.285  23.243 -35.834  1.00 39.72           C  
ATOM   3319  CG  ASN A 428     -20.008  23.787 -35.184  1.00 41.09           C  
ATOM   3320  OD1 ASN A 428     -18.897  23.403 -35.556  1.00 41.88           O  
ATOM   3321  ND2 ASN A 428     -20.162  24.704 -34.239  1.00 37.02           N  
ATOM   3322  N   ASP A 429     -23.696  21.312 -36.070  1.00 36.23           N  
ATOM   3323  CA  ASP A 429     -24.891  20.689 -36.638  1.00 37.96           C  
ATOM   3324  C   ASP A 429     -24.823  19.172 -36.449  1.00 37.77           C  
ATOM   3325  O   ASP A 429     -23.931  18.678 -35.745  1.00 38.10           O  
ATOM   3326  CB  ASP A 429     -25.091  21.059 -38.125  1.00 39.77           C  
ATOM   3327  CG  ASP A 429     -23.854  20.810 -38.981  1.00 49.47           C  
ATOM   3328  OD1 ASP A 429     -22.875  20.183 -38.513  1.00 52.08           O  
ATOM   3329  OD2 ASP A 429     -23.864  21.249 -40.153  1.00 56.54           O  
ATOM   3330  N   PHE A 430     -25.744  18.449 -37.089  1.00 31.91           N  
ATOM   3331  CA  PHE A 430     -25.783  16.984 -36.997  1.00 34.47           C  
ATOM   3332  C   PHE A 430     -24.520  16.293 -37.529  1.00 34.38           C  
ATOM   3333  O   PHE A 430     -24.022  15.356 -36.898  1.00 32.23           O  
ATOM   3334  CB  PHE A 430     -27.048  16.420 -37.648  1.00 32.75           C  
ATOM   3335  CG  PHE A 430     -27.295  14.963 -37.338  1.00 31.57           C  
ATOM   3336  CD1 PHE A 430     -27.636  14.559 -36.048  1.00 41.00           C  
ATOM   3337  CD2 PHE A 430     -27.189  13.996 -38.339  1.00 42.11           C  
ATOM   3338  CE1 PHE A 430     -27.856  13.213 -35.751  1.00 33.73           C  
ATOM   3339  CE2 PHE A 430     -27.415  12.641 -38.061  1.00 31.07           C  
ATOM   3340  CZ  PHE A 430     -27.754  12.248 -36.758  1.00 35.68           C  
ATOM   3341  N   ASP A 431     -24.007  16.769 -38.667  1.00 33.20           N  
ATOM   3342  CA  ASP A 431     -22.766  16.260 -39.255  1.00 34.60           C  
ATOM   3343  C   ASP A 431     -21.594  16.357 -38.272  1.00 35.73           C  
ATOM   3344  O   ASP A 431     -20.828  15.404 -38.109  1.00 37.33           O  
ATOM   3345  CB  ASP A 431     -22.405  17.021 -40.540  1.00 30.82           C  
ATOM   3346  CG  ASP A 431     -23.333  16.705 -41.717  1.00 43.52           C  
ATOM   3347  OD1 ASP A 431     -24.281  15.907 -41.573  1.00 41.22           O  
ATOM   3348  OD2 ASP A 431     -23.109  17.283 -42.803  1.00 36.59           O  
ATOM   3349  N   HIS A 432     -21.460  17.512 -37.627  1.00 29.61           N  
ATOM   3350  CA  HIS A 432     -20.430  17.719 -36.618  1.00 35.41           C  
ATOM   3351  C   HIS A 432     -20.656  16.816 -35.402  1.00 31.48           C  
ATOM   3352  O   HIS A 432     -19.703  16.327 -34.812  1.00 31.61           O  
ATOM   3353  CB  HIS A 432     -20.395  19.193 -36.186  1.00 35.84           C  
ATOM   3354  CG  HIS A 432     -19.222  19.554 -35.324  1.00 37.52           C  
ATOM   3355  ND1 HIS A 432     -19.311  20.464 -34.290  1.00 35.43           N  
ATOM   3356  CD2 HIS A 432     -17.933  19.135 -35.346  1.00 39.65           C  
ATOM   3357  CE1 HIS A 432     -18.126  20.596 -33.721  1.00 32.10           C  
ATOM   3358  NE2 HIS A 432     -17.276  19.790 -34.332  1.00 29.23           N  
ATOM   3359  N   ALA A 433     -21.917  16.598 -35.040  1.00 33.58           N  
ATOM   3360  CA  ALA A 433     -22.244  15.762 -33.872  1.00 33.13           C  
ATOM   3361  C   ALA A 433     -21.753  14.318 -34.009  1.00 32.36           C  
ATOM   3362  O   ALA A 433     -21.278  13.749 -33.039  1.00 31.64           O  
ATOM   3363  CB  ALA A 433     -23.746  15.790 -33.584  1.00 26.23           C  
ATOM   3364  N   LEU A 434     -21.861  13.741 -35.206  1.00 26.47           N  
ATOM   3365  CA  LEU A 434     -21.373  12.376 -35.438  1.00 31.30           C  
ATOM   3366  C   LEU A 434     -19.860  12.347 -35.575  1.00 30.62           C  
ATOM   3367  O   LEU A 434     -19.225  11.355 -35.241  1.00 30.55           O  
ATOM   3368  CB  LEU A 434     -22.032  11.741 -36.667  1.00 30.88           C  
ATOM   3369  CG  LEU A 434     -23.544  11.542 -36.537  1.00 26.15           C  
ATOM   3370  CD1 LEU A 434     -24.132  10.905 -37.794  1.00 37.77           C  
ATOM   3371  CD2 LEU A 434     -23.901  10.724 -35.295  1.00 28.01           C  
ATOM   3372  N   GLU A 435     -19.291  13.442 -36.070  1.00 27.92           N  
ATOM   3373  CA  GLU A 435     -17.850  13.575 -36.165  1.00 29.69           C  
ATOM   3374  C   GLU A 435     -17.239  13.520 -34.765  1.00 28.67           C  
ATOM   3375  O   GLU A 435     -16.259  12.805 -34.547  1.00 32.64           O  
ATOM   3376  CB  GLU A 435     -17.506  14.891 -36.864  1.00 32.05           C  
ATOM   3377  CG  GLU A 435     -16.165  14.946 -37.535  1.00 46.59           C  
ATOM   3378  CD  GLU A 435     -16.169  15.944 -38.676  1.00 60.74           C  
ATOM   3379  OE1 GLU A 435     -15.876  15.542 -39.823  1.00 66.16           O  
ATOM   3380  OE2 GLU A 435     -16.499  17.125 -38.429  1.00 49.21           O  
ATOM   3381  N   ILE A 436     -17.818  14.274 -33.828  1.00 32.68           N  
ATOM   3382  CA  ILE A 436     -17.373  14.256 -32.426  1.00 29.28           C  
ATOM   3383  C   ILE A 436     -17.642  12.878 -31.824  1.00 22.01           C  
ATOM   3384  O   ILE A 436     -16.766  12.301 -31.187  1.00 30.33           O  
ATOM   3385  CB  ILE A 436     -18.068  15.336 -31.547  1.00 34.52           C  
ATOM   3386  CG1 ILE A 436     -17.802  16.745 -32.066  1.00 31.45           C  
ATOM   3387  CG2 ILE A 436     -17.601  15.237 -30.076  1.00 27.18           C  
ATOM   3388  CD1 ILE A 436     -18.724  17.789 -31.468  1.00 33.84           C  
ATOM   3389  N   ALA A 437     -18.854  12.362 -32.044  1.00 28.80           N  
ATOM   3390  CA  ALA A 437     -19.246  11.026 -31.582  1.00 32.65           C  
ATOM   3391  C   ALA A 437     -18.244   9.923 -31.960  1.00 30.39           C  
ATOM   3392  O   ALA A 437     -17.920   9.066 -31.124  1.00 27.47           O  
ATOM   3393  CB  ALA A 437     -20.651  10.673 -32.071  1.00 30.82           C  
ATOM   3394  N   ASN A 438     -17.746   9.975 -33.198  1.00 28.55           N  
ATOM   3395  CA  ASN A 438     -16.806   8.980 -33.743  1.00 31.24           C  
ATOM   3396  C   ASN A 438     -15.356   9.234 -33.377  1.00 31.40           C  
ATOM   3397  O   ASN A 438     -14.496   8.391 -33.633  1.00 29.36           O  
ATOM   3398  CB  ASN A 438     -16.875   8.958 -35.276  1.00 31.20           C  
ATOM   3399  CG  ASN A 438     -18.060   8.202 -35.802  1.00 30.39           C  
ATOM   3400  OD1 ASN A 438     -18.432   7.147 -35.278  1.00 27.97           O  
ATOM   3401  ND2 ASN A 438     -18.653   8.718 -36.870  1.00 32.63           N  
ATOM   3402  N   ASN A 439     -15.076  10.397 -32.789  1.00 29.34           N  
ATOM   3403  CA  ASN A 439     -13.695  10.798 -32.525  1.00 34.25           C  
ATOM   3404  C   ASN A 439     -13.018  10.146 -31.307  1.00 39.69           C  
ATOM   3405  O   ASN A 439     -12.063  10.702 -30.753  1.00 44.96           O  
ATOM   3406  CB  ASN A 439     -13.588  12.330 -32.448  1.00 41.30           C  
ATOM   3407  CG  ASN A 439     -12.231  12.844 -32.901  1.00 52.53           C  
ATOM   3408  OD1 ASN A 439     -12.093  13.357 -34.015  1.00 66.96           O  
ATOM   3409  ND2 ASN A 439     -11.218  12.695 -32.045  1.00 40.18           N  
ATOM   3410  N   THR A 440     -13.481   8.974 -30.887  1.00 32.03           N  
ATOM   3411  CA  THR A 440     -12.746   8.240 -29.846  1.00 31.15           C  
ATOM   3412  C   THR A 440     -12.041   7.027 -30.443  1.00 31.48           C  
ATOM   3413  O   THR A 440     -12.281   6.657 -31.587  1.00 32.25           O  
ATOM   3414  CB  THR A 440     -13.643   7.791 -28.657  1.00 29.25           C  
ATOM   3415  OG1 THR A 440     -14.405   6.628 -29.012  1.00 28.28           O  
ATOM   3416  CG2 THR A 440     -14.555   8.900 -28.227  1.00 23.70           C  
ATOM   3417  N   GLU A 441     -11.172   6.410 -29.657  1.00 34.35           N  
ATOM   3418  CA  GLU A 441     -10.535   5.180 -30.081  1.00 31.67           C  
ATOM   3419  C   GLU A 441     -11.436   3.955 -29.852  1.00 23.69           C  
ATOM   3420  O   GLU A 441     -11.029   2.862 -30.172  1.00 24.26           O  
ATOM   3421  CB  GLU A 441      -9.181   5.010 -29.377  1.00 34.91           C  
ATOM   3422  CG  GLU A 441      -9.302   4.767 -27.871  1.00 40.76           C  
ATOM   3423  CD  GLU A 441      -7.967   4.600 -27.183  1.00 52.24           C  
ATOM   3424  OE1 GLU A 441      -6.931   4.508 -27.876  1.00 55.17           O  
ATOM   3425  OE2 GLU A 441      -7.956   4.556 -25.937  1.00 47.84           O  
ATOM   3426  N   TYR A 442     -12.656   4.152 -29.332  1.00 26.54           N  
ATOM   3427  CA  TYR A 442     -13.596   3.054 -29.047  1.00 28.95           C  
ATOM   3428  C   TYR A 442     -14.796   3.027 -30.006  1.00 30.26           C  
ATOM   3429  O   TYR A 442     -15.030   3.991 -30.743  1.00 33.51           O  
ATOM   3430  CB  TYR A 442     -14.124   3.162 -27.610  1.00 30.94           C  
ATOM   3431  CG  TYR A 442     -13.109   2.971 -26.500  1.00 27.02           C  
ATOM   3432  CD1 TYR A 442     -12.593   4.069 -25.825  1.00 28.66           C  
ATOM   3433  CD2 TYR A 442     -12.697   1.698 -26.100  1.00 33.37           C  
ATOM   3434  CE1 TYR A 442     -11.686   3.923 -24.781  1.00 26.55           C  
ATOM   3435  CE2 TYR A 442     -11.765   1.534 -25.054  1.00 28.79           C  
ATOM   3436  CZ  TYR A 442     -11.264   2.659 -24.404  1.00 39.46           C  
ATOM   3437  OH  TYR A 442     -10.344   2.551 -23.373  1.00 34.25           O  
ATOM   3438  N   GLY A 443     -15.564   1.937 -29.994  1.00 24.93           N  
ATOM   3439  CA  GLY A 443     -16.770   1.862 -30.837  1.00 25.92           C  
ATOM   3440  C   GLY A 443     -17.835   0.912 -30.353  1.00 23.72           C  
ATOM   3441  O   GLY A 443     -18.286   0.061 -31.107  1.00 25.43           O  
ATOM   3442  N   LEU A 444     -18.255   1.058 -29.094  1.00 24.23           N  
ATOM   3443  CA  LEU A 444     -19.139   0.066 -28.472  1.00 22.69           C  
ATOM   3444  C   LEU A 444     -20.623   0.424 -28.558  1.00 23.88           C  
ATOM   3445  O   LEU A 444     -21.374  -0.233 -29.272  1.00 27.02           O  
ATOM   3446  CB  LEU A 444     -18.720  -0.193 -27.020  1.00 22.67           C  
ATOM   3447  CG  LEU A 444     -19.377  -1.347 -26.267  1.00 22.85           C  
ATOM   3448  CD1 LEU A 444     -19.330  -2.680 -27.025  1.00 20.77           C  
ATOM   3449  CD2 LEU A 444     -18.698  -1.487 -24.925  1.00 23.96           C  
ATOM   3450  N   THR A 445     -21.040   1.459 -27.829  1.00 27.80           N  
ATOM   3451  CA  THR A 445     -22.433   1.901 -27.856  1.00 22.58           C  
ATOM   3452  C   THR A 445     -22.597   3.378 -28.157  1.00 27.60           C  
ATOM   3453  O   THR A 445     -21.669   4.171 -27.991  1.00 24.47           O  
ATOM   3454  CB  THR A 445     -23.213   1.597 -26.544  1.00 30.55           C  
ATOM   3455  OG1 THR A 445     -22.767   2.463 -25.496  1.00 27.92           O  
ATOM   3456  CG2 THR A 445     -23.052   0.162 -26.118  1.00 20.91           C  
ATOM   3457  N   GLY A 446     -23.808   3.737 -28.575  1.00 23.72           N  
ATOM   3458  CA  GLY A 446     -24.180   5.136 -28.757  1.00 22.45           C  
ATOM   3459  C   GLY A 446     -25.667   5.269 -28.962  1.00 24.82           C  
ATOM   3460  O   GLY A 446     -26.349   4.285 -29.244  1.00 27.22           O  
ATOM   3461  N   ALA A 447     -26.172   6.486 -28.793  1.00 26.54           N  
ATOM   3462  CA  ALA A 447     -27.575   6.769 -28.973  1.00 29.45           C  
ATOM   3463  C   ALA A 447     -27.740   8.072 -29.733  1.00 28.86           C  
ATOM   3464  O   ALA A 447     -26.892   8.963 -29.633  1.00 30.69           O  
ATOM   3465  CB  ALA A 447     -28.304   6.832 -27.612  1.00 28.47           C  
ATOM   3466  N   VAL A 448     -28.805   8.151 -30.528  1.00 28.53           N  
ATOM   3467  CA  VAL A 448     -29.213   9.410 -31.159  1.00 26.56           C  
ATOM   3468  C   VAL A 448     -30.654   9.692 -30.786  1.00 24.85           C  
ATOM   3469  O   VAL A 448     -31.516   8.820 -30.883  1.00 31.96           O  
ATOM   3470  CB  VAL A 448     -29.071   9.439 -32.717  1.00 27.83           C  
ATOM   3471  CG1 VAL A 448     -29.086  10.882 -33.228  1.00 25.16           C  
ATOM   3472  CG2 VAL A 448     -27.802   8.812 -33.162  1.00 23.16           C  
ATOM   3473  N   ILE A 449     -30.901  10.919 -30.345  1.00 29.95           N  
ATOM   3474  CA  ILE A 449     -32.244  11.370 -30.031  1.00 28.26           C  
ATOM   3475  C   ILE A 449     -32.630  12.332 -31.149  1.00 22.50           C  
ATOM   3476  O   ILE A 449     -32.031  13.386 -31.282  1.00 25.26           O  
ATOM   3477  CB  ILE A 449     -32.314  12.061 -28.629  1.00 29.59           C  
ATOM   3478  CG1 ILE A 449     -31.407  11.349 -27.609  1.00 30.36           C  
ATOM   3479  CG2 ILE A 449     -33.765  12.130 -28.122  1.00 22.15           C  
ATOM   3480  CD1 ILE A 449     -31.791   9.898 -27.287  1.00 24.33           C  
ATOM   3481  N   THR A 450     -33.594  11.930 -31.968  1.00 27.61           N  
ATOM   3482  CA  THR A 450     -34.000  12.691 -33.159  1.00 34.23           C  
ATOM   3483  C   THR A 450     -35.384  12.266 -33.644  1.00 35.72           C  
ATOM   3484  O   THR A 450     -35.833  11.129 -33.405  1.00 37.77           O  
ATOM   3485  CB  THR A 450     -32.958  12.566 -34.330  1.00 37.77           C  
ATOM   3486  OG1 THR A 450     -33.390  13.331 -35.466  1.00 45.87           O  
ATOM   3487  CG2 THR A 450     -32.739  11.115 -34.744  1.00 36.92           C  
ATOM   3488  N   ARG A 451     -36.067  13.183 -34.318  1.00 34.83           N  
ATOM   3489  CA  ARG A 451     -37.346  12.861 -34.942  1.00 38.07           C  
ATOM   3490  C   ARG A 451     -37.231  12.945 -36.472  1.00 34.05           C  
ATOM   3491  O   ARG A 451     -38.221  12.915 -37.197  1.00 36.83           O  
ATOM   3492  CB  ARG A 451     -38.467  13.740 -34.368  1.00 41.22           C  
ATOM   3493  CG  ARG A 451     -38.801  13.384 -32.913  1.00 53.85           C  
ATOM   3494  CD  ARG A 451     -40.155  13.901 -32.461  1.00 61.83           C  
ATOM   3495  NE  ARG A 451     -40.040  15.167 -31.741  1.00 69.00           N  
ATOM   3496  CZ  ARG A 451     -40.828  15.539 -30.735  1.00 70.52           C  
ATOM   3497  NH1 ARG A 451     -41.801  14.742 -30.306  1.00 74.70           N  
ATOM   3498  NH2 ARG A 451     -40.635  16.711 -30.144  1.00 68.75           N  
ATOM   3499  N   ASN A 452     -35.994  13.022 -36.939  1.00 36.48           N  
ATOM   3500  CA  ASN A 452     -35.677  13.085 -38.360  1.00 37.11           C  
ATOM   3501  C   ASN A 452     -35.229  11.698 -38.850  1.00 39.28           C  
ATOM   3502  O   ASN A 452     -34.166  11.221 -38.460  1.00 42.48           O  
ATOM   3503  CB  ASN A 452     -34.573  14.132 -38.559  1.00 35.82           C  
ATOM   3504  CG  ASN A 452     -34.336  14.501 -40.021  1.00 46.50           C  
ATOM   3505  OD1 ASN A 452     -34.366  13.652 -40.910  1.00 42.57           O  
ATOM   3506  ND2 ASN A 452     -34.055  15.784 -40.263  1.00 41.21           N  
ATOM   3507  N   ARG A 453     -36.039  11.075 -39.707  1.00 37.15           N  
ATOM   3508  CA  ARG A 453     -35.723   9.767 -40.318  1.00 36.31           C  
ATOM   3509  C   ARG A 453     -34.420   9.753 -41.126  1.00 34.55           C  
ATOM   3510  O   ARG A 453     -33.670   8.781 -41.057  1.00 33.23           O  
ATOM   3511  CB  ARG A 453     -36.908   9.272 -41.167  1.00 36.66           C  
ATOM   3512  CG  ARG A 453     -36.691   8.004 -42.034  1.00 46.25           C  
ATOM   3513  CD  ARG A 453     -36.340   6.738 -41.223  1.00 46.49           C  
ATOM   3514  NE  ARG A 453     -37.321   6.421 -40.184  1.00 44.26           N  
ATOM   3515  CZ  ARG A 453     -37.188   5.452 -39.277  1.00 46.29           C  
ATOM   3516  NH1 ARG A 453     -36.104   4.688 -39.248  1.00 34.92           N  
ATOM   3517  NH2 ARG A 453     -38.142   5.258 -38.375  1.00 41.13           N  
ATOM   3518  N   ALA A 454     -34.147  10.830 -41.872  1.00 37.23           N  
ATOM   3519  CA  ALA A 454     -32.919  10.925 -42.675  1.00 36.71           C  
ATOM   3520  C   ALA A 454     -31.700  10.934 -41.771  1.00 29.63           C  
ATOM   3521  O   ALA A 454     -30.650  10.414 -42.127  1.00 33.31           O  
ATOM   3522  CB  ALA A 454     -32.925  12.179 -43.572  1.00 33.42           C  
ATOM   3523  N   HIS A 455     -31.849  11.539 -40.602  1.00 27.87           N  
ATOM   3524  CA  HIS A 455     -30.767  11.593 -39.630  1.00 36.26           C  
ATOM   3525  C   HIS A 455     -30.554  10.230 -38.967  1.00 26.98           C  
ATOM   3526  O   HIS A 455     -29.419   9.855 -38.669  1.00 32.09           O  
ATOM   3527  CB  HIS A 455     -31.038  12.690 -38.592  1.00 33.26           C  
ATOM   3528  CG  HIS A 455     -30.733  14.071 -39.086  1.00 41.01           C  
ATOM   3529  ND1 HIS A 455     -31.051  15.206 -38.370  1.00 41.91           N  
ATOM   3530  CD2 HIS A 455     -30.137  14.501 -40.225  1.00 42.29           C  
ATOM   3531  CE1 HIS A 455     -30.658  16.274 -39.042  1.00 45.81           C  
ATOM   3532  NE2 HIS A 455     -30.099  15.873 -40.169  1.00 48.05           N  
ATOM   3533  N   ILE A 456     -31.651   9.503 -38.760  1.00 25.95           N  
ATOM   3534  CA  ILE A 456     -31.603   8.120 -38.248  1.00 29.17           C  
ATOM   3535  C   ILE A 456     -30.860   7.223 -39.240  1.00 32.69           C  
ATOM   3536  O   ILE A 456     -29.997   6.434 -38.845  1.00 32.45           O  
ATOM   3537  CB  ILE A 456     -33.028   7.536 -37.954  1.00 24.91           C  
ATOM   3538  CG1 ILE A 456     -33.686   8.247 -36.766  1.00 28.34           C  
ATOM   3539  CG2 ILE A 456     -32.969   6.034 -37.666  1.00 24.41           C  
ATOM   3540  CD1 ILE A 456     -35.156   7.836 -36.497  1.00 22.17           C  
ATOM   3541  N   GLU A 457     -31.178   7.371 -40.530  1.00 32.76           N  
ATOM   3542  CA  GLU A 457     -30.559   6.545 -41.566  1.00 33.27           C  
ATOM   3543  C   GLU A 457     -29.103   6.914 -41.768  1.00 31.11           C  
ATOM   3544  O   GLU A 457     -28.262   6.036 -42.010  1.00 30.03           O  
ATOM   3545  CB  GLU A 457     -31.332   6.615 -42.895  1.00 30.51           C  
ATOM   3546  CG  GLU A 457     -32.727   6.018 -42.818  1.00 41.21           C  
ATOM   3547  CD  GLU A 457     -32.718   4.619 -42.225  1.00 47.57           C  
ATOM   3548  OE1 GLU A 457     -33.455   4.375 -41.241  1.00 41.36           O  
ATOM   3549  OE2 GLU A 457     -31.965   3.768 -42.744  1.00 34.05           O  
ATOM   3550  N   GLN A 458     -28.812   8.208 -41.649  1.00 24.72           N  
ATOM   3551  CA  GLN A 458     -27.433   8.696 -41.716  1.00 28.44           C  
ATOM   3552  C   GLN A 458     -26.519   8.147 -40.595  1.00 27.53           C  
ATOM   3553  O   GLN A 458     -25.380   7.742 -40.851  1.00 30.21           O  
ATOM   3554  CB  GLN A 458     -27.406  10.226 -41.702  1.00 26.10           C  
ATOM   3555  CG  GLN A 458     -26.002  10.805 -41.765  1.00 25.56           C  
ATOM   3556  CD  GLN A 458     -25.979  12.312 -41.702  1.00 32.68           C  
ATOM   3557  OE1 GLN A 458     -27.014  12.964 -41.850  1.00 35.46           O  
ATOM   3558  NE2 GLN A 458     -24.792  12.878 -41.492  1.00 26.60           N  
ATOM   3559  N   ALA A 459     -27.017   8.144 -39.365  1.00 25.22           N  
ATOM   3560  CA  ALA A 459     -26.268   7.606 -38.231  1.00 24.73           C  
ATOM   3561  C   ALA A 459     -26.127   6.077 -38.293  1.00 26.13           C  
ATOM   3562  O   ALA A 459     -25.113   5.543 -37.870  1.00 25.97           O  
ATOM   3563  CB  ALA A 459     -26.894   8.043 -36.902  1.00 26.39           C  
ATOM   3564  N   LYS A 460     -27.127   5.384 -38.839  1.00 25.56           N  
ATOM   3565  CA  LYS A 460     -27.033   3.932 -39.080  1.00 27.27           C  
ATOM   3566  C   LYS A 460     -25.840   3.560 -39.955  1.00 31.14           C  
ATOM   3567  O   LYS A 460     -25.224   2.504 -39.766  1.00 30.05           O  
ATOM   3568  CB  LYS A 460     -28.310   3.410 -39.748  1.00 33.43           C  
ATOM   3569  CG  LYS A 460     -29.454   3.103 -38.811  1.00 29.94           C  
ATOM   3570  CD  LYS A 460     -30.675   2.725 -39.637  1.00 37.61           C  
ATOM   3571  CE  LYS A 460     -31.906   2.613 -38.765  1.00 49.83           C  
ATOM   3572  NZ  LYS A 460     -33.076   2.015 -39.472  1.00 55.50           N  
ATOM   3573  N   ARG A 461     -25.534   4.439 -40.914  1.00 32.46           N  
ATOM   3574  CA  ARG A 461     -24.370   4.315 -41.788  1.00 31.66           C  
ATOM   3575  C   ARG A 461     -23.111   4.886 -41.155  1.00 28.71           C  
ATOM   3576  O   ARG A 461     -22.029   4.285 -41.252  1.00 33.06           O  
ATOM   3577  CB  ARG A 461     -24.616   5.069 -43.099  1.00 34.82           C  
ATOM   3578  CG  ARG A 461     -25.415   4.326 -44.160  1.00 36.06           C  
ATOM   3579  CD  ARG A 461     -25.384   5.105 -45.482  1.00 46.99           C  
ATOM   3580  NE  ARG A 461     -25.756   6.516 -45.316  1.00 40.78           N  
ATOM   3581  CZ  ARG A 461     -27.009   6.978 -45.352  1.00 51.98           C  
ATOM   3582  NH1 ARG A 461     -28.030   6.154 -45.550  1.00 50.68           N  
ATOM   3583  NH2 ARG A 461     -27.246   8.274 -45.189  1.00 47.49           N  
ATOM   3584  N   GLU A 462     -23.241   6.048 -40.511  1.00 24.67           N  
ATOM   3585  CA  GLU A 462     -22.057   6.849 -40.133  1.00 28.74           C  
ATOM   3586  C   GLU A 462     -21.634   6.794 -38.658  1.00 25.18           C  
ATOM   3587  O   GLU A 462     -20.472   7.044 -38.334  1.00 27.40           O  
ATOM   3588  CB  GLU A 462     -22.226   8.310 -40.576  1.00 26.76           C  
ATOM   3589  CG  GLU A 462     -22.293   8.493 -42.097  1.00 39.80           C  
ATOM   3590  CD  GLU A 462     -22.630   9.921 -42.516  1.00 62.14           C  
ATOM   3591  OE1 GLU A 462     -23.221  10.097 -43.603  1.00 62.11           O  
ATOM   3592  OE2 GLU A 462     -22.315  10.869 -41.761  1.00 65.10           O  
ATOM   3593  N   PHE A 463     -22.561   6.484 -37.764  1.00 22.44           N  
ATOM   3594  CA  PHE A 463     -22.209   6.391 -36.332  1.00 24.48           C  
ATOM   3595  C   PHE A 463     -21.633   4.975 -36.114  1.00 22.08           C  
ATOM   3596  O   PHE A 463     -22.365   3.972 -36.098  1.00 22.14           O  
ATOM   3597  CB  PHE A 463     -23.449   6.702 -35.468  1.00 23.21           C  
ATOM   3598  CG  PHE A 463     -23.156   7.035 -34.019  1.00 25.70           C  
ATOM   3599  CD1 PHE A 463     -21.910   6.803 -33.446  1.00 24.04           C  
ATOM   3600  CD2 PHE A 463     -24.161   7.563 -33.219  1.00 32.19           C  
ATOM   3601  CE1 PHE A 463     -21.673   7.085 -32.090  1.00 23.06           C  
ATOM   3602  CE2 PHE A 463     -23.932   7.832 -31.857  1.00 25.52           C  
ATOM   3603  CZ  PHE A 463     -22.672   7.603 -31.307  1.00 22.59           C  
ATOM   3604  N   HIS A 464     -20.307   4.912 -35.994  1.00 25.92           N  
ATOM   3605  CA  HIS A 464     -19.578   3.638 -35.997  1.00 24.58           C  
ATOM   3606  C   HIS A 464     -19.417   3.048 -34.603  1.00 21.11           C  
ATOM   3607  O   HIS A 464     -18.326   3.065 -34.050  1.00 18.02           O  
ATOM   3608  CB  HIS A 464     -18.203   3.783 -36.651  1.00 21.99           C  
ATOM   3609  CG  HIS A 464     -18.237   4.418 -38.009  1.00 28.55           C  
ATOM   3610  ND1 HIS A 464     -19.038   3.952 -39.030  1.00 27.76           N  
ATOM   3611  CD2 HIS A 464     -17.573   5.489 -38.508  1.00 23.00           C  
ATOM   3612  CE1 HIS A 464     -18.871   4.709 -40.101  1.00 24.66           C  
ATOM   3613  NE2 HIS A 464     -17.977   5.641 -39.815  1.00 32.57           N  
ATOM   3614  N   VAL A 465     -20.520   2.547 -34.052  1.00 21.69           N  
ATOM   3615  CA  VAL A 465     -20.523   1.825 -32.775  1.00 27.32           C  
ATOM   3616  C   VAL A 465     -21.174   0.467 -33.028  1.00 24.53           C  
ATOM   3617  O   VAL A 465     -21.956   0.331 -33.965  1.00 27.57           O  
ATOM   3618  CB  VAL A 465     -21.293   2.581 -31.662  1.00 24.12           C  
ATOM   3619  CG1 VAL A 465     -20.500   3.818 -31.184  1.00 21.97           C  
ATOM   3620  CG2 VAL A 465     -22.689   2.975 -32.133  1.00 25.21           C  
ATOM   3621  N   GLY A 466     -20.835  -0.540 -32.227  1.00 26.46           N  
ATOM   3622  CA  GLY A 466     -21.457  -1.868 -32.389  1.00 24.58           C  
ATOM   3623  C   GLY A 466     -22.932  -1.903 -32.015  1.00 18.58           C  
ATOM   3624  O   GLY A 466     -23.707  -2.666 -32.585  1.00 24.85           O  
ATOM   3625  N   ASN A 467     -23.320  -1.086 -31.035  1.00 23.98           N  
ATOM   3626  CA  ASN A 467     -24.719  -1.018 -30.597  1.00 30.00           C  
ATOM   3627  C   ASN A 467     -25.224   0.411 -30.668  1.00 30.72           C  
ATOM   3628  O   ASN A 467     -24.795   1.263 -29.890  1.00 28.50           O  
ATOM   3629  CB  ASN A 467     -24.882  -1.526 -29.157  1.00 27.21           C  
ATOM   3630  CG  ASN A 467     -24.862  -3.034 -29.057  1.00 22.17           C  
ATOM   3631  OD1 ASN A 467     -23.819  -3.660 -29.214  1.00 27.09           O  
ATOM   3632  ND2 ASN A 467     -26.020  -3.627 -28.777  1.00 24.70           N  
ATOM   3633  N   LEU A 468     -26.135   0.672 -31.600  1.00 29.39           N  
ATOM   3634  CA  LEU A 468     -26.624   2.026 -31.837  1.00 27.02           C  
ATOM   3635  C   LEU A 468     -28.112   2.097 -31.555  1.00 26.14           C  
ATOM   3636  O   LEU A 468     -28.876   1.303 -32.088  1.00 26.64           O  
ATOM   3637  CB  LEU A 468     -26.342   2.436 -33.285  1.00 24.18           C  
ATOM   3638  CG  LEU A 468     -26.843   3.793 -33.786  1.00 26.05           C  
ATOM   3639  CD1 LEU A 468     -26.260   4.905 -32.961  1.00 28.85           C  
ATOM   3640  CD2 LEU A 468     -26.446   3.970 -35.247  1.00 29.43           C  
ATOM   3641  N   TYR A 469     -28.520   3.063 -30.733  1.00 25.49           N  
ATOM   3642  CA  TYR A 469     -29.900   3.131 -30.252  1.00 21.40           C  
ATOM   3643  C   TYR A 469     -30.565   4.459 -30.608  1.00 21.40           C  
ATOM   3644  O   TYR A 469     -29.936   5.505 -30.569  1.00 23.58           O  
ATOM   3645  CB  TYR A 469     -29.954   2.957 -28.727  1.00 23.11           C  
ATOM   3646  CG  TYR A 469     -29.417   1.639 -28.204  1.00 28.37           C  
ATOM   3647  CD1 TYR A 469     -28.091   1.530 -27.773  1.00 23.60           C  
ATOM   3648  CD2 TYR A 469     -30.229   0.513 -28.124  1.00 21.51           C  
ATOM   3649  CE1 TYR A 469     -27.580   0.329 -27.279  1.00 24.64           C  
ATOM   3650  CE2 TYR A 469     -29.716  -0.717 -27.622  1.00 26.08           C  
ATOM   3651  CZ  TYR A 469     -28.394  -0.782 -27.204  1.00 18.39           C  
ATOM   3652  OH  TYR A 469     -27.859  -1.950 -26.727  1.00 27.42           O  
ATOM   3653  N   PHE A 470     -31.851   4.418 -30.925  1.00 24.06           N  
ATOM   3654  CA  PHE A 470     -32.547   5.656 -31.268  1.00 27.85           C  
ATOM   3655  C   PHE A 470     -33.652   5.976 -30.273  1.00 28.72           C  
ATOM   3656  O   PHE A 470     -34.455   5.105 -29.928  1.00 28.11           O  
ATOM   3657  CB  PHE A 470     -33.025   5.633 -32.720  1.00 30.20           C  
ATOM   3658  CG  PHE A 470     -31.885   5.611 -33.719  1.00 25.52           C  
ATOM   3659  CD1 PHE A 470     -31.305   6.796 -34.170  1.00 24.44           C  
ATOM   3660  CD2 PHE A 470     -31.366   4.405 -34.179  1.00 26.97           C  
ATOM   3661  CE1 PHE A 470     -30.244   6.765 -35.067  1.00 23.40           C  
ATOM   3662  CE2 PHE A 470     -30.303   4.380 -35.094  1.00 16.96           C  
ATOM   3663  CZ  PHE A 470     -29.748   5.557 -35.529  1.00 21.91           C  
ATOM   3664  N   ASN A 471     -33.612   7.218 -29.779  1.00 28.98           N  
ATOM   3665  CA  ASN A 471     -34.601   7.794 -28.848  1.00 29.35           C  
ATOM   3666  C   ASN A 471     -34.765   7.090 -27.493  1.00 26.78           C  
ATOM   3667  O   ASN A 471     -35.879   6.946 -26.994  1.00 33.81           O  
ATOM   3668  CB  ASN A 471     -35.945   8.001 -29.542  1.00 21.19           C  
ATOM   3669  CG  ASN A 471     -35.836   8.934 -30.733  1.00 32.84           C  
ATOM   3670  OD1 ASN A 471     -35.287  10.033 -30.625  1.00 26.34           O  
ATOM   3671  ND2 ASN A 471     -36.330   8.488 -31.884  1.00 33.70           N  
ATOM   3672  N   ARG A 472     -33.636   6.654 -26.934  1.00 28.20           N  
ATOM   3673  CA  ARG A 472     -33.561   6.000 -25.612  1.00 29.44           C  
ATOM   3674  C   ARG A 472     -32.117   6.048 -25.116  1.00 29.62           C  
ATOM   3675  O   ARG A 472     -31.256   6.692 -25.740  1.00 26.67           O  
ATOM   3676  CB  ARG A 472     -34.061   4.547 -25.684  1.00 26.68           C  
ATOM   3677  CG  ARG A 472     -33.534   3.781 -26.897  1.00 32.83           C  
ATOM   3678  CD  ARG A 472     -33.568   2.291 -26.666  1.00 24.02           C  
ATOM   3679  NE  ARG A 472     -32.585   1.909 -25.660  1.00 36.70           N  
ATOM   3680  CZ  ARG A 472     -32.387   0.669 -25.238  1.00 36.05           C  
ATOM   3681  NH1 ARG A 472     -33.109  -0.326 -25.733  1.00 27.08           N  
ATOM   3682  NH2 ARG A 472     -31.462   0.425 -24.321  1.00 32.96           N  
ATOM   3683  N   ASN A 473     -31.856   5.371 -23.999  1.00 26.13           N  
ATOM   3684  CA  ASN A 473     -30.518   5.292 -23.428  1.00 30.92           C  
ATOM   3685  C   ASN A 473     -29.646   4.310 -24.223  1.00 25.31           C  
ATOM   3686  O   ASN A 473     -30.166   3.489 -24.963  1.00 27.45           O  
ATOM   3687  CB  ASN A 473     -30.594   4.911 -21.933  1.00 30.12           C  
ATOM   3688  CG  ASN A 473     -31.271   3.566 -21.701  1.00 37.34           C  
ATOM   3689  OD1 ASN A 473     -32.472   3.416 -21.900  1.00 41.59           O  
ATOM   3690  ND2 ASN A 473     -30.496   2.587 -21.275  1.00 50.37           N  
ATOM   3691  N   CYS A 474     -28.322   4.410 -24.080  1.00 28.42           N  
ATOM   3692  CA  CYS A 474     -27.391   3.528 -24.798  1.00 29.03           C  
ATOM   3693  C   CYS A 474     -26.892   2.361 -23.942  1.00 32.70           C  
ATOM   3694  O   CYS A 474     -25.874   1.743 -24.265  1.00 31.50           O  
ATOM   3695  CB  CYS A 474     -26.198   4.319 -25.362  1.00 27.34           C  
ATOM   3696  SG  CYS A 474     -25.257   5.264 -24.115  1.00 33.86           S  
ATOM   3697  N   THR A 475     -27.603   2.085 -22.846  1.00 30.58           N  
ATOM   3698  CA  THR A 475     -27.277   0.979 -21.948  1.00 29.39           C  
ATOM   3699  C   THR A 475     -28.450   0.010 -21.897  1.00 29.40           C  
ATOM   3700  O   THR A 475     -29.529   0.314 -22.398  1.00 35.65           O  
ATOM   3701  CB  THR A 475     -27.029   1.466 -20.497  1.00 29.58           C  
ATOM   3702  OG1 THR A 475     -28.201   2.127 -20.024  1.00 32.28           O  
ATOM   3703  CG2 THR A 475     -25.849   2.419 -20.421  1.00 25.72           C  
ATOM   3704  N   GLY A 476     -28.243  -1.149 -21.284  1.00 24.46           N  
ATOM   3705  CA  GLY A 476     -29.339  -2.084 -21.041  1.00 32.60           C  
ATOM   3706  C   GLY A 476     -29.687  -3.033 -22.179  1.00 35.64           C  
ATOM   3707  O   GLY A 476     -30.863  -3.364 -22.376  1.00 40.30           O  
ATOM   3708  N   ALA A 477     -28.667  -3.479 -22.911  1.00 29.79           N  
ATOM   3709  CA  ALA A 477     -28.789  -4.543 -23.918  1.00 31.01           C  
ATOM   3710  C   ALA A 477     -29.435  -5.822 -23.356  1.00 33.41           C  
ATOM   3711  O   ALA A 477     -29.076  -6.286 -22.269  1.00 28.71           O  
ATOM   3712  CB  ALA A 477     -27.419  -4.863 -24.506  1.00 31.21           C  
ATOM   3713  N   ILE A 478     -30.401  -6.369 -24.096  1.00 29.16           N  
ATOM   3714  CA  ILE A 478     -31.123  -7.571 -23.684  1.00 24.63           C  
ATOM   3715  C   ILE A 478     -30.717  -8.746 -24.564  1.00 26.23           C  
ATOM   3716  O   ILE A 478     -30.663  -8.631 -25.791  1.00 23.86           O  
ATOM   3717  CB  ILE A 478     -32.659  -7.351 -23.706  1.00 29.24           C  
ATOM   3718  CG1 ILE A 478     -33.025  -6.101 -22.883  1.00 21.07           C  
ATOM   3719  CG2 ILE A 478     -33.386  -8.589 -23.182  1.00 36.60           C  
ATOM   3720  CD1 ILE A 478     -34.512  -5.954 -22.533  1.00 30.30           C  
ATOM   3721  N   VAL A 479     -30.399  -9.866 -23.928  1.00 30.44           N  
ATOM   3722  CA  VAL A 479     -29.983 -11.076 -24.636  1.00 29.59           C  
ATOM   3723  C   VAL A 479     -31.031 -11.508 -25.658  1.00 30.54           C  
ATOM   3724  O   VAL A 479     -32.180 -11.749 -25.304  1.00 29.01           O  
ATOM   3725  CB  VAL A 479     -29.702 -12.219 -23.662  1.00 26.46           C  
ATOM   3726  CG1 VAL A 479     -29.350 -13.506 -24.414  1.00 24.79           C  
ATOM   3727  CG2 VAL A 479     -28.586 -11.839 -22.724  1.00 28.55           C  
ATOM   3728  N   GLY A 480     -30.623 -11.551 -26.927  1.00 27.56           N  
ATOM   3729  CA  GLY A 480     -31.476 -12.017 -28.016  1.00 25.67           C  
ATOM   3730  C   GLY A 480     -32.277 -10.915 -28.676  1.00 26.91           C  
ATOM   3731  O   GLY A 480     -33.021 -11.167 -29.632  1.00 28.83           O  
ATOM   3732  N   TYR A 481     -32.125  -9.695 -28.154  1.00 25.66           N  
ATOM   3733  CA  TYR A 481     -32.867  -8.517 -28.601  1.00 22.86           C  
ATOM   3734  C   TYR A 481     -31.880  -7.444 -29.052  1.00 24.37           C  
ATOM   3735  O   TYR A 481     -32.023  -6.828 -30.123  1.00 22.99           O  
ATOM   3736  CB  TYR A 481     -33.724  -7.962 -27.455  1.00 22.11           C  
ATOM   3737  CG  TYR A 481     -34.909  -8.818 -27.034  1.00 25.80           C  
ATOM   3738  CD1 TYR A 481     -34.721 -10.019 -26.345  1.00 21.83           C  
ATOM   3739  CD2 TYR A 481     -36.224  -8.395 -27.276  1.00 24.99           C  
ATOM   3740  CE1 TYR A 481     -35.794 -10.793 -25.927  1.00 33.84           C  
ATOM   3741  CE2 TYR A 481     -37.311  -9.173 -26.864  1.00 30.77           C  
ATOM   3742  CZ  TYR A 481     -37.082 -10.369 -26.179  1.00 36.48           C  
ATOM   3743  OH  TYR A 481     -38.127 -11.160 -25.766  1.00 35.55           O  
ATOM   3744  N   HIS A 482     -30.857  -7.227 -28.235  1.00 20.01           N  
ATOM   3745  CA  HIS A 482     -29.802  -6.274 -28.584  1.00 26.67           C  
ATOM   3746  C   HIS A 482     -28.404  -6.901 -28.446  1.00 29.93           C  
ATOM   3747  O   HIS A 482     -27.696  -6.610 -27.472  1.00 26.85           O  
ATOM   3748  CB  HIS A 482     -29.893  -5.021 -27.707  1.00 22.21           C  
ATOM   3749  CG  HIS A 482     -31.297  -4.574 -27.408  1.00 37.79           C  
ATOM   3750  ND1 HIS A 482     -31.906  -4.797 -26.192  1.00 31.41           N  
ATOM   3751  CD2 HIS A 482     -32.203  -3.909 -28.164  1.00 33.51           C  
ATOM   3752  CE1 HIS A 482     -33.130  -4.298 -26.215  1.00 38.26           C  
ATOM   3753  NE2 HIS A 482     -33.334  -3.749 -27.400  1.00 32.96           N  
ATOM   3754  N   PRO A 483     -27.997  -7.752 -29.416  1.00 27.59           N  
ATOM   3755  CA  PRO A 483     -26.696  -8.438 -29.322  1.00 23.05           C  
ATOM   3756  C   PRO A 483     -25.536  -7.458 -29.150  1.00 26.61           C  
ATOM   3757  O   PRO A 483     -25.499  -6.409 -29.800  1.00 22.89           O  
ATOM   3758  CB  PRO A 483     -26.605  -9.198 -30.646  1.00 22.73           C  
ATOM   3759  CG  PRO A 483     -28.052  -9.424 -31.044  1.00 25.94           C  
ATOM   3760  CD  PRO A 483     -28.740  -8.161 -30.628  1.00 23.21           C  
ATOM   3761  N   PHE A 484     -24.612  -7.794 -28.252  1.00 25.20           N  
ATOM   3762  CA  PHE A 484     -23.731  -6.788 -27.685  1.00 26.30           C  
ATOM   3763  C   PHE A 484     -22.260  -7.039 -27.958  1.00 27.20           C  
ATOM   3764  O   PHE A 484     -21.738  -8.132 -27.716  1.00 26.91           O  
ATOM   3765  CB  PHE A 484     -23.991  -6.668 -26.169  1.00 29.94           C  
ATOM   3766  CG  PHE A 484     -23.318  -5.497 -25.529  1.00 25.89           C  
ATOM   3767  CD1 PHE A 484     -23.883  -4.233 -25.605  1.00 27.66           C  
ATOM   3768  CD2 PHE A 484     -22.130  -5.663 -24.812  1.00 29.77           C  
ATOM   3769  CE1 PHE A 484     -23.272  -3.149 -25.011  1.00 26.75           C  
ATOM   3770  CE2 PHE A 484     -21.509  -4.579 -24.221  1.00 32.38           C  
ATOM   3771  CZ  PHE A 484     -22.080  -3.314 -24.320  1.00 23.82           C  
ATOM   3772  N   GLY A 485     -21.601  -5.987 -28.430  1.00 29.01           N  
ATOM   3773  CA  GLY A 485     -20.184  -6.000 -28.774  1.00 28.74           C  
ATOM   3774  C   GLY A 485     -19.958  -4.876 -29.769  1.00 28.73           C  
ATOM   3775  O   GLY A 485     -20.912  -4.344 -30.328  1.00 22.52           O  
ATOM   3776  N   GLY A 486     -18.709  -4.495 -29.988  1.00 24.59           N  
ATOM   3777  CA  GLY A 486     -18.444  -3.303 -30.789  1.00 24.84           C  
ATOM   3778  C   GLY A 486     -17.081  -3.231 -31.430  1.00 24.42           C  
ATOM   3779  O   GLY A 486     -16.325  -4.199 -31.417  1.00 25.52           O  
ATOM   3780  N   PHE A 487     -16.754  -2.060 -31.965  1.00 24.23           N  
ATOM   3781  CA  PHE A 487     -15.609  -1.931 -32.860  1.00 30.21           C  
ATOM   3782  C   PHE A 487     -14.418  -1.265 -32.185  1.00 29.19           C  
ATOM   3783  O   PHE A 487     -14.493  -0.854 -31.022  1.00 30.95           O  
ATOM   3784  CB  PHE A 487     -15.962  -1.110 -34.122  1.00 31.66           C  
ATOM   3785  CG  PHE A 487     -17.350  -1.343 -34.678  1.00 30.22           C  
ATOM   3786  CD1 PHE A 487     -18.085  -0.260 -35.171  1.00 30.48           C  
ATOM   3787  CD2 PHE A 487     -17.897  -2.621 -34.779  1.00 21.44           C  
ATOM   3788  CE1 PHE A 487     -19.342  -0.449 -35.719  1.00 34.64           C  
ATOM   3789  CE2 PHE A 487     -19.167  -2.816 -35.315  1.00 24.38           C  
ATOM   3790  CZ  PHE A 487     -19.891  -1.739 -35.773  1.00 29.51           C  
ATOM   3791  N   LYS A 488     -13.330  -1.156 -32.949  1.00 25.97           N  
ATOM   3792  CA  LYS A 488     -12.166  -0.347 -32.598  1.00 28.06           C  
ATOM   3793  C   LYS A 488     -11.484  -0.877 -31.330  1.00 28.75           C  
ATOM   3794  O   LYS A 488     -11.197  -2.066 -31.249  1.00 33.62           O  
ATOM   3795  CB  LYS A 488     -12.541   1.152 -32.527  1.00 22.03           C  
ATOM   3796  CG  LYS A 488     -12.784   1.779 -33.931  1.00 30.19           C  
ATOM   3797  CD  LYS A 488     -13.787   2.942 -33.908  1.00 32.15           C  
ATOM   3798  CE  LYS A 488     -13.127   4.254 -33.517  1.00 29.54           C  
ATOM   3799  NZ  LYS A 488     -14.102   5.367 -33.270  1.00 37.41           N  
ATOM   3800  N   MET A 489     -11.246  -0.028 -30.339  1.00 27.66           N  
ATOM   3801  CA  MET A 489     -10.638  -0.518 -29.097  1.00 27.68           C  
ATOM   3802  C   MET A 489     -11.656  -1.082 -28.089  1.00 32.34           C  
ATOM   3803  O   MET A 489     -11.315  -1.362 -26.934  1.00 31.91           O  
ATOM   3804  CB  MET A 489      -9.709   0.528 -28.460  1.00 22.32           C  
ATOM   3805  CG  MET A 489      -8.488   0.908 -29.312  1.00 28.12           C  
ATOM   3806  SD  MET A 489      -7.418  -0.466 -29.816  1.00 36.89           S  
ATOM   3807  CE  MET A 489      -6.945  -1.038 -28.210  1.00 32.02           C  
ATOM   3808  N   SER A 490     -12.896  -1.272 -28.541  1.00 28.97           N  
ATOM   3809  CA  SER A 490     -13.870  -2.049 -27.788  1.00 27.45           C  
ATOM   3810  C   SER A 490     -13.696  -3.556 -27.958  1.00 25.97           C  
ATOM   3811  O   SER A 490     -14.238  -4.316 -27.171  1.00 31.71           O  
ATOM   3812  CB  SER A 490     -15.300  -1.624 -28.122  1.00 25.98           C  
ATOM   3813  OG  SER A 490     -15.434  -0.238 -27.903  1.00 29.25           O  
ATOM   3814  N   GLY A 491     -12.953  -4.004 -28.973  1.00 28.71           N  
ATOM   3815  CA  GLY A 491     -12.625  -5.439 -29.062  1.00 23.51           C  
ATOM   3816  C   GLY A 491     -12.913  -6.138 -30.376  1.00 22.90           C  
ATOM   3817  O   GLY A 491     -12.766  -5.541 -31.434  1.00 21.98           O  
ATOM   3818  N   THR A 492     -13.340  -7.402 -30.300  1.00 26.45           N  
ATOM   3819  CA  THR A 492     -13.448  -8.271 -31.485  1.00 27.85           C  
ATOM   3820  C   THR A 492     -14.824  -8.307 -32.137  1.00 27.40           C  
ATOM   3821  O   THR A 492     -15.048  -9.077 -33.082  1.00 29.85           O  
ATOM   3822  CB  THR A 492     -13.094  -9.733 -31.157  1.00 27.43           C  
ATOM   3823  OG1 THR A 492     -13.810 -10.152 -29.990  1.00 24.72           O  
ATOM   3824  CG2 THR A 492     -11.601  -9.913 -30.971  1.00 29.27           C  
ATOM   3825  N   ASP A 493     -15.733  -7.485 -31.624  1.00 25.30           N  
ATOM   3826  CA  ASP A 493     -17.117  -7.427 -32.067  1.00 27.12           C  
ATOM   3827  C   ASP A 493     -17.784  -8.804 -32.053  1.00 28.36           C  
ATOM   3828  O   ASP A 493     -18.391  -9.248 -33.041  1.00 29.14           O  
ATOM   3829  CB  ASP A 493     -17.245  -6.749 -33.440  1.00 24.28           C  
ATOM   3830  CG  ASP A 493     -18.662  -6.307 -33.725  1.00 31.33           C  
ATOM   3831  OD1 ASP A 493     -19.003  -6.085 -34.899  1.00 29.07           O  
ATOM   3832  OD2 ASP A 493     -19.449  -6.199 -32.766  1.00 23.94           O  
ATOM   3833  N   SER A 494     -17.642  -9.477 -30.922  1.00 25.88           N  
ATOM   3834  CA  SER A 494     -18.207 -10.801 -30.728  1.00 30.96           C  
ATOM   3835  C   SER A 494     -19.534 -10.564 -30.058  1.00 34.48           C  
ATOM   3836  O   SER A 494     -19.611 -10.275 -28.857  1.00 33.42           O  
ATOM   3837  CB  SER A 494     -17.294 -11.649 -29.862  1.00 35.92           C  
ATOM   3838  OG  SER A 494     -16.044 -11.825 -30.498  1.00 38.64           O  
ATOM   3839  N   LYS A 495     -20.581 -10.638 -30.865  1.00 27.49           N  
ATOM   3840  CA  LYS A 495     -21.891 -10.199 -30.436  1.00 29.85           C  
ATOM   3841  C   LYS A 495     -22.536 -11.223 -29.518  1.00 27.41           C  
ATOM   3842  O   LYS A 495     -23.215 -12.151 -29.978  1.00 30.20           O  
ATOM   3843  CB  LYS A 495     -22.755  -9.902 -31.660  1.00 31.70           C  
ATOM   3844  CG  LYS A 495     -22.328  -8.649 -32.400  1.00 26.10           C  
ATOM   3845  CD  LYS A 495     -22.648  -7.451 -31.548  1.00 16.96           C  
ATOM   3846  CE  LYS A 495     -23.106  -6.298 -32.400  1.00 26.66           C  
ATOM   3847  NZ  LYS A 495     -23.384  -5.177 -31.470  1.00 24.25           N  
ATOM   3848  N   ALA A 496     -22.266 -11.057 -28.222  1.00 27.81           N  
ATOM   3849  CA  ALA A 496     -22.853 -11.861 -27.155  1.00 24.94           C  
ATOM   3850  C   ALA A 496     -24.353 -11.676 -27.122  1.00 26.16           C  
ATOM   3851  O   ALA A 496     -24.858 -10.576 -27.361  1.00 23.23           O  
ATOM   3852  CB  ALA A 496     -22.232 -11.492 -25.790  1.00 24.55           C  
ATOM   3853  N   GLY A 497     -25.062 -12.767 -26.848  1.00 24.64           N  
ATOM   3854  CA  GLY A 497     -26.515 -12.765 -26.877  1.00 21.65           C  
ATOM   3855  C   GLY A 497     -27.060 -12.579 -28.282  1.00 26.96           C  
ATOM   3856  O   GLY A 497     -28.197 -12.156 -28.451  1.00 27.36           O  
ATOM   3857  N   GLY A 498     -26.244 -12.890 -29.287  1.00 25.08           N  
ATOM   3858  CA  GLY A 498     -26.686 -12.833 -30.667  1.00 19.80           C  
ATOM   3859  C   GLY A 498     -26.513 -14.148 -31.404  1.00 22.95           C  
ATOM   3860  O   GLY A 498     -25.936 -15.093 -30.859  1.00 22.25           O  
ATOM   3861  N   PRO A 499     -27.017 -14.219 -32.652  1.00 26.46           N  
ATOM   3862  CA  PRO A 499     -27.056 -15.482 -33.395  1.00 28.03           C  
ATOM   3863  C   PRO A 499     -25.711 -16.032 -33.879  1.00 25.82           C  
ATOM   3864  O   PRO A 499     -25.633 -17.210 -34.215  1.00 27.31           O  
ATOM   3865  CB  PRO A 499     -27.976 -15.168 -34.584  1.00 35.51           C  
ATOM   3866  CG  PRO A 499     -27.929 -13.684 -34.732  1.00 20.78           C  
ATOM   3867  CD  PRO A 499     -27.754 -13.147 -33.344  1.00 31.68           C  
ATOM   3868  N   ASP A 500     -24.677 -15.195 -33.937  1.00 24.20           N  
ATOM   3869  CA  ASP A 500     -23.335 -15.638 -34.355  1.00 26.66           C  
ATOM   3870  C   ASP A 500     -22.424 -16.109 -33.205  1.00 24.21           C  
ATOM   3871  O   ASP A 500     -21.330 -16.592 -33.461  1.00 30.45           O  
ATOM   3872  CB  ASP A 500     -22.607 -14.525 -35.130  1.00 20.48           C  
ATOM   3873  CG  ASP A 500     -23.355 -14.092 -36.394  1.00 30.89           C  
ATOM   3874  OD1 ASP A 500     -23.900 -14.947 -37.108  1.00 28.23           O  
ATOM   3875  OD2 ASP A 500     -23.385 -12.883 -36.683  1.00 29.18           O  
ATOM   3876  N   TYR A 501     -22.860 -15.960 -31.955  1.00 25.25           N  
ATOM   3877  CA  TYR A 501     -21.937 -16.086 -30.816  1.00 23.56           C  
ATOM   3878  C   TYR A 501     -21.432 -17.500 -30.554  1.00 25.84           C  
ATOM   3879  O   TYR A 501     -20.220 -17.691 -30.354  1.00 23.06           O  
ATOM   3880  CB  TYR A 501     -22.549 -15.472 -29.550  1.00 25.90           C  
ATOM   3881  CG  TYR A 501     -21.589 -15.186 -28.415  1.00 20.91           C  
ATOM   3882  CD1 TYR A 501     -20.649 -14.167 -28.502  1.00 19.93           C  
ATOM   3883  CD2 TYR A 501     -21.640 -15.932 -27.237  1.00 30.74           C  
ATOM   3884  CE1 TYR A 501     -19.786 -13.886 -27.443  1.00 28.60           C  
ATOM   3885  CE2 TYR A 501     -20.786 -15.663 -26.172  1.00 28.44           C  
ATOM   3886  CZ  TYR A 501     -19.857 -14.641 -26.283  1.00 31.86           C  
ATOM   3887  OH  TYR A 501     -19.018 -14.372 -25.231  1.00 34.86           O  
ATOM   3888  N   LEU A 502     -22.327 -18.487 -30.582  1.00 24.76           N  
ATOM   3889  CA  LEU A 502     -21.915 -19.882 -30.319  1.00 29.81           C  
ATOM   3890  C   LEU A 502     -20.899 -20.426 -31.335  1.00 29.48           C  
ATOM   3891  O   LEU A 502     -19.967 -21.133 -30.959  1.00 26.89           O  
ATOM   3892  CB  LEU A 502     -23.121 -20.832 -30.144  1.00 29.86           C  
ATOM   3893  CG  LEU A 502     -23.929 -20.688 -28.843  1.00 23.01           C  
ATOM   3894  CD1 LEU A 502     -24.683 -21.960 -28.469  1.00 19.72           C  
ATOM   3895  CD2 LEU A 502     -23.027 -20.321 -27.690  1.00 26.18           C  
ATOM   3896  N   ALA A 503     -21.038 -20.041 -32.603  1.00 25.34           N  
ATOM   3897  CA  ALA A 503     -20.184 -20.583 -33.649  1.00 26.16           C  
ATOM   3898  C   ALA A 503     -18.718 -20.141 -33.520  1.00 29.19           C  
ATOM   3899  O   ALA A 503     -17.824 -20.820 -34.039  1.00 26.19           O  
ATOM   3900  CB  ALA A 503     -20.746 -20.282 -35.048  1.00 30.93           C  
ATOM   3901  N   LEU A 504     -18.475 -19.043 -32.800  1.00 22.39           N  
ATOM   3902  CA  LEU A 504     -17.092 -18.598 -32.509  1.00 26.33           C  
ATOM   3903  C   LEU A 504     -16.326 -19.565 -31.606  1.00 24.47           C  
ATOM   3904  O   LEU A 504     -15.090 -19.562 -31.573  1.00 30.56           O  
ATOM   3905  CB  LEU A 504     -17.081 -17.204 -31.869  1.00 28.92           C  
ATOM   3906  CG  LEU A 504     -17.866 -16.083 -32.557  1.00 26.42           C  
ATOM   3907  CD1 LEU A 504     -17.966 -14.854 -31.637  1.00 28.80           C  
ATOM   3908  CD2 LEU A 504     -17.281 -15.716 -33.922  1.00 30.25           C  
ATOM   3909  N   HIS A 505     -17.083 -20.373 -30.873  1.00 24.83           N  
ATOM   3910  CA  HIS A 505     -16.572 -21.292 -29.888  1.00 29.88           C  
ATOM   3911  C   HIS A 505     -16.372 -22.685 -30.455  1.00 29.22           C  
ATOM   3912  O   HIS A 505     -15.967 -23.597 -29.726  1.00 26.99           O  
ATOM   3913  CB  HIS A 505     -17.557 -21.345 -28.711  1.00 27.68           C  
ATOM   3914  CG  HIS A 505     -17.726 -20.034 -28.010  1.00 24.80           C  
ATOM   3915  ND1 HIS A 505     -18.569 -19.041 -28.468  1.00 29.43           N  
ATOM   3916  CD2 HIS A 505     -17.165 -19.557 -26.873  1.00 35.28           C  
ATOM   3917  CE1 HIS A 505     -18.526 -18.015 -27.636  1.00 28.51           C  
ATOM   3918  NE2 HIS A 505     -17.669 -18.297 -26.668  1.00 33.12           N  
ATOM   3919  N   MET A 506     -16.648 -22.843 -31.755  1.00 24.90           N  
ATOM   3920  CA  MET A 506     -16.611 -24.140 -32.432  1.00 24.96           C  
ATOM   3921  C   MET A 506     -15.847 -24.100 -33.756  1.00 33.16           C  
ATOM   3922  O   MET A 506     -15.606 -23.023 -34.323  1.00 31.42           O  
ATOM   3923  CB  MET A 506     -18.047 -24.664 -32.680  1.00 27.32           C  
ATOM   3924  CG  MET A 506     -18.861 -24.910 -31.392  1.00 17.83           C  
ATOM   3925  SD  MET A 506     -20.509 -25.602 -31.614  1.00 28.86           S  
ATOM   3926  CE  MET A 506     -20.190 -27.358 -31.620  1.00 22.45           C  
ATOM   3927  N   GLN A 507     -15.484 -25.293 -34.237  1.00 33.85           N  
ATOM   3928  CA  GLN A 507     -14.782 -25.466 -35.495  1.00 30.18           C  
ATOM   3929  C   GLN A 507     -15.703 -26.176 -36.488  1.00 31.36           C  
ATOM   3930  O   GLN A 507     -16.214 -27.269 -36.204  1.00 28.28           O  
ATOM   3931  CB  GLN A 507     -13.484 -26.267 -35.269  1.00 34.18           C  
ATOM   3932  CG  GLN A 507     -12.286 -25.418 -34.808  1.00 33.59           C  
ATOM   3933  CD  GLN A 507     -11.032 -26.224 -34.409  1.00 43.86           C  
ATOM   3934  OE1 GLN A 507      -9.902 -25.749 -34.574  1.00 39.62           O  
ATOM   3935  NE2 GLN A 507     -11.230 -27.423 -33.865  1.00 27.38           N  
ATOM   3936  N   ALA A 508     -15.938 -25.544 -37.641  1.00 21.68           N  
ATOM   3937  CA  ALA A 508     -16.742 -26.160 -38.681  1.00 29.05           C  
ATOM   3938  C   ALA A 508     -16.019 -27.353 -39.292  1.00 26.21           C  
ATOM   3939  O   ALA A 508     -14.790 -27.347 -39.445  1.00 27.55           O  
ATOM   3940  CB  ALA A 508     -17.113 -25.165 -39.725  1.00 26.36           C  
ATOM   3941  N   LYS A 509     -16.777 -28.396 -39.601  1.00 27.88           N  
ATOM   3942  CA  LYS A 509     -16.198 -29.608 -40.200  1.00 22.86           C  
ATOM   3943  C   LYS A 509     -16.988 -29.986 -41.435  1.00 20.51           C  
ATOM   3944  O   LYS A 509     -18.212 -29.903 -41.429  1.00 22.77           O  
ATOM   3945  CB  LYS A 509     -16.215 -30.761 -39.192  1.00 21.10           C  
ATOM   3946  CG  LYS A 509     -15.409 -31.999 -39.647  1.00 21.99           C  
ATOM   3947  CD  LYS A 509     -15.024 -32.861 -38.453  1.00 23.90           C  
ATOM   3948  CE  LYS A 509     -14.638 -34.249 -38.914  1.00 20.16           C  
ATOM   3949  NZ  LYS A 509     -14.134 -35.113 -37.801  1.00 24.47           N  
ATOM   3950  N   THR A 510     -16.283 -30.397 -42.483  1.00 20.36           N  
ATOM   3951  CA  THR A 510     -16.896 -30.808 -43.739  1.00 25.69           C  
ATOM   3952  C   THR A 510     -16.630 -32.296 -43.994  1.00 25.85           C  
ATOM   3953  O   THR A 510     -15.477 -32.728 -44.079  1.00 24.65           O  
ATOM   3954  CB  THR A 510     -16.357 -29.967 -44.915  1.00 25.13           C  
ATOM   3955  OG1 THR A 510     -16.773 -28.612 -44.749  1.00 30.76           O  
ATOM   3956  CG2 THR A 510     -16.875 -30.485 -46.270  1.00 19.34           C  
ATOM   3957  N   VAL A 511     -17.702 -33.074 -44.079  1.00 24.62           N  
ATOM   3958  CA  VAL A 511     -17.595 -34.482 -44.448  1.00 27.59           C  
ATOM   3959  C   VAL A 511     -18.305 -34.756 -45.771  1.00 32.00           C  
ATOM   3960  O   VAL A 511     -19.412 -34.258 -46.023  1.00 32.57           O  
ATOM   3961  CB  VAL A 511     -18.036 -35.479 -43.317  1.00 28.48           C  
ATOM   3962  CG1 VAL A 511     -17.279 -35.190 -42.029  1.00 18.97           C  
ATOM   3963  CG2 VAL A 511     -19.551 -35.447 -43.065  1.00 28.85           C  
ATOM   3964  N   SER A 512     -17.630 -35.529 -46.612  1.00 28.15           N  
ATOM   3965  CA  SER A 512     -18.073 -35.813 -47.970  1.00 32.41           C  
ATOM   3966  C   SER A 512     -17.905 -37.293 -48.313  1.00 31.13           C  
ATOM   3967  O   SER A 512     -16.785 -37.782 -48.443  1.00 32.08           O  
ATOM   3968  CB  SER A 512     -17.288 -34.964 -48.969  1.00 28.59           C  
ATOM   3969  OG  SER A 512     -17.790 -35.149 -50.292  1.00 29.59           O  
ATOM   3970  N   GLU A 513     -19.017 -38.005 -48.455  1.00 34.45           N  
ATOM   3971  CA  GLU A 513     -18.958 -39.404 -48.869  1.00 34.94           C  
ATOM   3972  C   GLU A 513     -19.276 -39.535 -50.353  1.00 38.76           C  
ATOM   3973  O   GLU A 513     -20.343 -39.117 -50.803  1.00 41.22           O  
ATOM   3974  CB  GLU A 513     -19.896 -40.280 -48.029  1.00 32.56           C  
ATOM   3975  CG  GLU A 513     -20.095 -41.672 -48.608  1.00 41.39           C  
ATOM   3976  CD  GLU A 513     -20.331 -42.740 -47.572  1.00 55.79           C  
ATOM   3977  OE1 GLU A 513     -20.699 -42.394 -46.424  1.00 45.02           O  
ATOM   3978  OE2 GLU A 513     -20.147 -43.932 -47.923  1.00 41.18           O  
ATOM   3979  N   MET A 514     -18.338 -40.097 -51.109  1.00 37.73           N  
ATOM   3980  CA  MET A 514     -18.575 -40.406 -52.513  1.00 39.39           C  
ATOM   3981  C   MET A 514     -19.108 -41.826 -52.644  1.00 39.41           C  
ATOM   3982  O   MET A 514     -18.482 -42.772 -52.165  1.00 43.44           O  
ATOM   3983  CB  MET A 514     -17.289 -40.238 -53.324  1.00 34.88           C  
ATOM   3984  CG  MET A 514     -17.419 -40.682 -54.783  1.00 45.70           C  
ATOM   3985  SD  MET A 514     -16.523 -39.612 -55.909  1.00 57.50           S  
ATOM   3986  CE  MET A 514     -17.590 -38.171 -55.896  1.00 57.97           C  
ATOM   3987  N   TYR A 515     -20.263 -41.967 -53.289  1.00 43.13           N  
ATOM   3988  CA  TYR A 515     -20.902 -43.276 -53.445  1.00 47.99           C  
ATOM   3989  C   TYR A 515     -20.376 -44.047 -54.650  1.00 49.20           C  
ATOM   3990  O   TYR A 515     -19.900 -45.173 -54.505  1.00 54.57           O  
ATOM   3991  CB  TYR A 515     -22.420 -43.133 -53.535  1.00 51.65           C  
ATOM   3992  CG  TYR A 515     -23.058 -42.559 -52.294  1.00 54.04           C  
ATOM   3993  CD1 TYR A 515     -23.850 -41.411 -52.364  1.00 61.79           C  
ATOM   3994  CD2 TYR A 515     -22.870 -43.161 -51.047  1.00 64.39           C  
ATOM   3995  CE1 TYR A 515     -24.442 -40.878 -51.222  1.00 66.68           C  
ATOM   3996  CE2 TYR A 515     -23.455 -42.637 -49.900  1.00 64.42           C  
ATOM   3997  CZ  TYR A 515     -24.238 -41.498 -49.996  1.00 67.90           C  
ATOM   3998  OH  TYR A 515     -24.817 -40.985 -48.865  1.00 74.22           O  
ATOM   4238  N   MET B   1     -33.343 -12.753 -57.673  1.00 53.34           N  
ATOM   4239  CA  MET B   1     -33.167 -12.403 -59.116  1.00 57.29           C  
ATOM   4240  C   MET B   1     -32.107 -13.293 -59.783  1.00 57.15           C  
ATOM   4241  O   MET B   1     -32.332 -13.811 -60.881  1.00 60.48           O  
ATOM   4242  CB  MET B   1     -32.817 -10.914 -59.268  1.00 54.12           C  
ATOM   4243  CG  MET B   1     -32.617 -10.432 -60.696  1.00 56.68           C  
ATOM   4244  SD  MET B   1     -34.132 -10.010 -61.592  1.00 72.09           S  
ATOM   4245  CE  MET B   1     -33.438  -9.278 -63.072  1.00 71.56           C  
ATOM   4246  N   LEU B   2     -30.961 -13.465 -59.120  1.00 53.54           N  
ATOM   4247  CA  LEU B   2     -29.876 -14.302 -59.648  1.00 48.04           C  
ATOM   4248  C   LEU B   2     -30.214 -15.784 -59.526  1.00 46.82           C  
ATOM   4249  O   LEU B   2     -30.761 -16.213 -58.506  1.00 49.80           O  
ATOM   4250  CB  LEU B   2     -28.553 -14.017 -58.931  1.00 47.41           C  
ATOM   4251  CG  LEU B   2     -27.594 -12.926 -59.421  1.00 48.72           C  
ATOM   4252  CD1 LEU B   2     -26.375 -12.876 -58.515  1.00 45.14           C  
ATOM   4253  CD2 LEU B   2     -27.158 -13.151 -60.871  1.00 60.61           C  
ATOM   4254  N   GLN B   3     -29.893 -16.549 -60.572  1.00 41.01           N  
ATOM   4255  CA  GLN B   3     -30.121 -18.002 -60.600  1.00 43.22           C  
ATOM   4256  C   GLN B   3     -29.262 -18.688 -59.536  1.00 42.17           C  
ATOM   4257  O   GLN B   3     -28.162 -18.205 -59.244  1.00 39.03           O  
ATOM   4258  CB  GLN B   3     -29.775 -18.573 -61.980  1.00 45.95           C  
ATOM   4259  CG  GLN B   3     -30.688 -18.116 -63.105  1.00 53.69           C  
ATOM   4260  CD  GLN B   3     -30.534 -18.969 -64.347  1.00 70.07           C  
ATOM   4261  OE1 GLN B   3     -30.669 -20.194 -64.295  1.00 73.70           O  
ATOM   4262  NE2 GLN B   3     -30.254 -18.326 -65.477  1.00 71.40           N  
ATOM   4263  N   PRO B   4     -29.757 -19.803 -58.948  1.00 42.27           N  
ATOM   4264  CA  PRO B   4     -29.000 -20.449 -57.867  1.00 40.20           C  
ATOM   4265  C   PRO B   4     -27.594 -20.889 -58.298  1.00 38.30           C  
ATOM   4266  O   PRO B   4     -27.372 -21.220 -59.476  1.00 38.21           O  
ATOM   4267  CB  PRO B   4     -29.864 -21.662 -57.508  1.00 41.25           C  
ATOM   4268  CG  PRO B   4     -31.249 -21.294 -57.950  1.00 41.50           C  
ATOM   4269  CD  PRO B   4     -31.035 -20.503 -59.207  1.00 46.47           C  
ATOM   4270  N   TYR B   5     -26.659 -20.841 -57.351  1.00 33.91           N  
ATOM   4271  CA  TYR B   5     -25.264 -21.210 -57.581  1.00 29.42           C  
ATOM   4272  C   TYR B   5     -25.124 -22.693 -57.919  1.00 35.78           C  
ATOM   4273  O   TYR B   5     -25.787 -23.538 -57.328  1.00 35.44           O  
ATOM   4274  CB  TYR B   5     -24.404 -20.874 -56.337  1.00 34.91           C  
ATOM   4275  CG  TYR B   5     -23.004 -21.462 -56.381  1.00 34.75           C  
ATOM   4276  CD1 TYR B   5     -21.968 -20.794 -57.036  1.00 27.49           C  
ATOM   4277  CD2 TYR B   5     -22.726 -22.710 -55.801  1.00 25.74           C  
ATOM   4278  CE1 TYR B   5     -20.690 -21.346 -57.109  1.00 27.17           C  
ATOM   4279  CE2 TYR B   5     -21.462 -23.274 -55.883  1.00 30.49           C  
ATOM   4280  CZ  TYR B   5     -20.445 -22.582 -56.525  1.00 29.76           C  
ATOM   4281  OH  TYR B   5     -19.182 -23.137 -56.585  1.00 32.86           O  
ATOM   4282  N   LYS B   6     -24.264 -22.988 -58.889  1.00 37.38           N  
ATOM   4283  CA  LYS B   6     -23.679 -24.315 -59.053  1.00 39.08           C  
ATOM   4284  C   LYS B   6     -22.256 -24.122 -59.556  1.00 42.18           C  
ATOM   4285  O   LYS B   6     -21.914 -23.058 -60.106  1.00 35.29           O  
ATOM   4286  CB  LYS B   6     -24.497 -25.213 -59.983  1.00 43.75           C  
ATOM   4287  CG  LYS B   6     -24.604 -24.760 -61.433  1.00 55.35           C  
ATOM   4288  CD  LYS B   6     -25.638 -25.601 -62.191  1.00 63.02           C  
ATOM   4289  CE  LYS B   6     -25.156 -27.027 -62.476  1.00 70.35           C  
ATOM   4290  NZ  LYS B   6     -24.316 -27.115 -63.708  1.00 71.44           N  
ATOM   4291  N   HIS B   7     -21.421 -25.131 -59.345  1.00 38.28           N  
ATOM   4292  CA  HIS B   7     -20.024 -25.021 -59.721  1.00 41.55           C  
ATOM   4293  C   HIS B   7     -19.854 -25.002 -61.241  1.00 38.42           C  
ATOM   4294  O   HIS B   7     -20.679 -25.555 -61.980  1.00 33.96           O  
ATOM   4295  CB  HIS B   7     -19.177 -26.115 -59.062  1.00 40.30           C  
ATOM   4296  CG  HIS B   7     -19.200 -27.424 -59.784  1.00 43.07           C  
ATOM   4297  ND1 HIS B   7     -18.124 -27.893 -60.507  1.00 38.53           N  
ATOM   4298  CD2 HIS B   7     -20.166 -28.366 -59.891  1.00 45.99           C  
ATOM   4299  CE1 HIS B   7     -18.425 -29.070 -61.025  1.00 40.36           C  
ATOM   4300  NE2 HIS B   7     -19.661 -29.377 -60.672  1.00 45.91           N  
ATOM   4301  N   GLU B   8     -18.811 -24.303 -61.683  1.00 34.01           N  
ATOM   4302  CA  GLU B   8     -18.444 -24.238 -63.085  1.00 35.21           C  
ATOM   4303  C   GLU B   8     -17.995 -25.637 -63.492  1.00 35.95           C  
ATOM   4304  O   GLU B   8     -17.115 -26.212 -62.835  1.00 36.33           O  
ATOM   4305  CB  GLU B   8     -17.294 -23.246 -63.276  1.00 30.99           C  
ATOM   4306  CG  GLU B   8     -16.765 -23.136 -64.714  1.00 23.52           C  
ATOM   4307  CD  GLU B   8     -17.663 -22.353 -65.645  1.00 34.15           C  
ATOM   4308  OE1 GLU B   8     -18.522 -21.572 -65.178  1.00 39.23           O  
ATOM   4309  OE2 GLU B   8     -17.506 -22.521 -66.865  1.00 39.08           O  
ATOM   4310  N   PRO B   9     -18.609 -26.200 -64.551  1.00 37.16           N  
ATOM   4311  CA  PRO B   9     -18.205 -27.535 -65.011  1.00 37.49           C  
ATOM   4312  C   PRO B   9     -16.724 -27.589 -65.373  1.00 31.44           C  
ATOM   4313  O   PRO B   9     -16.172 -26.603 -65.882  1.00 33.71           O  
ATOM   4314  CB  PRO B   9     -19.073 -27.763 -66.256  1.00 38.93           C  
ATOM   4315  CG  PRO B   9     -20.265 -26.874 -66.060  1.00 45.46           C  
ATOM   4316  CD  PRO B   9     -19.735 -25.661 -65.339  1.00 42.26           C  
ATOM   4317  N   PHE B  10     -16.080 -28.714 -65.067  1.00 33.03           N  
ATOM   4318  CA  PHE B  10     -14.712 -28.954 -65.518  1.00 33.62           C  
ATOM   4319  C   PHE B  10     -14.722 -29.325 -67.006  1.00 34.29           C  
ATOM   4320  O   PHE B  10     -15.704 -29.873 -67.494  1.00 39.94           O  
ATOM   4321  CB  PHE B  10     -14.050 -30.061 -64.707  1.00 36.44           C  
ATOM   4322  CG  PHE B  10     -13.998 -29.789 -63.225  1.00 42.59           C  
ATOM   4323  CD1 PHE B  10     -13.177 -28.788 -62.711  1.00 43.53           C  
ATOM   4324  CD2 PHE B  10     -14.757 -30.549 -62.346  1.00 43.18           C  
ATOM   4325  CE1 PHE B  10     -13.128 -28.540 -61.332  1.00 44.08           C  
ATOM   4326  CE2 PHE B  10     -14.711 -30.315 -60.971  1.00 44.71           C  
ATOM   4327  CZ  PHE B  10     -13.891 -29.308 -60.465  1.00 48.71           C  
ATOM   4328  N   THR B  11     -13.632 -29.017 -67.707  1.00 34.96           N  
ATOM   4329  CA  THR B  11     -13.535 -29.248 -69.159  1.00 37.53           C  
ATOM   4330  C   THR B  11     -13.240 -30.718 -69.459  1.00 37.71           C  
ATOM   4331  O   THR B  11     -12.305 -31.294 -68.903  1.00 38.25           O  
ATOM   4332  CB  THR B  11     -12.439 -28.361 -69.825  1.00 29.26           C  
ATOM   4333  OG1 THR B  11     -12.644 -26.990 -69.492  1.00 31.60           O  
ATOM   4334  CG2 THR B  11     -12.456 -28.499 -71.360  1.00 29.23           C  
ATOM   4335  N   ASP B  12     -14.056 -31.307 -70.328  1.00 41.37           N  
ATOM   4336  CA  ASP B  12     -13.862 -32.673 -70.805  1.00 45.61           C  
ATOM   4337  C   ASP B  12     -12.805 -32.705 -71.918  1.00 48.84           C  
ATOM   4338  O   ASP B  12     -13.100 -32.394 -73.072  1.00 47.82           O  
ATOM   4339  CB  ASP B  12     -15.196 -33.213 -71.328  1.00 41.05           C  
ATOM   4340  CG  ASP B  12     -15.158 -34.702 -71.639  1.00 44.39           C  
ATOM   4341  OD1 ASP B  12     -16.217 -35.235 -72.035  1.00 49.55           O  
ATOM   4342  OD2 ASP B  12     -14.094 -35.343 -71.491  1.00 41.77           O  
ATOM   4343  N   PHE B  13     -11.583 -33.108 -71.581  1.00 47.99           N  
ATOM   4344  CA  PHE B  13     -10.493 -33.069 -72.562  1.00 46.23           C  
ATOM   4345  C   PHE B  13     -10.415 -34.287 -73.489  1.00 47.58           C  
ATOM   4346  O   PHE B  13      -9.507 -34.371 -74.315  1.00 46.03           O  
ATOM   4347  CB  PHE B  13      -9.137 -32.779 -71.899  1.00 44.28           C  
ATOM   4348  CG  PHE B  13      -8.973 -31.348 -71.453  1.00 45.59           C  
ATOM   4349  CD1 PHE B  13      -8.706 -31.047 -70.121  1.00 34.26           C  
ATOM   4350  CD2 PHE B  13      -9.106 -30.299 -72.359  1.00 42.52           C  
ATOM   4351  CE1 PHE B  13      -8.561 -29.723 -69.696  1.00 29.46           C  
ATOM   4352  CE2 PHE B  13      -8.957 -28.976 -71.942  1.00 33.41           C  
ATOM   4353  CZ  PHE B  13      -8.693 -28.696 -70.597  1.00 35.00           C  
ATOM   4354  N   THR B  14     -11.371 -35.209 -73.367  1.00 50.00           N  
ATOM   4355  CA  THR B  14     -11.508 -36.306 -74.337  1.00 50.63           C  
ATOM   4356  C   THR B  14     -12.312 -35.891 -75.573  1.00 52.21           C  
ATOM   4357  O   THR B  14     -12.330 -36.606 -76.577  1.00 53.39           O  
ATOM   4358  CB  THR B  14     -12.163 -37.547 -73.729  1.00 49.96           C  
ATOM   4359  OG1 THR B  14     -13.490 -37.222 -73.298  1.00 56.32           O  
ATOM   4360  CG2 THR B  14     -11.339 -38.083 -72.560  1.00 44.35           C  
ATOM   4361  N   VAL B  15     -12.993 -34.751 -75.483  1.00 53.76           N  
ATOM   4362  CA  VAL B  15     -13.688 -34.154 -76.621  1.00 50.62           C  
ATOM   4363  C   VAL B  15     -12.661 -33.331 -77.397  1.00 52.93           C  
ATOM   4364  O   VAL B  15     -12.055 -32.417 -76.838  1.00 56.75           O  
ATOM   4365  CB  VAL B  15     -14.848 -33.235 -76.151  1.00 51.37           C  
ATOM   4366  CG1 VAL B  15     -15.536 -32.548 -77.331  1.00 45.26           C  
ATOM   4367  CG2 VAL B  15     -15.854 -34.020 -75.326  1.00 45.11           C  
ATOM   4368  N   GLU B  16     -12.468 -33.666 -78.675  1.00 48.26           N  
ATOM   4369  CA  GLU B  16     -11.450 -33.035 -79.528  1.00 46.69           C  
ATOM   4370  C   GLU B  16     -11.587 -31.518 -79.633  1.00 43.62           C  
ATOM   4371  O   GLU B  16     -10.585 -30.808 -79.627  1.00 45.78           O  
ATOM   4372  CB  GLU B  16     -11.442 -33.679 -80.927  1.00 47.27           C  
ATOM   4373  CG  GLU B  16     -10.534 -33.008 -81.982  1.00 58.24           C  
ATOM   4374  CD  GLU B  16      -9.049 -32.981 -81.611  1.00 64.75           C  
ATOM   4375  OE1 GLU B  16      -8.383 -31.969 -81.924  1.00 63.53           O  
ATOM   4376  OE2 GLU B  16      -8.543 -33.963 -81.017  1.00 73.53           O  
ATOM   4377  N   ALA B  17     -12.824 -31.029 -79.712  1.00 44.20           N  
ATOM   4378  CA  ALA B  17     -13.085 -29.593 -79.808  1.00 45.89           C  
ATOM   4379  C   ALA B  17     -12.614 -28.827 -78.559  1.00 44.21           C  
ATOM   4380  O   ALA B  17     -12.235 -27.660 -78.651  1.00 43.89           O  
ATOM   4381  CB  ALA B  17     -14.570 -29.330 -80.094  1.00 43.27           C  
ATOM   4382  N   ASN B  18     -12.631 -29.497 -77.405  1.00 47.04           N  
ATOM   4383  CA  ASN B  18     -12.044 -28.961 -76.176  1.00 41.50           C  
ATOM   4384  C   ASN B  18     -10.510 -28.876 -76.220  1.00 40.44           C  
ATOM   4385  O   ASN B  18      -9.943 -27.840 -75.854  1.00 38.69           O  
ATOM   4386  CB  ASN B  18     -12.520 -29.758 -74.951  1.00 46.11           C  
ATOM   4387  CG  ASN B  18     -13.992 -29.512 -74.618  1.00 41.35           C  
ATOM   4388  OD1 ASN B  18     -14.575 -28.500 -75.015  1.00 48.97           O  
ATOM   4389  ND2 ASN B  18     -14.597 -30.440 -73.884  1.00 45.78           N  
ATOM   4390  N   ARG B  19      -9.856 -29.952 -76.675  1.00 39.21           N  
ATOM   4391  CA  ARG B  19      -8.398 -29.980 -76.900  1.00 43.91           C  
ATOM   4392  C   ARG B  19      -7.951 -28.880 -77.851  1.00 41.69           C  
ATOM   4393  O   ARG B  19      -6.959 -28.202 -77.603  1.00 43.65           O  
ATOM   4394  CB  ARG B  19      -7.949 -31.308 -77.517  1.00 44.59           C  
ATOM   4395  CG  ARG B  19      -8.163 -32.537 -76.686  1.00 47.79           C  
ATOM   4396  CD  ARG B  19      -8.028 -33.782 -77.565  1.00 59.53           C  
ATOM   4397  NE  ARG B  19      -8.245 -35.013 -76.808  1.00 62.29           N  
ATOM   4398  CZ  ARG B  19      -8.452 -36.211 -77.349  1.00 71.06           C  
ATOM   4399  NH1 ARG B  19      -8.481 -36.363 -78.668  1.00 74.91           N  
ATOM   4400  NH2 ARG B  19      -8.639 -37.263 -76.561  1.00 70.02           N  
ATOM   4401  N   LYS B  20      -8.688 -28.743 -78.952  1.00 45.71           N  
ATOM   4402  CA  LYS B  20      -8.426 -27.741 -79.977  1.00 45.01           C  
ATOM   4403  C   LYS B  20      -8.539 -26.331 -79.389  1.00 41.03           C  
ATOM   4404  O   LYS B  20      -7.627 -25.525 -79.557  1.00 40.32           O  
ATOM   4405  CB  LYS B  20      -9.372 -27.961 -81.170  1.00 44.39           C  
ATOM   4406  CG  LYS B  20      -9.553 -26.793 -82.124  1.00 49.56           C  
ATOM   4407  CD  LYS B  20     -10.834 -26.986 -82.943  1.00 55.73           C  
ATOM   4408  CE  LYS B  20     -11.352 -25.681 -83.551  1.00 57.28           C  
ATOM   4409  NZ  LYS B  20     -10.873 -25.441 -84.944  1.00 47.46           N  
ATOM   4410  N   ALA B  21      -9.635 -26.052 -78.682  1.00 36.29           N  
ATOM   4411  CA  ALA B  21      -9.796 -24.764 -77.990  1.00 38.64           C  
ATOM   4412  C   ALA B  21      -8.655 -24.492 -76.998  1.00 35.04           C  
ATOM   4413  O   ALA B  21      -8.096 -23.397 -76.995  1.00 30.72           O  
ATOM   4414  CB  ALA B  21     -11.151 -24.676 -77.305  1.00 37.21           C  
ATOM   4415  N   PHE B  22      -8.278 -25.503 -76.213  1.00 36.72           N  
ATOM   4416  CA  PHE B  22      -7.197 -25.362 -75.218  1.00 37.05           C  
ATOM   4417  C   PHE B  22      -5.829 -25.155 -75.857  1.00 37.77           C  
ATOM   4418  O   PHE B  22      -5.055 -24.323 -75.384  1.00 33.22           O  
ATOM   4419  CB  PHE B  22      -7.151 -26.556 -74.261  1.00 40.74           C  
ATOM   4420  CG  PHE B  22      -6.480 -26.258 -72.933  1.00 33.24           C  
ATOM   4421  CD1 PHE B  22      -7.240 -25.864 -71.833  1.00 32.41           C  
ATOM   4422  CD2 PHE B  22      -5.102 -26.379 -72.780  1.00 27.76           C  
ATOM   4423  CE1 PHE B  22      -6.641 -25.604 -70.589  1.00 33.09           C  
ATOM   4424  CE2 PHE B  22      -4.478 -26.118 -71.538  1.00 33.88           C  
ATOM   4425  CZ  PHE B  22      -5.256 -25.723 -70.437  1.00 27.72           C  
ATOM   4426  N   GLU B  23      -5.528 -25.905 -76.919  1.00 37.39           N  
ATOM   4427  CA  GLU B  23      -4.262 -25.704 -77.646  1.00 40.95           C  
ATOM   4428  C   GLU B  23      -4.096 -24.315 -78.269  1.00 35.39           C  
ATOM   4429  O   GLU B  23      -2.980 -23.788 -78.302  1.00 38.44           O  
ATOM   4430  CB  GLU B  23      -4.034 -26.777 -78.709  1.00 40.33           C  
ATOM   4431  CG  GLU B  23      -2.783 -27.601 -78.459  1.00 47.90           C  
ATOM   4432  CD  GLU B  23      -3.080 -29.012 -78.015  1.00 58.54           C  
ATOM   4433  OE1 GLU B  23      -4.265 -29.417 -78.038  1.00 68.05           O  
ATOM   4434  OE2 GLU B  23      -2.119 -29.728 -77.651  1.00 54.96           O  
ATOM   4435  N   GLU B  24      -5.194 -23.739 -78.763  1.00 34.14           N  
ATOM   4436  CA  GLU B  24      -5.195 -22.347 -79.260  1.00 35.35           C  
ATOM   4437  C   GLU B  24      -4.926 -21.297 -78.170  1.00 35.01           C  
ATOM   4438  O   GLU B  24      -4.257 -20.291 -78.417  1.00 33.89           O  
ATOM   4439  CB  GLU B  24      -6.502 -22.034 -80.003  1.00 44.71           C  
ATOM   4440  CG  GLU B  24      -6.606 -22.705 -81.386  1.00 46.10           C  
ATOM   4441  CD  GLU B  24      -8.035 -22.831 -81.901  1.00 63.50           C  
ATOM   4442  OE1 GLU B  24      -8.206 -23.128 -83.108  1.00 57.96           O  
ATOM   4443  OE2 GLU B  24      -8.985 -22.647 -81.105  1.00 65.48           O  
ATOM   4444  N   ALA B  25      -5.430 -21.543 -76.963  1.00 35.28           N  
ATOM   4445  CA  ALA B  25      -5.190 -20.660 -75.824  1.00 35.22           C  
ATOM   4446  C   ALA B  25      -3.721 -20.656 -75.389  1.00 35.40           C  
ATOM   4447  O   ALA B  25      -3.186 -19.600 -75.038  1.00 34.52           O  
ATOM   4448  CB  ALA B  25      -6.071 -21.049 -74.670  1.00 34.01           C  
ATOM   4449  N   LEU B  26      -3.095 -21.839 -75.413  1.00 36.75           N  
ATOM   4450  CA  LEU B  26      -1.663 -22.001 -75.144  1.00 39.09           C  
ATOM   4451  C   LEU B  26      -0.806 -21.244 -76.157  1.00 34.72           C  
ATOM   4452  O   LEU B  26       0.187 -20.630 -75.783  1.00 38.51           O  
ATOM   4453  CB  LEU B  26      -1.259 -23.479 -75.138  1.00 32.40           C  
ATOM   4454  CG  LEU B  26      -1.768 -24.414 -74.037  1.00 37.80           C  
ATOM   4455  CD1 LEU B  26      -1.525 -25.851 -74.455  1.00 34.42           C  
ATOM   4456  CD2 LEU B  26      -1.132 -24.125 -72.656  1.00 21.17           C  
ATOM   4457  N   GLY B  27      -1.200 -21.299 -77.428  1.00 39.42           N  
ATOM   4458  CA  GLY B  27      -0.565 -20.508 -78.488  1.00 39.29           C  
ATOM   4459  C   GLY B  27      -0.665 -19.009 -78.244  1.00 40.13           C  
ATOM   4460  O   GLY B  27       0.339 -18.295 -78.347  1.00 44.38           O  
ATOM   4461  N   LEU B  28      -1.869 -18.549 -77.893  1.00 40.79           N  
ATOM   4462  CA  LEU B  28      -2.135 -17.141 -77.540  1.00 42.21           C  
ATOM   4463  C   LEU B  28      -1.290 -16.632 -76.373  1.00 43.19           C  
ATOM   4464  O   LEU B  28      -0.710 -15.545 -76.446  1.00 44.96           O  
ATOM   4465  CB  LEU B  28      -3.620 -16.921 -77.214  1.00 41.25           C  
ATOM   4466  CG  LEU B  28      -4.588 -16.308 -78.237  1.00 51.66           C  
ATOM   4467  CD1 LEU B  28      -6.000 -16.210 -77.647  1.00 52.99           C  
ATOM   4468  CD2 LEU B  28      -4.129 -14.934 -78.716  1.00 44.16           C  
ATOM   4469  N   VAL B  29      -1.223 -17.424 -75.304  1.00 39.77           N  
ATOM   4470  CA  VAL B  29      -0.441 -17.060 -74.133  1.00 36.73           C  
ATOM   4471  C   VAL B  29       1.064 -17.097 -74.431  1.00 35.48           C  
ATOM   4472  O   VAL B  29       1.802 -16.214 -73.981  1.00 36.44           O  
ATOM   4473  CB  VAL B  29      -0.841 -17.925 -72.884  1.00 38.55           C  
ATOM   4474  CG1 VAL B  29       0.194 -17.833 -71.780  1.00 34.00           C  
ATOM   4475  CG2 VAL B  29      -2.207 -17.495 -72.351  1.00 36.45           C  
ATOM   4476  N   GLU B  30       1.506 -18.084 -75.215  1.00 36.37           N  
ATOM   4477  CA  GLU B  30       2.923 -18.186 -75.634  1.00 39.14           C  
ATOM   4478  C   GLU B  30       3.445 -16.940 -76.384  1.00 39.49           C  
ATOM   4479  O   GLU B  30       4.610 -16.558 -76.224  1.00 45.78           O  
ATOM   4480  CB  GLU B  30       3.159 -19.452 -76.473  1.00 43.29           C  
ATOM   4481  CG  GLU B  30       4.609 -19.928 -76.502  1.00 57.94           C  
ATOM   4482  CD  GLU B  30       4.805 -21.204 -77.311  1.00 70.00           C  
ATOM   4483  OE1 GLU B  30       3.975 -21.486 -78.207  1.00 75.20           O  
ATOM   4484  OE2 GLU B  30       5.797 -21.924 -77.053  1.00 70.50           O  
ATOM   4485  N   LYS B  31       2.577 -16.309 -77.178  1.00 38.41           N  
ATOM   4486  CA  LYS B  31       2.906 -15.062 -77.884  1.00 41.91           C  
ATOM   4487  C   LYS B  31       3.075 -13.879 -76.935  1.00 44.58           C  
ATOM   4488  O   LYS B  31       3.753 -12.907 -77.267  1.00 44.48           O  
ATOM   4489  CB  LYS B  31       1.826 -14.707 -78.913  1.00 39.34           C  
ATOM   4490  CG  LYS B  31       1.762 -15.627 -80.116  1.00 39.77           C  
ATOM   4491  CD  LYS B  31       0.422 -15.503 -80.838  1.00 40.27           C  
ATOM   4492  CE  LYS B  31       0.074 -16.801 -81.565  1.00 51.61           C  
ATOM   4493  NZ  LYS B  31      -1.399 -16.953 -81.803  1.00 45.26           N  
ATOM   4494  N   GLU B  32       2.453 -13.963 -75.761  1.00 43.91           N  
ATOM   4495  CA  GLU B  32       2.414 -12.837 -74.827  1.00 40.92           C  
ATOM   4496  C   GLU B  32       3.448 -12.900 -73.711  1.00 39.82           C  
ATOM   4497  O   GLU B  32       3.410 -12.081 -72.789  1.00 45.06           O  
ATOM   4498  CB  GLU B  32       1.008 -12.687 -74.239  1.00 43.83           C  
ATOM   4499  CG  GLU B  32      -0.044 -12.236 -75.259  1.00 51.38           C  
ATOM   4500  CD  GLU B  32      -1.473 -12.401 -74.756  1.00 65.93           C  
ATOM   4501  OE1 GLU B  32      -1.777 -11.945 -73.628  1.00 56.66           O  
ATOM   4502  OE2 GLU B  32      -2.296 -12.979 -75.500  1.00 67.29           O  
ATOM   4503  N   LEU B  33       4.378 -13.852 -73.800  1.00 36.62           N  
ATOM   4504  CA  LEU B  33       5.381 -14.061 -72.754  1.00 36.13           C  
ATOM   4505  C   LEU B  33       6.431 -12.948 -72.727  1.00 38.40           C  
ATOM   4506  O   LEU B  33       6.683 -12.294 -73.739  1.00 39.85           O  
ATOM   4507  CB  LEU B  33       6.075 -15.422 -72.919  1.00 36.81           C  
ATOM   4508  CG  LEU B  33       5.240 -16.712 -72.919  1.00 38.96           C  
ATOM   4509  CD1 LEU B  33       6.084 -17.893 -73.411  1.00 40.81           C  
ATOM   4510  CD2 LEU B  33       4.634 -17.005 -71.552  1.00 46.44           C  
ATOM   4511  N   GLY B  34       7.030 -12.737 -71.558  1.00 36.31           N  
ATOM   4512  CA  GLY B  34       8.099 -11.756 -71.400  1.00 34.53           C  
ATOM   4513  C   GLY B  34       7.654 -10.306 -71.433  1.00 38.08           C  
ATOM   4514  O   GLY B  34       8.443  -9.426 -71.778  1.00 44.17           O  
ATOM   4515  N   LYS B  35       6.396 -10.045 -71.080  1.00 36.90           N  
ATOM   4516  CA  LYS B  35       5.914  -8.666 -70.987  1.00 33.70           C  
ATOM   4517  C   LYS B  35       6.225  -8.027 -69.623  1.00 36.92           C  
ATOM   4518  O   LYS B  35       6.623  -8.705 -68.661  1.00 35.96           O  
ATOM   4519  CB  LYS B  35       4.420  -8.569 -71.313  1.00 33.90           C  
ATOM   4520  CG  LYS B  35       4.083  -8.713 -72.783  1.00 43.34           C  
ATOM   4521  CD  LYS B  35       2.571  -8.709 -73.013  1.00 44.28           C  
ATOM   4522  CE  LYS B  35       2.242  -8.594 -74.493  1.00 56.11           C  
ATOM   4523  NZ  LYS B  35       0.768  -8.620 -74.755  1.00 55.54           N  
ATOM   4524  N   GLU B  36       6.062  -6.713 -69.559  1.00 36.57           N  
ATOM   4525  CA  GLU B  36       6.319  -5.955 -68.349  1.00 40.18           C  
ATOM   4526  C   GLU B  36       4.980  -5.598 -67.693  1.00 40.39           C  
ATOM   4527  O   GLU B  36       4.006  -5.310 -68.391  1.00 39.40           O  
ATOM   4528  CB  GLU B  36       7.152  -4.712 -68.686  1.00 44.09           C  
ATOM   4529  CG  GLU B  36       8.333  -4.495 -67.753  1.00 48.53           C  
ATOM   4530  CD  GLU B  36       9.641  -4.207 -68.484  1.00 59.02           C  
ATOM   4531  OE1 GLU B  36       9.677  -3.309 -69.354  1.00 55.61           O  
ATOM   4532  OE2 GLU B  36      10.647  -4.881 -68.175  1.00 52.71           O  
ATOM   4533  N   TYR B  37       4.937  -5.646 -66.358  1.00 38.27           N  
ATOM   4534  CA  TYR B  37       3.695  -5.483 -65.591  1.00 36.06           C  
ATOM   4535  C   TYR B  37       3.901  -4.540 -64.413  1.00 30.51           C  
ATOM   4536  O   TYR B  37       4.586  -4.891 -63.447  1.00 33.08           O  
ATOM   4537  CB  TYR B  37       3.173  -6.843 -65.083  1.00 33.84           C  
ATOM   4538  CG  TYR B  37       2.827  -7.827 -66.183  1.00 40.08           C  
ATOM   4539  CD1 TYR B  37       3.750  -8.787 -66.599  1.00 23.78           C  
ATOM   4540  CD2 TYR B  37       1.582  -7.785 -66.818  1.00 31.31           C  
ATOM   4541  CE1 TYR B  37       3.439  -9.694 -67.607  1.00 28.00           C  
ATOM   4542  CE2 TYR B  37       1.269  -8.677 -67.841  1.00 32.37           C  
ATOM   4543  CZ  TYR B  37       2.197  -9.629 -68.228  1.00 40.49           C  
ATOM   4544  OH  TYR B  37       1.880 -10.519 -69.233  1.00 33.91           O  
ATOM   4545  N   PRO B  38       3.311  -3.337 -64.482  1.00 31.37           N  
ATOM   4546  CA  PRO B  38       3.487  -2.358 -63.407  1.00 29.03           C  
ATOM   4547  C   PRO B  38       2.715  -2.721 -62.146  1.00 34.04           C  
ATOM   4548  O   PRO B  38       1.851  -3.608 -62.171  1.00 36.95           O  
ATOM   4549  CB  PRO B  38       2.899  -1.083 -64.005  1.00 30.21           C  
ATOM   4550  CG  PRO B  38       1.848  -1.580 -64.944  1.00 36.33           C  
ATOM   4551  CD  PRO B  38       2.403  -2.846 -65.535  1.00 33.56           C  
ATOM   4552  N   LEU B  39       3.028  -2.036 -61.055  1.00 35.20           N  
ATOM   4553  CA  LEU B  39       2.152  -2.028 -59.887  1.00 36.89           C  
ATOM   4554  C   LEU B  39       0.933  -1.193 -60.230  1.00 38.10           C  
ATOM   4555  O   LEU B  39       1.018  -0.248 -61.027  1.00 35.70           O  
ATOM   4556  CB  LEU B  39       2.857  -1.412 -58.672  1.00 38.50           C  
ATOM   4557  CG  LEU B  39       4.307  -1.814 -58.397  1.00 26.58           C  
ATOM   4558  CD1 LEU B  39       4.906  -1.037 -57.233  1.00 40.33           C  
ATOM   4559  CD2 LEU B  39       4.438  -3.291 -58.158  1.00 27.99           C  
ATOM   4560  N   ILE B  40      -0.200  -1.545 -59.634  1.00 34.52           N  
ATOM   4561  CA  ILE B  40      -1.426  -0.777 -59.802  1.00 33.25           C  
ATOM   4562  C   ILE B  40      -1.782  -0.147 -58.458  1.00 35.95           C  
ATOM   4563  O   ILE B  40      -2.172  -0.842 -57.525  1.00 36.08           O  
ATOM   4564  CB  ILE B  40      -2.585  -1.663 -60.331  1.00 22.83           C  
ATOM   4565  CG1 ILE B  40      -2.172  -2.411 -61.613  1.00 30.95           C  
ATOM   4566  CG2 ILE B  40      -3.867  -0.845 -60.527  1.00 25.78           C  
ATOM   4567  CD1 ILE B  40      -2.147  -1.543 -62.886  1.00 22.21           C  
ATOM   4568  N   ILE B  41      -1.597   1.161 -58.340  1.00 33.80           N  
ATOM   4569  CA  ILE B  41      -1.927   1.850 -57.094  1.00 38.12           C  
ATOM   4570  C   ILE B  41      -2.888   2.971 -57.424  1.00 40.17           C  
ATOM   4571  O   ILE B  41      -2.570   3.857 -58.233  1.00 38.43           O  
ATOM   4572  CB  ILE B  41      -0.673   2.385 -56.334  1.00 41.83           C  
ATOM   4573  CG1 ILE B  41       0.235   1.229 -55.905  1.00 43.44           C  
ATOM   4574  CG2 ILE B  41      -1.082   3.260 -55.118  1.00 43.05           C  
ATOM   4575  CD1 ILE B  41       1.678   1.632 -55.647  1.00 50.30           C  
ATOM   4576  N   ASN B  42      -4.069   2.894 -56.809  1.00 38.73           N  
ATOM   4577  CA  ASN B  42      -5.172   3.831 -57.027  1.00 37.36           C  
ATOM   4578  C   ASN B  42      -5.491   4.035 -58.510  1.00 37.27           C  
ATOM   4579  O   ASN B  42      -5.701   5.156 -58.962  1.00 30.52           O  
ATOM   4580  CB  ASN B  42      -4.894   5.169 -56.336  1.00 36.95           C  
ATOM   4581  CG  ASN B  42      -6.121   6.044 -56.249  1.00 31.45           C  
ATOM   4582  OD1 ASN B  42      -7.240   5.556 -56.108  1.00 38.73           O  
ATOM   4583  ND2 ASN B  42      -5.919   7.344 -56.368  1.00 45.71           N  
ATOM   4584  N   GLY B  43      -5.498   2.939 -59.264  1.00 36.83           N  
ATOM   4585  CA  GLY B  43      -5.760   2.995 -60.704  1.00 38.53           C  
ATOM   4586  C   GLY B  43      -4.570   3.347 -61.576  1.00 39.55           C  
ATOM   4587  O   GLY B  43      -4.592   3.087 -62.776  1.00 40.86           O  
ATOM   4588  N   GLU B  44      -3.533   3.939 -60.986  1.00 40.61           N  
ATOM   4589  CA  GLU B  44      -2.353   4.360 -61.747  1.00 46.40           C  
ATOM   4590  C   GLU B  44      -1.361   3.214 -61.921  1.00 44.28           C  
ATOM   4591  O   GLU B  44      -1.194   2.400 -61.011  1.00 44.87           O  
ATOM   4592  CB  GLU B  44      -1.652   5.547 -61.074  1.00 45.10           C  
ATOM   4593  CG  GLU B  44      -2.500   6.819 -60.925  1.00 55.30           C  
ATOM   4594  CD  GLU B  44      -2.612   7.629 -62.207  1.00 54.49           C  
ATOM   4595  OE1 GLU B  44      -3.384   7.229 -63.107  1.00 53.76           O  
ATOM   4596  OE2 GLU B  44      -1.942   8.680 -62.306  1.00 53.11           O  
ATOM   4597  N   ARG B  45      -0.724   3.166 -63.094  1.00 37.62           N  
ATOM   4598  CA AARG B  45       0.308   2.180 -63.379  0.50 42.06           C  
ATOM   4599  C   ARG B  45       1.665   2.710 -62.920  1.00 44.29           C  
ATOM   4600  O   ARG B  45       2.124   3.763 -63.374  1.00 47.56           O  
ATOM   4601  CB AARG B  45       0.328   1.849 -64.876  0.50 45.41           C  
ATOM   4602  CG AARG B  45      -0.919   1.123 -65.375  0.50 46.38           C  
ATOM   4603  CD AARG B  45      -1.012   1.134 -66.900  0.50 54.04           C  
ATOM   4604  NE AARG B  45       0.181   0.586 -67.543  0.50 48.76           N  
ATOM   4605  CZ AARG B  45       0.290  -0.664 -67.982  0.50 45.45           C  
ATOM   4606  NH1AARG B  45      -0.720  -1.510 -67.841  0.50 48.22           N  
ATOM   4607  NH2AARG B  45       1.417  -1.074 -68.550  0.50 37.96           N  
ATOM   4608  N   VAL B  46       2.305   1.991 -62.005  1.00 41.67           N  
ATOM   4609  CA  VAL B  46       3.605   2.420 -61.495  1.00 42.60           C  
ATOM   4610  C   VAL B  46       4.705   1.427 -61.870  1.00 43.46           C  
ATOM   4611  O   VAL B  46       4.679   0.263 -61.456  1.00 41.92           O  
ATOM   4612  CB  VAL B  46       3.573   2.677 -59.957  1.00 43.14           C  
ATOM   4613  CG1 VAL B  46       4.982   2.894 -59.402  1.00 40.76           C  
ATOM   4614  CG2 VAL B  46       2.694   3.874 -59.633  1.00 41.14           C  
ATOM   4615  N   THR B  47       5.666   1.898 -62.666  1.00 44.66           N  
ATOM   4616  CA  THR B  47       6.857   1.116 -63.002  1.00 41.37           C  
ATOM   4617  C   THR B  47       8.028   1.470 -62.083  1.00 40.30           C  
ATOM   4618  O   THR B  47       8.272   2.641 -61.810  1.00 43.01           O  
ATOM   4619  CB  THR B  47       7.291   1.325 -64.470  1.00 43.87           C  
ATOM   4620  OG1 THR B  47       6.139   1.450 -65.306  1.00 35.43           O  
ATOM   4621  CG2 THR B  47       8.123   0.156 -64.952  1.00 36.20           C  
ATOM   4622  N   THR B  48       8.730   0.448 -61.596  1.00 38.02           N  
ATOM   4623  CA  THR B  48       9.940   0.637 -60.792  1.00 43.27           C  
ATOM   4624  C   THR B  48      11.135   0.129 -61.582  1.00 43.57           C  
ATOM   4625  O   THR B  48      10.967  -0.530 -62.602  1.00 40.41           O  
ATOM   4626  CB  THR B  48       9.861  -0.113 -59.441  1.00 39.96           C  
ATOM   4627  OG1 THR B  48       9.910  -1.525 -59.674  1.00 40.31           O  
ATOM   4628  CG2 THR B  48       8.562   0.231 -58.717  1.00 38.31           C  
ATOM   4629  N   GLU B  49      12.339   0.433 -61.114  1.00 51.56           N  
ATOM   4630  CA  GLU B  49      13.544  -0.069 -61.776  1.00 54.73           C  
ATOM   4631  C   GLU B  49      13.880  -1.486 -61.301  1.00 53.03           C  
ATOM   4632  O   GLU B  49      14.251  -2.339 -62.111  1.00 53.01           O  
ATOM   4633  CB  GLU B  49      14.722   0.903 -61.617  1.00 56.93           C  
ATOM   4634  CG  GLU B  49      14.372   2.328 -62.069  1.00 67.96           C  
ATOM   4635  CD  GLU B  49      15.238   2.831 -63.212  1.00 76.85           C  
ATOM   4636  OE1 GLU B  49      14.733   2.904 -64.354  1.00 75.57           O  
ATOM   4637  OE2 GLU B  49      16.420   3.156 -62.971  1.00 81.65           O  
ATOM   4638  N   ASP B  50      13.731  -1.724 -59.997  1.00 52.16           N  
ATOM   4639  CA  ASP B  50      13.781  -3.069 -59.423  1.00 51.63           C  
ATOM   4640  C   ASP B  50      12.706  -3.947 -60.068  1.00 48.58           C  
ATOM   4641  O   ASP B  50      11.561  -3.517 -60.217  1.00 47.33           O  
ATOM   4642  CB  ASP B  50      13.537  -3.018 -57.908  1.00 54.07           C  
ATOM   4643  CG  ASP B  50      14.652  -2.319 -57.144  1.00 62.69           C  
ATOM   4644  OD1 ASP B  50      14.877  -1.110 -57.376  1.00 74.94           O  
ATOM   4645  OD2 ASP B  50      15.286  -2.973 -56.287  1.00 64.30           O  
ATOM   4646  N   LYS B  51      13.073  -5.169 -60.451  1.00 49.01           N  
ATOM   4647  CA  LYS B  51      12.129  -6.089 -61.092  1.00 47.70           C  
ATOM   4648  C   LYS B  51      12.078  -7.479 -60.459  1.00 46.85           C  
ATOM   4649  O   LYS B  51      13.114  -8.068 -60.141  1.00 49.54           O  
ATOM   4650  CB  LYS B  51      12.435  -6.229 -62.589  1.00 50.74           C  
ATOM   4651  CG  LYS B  51      12.100  -5.005 -63.420  1.00 54.77           C  
ATOM   4652  CD  LYS B  51      10.603  -4.870 -63.658  1.00 53.37           C  
ATOM   4653  CE  LYS B  51      10.236  -3.463 -64.079  1.00 51.27           C  
ATOM   4654  NZ  LYS B  51      11.129  -2.965 -65.152  1.00 49.75           N  
ATOM   4655  N   ILE B  52      10.861  -7.992 -60.283  1.00 41.72           N  
ATOM   4656  CA  ILE B  52      10.650  -9.401 -59.952  1.00 40.15           C  
ATOM   4657  C   ILE B  52      10.382 -10.142 -61.252  1.00 37.92           C  
ATOM   4658  O   ILE B  52       9.441  -9.818 -61.976  1.00 35.77           O  
ATOM   4659  CB  ILE B  52       9.465  -9.609 -58.968  1.00 41.57           C  
ATOM   4660  CG1 ILE B  52       9.806  -9.041 -57.587  1.00 45.82           C  
ATOM   4661  CG2 ILE B  52       9.085 -11.099 -58.861  1.00 37.60           C  
ATOM   4662  CD1 ILE B  52       8.590  -8.856 -56.688  1.00 50.96           C  
ATOM   4663  N   GLN B  53      11.212 -11.132 -61.553  1.00 38.41           N  
ATOM   4664  CA  GLN B  53      11.031 -11.910 -62.772  1.00 39.61           C  
ATOM   4665  C   GLN B  53      10.422 -13.270 -62.480  1.00 38.00           C  
ATOM   4666  O   GLN B  53      10.865 -13.987 -61.581  1.00 37.89           O  
ATOM   4667  CB  GLN B  53      12.346 -12.024 -63.543  1.00 38.47           C  
ATOM   4668  CG  GLN B  53      12.933 -10.664 -63.909  1.00 48.69           C  
ATOM   4669  CD  GLN B  53      14.249 -10.763 -64.642  1.00 69.41           C  
ATOM   4670  OE1 GLN B  53      15.187 -11.415 -64.178  1.00 78.27           O  
ATOM   4671  NE2 GLN B  53      14.333 -10.103 -65.794  1.00 69.47           N  
ATOM   4672  N   SER B  54       9.397 -13.597 -63.258  1.00 36.50           N  
ATOM   4673  CA  SER B  54       8.633 -14.824 -63.138  1.00 35.82           C  
ATOM   4674  C   SER B  54       9.072 -15.785 -64.251  1.00 38.18           C  
ATOM   4675  O   SER B  54       8.885 -15.499 -65.440  1.00 44.01           O  
ATOM   4676  CB  SER B  54       7.139 -14.483 -63.257  1.00 36.65           C  
ATOM   4677  OG  SER B  54       6.308 -15.623 -63.122  1.00 35.52           O  
ATOM   4678  N   TRP B  55       9.662 -16.913 -63.861  1.00 40.03           N  
ATOM   4679  CA  TRP B  55      10.192 -17.900 -64.804  1.00 38.28           C  
ATOM   4680  C   TRP B  55       9.314 -19.146 -64.902  1.00 37.38           C  
ATOM   4681  O   TRP B  55       8.737 -19.580 -63.902  1.00 30.80           O  
ATOM   4682  CB  TRP B  55      11.600 -18.325 -64.391  1.00 40.65           C  
ATOM   4683  CG  TRP B  55      12.524 -17.173 -64.177  1.00 45.31           C  
ATOM   4684  CD1 TRP B  55      12.846 -16.595 -62.986  1.00 38.61           C  
ATOM   4685  CD2 TRP B  55      13.241 -16.450 -65.185  1.00 38.45           C  
ATOM   4686  NE1 TRP B  55      13.721 -15.553 -63.185  1.00 42.55           N  
ATOM   4687  CE2 TRP B  55      13.983 -15.444 -64.526  1.00 49.41           C  
ATOM   4688  CE3 TRP B  55      13.326 -16.553 -66.583  1.00 44.55           C  
ATOM   4689  CZ2 TRP B  55      14.807 -14.541 -65.218  1.00 41.21           C  
ATOM   4690  CZ3 TRP B  55      14.151 -15.663 -67.270  1.00 46.97           C  
ATOM   4691  CH2 TRP B  55      14.878 -14.669 -66.585  1.00 49.02           C  
ATOM   4692  N   ASN B  56       9.231 -19.725 -66.104  1.00 31.20           N  
ATOM   4693  CA  ASN B  56       8.546 -21.006 -66.312  1.00 35.77           C  
ATOM   4694  C   ASN B  56       9.248 -22.109 -65.527  1.00 35.62           C  
ATOM   4695  O   ASN B  56      10.441 -22.322 -65.704  1.00 39.89           O  
ATOM   4696  CB  ASN B  56       8.498 -21.360 -67.803  1.00 35.26           C  
ATOM   4697  CG  ASN B  56       7.488 -22.454 -68.127  1.00 47.40           C  
ATOM   4698  OD1 ASN B  56       7.458 -23.508 -67.496  1.00 44.14           O  
ATOM   4699  ND2 ASN B  56       6.666 -22.211 -69.141  1.00 52.05           N  
ATOM   4700  N   PRO B  57       8.512 -22.811 -64.645  1.00 38.21           N  
ATOM   4701  CA  PRO B  57       9.159 -23.881 -63.887  1.00 36.07           C  
ATOM   4702  C   PRO B  57       9.506 -25.120 -64.730  1.00 35.84           C  
ATOM   4703  O   PRO B  57      10.308 -25.935 -64.279  1.00 28.37           O  
ATOM   4704  CB  PRO B  57       8.125 -24.227 -62.817  1.00 38.83           C  
ATOM   4705  CG  PRO B  57       6.825 -23.893 -63.443  1.00 42.05           C  
ATOM   4706  CD  PRO B  57       7.068 -22.722 -64.355  1.00 37.59           C  
ATOM   4707  N   ALA B  58       8.915 -25.255 -65.926  1.00 36.38           N  
ATOM   4708  CA  ALA B  58       9.257 -26.355 -66.856  1.00 36.77           C  
ATOM   4709  C   ALA B  58      10.375 -26.017 -67.843  1.00 40.03           C  
ATOM   4710  O   ALA B  58      11.012 -26.916 -68.397  1.00 40.46           O  
ATOM   4711  CB  ALA B  58       8.029 -26.840 -67.605  1.00 38.31           C  
ATOM   4712  N   ARG B  59      10.581 -24.723 -68.079  1.00 42.49           N  
ATOM   4713  CA  ARG B  59      11.679 -24.215 -68.898  1.00 42.01           C  
ATOM   4714  C   ARG B  59      12.249 -23.008 -68.154  1.00 44.04           C  
ATOM   4715  O   ARG B  59      11.759 -21.895 -68.319  1.00 42.19           O  
ATOM   4716  CB  ARG B  59      11.180 -23.813 -70.300  1.00 40.81           C  
ATOM   4717  CG  ARG B  59      10.813 -24.996 -71.218  1.00 43.18           C  
ATOM   4718  CD  ARG B  59      10.496 -24.585 -72.667  1.00 49.48           C  
ATOM   4719  NE  ARG B  59       9.373 -23.645 -72.791  1.00 68.87           N  
ATOM   4720  CZ  ARG B  59       8.100 -23.979 -73.018  1.00 66.68           C  
ATOM   4721  NH1 ARG B  59       7.734 -25.249 -73.145  1.00 57.46           N  
ATOM   4722  NH2 ARG B  59       7.178 -23.027 -73.112  1.00 68.12           N  
ATOM   4723  N   LYS B  60      13.269 -23.233 -67.322  1.00 44.92           N  
ATOM   4724  CA  LYS B  60      13.689 -22.238 -66.304  1.00 48.45           C  
ATOM   4725  C   LYS B  60      14.263 -20.915 -66.822  1.00 50.67           C  
ATOM   4726  O   LYS B  60      14.234 -19.903 -66.112  1.00 49.50           O  
ATOM   4727  CB  LYS B  60      14.621 -22.866 -65.258  1.00 45.65           C  
ATOM   4728  CG  LYS B  60      15.978 -23.303 -65.787  1.00 57.46           C  
ATOM   4729  CD  LYS B  60      16.818 -23.898 -64.675  1.00 46.00           C  
ATOM   4730  CE  LYS B  60      18.151 -24.400 -65.194  1.00 45.18           C  
ATOM   4731  NZ  LYS B  60      18.869 -25.194 -64.154  1.00 41.11           N  
ATOM   4732  N   ASP B  61      14.757 -20.928 -68.058  1.00 52.02           N  
ATOM   4733  CA  ASP B  61      15.289 -19.734 -68.712  1.00 51.01           C  
ATOM   4734  C   ASP B  61      14.237 -18.948 -69.510  1.00 49.96           C  
ATOM   4735  O   ASP B  61      14.550 -17.902 -70.091  1.00 46.59           O  
ATOM   4736  CB  ASP B  61      16.482 -20.099 -69.607  1.00 57.19           C  
ATOM   4737  CG  ASP B  61      16.249 -21.372 -70.424  1.00 66.37           C  
ATOM   4738  OD1 ASP B  61      15.078 -21.766 -70.641  1.00 50.75           O  
ATOM   4739  OD2 ASP B  61      17.255 -21.981 -70.851  1.00 79.17           O  
ATOM   4740  N   GLN B  62      13.002 -19.457 -69.539  1.00 42.67           N  
ATOM   4741  CA  GLN B  62      11.893 -18.768 -70.209  1.00 42.10           C  
ATOM   4742  C   GLN B  62      11.265 -17.705 -69.306  1.00 42.15           C  
ATOM   4743  O   GLN B  62      10.802 -18.004 -68.193  1.00 40.16           O  
ATOM   4744  CB  GLN B  62      10.820 -19.760 -70.663  1.00 40.70           C  
ATOM   4745  CG  GLN B  62       9.853 -19.194 -71.681  1.00 40.88           C  
ATOM   4746  CD  GLN B  62       8.855 -20.221 -72.159  1.00 51.60           C  
ATOM   4747  OE1 GLN B  62       9.006 -20.805 -73.233  1.00 60.99           O  
ATOM   4748  NE2 GLN B  62       7.826 -20.450 -71.362  1.00 47.52           N  
ATOM   4749  N   LEU B  63      11.248 -16.467 -69.790  1.00 33.48           N  
ATOM   4750  CA  LEU B  63      10.653 -15.384 -69.032  1.00 40.49           C  
ATOM   4751  C   LEU B  63       9.162 -15.311 -69.319  1.00 34.42           C  
ATOM   4752  O   LEU B  63       8.747 -14.916 -70.404  1.00 41.86           O  
ATOM   4753  CB  LEU B  63      11.353 -14.048 -69.316  1.00 37.49           C  
ATOM   4754  CG  LEU B  63      10.834 -12.794 -68.596  1.00 40.79           C  
ATOM   4755  CD1 LEU B  63      11.098 -12.846 -67.089  1.00 39.42           C  
ATOM   4756  CD2 LEU B  63      11.445 -11.543 -69.211  1.00 37.11           C  
ATOM   4757  N   VAL B  64       8.365 -15.710 -68.329  1.00 39.04           N  
ATOM   4758  CA  VAL B  64       6.906 -15.619 -68.411  1.00 29.72           C  
ATOM   4759  C   VAL B  64       6.484 -14.151 -68.289  1.00 32.79           C  
ATOM   4760  O   VAL B  64       5.636 -13.676 -69.050  1.00 34.96           O  
ATOM   4761  CB  VAL B  64       6.210 -16.527 -67.340  1.00 36.81           C  
ATOM   4762  CG1 VAL B  64       4.696 -16.342 -67.340  1.00 32.66           C  
ATOM   4763  CG2 VAL B  64       6.545 -17.999 -67.590  1.00 37.16           C  
ATOM   4764  N   GLY B  65       7.104 -13.432 -67.356  1.00 33.25           N  
ATOM   4765  CA  GLY B  65       6.869 -12.000 -67.208  1.00 39.37           C  
ATOM   4766  C   GLY B  65       7.784 -11.347 -66.195  1.00 40.38           C  
ATOM   4767  O   GLY B  65       8.328 -12.005 -65.314  1.00 43.92           O  
ATOM   4768  N   SER B  66       7.963 -10.042 -66.331  1.00 43.71           N  
ATOM   4769  CA  SER B  66       8.712  -9.284 -65.350  1.00 44.40           C  
ATOM   4770  C   SER B  66       7.785  -8.241 -64.754  1.00 43.57           C  
ATOM   4771  O   SER B  66       7.178  -7.449 -65.484  1.00 39.21           O  
ATOM   4772  CB  SER B  66       9.940  -8.627 -65.981  1.00 41.41           C  
ATOM   4773  OG  SER B  66       9.582  -7.459 -66.686  1.00 46.72           O  
ATOM   4774  N   VAL B  67       7.664  -8.255 -63.430  1.00 40.08           N  
ATOM   4775  CA  VAL B  67       6.768  -7.324 -62.758  1.00 38.19           C  
ATOM   4776  C   VAL B  67       7.548  -6.306 -61.936  1.00 35.06           C  
ATOM   4777  O   VAL B  67       8.675  -6.568 -61.504  1.00 41.76           O  
ATOM   4778  CB  VAL B  67       5.643  -8.036 -61.913  1.00 40.31           C  
ATOM   4779  CG1 VAL B  67       4.988  -9.183 -62.703  1.00 39.21           C  
ATOM   4780  CG2 VAL B  67       6.169  -8.529 -60.574  1.00 46.58           C  
ATOM   4781  N   SER B  68       6.956  -5.133 -61.756  1.00 36.96           N  
ATOM   4782  CA  SER B  68       7.544  -4.109 -60.911  1.00 37.53           C  
ATOM   4783  C   SER B  68       7.514  -4.557 -59.449  1.00 40.35           C  
ATOM   4784  O   SER B  68       6.758  -5.460 -59.074  1.00 39.14           O  
ATOM   4785  CB  SER B  68       6.827  -2.778 -61.102  1.00 39.35           C  
ATOM   4786  OG  SER B  68       7.171  -2.209 -62.357  1.00 42.64           O  
ATOM   4787  N   LYS B  69       8.355  -3.927 -58.639  1.00 37.98           N  
ATOM   4788  CA  LYS B  69       8.623  -4.368 -57.287  1.00 38.63           C  
ATOM   4789  C   LYS B  69       8.362  -3.201 -56.368  1.00 41.65           C  
ATOM   4790  O   LYS B  69       8.860  -2.100 -56.587  1.00 44.16           O  
ATOM   4791  CB  LYS B  69      10.087  -4.800 -57.176  1.00 43.10           C  
ATOM   4792  CG  LYS B  69      10.497  -5.414 -55.840  1.00 45.60           C  
ATOM   4793  CD  LYS B  69      11.972  -5.818 -55.875  1.00 51.08           C  
ATOM   4794  CE  LYS B  69      12.426  -6.404 -54.554  1.00 58.75           C  
ATOM   4795  NZ  LYS B  69      13.905  -6.316 -54.394  1.00 60.22           N  
ATOM   4796  N   ALA B  70       7.573  -3.443 -55.334  1.00 40.68           N  
ATOM   4797  CA  ALA B  70       7.236  -2.394 -54.399  1.00 38.67           C  
ATOM   4798  C   ALA B  70       8.308  -2.285 -53.340  1.00 39.90           C  
ATOM   4799  O   ALA B  70       8.971  -3.265 -52.997  1.00 39.15           O  
ATOM   4800  CB  ALA B  70       5.908  -2.665 -53.764  1.00 34.11           C  
ATOM   4801  N   ASN B  71       8.494  -1.065 -52.858  1.00 45.93           N  
ATOM   4802  CA  ASN B  71       9.274  -0.825 -51.667  1.00 42.74           C  
ATOM   4803  C   ASN B  71       8.310  -0.351 -50.584  1.00 42.45           C  
ATOM   4804  O   ASN B  71       7.092  -0.356 -50.798  1.00 36.94           O  
ATOM   4805  CB  ASN B  71      10.395   0.185 -51.945  1.00 44.21           C  
ATOM   4806  CG  ASN B  71       9.892   1.495 -52.554  1.00 49.03           C  
ATOM   4807  OD1 ASN B  71       8.696   1.789 -52.552  1.00 44.20           O  
ATOM   4808  ND2 ASN B  71      10.825   2.301 -53.065  1.00 37.87           N  
ATOM   4809  N   GLN B  72       8.853   0.068 -49.446  1.00 42.34           N  
ATOM   4810  CA  GLN B  72       8.054   0.546 -48.320  1.00 37.95           C  
ATOM   4811  C   GLN B  72       7.193   1.763 -48.660  1.00 37.88           C  
ATOM   4812  O   GLN B  72       6.016   1.796 -48.299  1.00 39.99           O  
ATOM   4813  CB  GLN B  72       8.956   0.828 -47.116  1.00 42.31           C  
ATOM   4814  CG  GLN B  72       8.235   1.431 -45.931  1.00 42.99           C  
ATOM   4815  CD  GLN B  72       9.109   1.547 -44.716  1.00 44.87           C  
ATOM   4816  OE1 GLN B  72       9.558   0.543 -44.165  1.00 37.60           O  
ATOM   4817  NE2 GLN B  72       9.360   2.779 -44.287  1.00 38.35           N  
ATOM   4818  N   ASP B  73       7.769   2.741 -49.367  1.00 41.70           N  
ATOM   4819  CA  ASP B  73       7.036   3.938 -49.812  1.00 41.26           C  
ATOM   4820  C   ASP B  73       5.816   3.579 -50.660  1.00 36.54           C  
ATOM   4821  O   ASP B  73       4.728   4.140 -50.481  1.00 34.03           O  
ATOM   4822  CB  ASP B  73       7.948   4.886 -50.610  1.00 46.13           C  
ATOM   4823  CG  ASP B  73       9.039   5.520 -49.758  1.00 62.58           C  
ATOM   4824  OD1 ASP B  73       8.923   5.519 -48.507  1.00 66.17           O  
ATOM   4825  OD2 ASP B  73      10.020   6.028 -50.350  1.00 68.97           O  
ATOM   4826  N   LEU B  74       6.013   2.628 -51.566  1.00 33.30           N  
ATOM   4827  CA  LEU B  74       4.960   2.173 -52.469  1.00 37.68           C  
ATOM   4828  C   LEU B  74       3.946   1.295 -51.748  1.00 34.11           C  
ATOM   4829  O   LEU B  74       2.761   1.323 -52.063  1.00 32.66           O  
ATOM   4830  CB  LEU B  74       5.561   1.463 -53.689  1.00 30.28           C  
ATOM   4831  CG  LEU B  74       6.258   2.417 -54.679  1.00 33.89           C  
ATOM   4832  CD1 LEU B  74       7.202   1.677 -55.599  1.00 42.35           C  
ATOM   4833  CD2 LEU B  74       5.255   3.251 -55.478  1.00 44.76           C  
ATOM   4834  N   ALA B  75       4.416   0.539 -50.761  1.00 38.72           N  
ATOM   4835  CA  ALA B  75       3.517  -0.166 -49.851  1.00 36.86           C  
ATOM   4836  C   ALA B  75       2.679   0.845 -49.073  1.00 36.35           C  
ATOM   4837  O   ALA B  75       1.457   0.679 -48.947  1.00 38.09           O  
ATOM   4838  CB  ALA B  75       4.294  -1.062 -48.915  1.00 34.80           C  
ATOM   4839  N   GLU B  76       3.328   1.909 -48.593  1.00 37.37           N  
ATOM   4840  CA  GLU B  76       2.634   2.962 -47.850  1.00 34.02           C  
ATOM   4841  C   GLU B  76       1.584   3.630 -48.728  1.00 33.82           C  
ATOM   4842  O   GLU B  76       0.439   3.834 -48.294  1.00 34.70           O  
ATOM   4843  CB  GLU B  76       3.621   3.995 -47.274  1.00 36.48           C  
ATOM   4844  CG  GLU B  76       2.962   5.212 -46.603  1.00 37.88           C  
ATOM   4845  CD  GLU B  76       2.196   4.852 -45.334  1.00 45.36           C  
ATOM   4846  OE1 GLU B  76       1.160   5.489 -45.044  1.00 42.03           O  
ATOM   4847  OE2 GLU B  76       2.628   3.923 -44.622  1.00 40.87           O  
ATOM   4848  N   LYS B  77       1.968   3.923 -49.975  1.00 34.81           N  
ATOM   4849  CA  LYS B  77       1.067   4.527 -50.951  1.00 33.95           C  
ATOM   4850  C   LYS B  77      -0.156   3.661 -51.222  1.00 28.03           C  
ATOM   4851  O   LYS B  77      -1.249   4.185 -51.424  1.00 29.88           O  
ATOM   4852  CB  LYS B  77       1.785   4.835 -52.275  1.00 33.82           C  
ATOM   4853  CG  LYS B  77       2.508   6.170 -52.300  1.00 39.01           C  
ATOM   4854  CD  LYS B  77       2.732   6.641 -53.732  1.00 49.67           C  
ATOM   4855  CE  LYS B  77       3.629   7.878 -53.780  1.00 62.32           C  
ATOM   4856  NZ  LYS B  77       2.973   9.102 -53.229  1.00 56.66           N  
ATOM   4857  N   ALA B  78       0.040   2.345 -51.230  1.00 29.75           N  
ATOM   4858  CA  ALA B  78      -1.047   1.390 -51.486  1.00 30.87           C  
ATOM   4859  C   ALA B  78      -2.060   1.278 -50.338  1.00 31.26           C  
ATOM   4860  O   ALA B  78      -3.274   1.218 -50.583  1.00 28.42           O  
ATOM   4861  CB  ALA B  78      -0.494   0.017 -51.864  1.00 29.00           C  
ATOM   4862  N   ILE B  79      -1.577   1.238 -49.096  1.00 28.46           N  
ATOM   4863  CA  ILE B  79      -2.485   1.286 -47.939  1.00 27.29           C  
ATOM   4864  C   ILE B  79      -3.297   2.590 -47.907  1.00 28.03           C  
ATOM   4865  O   ILE B  79      -4.525   2.568 -47.739  1.00 27.58           O  
ATOM   4866  CB  ILE B  79      -1.743   0.984 -46.616  1.00 37.36           C  
ATOM   4867  CG1 ILE B  79      -1.677  -0.534 -46.430  1.00 34.82           C  
ATOM   4868  CG2 ILE B  79      -2.453   1.606 -45.419  1.00 22.71           C  
ATOM   4869  CD1 ILE B  79      -0.473  -0.995 -45.714  1.00 34.78           C  
ATOM   4870  N   GLN B  80      -2.630   3.714 -48.153  1.00 30.56           N  
ATOM   4871  CA  GLN B  80      -3.334   4.989 -48.228  1.00 33.42           C  
ATOM   4872  C   GLN B  80      -4.369   5.023 -49.349  1.00 27.94           C  
ATOM   4873  O   GLN B  80      -5.465   5.551 -49.161  1.00 29.58           O  
ATOM   4874  CB  GLN B  80      -2.364   6.171 -48.344  1.00 33.32           C  
ATOM   4875  CG  GLN B  80      -1.629   6.528 -47.051  1.00 39.17           C  
ATOM   4876  CD  GLN B  80      -2.558   6.863 -45.867  1.00 37.60           C  
ATOM   4877  OE1 GLN B  80      -2.258   6.517 -44.728  1.00 40.31           O  
ATOM   4878  NE2 GLN B  80      -3.671   7.547 -46.138  1.00 42.10           N  
ATOM   4879  N   SER B  81      -4.023   4.455 -50.503  1.00 27.89           N  
ATOM   4880  CA  SER B  81      -4.965   4.377 -51.614  1.00 30.65           C  
ATOM   4881  C   SER B  81      -6.181   3.525 -51.267  1.00 29.59           C  
ATOM   4882  O   SER B  81      -7.319   3.909 -51.550  1.00 32.19           O  
ATOM   4883  CB  SER B  81      -4.286   3.835 -52.870  1.00 23.80           C  
ATOM   4884  OG  SER B  81      -5.251   3.287 -53.745  1.00 38.55           O  
ATOM   4885  N   ALA B  82      -5.933   2.370 -50.653  1.00 27.60           N  
ATOM   4886  CA  ALA B  82      -7.007   1.499 -50.213  1.00 29.13           C  
ATOM   4887  C   ALA B  82      -7.860   2.189 -49.133  1.00 26.88           C  
ATOM   4888  O   ALA B  82      -9.086   2.086 -49.154  1.00 25.16           O  
ATOM   4889  CB  ALA B  82      -6.447   0.168 -49.715  1.00 24.31           C  
ATOM   4890  N   ASP B  83      -7.219   2.923 -48.224  1.00 24.44           N  
ATOM   4891  CA  ASP B  83      -7.967   3.594 -47.150  1.00 31.99           C  
ATOM   4892  C   ASP B  83      -8.922   4.660 -47.681  1.00 30.20           C  
ATOM   4893  O   ASP B  83     -10.060   4.756 -47.242  1.00 26.95           O  
ATOM   4894  CB  ASP B  83      -7.043   4.152 -46.059  1.00 30.26           C  
ATOM   4895  CG  ASP B  83      -7.802   4.962 -45.001  1.00 47.55           C  
ATOM   4896  OD1 ASP B  83      -7.379   6.100 -44.708  1.00 57.01           O  
ATOM   4897  OD2 ASP B  83      -8.832   4.472 -44.475  1.00 43.41           O  
ATOM   4898  N   GLU B  84      -8.469   5.435 -48.657  1.00 33.42           N  
ATOM   4899  CA  GLU B  84      -9.314   6.481 -49.224  1.00 31.61           C  
ATOM   4900  C   GLU B  84     -10.429   5.883 -50.090  1.00 32.11           C  
ATOM   4901  O   GLU B  84     -11.573   6.355 -50.040  1.00 22.88           O  
ATOM   4902  CB  GLU B  84      -8.440   7.525 -49.919  1.00 35.30           C  
ATOM   4903  CG  GLU B  84      -8.850   7.997 -51.288  1.00 43.50           C  
ATOM   4904  CD  GLU B  84      -7.688   8.703 -51.978  1.00 59.35           C  
ATOM   4905  OE1 GLU B  84      -7.172   9.695 -51.412  1.00 64.46           O  
ATOM   4906  OE2 GLU B  84      -7.272   8.256 -53.068  1.00 48.30           O  
ATOM   4907  N   ALA B  85     -10.121   4.799 -50.809  1.00 22.88           N  
ATOM   4908  CA  ALA B  85     -11.144   4.082 -51.564  1.00 29.89           C  
ATOM   4909  C   ALA B  85     -12.247   3.516 -50.661  1.00 28.96           C  
ATOM   4910  O   ALA B  85     -13.437   3.554 -51.029  1.00 33.41           O  
ATOM   4911  CB  ALA B  85     -10.523   2.984 -52.412  1.00 30.29           C  
ATOM   4912  N   PHE B  86     -11.854   3.031 -49.479  1.00 26.90           N  
ATOM   4913  CA  PHE B  86     -12.792   2.448 -48.502  1.00 30.04           C  
ATOM   4914  C   PHE B  86     -13.890   3.413 -48.079  1.00 26.08           C  
ATOM   4915  O   PHE B  86     -15.019   3.009 -47.886  1.00 24.42           O  
ATOM   4916  CB  PHE B  86     -12.049   1.900 -47.260  1.00 29.33           C  
ATOM   4917  CG  PHE B  86     -12.972   1.408 -46.154  1.00 26.98           C  
ATOM   4918  CD1 PHE B  86     -13.690   0.219 -46.297  1.00 31.18           C  
ATOM   4919  CD2 PHE B  86     -13.131   2.149 -44.977  1.00 29.99           C  
ATOM   4920  CE1 PHE B  86     -14.553  -0.225 -45.282  1.00 24.72           C  
ATOM   4921  CE2 PHE B  86     -13.976   1.706 -43.956  1.00 34.64           C  
ATOM   4922  CZ  PHE B  86     -14.697   0.522 -44.109  1.00 22.39           C  
ATOM   4923  N   GLN B  87     -13.543   4.692 -47.952  1.00 32.26           N  
ATOM   4924  CA  GLN B  87     -14.483   5.722 -47.494  1.00 29.22           C  
ATOM   4925  C   GLN B  87     -15.766   5.803 -48.316  1.00 32.93           C  
ATOM   4926  O   GLN B  87     -16.824   6.107 -47.776  1.00 31.61           O  
ATOM   4927  CB  GLN B  87     -13.800   7.095 -47.412  1.00 26.68           C  
ATOM   4928  CG  GLN B  87     -12.434   7.088 -46.703  1.00 27.99           C  
ATOM   4929  CD  GLN B  87     -12.471   6.560 -45.258  1.00 33.26           C  
ATOM   4930  OE1 GLN B  87     -13.447   6.751 -44.551  1.00 34.31           O  
ATOM   4931  NE2 GLN B  87     -11.388   5.893 -44.823  1.00 23.65           N  
ATOM   4932  N   THR B  88     -15.669   5.501 -49.609  1.00 29.49           N  
ATOM   4933  CA  THR B  88     -16.854   5.409 -50.456  1.00 25.77           C  
ATOM   4934  C   THR B  88     -17.292   3.982 -50.784  1.00 26.39           C  
ATOM   4935  O   THR B  88     -18.491   3.726 -50.884  1.00 23.72           O  
ATOM   4936  CB  THR B  88     -16.681   6.214 -51.775  1.00 30.55           C  
ATOM   4937  OG1 THR B  88     -15.370   5.986 -52.305  1.00 32.23           O  
ATOM   4938  CG2 THR B  88     -16.867   7.709 -51.515  1.00 36.88           C  
ATOM   4939  N   TRP B  89     -16.342   3.065 -50.975  1.00 28.24           N  
ATOM   4940  CA  TRP B  89     -16.676   1.650 -51.289  1.00 30.10           C  
ATOM   4941  C   TRP B  89     -17.500   0.977 -50.177  1.00 27.76           C  
ATOM   4942  O   TRP B  89     -18.416   0.211 -50.469  1.00 28.59           O  
ATOM   4943  CB  TRP B  89     -15.409   0.844 -51.612  1.00 32.38           C  
ATOM   4944  CG  TRP B  89     -15.639  -0.614 -52.054  1.00 29.96           C  
ATOM   4945  CD1 TRP B  89     -15.309  -1.740 -51.359  1.00 26.84           C  
ATOM   4946  CD2 TRP B  89     -16.219  -1.066 -53.290  1.00 30.51           C  
ATOM   4947  NE1 TRP B  89     -15.651  -2.868 -52.077  1.00 28.26           N  
ATOM   4948  CE2 TRP B  89     -16.217  -2.482 -53.263  1.00 29.99           C  
ATOM   4949  CE3 TRP B  89     -16.753  -0.413 -54.408  1.00 30.41           C  
ATOM   4950  CZ2 TRP B  89     -16.719  -3.257 -54.320  1.00 31.84           C  
ATOM   4951  CZ3 TRP B  89     -17.261  -1.186 -55.459  1.00 30.74           C  
ATOM   4952  CH2 TRP B  89     -17.231  -2.595 -55.406  1.00 26.25           C  
ATOM   4953  N   ARG B  90     -17.218   1.315 -48.914  1.00 25.60           N  
ATOM   4954  CA  ARG B  90     -18.015   0.825 -47.773  1.00 29.41           C  
ATOM   4955  C   ARG B  90     -19.514   1.084 -47.972  1.00 32.31           C  
ATOM   4956  O   ARG B  90     -20.340   0.336 -47.466  1.00 31.95           O  
ATOM   4957  CB  ARG B  90     -17.552   1.448 -46.441  1.00 25.18           C  
ATOM   4958  CG  ARG B  90     -18.066   2.881 -46.166  1.00 29.08           C  
ATOM   4959  CD  ARG B  90     -17.263   3.631 -45.108  1.00 32.13           C  
ATOM   4960  NE  ARG B  90     -17.168   2.917 -43.833  1.00 44.34           N  
ATOM   4961  CZ  ARG B  90     -16.505   3.371 -42.768  1.00 50.06           C  
ATOM   4962  NH1 ARG B  90     -16.468   2.647 -41.655  1.00 50.39           N  
ATOM   4963  NH2 ARG B  90     -15.859   4.539 -42.819  1.00 33.99           N  
ATOM   4964  N   ASN B  91     -19.846   2.120 -48.745  1.00 32.25           N  
ATOM   4965  CA  ASN B  91     -21.222   2.555 -48.911  1.00 33.45           C  
ATOM   4966  C   ASN B  91     -21.848   2.192 -50.253  1.00 35.14           C  
ATOM   4967  O   ASN B  91     -22.977   2.587 -50.529  1.00 38.47           O  
ATOM   4968  CB  ASN B  91     -21.340   4.065 -48.660  1.00 35.50           C  
ATOM   4969  CG  ASN B  91     -21.228   4.419 -47.188  1.00 32.13           C  
ATOM   4970  OD1 ASN B  91     -20.552   5.377 -46.820  1.00 41.03           O  
ATOM   4971  ND2 ASN B  91     -21.884   3.631 -46.334  1.00 22.93           N  
ATOM   4972  N   VAL B  92     -21.128   1.447 -51.087  1.00 35.59           N  
ATOM   4973  CA  VAL B  92     -21.710   0.968 -52.344  1.00 30.69           C  
ATOM   4974  C   VAL B  92     -22.684  -0.166 -52.029  1.00 35.19           C  
ATOM   4975  O   VAL B  92     -22.351  -1.076 -51.253  1.00 33.10           O  
ATOM   4976  CB  VAL B  92     -20.633   0.540 -53.389  1.00 30.03           C  
ATOM   4977  CG1 VAL B  92     -21.286  -0.058 -54.646  1.00 27.47           C  
ATOM   4978  CG2 VAL B  92     -19.771   1.731 -53.794  1.00 24.67           C  
ATOM   4979  N   ASN B  93     -23.895  -0.064 -52.586  1.00 35.37           N  
ATOM   4980  CA  ASN B  93     -24.917  -1.112 -52.525  1.00 34.49           C  
ATOM   4981  C   ASN B  93     -24.306  -2.506 -52.725  1.00 33.20           C  
ATOM   4982  O   ASN B  93     -23.641  -2.747 -53.722  1.00 31.09           O  
ATOM   4983  CB  ASN B  93     -25.999  -0.847 -53.581  1.00 39.45           C  
ATOM   4984  CG  ASN B  93     -27.320  -1.543 -53.279  1.00 50.04           C  
ATOM   4985  OD1 ASN B  93     -27.374  -2.752 -53.044  1.00 38.84           O  
ATOM   4986  ND2 ASN B  93     -28.404  -0.773 -53.312  1.00 55.52           N  
ATOM   4987  N   PRO B  94     -24.509  -3.409 -51.747  1.00 30.65           N  
ATOM   4988  CA  PRO B  94     -24.028  -4.784 -51.765  1.00 32.97           C  
ATOM   4989  C   PRO B  94     -24.359  -5.524 -53.055  1.00 27.17           C  
ATOM   4990  O   PRO B  94     -23.505  -6.223 -53.574  1.00 26.86           O  
ATOM   4991  CB  PRO B  94     -24.742  -5.401 -50.557  1.00 28.39           C  
ATOM   4992  CG  PRO B  94     -24.719  -4.268 -49.592  1.00 38.82           C  
ATOM   4993  CD  PRO B  94     -25.109  -3.080 -50.440  1.00 32.98           C  
ATOM   4994  N   GLU B  95     -25.572  -5.331 -53.573  1.00 30.16           N  
ATOM   4995  CA  GLU B  95     -25.971  -5.850 -54.880  1.00 33.60           C  
ATOM   4996  C   GLU B  95     -25.046  -5.426 -56.028  1.00 33.61           C  
ATOM   4997  O   GLU B  95     -24.763  -6.218 -56.931  1.00 30.74           O  
ATOM   4998  CB  GLU B  95     -27.423  -5.450 -55.202  1.00 38.00           C  
ATOM   4999  CG  GLU B  95     -28.504  -6.248 -54.463  1.00 44.74           C  
ATOM   5000  CD  GLU B  95     -29.033  -5.542 -53.224  1.00 69.82           C  
ATOM   5001  OE1 GLU B  95     -28.278  -5.412 -52.232  1.00 71.66           O  
ATOM   5002  OE2 GLU B  95     -30.216  -5.129 -53.237  1.00 74.40           O  
ATOM   5003  N   GLU B  96     -24.593  -4.174 -56.003  1.00 34.93           N  
ATOM   5004  CA  GLU B  96     -23.725  -3.648 -57.055  1.00 33.63           C  
ATOM   5005  C   GLU B  96     -22.296  -4.177 -56.911  1.00 32.05           C  
ATOM   5006  O   GLU B  96     -21.622  -4.468 -57.912  1.00 24.48           O  
ATOM   5007  CB  GLU B  96     -23.728  -2.110 -57.041  1.00 43.27           C  
ATOM   5008  CG  GLU B  96     -25.124  -1.463 -57.156  1.00 55.32           C  
ATOM   5009  CD  GLU B  96     -25.852  -1.774 -58.466  1.00 72.23           C  
ATOM   5010  OE1 GLU B  96     -25.193  -1.880 -59.526  1.00 75.73           O  
ATOM   5011  OE2 GLU B  96     -27.097  -1.902 -58.431  1.00 71.96           O  
ATOM   5012  N   ARG B  97     -21.839  -4.290 -55.663  1.00 27.56           N  
ATOM   5013  CA  ARG B  97     -20.565  -4.949 -55.340  1.00 23.46           C  
ATOM   5014  C   ARG B  97     -20.594  -6.403 -55.825  1.00 25.65           C  
ATOM   5015  O   ARG B  97     -19.653  -6.871 -56.467  1.00 28.22           O  
ATOM   5016  CB  ARG B  97     -20.319  -4.907 -53.824  1.00 26.07           C  
ATOM   5017  CG  ARG B  97     -20.334  -3.494 -53.225  1.00 31.89           C  
ATOM   5018  CD  ARG B  97     -19.564  -3.406 -51.890  1.00 30.63           C  
ATOM   5019  NE  ARG B  97     -20.020  -4.354 -50.874  1.00 28.24           N  
ATOM   5020  CZ  ARG B  97     -20.648  -4.035 -49.736  1.00 35.73           C  
ATOM   5021  NH1 ARG B  97     -20.935  -2.773 -49.431  1.00 21.79           N  
ATOM   5022  NH2 ARG B  97     -20.995  -4.994 -48.886  1.00 24.44           N  
ATOM   5023  N   ALA B  98     -21.703  -7.088 -55.550  1.00 25.21           N  
ATOM   5024  CA  ALA B  98     -21.899  -8.480 -55.979  1.00 30.01           C  
ATOM   5025  C   ALA B  98     -21.917  -8.623 -57.498  1.00 29.82           C  
ATOM   5026  O   ALA B  98     -21.310  -9.552 -58.047  1.00 29.19           O  
ATOM   5027  CB  ALA B  98     -23.177  -9.057 -55.366  1.00 25.89           C  
ATOM   5028  N   ASN B  99     -22.570  -7.674 -58.170  1.00 29.79           N  
ATOM   5029  CA  ASN B  99     -22.696  -7.686 -59.638  1.00 33.73           C  
ATOM   5030  C   ASN B  99     -21.363  -7.541 -60.370  1.00 30.23           C  
ATOM   5031  O   ASN B  99     -21.189  -8.099 -61.451  1.00 34.66           O  
ATOM   5032  CB  ASN B  99     -23.671  -6.606 -60.113  1.00 32.13           C  
ATOM   5033  CG  ASN B  99     -23.942  -6.676 -61.616  1.00 41.31           C  
ATOM   5034  OD1 ASN B  99     -23.566  -5.780 -62.374  1.00 43.86           O  
ATOM   5035  ND2 ASN B  99     -24.572  -7.753 -62.047  1.00 32.43           N  
ATOM   5036  N   ILE B 100     -20.435  -6.793 -59.779  1.00 30.68           N  
ATOM   5037  CA  ILE B 100     -19.063  -6.689 -60.292  1.00 30.18           C  
ATOM   5038  C   ILE B 100     -18.329  -8.046 -60.235  1.00 30.86           C  
ATOM   5039  O   ILE B 100     -17.596  -8.386 -61.163  1.00 31.99           O  
ATOM   5040  CB  ILE B 100     -18.266  -5.564 -59.580  1.00 30.69           C  
ATOM   5041  CG1 ILE B 100     -18.829  -4.193 -59.970  1.00 39.36           C  
ATOM   5042  CG2 ILE B 100     -16.763  -5.620 -59.912  1.00 33.72           C  
ATOM   5043  CD1 ILE B 100     -18.237  -3.019 -59.187  1.00 45.70           C  
ATOM   5044  N   LEU B 101     -18.538  -8.815 -59.161  1.00 29.32           N  
ATOM   5045  CA  LEU B 101     -18.034 -10.201 -59.081  1.00 28.60           C  
ATOM   5046  C   LEU B 101     -18.596 -11.090 -60.194  1.00 28.64           C  
ATOM   5047  O   LEU B 101     -17.852 -11.857 -60.822  1.00 26.58           O  
ATOM   5048  CB  LEU B 101     -18.311 -10.824 -57.701  1.00 24.11           C  
ATOM   5049  CG  LEU B 101     -17.236 -10.563 -56.630  1.00 14.12           C  
ATOM   5050  CD1 LEU B 101     -17.132  -9.102 -56.168  1.00 21.51           C  
ATOM   5051  CD2 LEU B 101     -17.411 -11.501 -55.406  1.00 20.04           C  
ATOM   5052  N   VAL B 102     -19.899 -10.967 -60.439  1.00 26.35           N  
ATOM   5053  CA  VAL B 102     -20.577 -11.726 -61.490  1.00 29.61           C  
ATOM   5054  C   VAL B 102     -19.986 -11.391 -62.872  1.00 28.91           C  
ATOM   5055  O   VAL B 102     -19.715 -12.296 -63.660  1.00 34.77           O  
ATOM   5056  CB  VAL B 102     -22.117 -11.498 -61.441  1.00 27.56           C  
ATOM   5057  CG1 VAL B 102     -22.837 -12.155 -62.652  1.00 26.94           C  
ATOM   5058  CG2 VAL B 102     -22.675 -12.035 -60.149  1.00 29.31           C  
ATOM   5059  N   LYS B 103     -19.736 -10.102 -63.126  1.00 31.66           N  
ATOM   5060  CA  LYS B 103     -19.186  -9.638 -64.416  1.00 29.74           C  
ATOM   5061  C   LYS B 103     -17.771 -10.118 -64.592  1.00 23.86           C  
ATOM   5062  O   LYS B 103     -17.381 -10.497 -65.688  1.00 25.53           O  
ATOM   5063  CB  LYS B 103     -19.246  -8.106 -64.539  1.00 30.23           C  
ATOM   5064  CG  LYS B 103     -20.668  -7.568 -64.745  1.00 24.57           C  
ATOM   5065  CD  LYS B 103     -20.775  -6.097 -64.345  1.00 35.77           C  
ATOM   5066  CE  LYS B 103     -20.833  -5.167 -65.556  1.00 45.64           C  
ATOM   5067  NZ  LYS B 103     -19.575  -4.415 -65.764  1.00 50.02           N  
ATOM   5068  N   ALA B 104     -17.015 -10.117 -63.491  1.00 25.60           N  
ATOM   5069  CA  ALA B 104     -15.660 -10.656 -63.457  1.00 25.92           C  
ATOM   5070  C   ALA B 104     -15.638 -12.156 -63.718  1.00 22.83           C  
ATOM   5071  O   ALA B 104     -14.731 -12.649 -64.384  1.00 26.81           O  
ATOM   5072  CB  ALA B 104     -14.988 -10.331 -62.135  1.00 26.96           C  
ATOM   5073  N   ALA B 105     -16.654 -12.866 -63.212  1.00 31.70           N  
ATOM   5074  CA  ALA B 105     -16.777 -14.320 -63.385  1.00 26.14           C  
ATOM   5075  C   ALA B 105     -17.039 -14.620 -64.851  1.00 29.45           C  
ATOM   5076  O   ALA B 105     -16.478 -15.561 -65.402  1.00 28.03           O  
ATOM   5077  CB  ALA B 105     -17.911 -14.867 -62.536  1.00 25.69           C  
ATOM   5078  N   ALA B 106     -17.901 -13.806 -65.456  1.00 31.08           N  
ATOM   5079  CA  ALA B 106     -18.204 -13.873 -66.890  1.00 30.90           C  
ATOM   5080  C   ALA B 106     -16.976 -13.643 -67.772  1.00 29.89           C  
ATOM   5081  O   ALA B 106     -16.803 -14.359 -68.753  1.00 34.94           O  
ATOM   5082  CB  ALA B 106     -19.319 -12.908 -67.243  1.00 31.30           C  
ATOM   5083  N   ILE B 107     -16.119 -12.678 -67.406  1.00 25.11           N  
ATOM   5084  CA  ILE B 107     -14.870 -12.415 -68.137  1.00 30.01           C  
ATOM   5085  C   ILE B 107     -13.924 -13.633 -68.124  1.00 35.27           C  
ATOM   5086  O   ILE B 107     -13.397 -14.038 -69.181  1.00 25.79           O  
ATOM   5087  CB  ILE B 107     -14.125 -11.138 -67.625  1.00 27.43           C  
ATOM   5088  CG1 ILE B 107     -14.921  -9.870 -67.983  1.00 23.05           C  
ATOM   5089  CG2 ILE B 107     -12.706 -11.041 -68.229  1.00 26.23           C  
ATOM   5090  CD1 ILE B 107     -14.501  -8.610 -67.223  1.00 32.78           C  
ATOM   5091  N   ILE B 108     -13.717 -14.203 -66.933  1.00 29.02           N  
ATOM   5092  CA  ILE B 108     -12.914 -15.415 -66.782  1.00 31.83           C  
ATOM   5093  C   ILE B 108     -13.564 -16.604 -67.502  1.00 26.95           C  
ATOM   5094  O   ILE B 108     -12.866 -17.343 -68.170  1.00 27.79           O  
ATOM   5095  CB  ILE B 108     -12.605 -15.775 -65.291  1.00 29.37           C  
ATOM   5096  CG1 ILE B 108     -11.921 -14.603 -64.569  1.00 37.16           C  
ATOM   5097  CG2 ILE B 108     -11.724 -17.034 -65.208  1.00 25.65           C  
ATOM   5098  CD1 ILE B 108     -11.567 -14.888 -63.082  1.00 31.03           C  
ATOM   5099  N   ARG B 109     -14.890 -16.754 -67.406  1.00 24.68           N  
ATOM   5100  CA  ARG B 109     -15.592 -17.850 -68.087  1.00 24.85           C  
ATOM   5101  C   ARG B 109     -15.449 -17.798 -69.615  1.00 25.87           C  
ATOM   5102  O   ARG B 109     -15.270 -18.830 -70.254  1.00 27.03           O  
ATOM   5103  CB  ARG B 109     -17.075 -17.897 -67.708  1.00 24.96           C  
ATOM   5104  CG  ARG B 109     -17.803 -19.171 -68.188  1.00 30.64           C  
ATOM   5105  CD  ARG B 109     -19.285 -19.158 -67.849  1.00 20.74           C  
ATOM   5106  NE  ARG B 109     -19.483 -19.198 -66.401  1.00 29.00           N  
ATOM   5107  CZ  ARG B 109     -19.824 -18.157 -65.647  1.00 26.50           C  
ATOM   5108  NH1 ARG B 109     -19.953 -18.320 -64.341  1.00 31.29           N  
ATOM   5109  NH2 ARG B 109     -20.042 -16.966 -66.187  1.00 24.65           N  
ATOM   5110  N   ARG B 110     -15.505 -16.594 -70.172  1.00 23.39           N  
ATOM   5111  CA  ARG B 110     -15.296 -16.368 -71.604  1.00 34.10           C  
ATOM   5112  C   ARG B 110     -13.834 -16.561 -72.021  1.00 34.47           C  
ATOM   5113  O   ARG B 110     -13.550 -16.998 -73.137  1.00 32.66           O  
ATOM   5114  CB  ARG B 110     -15.743 -14.948 -71.991  1.00 37.75           C  
ATOM   5115  CG  ARG B 110     -16.436 -14.869 -73.351  1.00 44.33           C  
ATOM   5116  CD  ARG B 110     -15.768 -13.893 -74.324  1.00 55.88           C  
ATOM   5117  NE  ARG B 110     -15.737 -12.504 -73.864  1.00 47.74           N  
ATOM   5118  CZ  ARG B 110     -15.804 -11.440 -74.667  1.00 49.20           C  
ATOM   5119  NH1 ARG B 110     -15.757 -10.216 -74.156  1.00 35.78           N  
ATOM   5120  NH2 ARG B 110     -15.931 -11.587 -75.980  1.00 54.11           N  
ATOM   5121  N   ARG B 111     -12.909 -16.224 -71.128  1.00 33.17           N  
ATOM   5122  CA  ARG B 111     -11.485 -16.401 -71.394  1.00 33.84           C  
ATOM   5123  C   ARG B 111     -10.879 -17.572 -70.615  1.00 31.31           C  
ATOM   5124  O   ARG B 111      -9.690 -17.548 -70.289  1.00 30.61           O  
ATOM   5125  CB  ARG B 111     -10.730 -15.104 -71.070  1.00 36.08           C  
ATOM   5126  CG  ARG B 111     -10.748 -14.055 -72.192  1.00 44.28           C  
ATOM   5127  CD  ARG B 111     -10.092 -12.750 -71.730  1.00 45.85           C  
ATOM   5128  NE  ARG B 111      -8.683 -12.916 -71.357  1.00 45.18           N  
ATOM   5129  CZ  ARG B 111      -8.084 -12.257 -70.364  1.00 51.83           C  
ATOM   5130  NH1 ARG B 111      -6.799 -12.467 -70.093  1.00 42.60           N  
ATOM   5131  NH2 ARG B 111      -8.771 -11.393 -69.628  1.00 40.42           N  
ATOM   5132  N   LYS B 112     -11.704 -18.582 -70.327  1.00 28.86           N  
ATOM   5133  CA  LYS B 112     -11.377 -19.685 -69.394  1.00 28.32           C  
ATOM   5134  C   LYS B 112     -10.068 -20.369 -69.743  1.00 28.01           C  
ATOM   5135  O   LYS B 112      -9.156 -20.429 -68.918  1.00 26.78           O  
ATOM   5136  CB  LYS B 112     -12.520 -20.712 -69.353  1.00 29.55           C  
ATOM   5137  CG  LYS B 112     -12.306 -21.883 -68.399  1.00 35.93           C  
ATOM   5138  CD  LYS B 112     -13.228 -23.069 -68.733  1.00 36.35           C  
ATOM   5139  CE  LYS B 112     -14.676 -22.776 -68.359  1.00 39.38           C  
ATOM   5140  NZ  LYS B 112     -15.535 -23.995 -68.254  1.00 35.84           N  
ATOM   5141  N   HIS B 113      -9.957 -20.819 -70.989  1.00 26.20           N  
ATOM   5142  CA  HIS B 113      -8.775 -21.551 -71.413  1.00 30.57           C  
ATOM   5143  C   HIS B 113      -7.562 -20.626 -71.477  1.00 31.43           C  
ATOM   5144  O   HIS B 113      -6.431 -21.077 -71.276  1.00 31.36           O  
ATOM   5145  CB  HIS B 113      -9.011 -22.290 -72.741  1.00 28.80           C  
ATOM   5146  CG  HIS B 113     -10.179 -23.236 -72.713  1.00 31.35           C  
ATOM   5147  ND1 HIS B 113     -10.473 -24.032 -71.624  1.00 39.69           N  
ATOM   5148  CD2 HIS B 113     -11.117 -23.521 -73.649  1.00 37.42           C  
ATOM   5149  CE1 HIS B 113     -11.545 -24.760 -71.888  1.00 32.22           C  
ATOM   5150  NE2 HIS B 113     -11.954 -24.469 -73.110  1.00 34.51           N  
ATOM   5151  N   GLU B 114      -7.789 -19.333 -71.721  1.00 29.52           N  
ATOM   5152  CA  GLU B 114      -6.688 -18.369 -71.680  1.00 30.84           C  
ATOM   5153  C   GLU B 114      -6.122 -18.282 -70.262  1.00 33.37           C  
ATOM   5154  O   GLU B 114      -4.903 -18.374 -70.064  1.00 27.81           O  
ATOM   5155  CB  GLU B 114      -7.111 -16.989 -72.215  1.00 30.58           C  
ATOM   5156  CG  GLU B 114      -5.969 -15.998 -72.391  1.00 43.39           C  
ATOM   5157  CD  GLU B 114      -6.174 -15.021 -73.558  1.00 56.90           C  
ATOM   5158  OE1 GLU B 114      -7.259 -15.011 -74.197  1.00 44.45           O  
ATOM   5159  OE2 GLU B 114      -5.226 -14.260 -73.843  1.00 63.40           O  
ATOM   5160  N   PHE B 115      -7.001 -18.131 -69.276  1.00 19.62           N  
ATOM   5161  CA  PHE B 115      -6.531 -18.130 -67.884  1.00 30.81           C  
ATOM   5162  C   PHE B 115      -5.829 -19.422 -67.475  1.00 30.49           C  
ATOM   5163  O   PHE B 115      -4.784 -19.373 -66.828  1.00 28.42           O  
ATOM   5164  CB  PHE B 115      -7.638 -17.732 -66.909  1.00 32.32           C  
ATOM   5165  CG  PHE B 115      -7.799 -16.249 -66.780  1.00 30.44           C  
ATOM   5166  CD1 PHE B 115      -8.716 -15.564 -67.577  1.00 33.44           C  
ATOM   5167  CD2 PHE B 115      -6.999 -15.528 -65.892  1.00 33.51           C  
ATOM   5168  CE1 PHE B 115      -8.849 -14.184 -67.467  1.00 39.34           C  
ATOM   5169  CE2 PHE B 115      -7.123 -14.147 -65.777  1.00 34.74           C  
ATOM   5170  CZ  PHE B 115      -8.042 -13.479 -66.570  1.00 37.98           C  
ATOM   5171  N   SER B 116      -6.376 -20.568 -67.885  1.00 27.81           N  
ATOM   5172  CA  SER B 116      -5.723 -21.863 -67.623  1.00 31.31           C  
ATOM   5173  C   SER B 116      -4.309 -21.954 -68.214  1.00 34.65           C  
ATOM   5174  O   SER B 116      -3.393 -22.476 -67.574  1.00 33.51           O  
ATOM   5175  CB  SER B 116      -6.561 -23.022 -68.159  1.00 31.12           C  
ATOM   5176  OG  SER B 116      -7.792 -23.139 -67.477  1.00 32.85           O
[truncated: 247,622 more chars]
