# Supplementary material for: SAXS fingerprints of aldehyde dehydrogenase oligomers
Source: Data Brief. 2015 Oct 25;5:745–51. doi: 10.1016/j.dib.2015.10.017 (PMC4659792; doi:10.1016/j.dib.2015.10.017)
Supplement: Supplementary file 1 — SAXS curves for BhP5CDH, TtP5CDH, and ALDH7A1 are provided as text files with file extension .dat. Coordinates of the BhP5CDH dimer, hALDH7A1 tetramer, and TtP5CDH hexamer are provided as text files with file extension.pdb. [file mmc1.zip › ALDH7A1tetramer.pdb]

REMARK TETRAMER FROM PDB ENTRY 4ZUL
ATOM      1  N   THR A   3      79.270  71.283  13.203  1.00 42.77           N  
ATOM      2  CA  THR A   3      78.393  71.952  14.162  1.00 44.42           C  
ATOM      3  C   THR A   3      77.395  70.984  14.820  1.00 39.39           C  
ATOM      4  O   THR A   3      77.519  70.677  16.009  1.00 37.73           O  
ATOM      5  CB  THR A   3      77.613  73.102  13.502  1.00 48.76           C  
ATOM      6  N   LEU A   4      76.402  70.520  14.062  1.00 39.60           N  
ATOM      7  CA  LEU A   4      75.449  69.535  14.588  1.00 33.66           C  
ATOM      8  C   LEU A   4      76.150  68.204  14.851  1.00 31.79           C  
ATOM      9  O   LEU A   4      76.864  67.703  13.987  1.00 31.78           O  
ATOM     10  CB  LEU A   4      74.283  69.312  13.620  1.00 30.64           C  
ATOM     11  CG  LEU A   4      73.423  70.504  13.207  1.00 34.73           C  
ATOM     12  CD1 LEU A   4      72.262  70.037  12.340  1.00 42.25           C  
ATOM     13  CD2 LEU A   4      72.908  71.238  14.437  1.00 35.09           C  
ATOM     14  N   LEU A   5      75.931  67.626  16.030  1.00 29.32           N  
ATOM     15  CA  LEU A   5      76.542  66.346  16.366  1.00 27.73           C  
ATOM     16  C   LEU A   5      76.168  65.228  15.383  1.00 30.61           C  
ATOM     17  O   LEU A   5      76.992  64.369  15.084  1.00 28.76           O  
ATOM     18  CB  LEU A   5      76.174  65.930  17.787  1.00 27.05           C  
ATOM     19  CG  LEU A   5      76.610  66.811  18.955  1.00 31.65           C  
ATOM     20  CD1 LEU A   5      76.285  66.112  20.266  1.00 35.75           C  
ATOM     21  CD2 LEU A   5      78.086  67.153  18.880  1.00 31.44           C  
ATOM     22  N   ILE A   6      74.936  65.245  14.869  1.00 29.10           N  
ATOM     23  CA  ILE A   6      74.507  64.224  13.909  1.00 32.28           C  
ATOM     24  C   ILE A   6      75.304  64.325  12.599  1.00 35.84           C  
ATOM     25  O   ILE A   6      75.249  63.428  11.759  1.00 32.48           O  
ATOM     26  CB  ILE A   6      72.986  64.320  13.612  1.00 38.11           C  
ATOM     27  CG1 ILE A   6      72.468  62.994  13.041  1.00 25.27           C  
ATOM     28  CG2 ILE A   6      72.688  65.481  12.678  1.00 34.98           C  
ATOM     29  CD1 ILE A   6      70.977  62.769  13.235  1.00 24.30           C  
ATOM     30  N   ASN A   7      76.054  65.413  12.438  1.00 37.87           N  
ATOM     31  CA  ASN A   7      76.924  65.584  11.277  1.00 41.66           C  
ATOM     32  C   ASN A   7      78.375  65.233  11.590  1.00 43.34           C  
ATOM     33  O   ASN A   7      79.264  65.466  10.774  1.00 45.63           O  
ATOM     34  CB  ASN A   7      76.840  67.018  10.744  1.00 42.96           C  
ATOM     35  CG  ASN A   7      75.550  67.288   9.987  1.00 44.68           C  
ATOM     36  OD1 ASN A   7      74.927  66.370   9.456  1.00 50.03           O  
ATOM     37  ND2 ASN A   7      75.153  68.551   9.922  1.00 43.77           N  
ATOM     38  N   GLN A   8      78.612  64.677  12.774  1.00 43.72           N  
ATOM     39  CA  GLN A   8      79.956  64.257  13.166  1.00 44.79           C  
ATOM     40  C   GLN A   8      80.047  62.734  13.203  1.00 46.55           C  
ATOM     41  O   GLN A   8      79.076  62.059  13.553  1.00 44.59           O  
ATOM     42  CB  GLN A   8      80.336  64.851  14.526  1.00 43.78           C  
ATOM     43  CG  GLN A   8      80.428  66.367  14.534  1.00 42.98           C  
ATOM     44  CD  GLN A   8      80.659  66.936  15.922  1.00 43.29           C  
ATOM     45  OE1 GLN A   8      81.146  66.246  16.817  1.00 50.00           O  
ATOM     46  NE2 GLN A   8      80.302  68.201  16.110  1.00 40.86           N  
ATOM     47  N   PRO A   9      81.213  62.185  12.827  1.00 44.11           N  
ATOM     48  CA  PRO A   9      81.372  60.728  12.750  1.00 42.47           C  
ATOM     49  C   PRO A   9      81.349  60.023  14.110  1.00 41.22           C  
ATOM     50  O   PRO A   9      81.022  58.841  14.167  1.00 42.09           O  
ATOM     51  CB  PRO A   9      82.739  60.564  12.067  1.00 44.26           C  
ATOM     52  CG  PRO A   9      82.947  61.855  11.330  1.00 45.64           C  
ATOM     53  CD  PRO A   9      82.361  62.893  12.238  1.00 46.62           C  
ATOM     54  N   GLN A  10      81.686  60.725  15.186  1.00 42.34           N  
ATOM     55  CA  GLN A  10      81.580  60.130  16.512  1.00 42.58           C  
ATOM     56  C   GLN A  10      80.127  59.703  16.779  1.00 44.20           C  
ATOM     57  O   GLN A  10      79.876  58.747  17.513  1.00 41.13           O  
ATOM     58  CB  GLN A  10      82.065  61.109  17.589  1.00 45.70           C  
ATOM     59  CG  GLN A  10      82.308  60.475  18.956  1.00 48.74           C  
ATOM     60  CD  GLN A  10      82.936  61.445  19.953  1.00 50.29           C  
ATOM     61  OE1 GLN A  10      83.310  61.059  21.069  1.00 44.40           O  
ATOM     62  NE2 GLN A  10      83.048  62.713  19.557  1.00 48.28           N  
ATOM     63  N   TYR A  11      79.177  60.396  16.154  1.00 44.96           N  
ATOM     64  CA  TYR A  11      77.755  60.174  16.438  1.00 41.01           C  
ATOM     65  C   TYR A  11      76.951  59.670  15.242  1.00 44.89           C  
ATOM     66  O   TYR A  11      75.724  59.823  15.205  1.00 47.34           O  
ATOM     67  CB  TYR A  11      77.113  61.464  16.952  1.00 35.07           C  
ATOM     68  CG  TYR A  11      77.832  62.089  18.119  1.00 41.26           C  
ATOM     69  CD1 TYR A  11      77.635  61.625  19.411  1.00 45.93           C  
ATOM     70  CD2 TYR A  11      78.702  63.152  17.929  1.00 36.79           C  
ATOM     71  CE1 TYR A  11      78.288  62.202  20.484  1.00 45.43           C  
ATOM     72  CE2 TYR A  11      79.354  63.737  18.994  1.00 40.00           C  
ATOM     73  CZ  TYR A  11      79.146  63.258  20.270  1.00 44.81           C  
ATOM     74  OH  TYR A  11      79.799  63.839  21.334  1.00 44.88           O  
ATOM     75  N   ALA A  12      77.630  59.059  14.276  1.00 41.40           N  
ATOM     76  CA  ALA A  12      76.972  58.584  13.061  1.00 40.76           C  
ATOM     77  C   ALA A  12      75.955  57.474  13.345  1.00 39.10           C  
ATOM     78  O   ALA A  12      75.130  57.143  12.497  1.00 39.44           O  
ATOM     79  CB  ALA A  12      78.003  58.101  12.062  1.00 41.86           C  
ATOM     80  N   TRP A  13      76.016  56.908  14.545  1.00 42.63           N  
ATOM     81  CA  TRP A  13      75.090  55.857  14.956  1.00 42.07           C  
ATOM     82  C   TRP A  13      73.645  56.366  15.098  1.00 41.15           C  
ATOM     83  O   TRP A  13      72.713  55.573  15.238  1.00 37.89           O  
ATOM     84  CB  TRP A  13      75.563  55.237  16.276  1.00 39.16           C  
ATOM     85  CG  TRP A  13      75.795  56.252  17.358  1.00 38.83           C  
ATOM     86  CD1 TRP A  13      76.969  56.893  17.644  1.00 36.33           C  
ATOM     88  NE1 TRP A  13      76.792  57.758  18.697  1.00 38.04           N  
ATOM     89  CE2 TRP A  13      75.486  57.696  19.108  1.00 37.39           C  
ATOM     90  CE3 TRP A  13      73.466  56.505  18.508  1.00 34.46           C  
ATOM     91  CZ2 TRP A  13      74.834  58.380  20.133  1.00 39.24           C  
ATOM     92  CZ3 TRP A  13      72.821  57.190  19.524  1.00 33.30           C  
ATOM     93  CH2 TRP A  13      73.504  58.112  20.324  1.00 32.59           C  
ATOM     94  N   LEU A  14      73.459  57.685  15.063  1.00 37.99           N  
ATOM     95  CA  LEU A  14      72.116  58.263  15.121  1.00 33.96           C  
ATOM     96  C   LEU A  14      71.327  57.932  13.861  1.00 38.26           C  
ATOM     97  O   LEU A  14      70.094  57.907  13.877  1.00 34.56           O  
ATOM     98  CB  LEU A  14      72.181  59.783  15.313  1.00 28.56           C  
ATOM     99  CG  LEU A  14      72.633  60.272  16.688  1.00 33.57           C  
ATOM    100  CD1 LEU A  14      72.964  61.753  16.637  1.00 35.76           C  
ATOM    101  CD2 LEU A  14      71.571  59.982  17.740  1.00 34.86           C  
ATOM    102  N   LYS A  15      72.041  57.668  12.770  1.00 34.30           N  
ATOM    103  CA  LYS A  15      71.398  57.322  11.510  1.00 36.26           C  
ATOM    104  C   LYS A  15      70.679  55.979  11.609  1.00 32.97           C  
ATOM    105  O   LYS A  15      69.717  55.723  10.883  1.00 31.20           O  
ATOM    106  CB  LYS A  15      72.422  57.291  10.376  1.00 37.94           C  
ATOM    107  CG  LYS A  15      73.295  58.535  10.293  1.00 45.73           C  
ATOM    108  CD  LYS A  15      72.475  59.787  10.035  1.00 47.09           C  
ATOM    109  CE  LYS A  15      73.353  60.921   9.516  1.00 52.10           C  
ATOM    110  NZ  LYS A  15      73.940  60.614   8.176  1.00 53.86           N  
ATOM    111  N   GLU A  16      71.141  55.134  12.525  1.00 32.29           N  
ATOM    112  CA  GLU A  16      70.512  53.841  12.769  1.00 36.34           C  
ATOM    113  C   GLU A  16      69.086  53.987  13.281  1.00 33.67           C  
ATOM    114  O   GLU A  16      68.328  53.034  13.253  1.00 29.26           O  
ATOM    115  CB  GLU A  16      71.328  53.019  13.768  1.00 39.97           C  
ATOM    116  CG  GLU A  16      72.697  52.589  13.252  1.00 47.82           C  
ATOM    117  CD  GLU A  16      73.344  51.539  14.136  1.00 53.84           C  
ATOM    118  OE1 GLU A  16      74.344  51.857  14.814  1.00 56.62           O  
ATOM    119  OE2 GLU A  16      72.849  50.393  14.153  1.00 59.10           O  
ATOM    120  N   LEU A  17      68.740  55.179  13.760  1.00 28.60           N  
ATOM    121  CA  LEU A  17      67.409  55.461  14.273  1.00 31.41           C  
ATOM    122  C   LEU A  17      66.606  56.247  13.246  1.00 27.36           C  
ATOM    123  O   LEU A  17      65.464  56.625  13.491  1.00 28.37           O  
ATOM    124  CB  LEU A  17      67.502  56.231  15.596  1.00 31.25           C  
ATOM    125  CG  LEU A  17      68.035  55.416  16.778  1.00 27.51           C  
ATOM    126  CD1 LEU A  17      68.528  56.327  17.900  1.00 24.98           C  
ATOM    127  CD2 LEU A  17      66.953  54.486  17.287  1.00 23.41           C  
ATOM    128  N   GLY A  18      67.225  56.508  12.098  1.00 29.39           N  
ATOM    129  CA  GLY A  18      66.560  57.194  11.008  1.00 27.85           C  
ATOM    130  C   GLY A  18      66.545  58.704  11.161  1.00 30.25           C  
ATOM    131  O   GLY A  18      65.741  59.396  10.523  1.00 32.47           O  
ATOM    132  N   LEU A  19      67.426  59.222  12.011  1.00 28.10           N  
ATOM    133  CA  LEU A  19      67.488  60.662  12.232  1.00 28.55           C  
ATOM    134  C   LEU A  19      68.438  61.356  11.264  1.00 25.41           C  
ATOM    135  O   LEU A  19      69.452  60.788  10.824  1.00 24.50           O  
ATOM    136  CB  LEU A  19      67.902  60.964  13.670  1.00 24.33           C  
ATOM    137  CG  LEU A  19      66.982  60.440  14.774  1.00 24.37           C  
ATOM    138  CD1 LEU A  19      67.643  60.647  16.127  1.00 27.62           C  
ATOM    139  CD2 LEU A  19      65.603  61.129  14.721  1.00 23.79           C  
ATOM    140  N   ARG A  20      68.106  62.601  10.939  1.00 26.89           N  
ATOM    141  CA  ARG A  20      68.927  63.421  10.058  1.00 27.23           C  
ATOM    142  C   ARG A  20      69.109  64.808  10.652  1.00 29.17           C  
ATOM    143  O   ARG A  20      68.639  65.075  11.763  1.00 28.38           O  
ATOM    144  CB  ARG A  20      68.298  63.523   8.665  1.00 32.85           C  
ATOM    145  N   GLU A  21      69.790  65.683   9.910  1.00 27.45           N  
ATOM    146  CA  GLU A  21      70.023  67.056  10.343  1.00 27.60           C  
ATOM    147  C   GLU A  21      68.725  67.756  10.740  1.00 31.94           C  
ATOM    148  O   GLU A  21      68.653  68.390  11.791  1.00 32.05           O  
ATOM    149  CB  GLU A  21      70.732  67.850   9.241  1.00 31.87           C  
ATOM    150  N   GLU A  22      67.699  67.626   9.901  1.00 36.11           N  
ATOM    151  CA  GLU A  22      66.394  68.206  10.192  1.00 36.83           C  
ATOM    152  C   GLU A  22      65.313  67.147  10.009  1.00 30.78           C  
ATOM    153  O   GLU A  22      65.199  66.537   8.939  1.00 29.59           O  
ATOM    154  CB  GLU A  22      66.128  69.427   9.304  1.00 40.60           C  
ATOM    155  CG  GLU A  22      64.752  70.058   9.518  1.00 44.81           C  
ATOM    156  CD  GLU A  22      64.685  71.515   9.075  1.00 48.75           C  
ATOM    157  OE1 GLU A  22      65.701  72.230   9.206  1.00 46.16           O  
ATOM    158  OE2 GLU A  22      63.609  71.946   8.603  1.00 51.48           O  
ATOM    159  N   ASN A  23      64.532  66.923  11.062  1.00 23.37           N  
ATOM    160  CA  ASN A  23      63.568  65.833  11.086  1.00 21.80           C  
ATOM    161  C   ASN A  23      62.132  66.334  11.172  1.00 23.13           C  
ATOM    162  O   ASN A  23      61.865  67.366  11.778  1.00 26.72           O  
ATOM    163  CB  ASN A  23      63.842  64.902  12.270  1.00 24.08           C  
ATOM    164  CG  ASN A  23      65.284  64.438  12.326  1.00 23.99           C  
ATOM    165  OD1 ASN A  23      65.636  63.403  11.765  1.00 26.83           O  
ATOM    166  ND2 ASN A  23      66.122  65.202  13.017  1.00 22.95           N  
ATOM    167  N   GLU A  24      61.211  65.597  10.567  1.00 25.66           N  
ATOM    168  CA  GLU A  24      59.794  65.913  10.707  1.00 21.28           C  
ATOM    169  C   GLU A  24      59.317  65.564  12.115  1.00 22.79           C  
ATOM    170  O   GLU A  24      59.613  64.480  12.626  1.00 23.56           O  
ATOM    171  CB  GLU A  24      58.967  65.168   9.658  1.00 29.90           C  
ATOM    172  CG  GLU A  24      59.140  65.683   8.237  1.00 36.89           C  
ATOM    173  CD  GLU A  24      60.445  65.240   7.603  1.00 46.83           C  
ATOM    174  OE1 GLU A  24      61.038  64.242   8.081  1.00 44.37           O  
ATOM    175  OE2 GLU A  24      60.873  65.892   6.627  1.00 50.50           O  
ATOM    176  N   GLY A  25      58.569  66.473  12.737  1.00 23.07           N  
ATOM    177  CA  GLY A  25      58.104  66.268  14.098  1.00 20.93           C  
ATOM    178  C   GLY A  25      56.619  65.974  14.203  1.00 21.23           C  
ATOM    179  O   GLY A  25      56.061  65.952  15.292  1.00 19.68           O  
ATOM    180  N   VAL A  26      55.982  65.747  13.062  1.00 18.31           N  
ATOM    181  CA  VAL A  26      54.578  65.358  13.040  1.00 19.17           C  
ATOM    182  C   VAL A  26      54.433  64.063  12.280  1.00 18.35           C  
ATOM    183  O   VAL A  26      54.909  63.961  11.155  1.00 21.78           O  
ATOM    184  CB  VAL A  26      53.695  66.427  12.377  1.00 17.97           C  
ATOM    185  CG1 VAL A  26      52.255  65.928  12.273  1.00 21.78           C  
ATOM    186  CG2 VAL A  26      53.773  67.721  13.155  1.00 18.18           C  
ATOM    187  N   TYR A  27      53.775  63.077  12.890  1.00 17.63           N  
ATOM    188  CA  TYR A  27      53.428  61.854  12.171  1.00 20.68           C  
ATOM    189  C   TYR A  27      51.957  61.531  12.342  1.00 17.17           C  
ATOM    190  O   TYR A  27      51.467  61.429  13.458  1.00 18.22           O  
ATOM    191  CB  TYR A  27      54.256  60.656  12.644  1.00 20.36           C  
ATOM    192  CG  TYR A  27      53.878  59.379  11.929  1.00 17.81           C  
ATOM    193  CD1 TYR A  27      54.166  59.206  10.581  1.00 18.57           C  
ATOM    194  CD2 TYR A  27      53.222  58.351  12.594  1.00 18.97           C  
ATOM    195  CE1 TYR A  27      53.818  58.044   9.920  1.00 17.29           C  
ATOM    196  CE2 TYR A  27      52.878  57.189  11.941  1.00 20.07           C  
ATOM    197  CZ  TYR A  27      53.176  57.046  10.605  1.00 20.64           C  
ATOM    198  OH  TYR A  27      52.831  55.892   9.950  1.00 26.56           O  
ATOM    199  N   ASN A  28      51.256  61.364  11.229  1.00 16.40           N  
ATOM    200  CA  ASN A  28      49.855  60.956  11.286  1.00 18.34           C  
ATOM    201  C   ASN A  28      49.529  59.966  10.166  1.00 20.87           C  
ATOM    202  O   ASN A  28      48.401  59.889   9.704  1.00 21.98           O  
ATOM    203  CB  ASN A  28      48.944  62.189  11.222  1.00 20.13           C  
ATOM    204  CG  ASN A  28      49.207  63.053  10.006  1.00 20.52           C  
ATOM    205  OD1 ASN A  28      49.608  62.562   8.948  1.00 19.74           O  
ATOM    206  ND2 ASN A  28      48.987  64.355  10.152  1.00 25.31           N  
ATOM    207  N   GLY A  29      50.534  59.206   9.742  1.00 23.61           N  
ATOM    208  CA  GLY A  29      50.431  58.431   8.515  1.00 22.78           C  
ATOM    209  C   GLY A  29      51.381  59.042   7.496  1.00 23.17           C  
ATOM    210  O   GLY A  29      52.020  58.337   6.718  1.00 23.38           O  
ATOM    211  N   SER A  30      51.453  60.367   7.497  1.00 25.53           N  
ATOM    212  CA  SER A  30      52.500  61.100   6.785  1.00 29.37           C  
ATOM    213  C   SER A  30      53.399  61.807   7.787  1.00 25.34           C  
ATOM    214  O   SER A  30      52.947  62.185   8.865  1.00 23.88           O  
ATOM    215  CB  SER A  30      51.904  62.125   5.817  1.00 36.72           C  
ATOM    216  OG  SER A  30      51.158  61.492   4.797  1.00 48.56           O  
ATOM    217  N   TRP A  31      54.668  61.986   7.433  1.00 20.76           N  
ATOM    218  CA  TRP A  31      55.579  62.782   8.243  1.00 25.52           C  
ATOM    219  C   TRP A  31      55.557  64.230   7.776  1.00 25.24           C  
ATOM    220  O   TRP A  31      55.597  64.506   6.577  1.00 26.93           O  
ATOM    221  CB  TRP A  31      57.014  62.229   8.173  1.00 21.07           C  
ATOM    222  CG  TRP A  31      57.213  60.960   8.940  1.00 19.51           C  
ATOM    223  CD1 TRP A  31      57.135  59.687   8.454  1.00 23.04           C  
ATOM    224  CD2 TRP A  31      57.528  60.840  10.333  1.00 18.36           C  
ATOM    225  NE1 TRP A  31      57.376  58.779   9.461  1.00 22.37           N  
ATOM    226  CE2 TRP A  31      57.626  59.462  10.622  1.00 20.59           C  
ATOM    227  CE3 TRP A  31      57.738  61.759  11.361  1.00 21.78           C  
ATOM    228  CZ2 TRP A  31      57.921  58.984  11.898  1.00 18.77           C  
ATOM    229  CZ3 TRP A  31      58.028  61.281  12.635  1.00 19.02           C  
ATOM    230  CH2 TRP A  31      58.116  59.905  12.888  1.00 18.37           C  
ATOM    231  N   GLY A  32      55.500  65.159   8.719  1.00 24.57           N  
ATOM    232  CA  GLY A  32      55.469  66.561   8.357  1.00 23.68           C  
ATOM    233  C   GLY A  32      55.788  67.472   9.517  1.00 25.36           C  
ATOM    234  O   GLY A  32      56.504  67.102  10.448  1.00 24.38           O  
ATOM    235  N   GLY A  33      55.251  68.681   9.453  1.00 27.19           N  
ATOM    236  CA  GLY A  33      55.466  69.663  10.493  1.00 22.08           C  
ATOM    237  C   GLY A  33      55.641  71.028   9.865  1.00 24.30           C  
ATOM    238  O   GLY A  33      56.639  71.287   9.196  1.00 27.67           O  
ATOM    239  N   ARG A  34      54.661  71.897  10.078  1.00 24.65           N  
ATOM    240  CA  ARG A  34      54.680  73.242   9.511  1.00 24.71           C  
ATOM    241  C   ARG A  34      54.915  74.272  10.600  1.00 22.61           C  
ATOM    242  O   ARG A  34      54.791  75.473  10.365  1.00 32.13           O  
ATOM    243  CB  ARG A  34      53.363  73.541   8.781  1.00 30.57           C  
ATOM    244  CG  ARG A  34      53.177  72.790   7.476  1.00 36.86           C  
ATOM    245  CD  ARG A  34      51.750  72.942   6.951  1.00 41.62           C  
ATOM    246  NE  ARG A  34      50.780  72.208   7.762  1.00 46.12           N  
ATOM    247  CZ  ARG A  34      49.459  72.327   7.647  1.00 47.07           C  
ATOM    248  NH1 ARG A  34      48.940  73.165   6.758  1.00 47.66           N  
ATOM    249  NH2 ARG A  34      48.655  71.611   8.425  1.00 42.42           N  
ATOM    250  N   GLY A  35      55.247  73.803  11.800  1.00 22.39           N  
ATOM    251  CA  GLY A  35      55.493  74.697  12.917  1.00 26.10           C  
ATOM    252  C   GLY A  35      56.933  75.180  12.977  1.00 28.82           C  
ATOM    253  O   GLY A  35      57.704  74.985  12.037  1.00 28.03           O  
ATOM    254  N   GLU A  36      57.297  75.803  14.092  1.00 26.87           N  
ATOM    255  CA  GLU A  36      58.658  76.296  14.277  1.00 30.05           C  
ATOM    256  C   GLU A  36      59.643  75.132  14.326  1.00 29.73           C  
ATOM    257  O   GLU A  36      59.309  74.042  14.796  1.00 28.09           O  
ATOM    258  CB  GLU A  36      58.758  77.136  15.554  1.00 35.44           C  
ATOM    259  N   VAL A  37      60.845  75.360  13.811  1.00 26.19           N  
ATOM    260  CA  VAL A  37      61.913  74.367  13.877  1.00 32.04           C  
ATOM    261  C   VAL A  37      62.705  74.507  15.167  1.00 29.96           C  
ATOM    262  O   VAL A  37      63.280  75.558  15.435  1.00 36.43           O  
ATOM    263  CB  VAL A  37      62.889  74.494  12.687  1.00 35.75           C  
ATOM    264  CG1 VAL A  37      64.077  73.569  12.884  1.00 36.66           C  
ATOM    265  CG2 VAL A  37      62.178  74.190  11.376  1.00 39.53           C  
ATOM    266  N   ILE A  38      62.750  73.446  15.961  1.00 27.53           N  
ATOM    267  CA  ILE A  38      63.507  73.493  17.205  1.00 29.90           C  
ATOM    268  C   ILE A  38      64.825  72.741  17.043  1.00 30.28           C  
ATOM    269  O   ILE A  38      64.890  71.736  16.340  1.00 30.41           O  
ATOM    270  CB  ILE A  38      62.692  72.906  18.394  1.00 32.22           C  
ATOM    271  CG1 ILE A  38      63.450  73.057  19.714  1.00 33.13           C  
ATOM    272  CG2 ILE A  38      62.323  71.450  18.160  1.00 23.54           C  
ATOM    273  CD1 ILE A  38      62.666  72.561  20.917  1.00 37.95           C  
ATOM    274  N   THR A  39      65.880  73.255  17.666  1.00 30.87           N  
ATOM    275  CA  THR A  39      67.148  72.528  17.760  1.00 27.76           C  
ATOM    276  C   THR A  39      67.307  71.978  19.174  1.00 27.15           C  
ATOM    277  O   THR A  39      67.181  72.720  20.140  1.00 32.50           O  
ATOM    278  CB  THR A  39      68.342  73.422  17.429  1.00 33.49           C  
ATOM    279  OG1 THR A  39      68.184  73.951  16.110  1.00 34.61           O  
ATOM    280  CG2 THR A  39      69.645  72.628  17.506  1.00 35.77           C  
ATOM    281  N   THR A  40      67.565  70.683  19.312  1.00 26.34           N  
ATOM    282  CA  THR A  40      67.796  70.148  20.650  1.00 25.98           C  
ATOM    283  C   THR A  40      69.286  70.038  20.884  1.00 27.39           C  
ATOM    284  O   THR A  40      70.063  69.901  19.944  1.00 29.15           O  
ATOM    285  CB  THR A  40      67.119  68.775  20.883  1.00 26.69           C  
ATOM    286  OG1 THR A  40      67.714  67.779  20.046  1.00 27.72           O  
ATOM    287  CG2 THR A  40      65.622  68.864  20.611  1.00 33.38           C  
ATOM    288  N   TYR A  41      69.667  70.127  22.150  1.00 24.61           N  
ATOM    289  CA  TYR A  41      71.056  70.224  22.535  1.00 30.78           C  
ATOM    290  C   TYR A  41      71.405  69.089  23.474  1.00 30.17           C  
ATOM    291  O   TYR A  41      70.566  68.613  24.240  1.00 30.33           O  
ATOM    292  CB  TYR A  41      71.343  71.587  23.191  1.00 30.29           C  
ATOM    293  CG  TYR A  41      71.287  72.741  22.213  1.00 34.33           C  
ATOM    294  CD1 TYR A  41      70.066  73.239  21.773  1.00 38.67           C  
ATOM    295  CD2 TYR A  41      72.448  73.325  21.723  1.00 37.20           C  
ATOM    296  CE1 TYR A  41      69.998  74.280  20.871  1.00 34.84           C  
ATOM    297  CE2 TYR A  41      72.392  74.375  20.815  1.00 38.71           C  
ATOM    298  CZ  TYR A  41      71.158  74.847  20.397  1.00 37.56           C  
ATOM    299  OH  TYR A  41      71.071  75.885  19.499  1.00 44.44           O  
ATOM    300  N   CYS A  42      72.645  68.641  23.383  1.00 26.57           N  
ATOM    301  CA  CYS A  42      73.169  67.641  24.291  1.00 24.35           C  
ATOM    302  C   CYS A  42      73.540  68.302  25.618  1.00 24.52           C  
ATOM    303  O   CYS A  42      74.411  69.158  25.647  1.00 28.35           O  
ATOM    304  CB  CYS A  42      74.379  66.961  23.660  1.00 25.01           C  
ATOM    305  SG  CYS A  42      75.327  65.975  24.804  1.00 30.41           S  
ATOM    306  N   PRO A  43      72.870  67.913  26.719  1.00 31.45           N  
ATOM    307  CA  PRO A  43      73.103  68.581  28.010  1.00 29.12           C  
ATOM    308  C   PRO A  43      74.496  68.341  28.583  1.00 29.97           C  
ATOM    309  O   PRO A  43      74.910  69.062  29.492  1.00 33.21           O  
ATOM    310  CB  PRO A  43      72.031  67.969  28.922  1.00 23.16           C  
ATOM    311  CG  PRO A  43      71.699  66.671  28.299  1.00 22.75           C  
ATOM    312  CD  PRO A  43      71.806  66.901  26.816  1.00 34.18           C  
ATOM    313  N   ALA A  44      75.214  67.354  28.057  1.00 26.40           N  
ATOM    314  CA  ALA A  44      76.566  67.072  28.538  1.00 29.34           C  
ATOM    315  C   ALA A  44      77.587  68.077  28.016  1.00 34.39           C  
ATOM    316  O   ALA A  44      78.638  68.271  28.633  1.00 34.21           O  
ATOM    317  CB  ALA A  44      76.983  65.671  28.156  1.00 28.31           C  
ATOM    318  N   ASN A  45      77.301  68.720  26.889  1.00 30.30           N  
ATOM    319  CA  ASN A  45      78.289  69.641  26.318  1.00 30.79           C  
ATOM    320  C   ASN A  45      77.688  70.890  25.679  1.00 33.94           C  
ATOM    321  O   ASN A  45      78.418  71.728  25.136  1.00 36.40           O  
ATOM    322  CB  ASN A  45      79.157  68.905  25.293  1.00 33.07           C  
ATOM    323  CG  ASN A  45      78.344  68.195  24.223  1.00 35.34           C  
ATOM    324  OD1 ASN A  45      77.213  68.581  23.914  1.00 33.23           O  
ATOM    325  ND2 ASN A  45      78.926  67.151  23.644  1.00 36.35           N  
ATOM    326  N   ASN A  46      76.364  71.000  25.755  1.00 32.97           N  
ATOM    327  CA  ASN A  46      75.607  72.114  25.187  1.00 32.71           C  
ATOM    328  C   ASN A  46      75.833  72.327  23.695  1.00 33.83           C  
ATOM    329  O   ASN A  46      75.678  73.438  23.190  1.00 34.89           O  
ATOM    330  CB  ASN A  46      75.916  73.407  25.942  1.00 39.68           C  
ATOM    331  CG  ASN A  46      75.102  73.540  27.212  1.00 49.31           C  
ATOM    332  OD1 ASN A  46      75.650  73.698  28.302  1.00 60.54           O  
ATOM    333  ND2 ASN A  46      73.784  73.463  27.078  1.00 46.83           N  
ATOM    334  N   GLU A  47      76.184  71.257  22.991  1.00 33.63           N  
ATOM    335  CA  GLU A  47      76.286  71.303  21.538  1.00 35.67           C  
ATOM    336  C   GLU A  47      74.975  70.866  20.892  1.00 26.91           C  
ATOM    337  O   GLU A  47      74.306  69.951  21.379  1.00 28.96           O  
ATOM    338  CB  GLU A  47      77.427  70.416  21.051  1.00 35.08           C  
ATOM    339  CG  GLU A  47      78.773  70.789  21.640  1.00 40.73           C  
ATOM    340  CD  GLU A  47      79.904  69.988  21.039  1.00 45.73           C  
ATOM    341  OE1 GLU A  47      80.021  69.970  19.797  1.00 45.40           O  
ATOM    342  OE2 GLU A  47      80.668  69.369  21.809  1.00 54.01           O  
ATOM    343  N   PRO A  48      74.607  71.515  19.779  1.00 32.00           N  
ATOM    344  CA  PRO A  48      73.379  71.139  19.067  1.00 29.69           C  
ATOM    345  C   PRO A  48      73.495  69.737  18.463  1.00 26.22           C  
ATOM    346  O   PRO A  48      74.535  69.412  17.892  1.00 30.66           O  
ATOM    347  CB  PRO A  48      73.264  72.208  17.977  1.00 30.45           C  
ATOM    348  CG  PRO A  48      74.694  72.685  17.764  1.00 33.82           C  
ATOM    349  CD  PRO A  48      75.335  72.615  19.116  1.00 31.82           C  
ATOM    350  N   ILE A  49      72.454  68.920  18.616  1.00 25.34           N  
ATOM    351  CA  ILE A  49      72.424  67.582  18.043  1.00 29.12           C  
ATOM    352  C   ILE A  49      71.824  67.608  16.639  1.00 30.08           C  
ATOM    353  O   ILE A  49      72.495  67.294  15.656  1.00 31.12           O  
ATOM    354  CB  ILE A  49      71.600  66.606  18.917  1.00 29.94           C  
ATOM    355  CG1 ILE A  49      72.091  66.617  20.365  1.00 29.45           C  
ATOM    356  CG2 ILE A  49      71.670  65.204  18.362  1.00 26.84           C  
ATOM    357  CD1 ILE A  49      71.084  65.998  21.335  1.00 32.26           C  
ATOM    358  N   ALA A  50      70.549  67.984  16.559  1.00 27.12           N  
ATOM    359  CA  ALA A  50      69.816  68.010  15.296  1.00 30.42           C  
ATOM    360  C   ALA A  50      68.552  68.848  15.448  1.00 30.05           C  
ATOM    361  O   ALA A  50      68.258  69.335  16.536  1.00 25.13           O  
ATOM    362  CB  ALA A  50      69.469  66.594  14.843  1.00 26.02           C  
ATOM    363  N   ARG A  51      67.810  69.019  14.360  1.00 26.89           N  
ATOM    364  CA  ARG A  51      66.600  69.834  14.411  1.00 27.22           C  
ATOM    365  C   ARG A  51      65.342  69.006  14.170  1.00 27.98           C  
ATOM    366  O   ARG A  51      65.395  67.920  13.584  1.00 26.85           O  
ATOM    367  CB  ARG A  51      66.674  70.968  13.394  1.00 24.16           C  
ATOM    368  CG  ARG A  51      67.887  71.891  13.577  1.00 30.43           C  
ATOM    369  CD  ARG A  51      67.866  73.032  12.579  1.00 32.82           C  
ATOM    370  NE  ARG A  51      68.412  72.619  11.293  1.00 44.85           N  
ATOM    371  CZ  ARG A  51      69.698  72.723  10.975  1.00 50.75           C  
ATOM    372  NH1 ARG A  51      70.549  73.235  11.855  1.00 55.01           N  
ATOM    373  NH2 ARG A  51      70.134  72.319   9.787  1.00 52.55           N  
ATOM    374  N   VAL A  52      64.213  69.541  14.628  1.00 26.61           N  
ATOM    375  CA  VAL A  52      62.909  68.921  14.456  1.00 23.64           C  
ATOM    376  C   VAL A  52      61.862  69.965  14.072  1.00 24.24           C  
ATOM    377  O   VAL A  52      61.728  70.974  14.749  1.00 30.69           O  
ATOM    378  CB  VAL A  52      62.442  68.208  15.736  1.00 27.29           C  
ATOM    379  CG1 VAL A  52      61.064  67.603  15.526  1.00 21.24           C  
ATOM    380  CG2 VAL A  52      63.426  67.124  16.133  1.00 27.28           C  
ATOM    381  N   ARG A  53      61.139  69.729  12.979  1.00 30.24           N  
ATOM    382  CA  ARG A  53      60.036  70.607  12.574  1.00 25.15           C  
ATOM    383  C   ARG A  53      58.788  70.315  13.410  1.00 23.05           C  
ATOM    384  O   ARG A  53      58.178  69.259  13.273  1.00 25.71           O  
ATOM    385  CB  ARG A  53      59.711  70.426  11.086  1.00 28.57           C  
ATOM    386  CG  ARG A  53      60.878  70.667  10.133  1.00 38.49           C  
ATOM    387  CD  ARG A  53      60.619  70.043   8.757  1.00 44.74           C  
ATOM    388  NE  ARG A  53      59.247  70.259   8.303  1.00 52.10           N  
ATOM    389  CZ  ARG A  53      58.697  69.652   7.254  1.00 55.83           C  
ATOM    390  NH1 ARG A  53      59.404  68.785   6.537  1.00 59.47           N  
ATOM    391  NH2 ARG A  53      57.439  69.910   6.922  1.00 51.41           N  
ATOM    392  N   GLN A  54      58.403  71.246  14.275  1.00 25.54           N  
ATOM    393  CA  GLN A  54      57.264  71.010  15.162  1.00 28.79           C  
ATOM    394  C   GLN A  54      55.915  71.194  14.479  1.00 25.17           C  
ATOM    395  O   GLN A  54      55.842  71.638  13.333  1.00 27.09           O  
ATOM    396  CB  GLN A  54      57.355  71.930  16.374  1.00 30.30           C  
ATOM    397  CG  GLN A  54      58.502  71.586  17.298  1.00 31.12           C  
ATOM    398  CD  GLN A  54      58.712  72.632  18.369  1.00 33.76           C  
ATOM    399  OE1 GLN A  54      58.876  73.816  18.072  1.00 41.29           O  
ATOM    400  NE2 GLN A  54      58.707  72.205  19.621  1.00 30.17           N  
ATOM    401  N   ALA A  55      54.849  70.847  15.200  1.00 24.76           N  
ATOM    402  CA  ALA A  55      53.480  70.997  14.705  1.00 21.80           C  
ATOM    403  C   ALA A  55      53.006  72.443  14.754  1.00 24.44           C  
ATOM    404  O   ALA A  55      53.241  73.156  15.733  1.00 25.39           O  
ATOM    405  CB  ALA A  55      52.515  70.111  15.520  1.00 19.59           C  
ATOM    406  N   SER A  56      52.344  72.877  13.688  1.00 29.79           N  
ATOM    407  CA  SER A  56      51.489  74.052  13.783  1.00 28.30           C  
ATOM    408  C   SER A  56      50.194  73.582  14.430  1.00 30.54           C  
ATOM    409  O   SER A  56      49.990  72.382  14.615  1.00 23.45           O  
ATOM    410  CB  SER A  56      51.217  74.674  12.415  1.00 27.56           C  
ATOM    411  OG  SER A  56      50.489  73.781  11.592  1.00 29.44           O  
ATOM    412  N   VAL A  57      49.317  74.511  14.778  1.00 32.05           N  
ATOM    413  CA  VAL A  57      48.026  74.108  15.317  1.00 33.86           C  
ATOM    414  C   VAL A  57      47.223  73.425  14.204  1.00 28.54           C  
ATOM    415  O   VAL A  57      46.419  72.530  14.464  1.00 30.13           O  
ATOM    416  CB  VAL A  57      47.267  75.308  15.913  1.00 35.29           C  
ATOM    417  CG1 VAL A  57      45.846  74.911  16.322  1.00 31.18           C  
ATOM    418  CG2 VAL A  57      48.035  75.841  17.119  1.00 29.89           C  
ATOM    419  N   ALA A  58      47.483  73.824  12.962  1.00 30.41           N  
ATOM    420  CA  ALA A  58      46.868  73.191  11.798  1.00 29.23           C  
ATOM    421  C   ALA A  58      47.297  71.732  11.642  1.00 25.59           C  
ATOM    422  O   ALA A  58      46.475  70.868  11.323  1.00 22.04           O  
ATOM    423  CB  ALA A  58      47.200  73.972  10.542  1.00 29.99           C  
ATOM    424  N   ASP A  59      48.589  71.467  11.836  1.00 19.99           N  
ATOM    425  CA  ASP A  59      49.099  70.099  11.889  1.00 21.25           C  
ATOM    426  C   ASP A  59      48.389  69.313  12.981  1.00 25.61           C  
ATOM    427  O   ASP A  59      48.041  68.146  12.803  1.00 25.02           O  
ATOM    428  CB  ASP A  59      50.608  70.069  12.160  1.00 23.75           C  
ATOM    429  CG  ASP A  59      51.432  70.622  11.013  1.00 30.01           C  
ATOM    430  OD1 ASP A  59      51.068  70.400   9.835  1.00 29.82           O  
ATOM    431  OD2 ASP A  59      52.458  71.271  11.297  1.00 32.95           O  
ATOM    432  N   TYR A  60      48.206  69.959  14.127  1.00 25.91           N  
ATOM    433  CA  TYR A  60      47.564  69.316  15.259  1.00 25.26           C  
ATOM    434  C   TYR A  60      46.136  68.918  14.903  1.00 22.66           C  
ATOM    435  O   TYR A  60      45.707  67.796  15.159  1.00 21.22           O  
ATOM    436  CB  TYR A  60      47.558  70.236  16.485  1.00 23.54           C  
ATOM    437  CG  TYR A  60      46.633  69.710  17.557  1.00 23.99           C  
ATOM    438  CD1 TYR A  60      47.028  68.670  18.385  1.00 26.96           C  
ATOM    439  CD2 TYR A  60      45.357  70.230  17.718  1.00 22.43           C  
ATOM    440  CE1 TYR A  60      46.177  68.156  19.353  1.00 29.01           C  
ATOM    441  CE2 TYR A  60      44.494  69.722  18.687  1.00 25.03           C  
ATOM    442  CZ  TYR A  60      44.916  68.693  19.505  1.00 25.68           C  
ATOM    443  OH  TYR A  60      44.071  68.174  20.467  1.00 24.73           O  
ATOM    444  N   GLU A  61      45.421  69.868  14.312  1.00 25.64           N  
ATOM    445  CA  GLU A  61      44.040  69.698  13.892  1.00 25.21           C  
ATOM    446  C   GLU A  61      43.892  68.513  12.950  1.00 27.02           C  
ATOM    447  O   GLU A  61      43.038  67.641  13.151  1.00 21.18           O  
ATOM    448  CB  GLU A  61      43.551  70.989  13.218  1.00 29.97           C  
ATOM    449  CG  GLU A  61      42.141  70.927  12.698  1.00 32.82           C  
ATOM    450  CD  GLU A  61      41.133  70.716  13.809  1.00 36.20           C  
ATOM    451  OE1 GLU A  61      41.458  71.031  14.979  1.00 35.18           O  
ATOM    452  OE2 GLU A  61      40.021  70.231  13.509  1.00 33.50           O  
ATOM    453  N   GLU A  62      44.751  68.479  11.935  1.00 20.98           N  
ATOM    454  CA  GLU A  62      44.724  67.423  10.930  1.00 22.39           C  
ATOM    455  C   GLU A  62      45.027  66.074  11.567  1.00 22.74           C  
ATOM    456  O   GLU A  62      44.417  65.058  11.227  1.00 24.03           O  
ATOM    457  CB  GLU A  62      45.732  67.729   9.809  1.00 29.40           C  
ATOM    458  CG  GLU A  62      45.905  66.617   8.769  1.00 35.37           C  
ATOM    459  CD  GLU A  62      44.766  66.552   7.749  1.00 40.75           C  
ATOM    460  OE1 GLU A  62      43.685  67.120   8.013  1.00 40.08           O  
ATOM    461  OE2 GLU A  62      44.957  65.936   6.675  1.00 39.71           O  
ATOM    462  N   THR A  63      45.968  66.067  12.503  1.00 20.63           N  
ATOM    463  CA  THR A  63      46.395  64.814  13.120  1.00 21.03           C  
ATOM    464  C   THR A  63      45.316  64.215  14.034  1.00 18.63           C  
ATOM    465  O   THR A  63      45.111  62.996  14.057  1.00 16.74           O  
ATOM    466  CB  THR A  63      47.697  65.025  13.895  1.00 19.80           C  
ATOM    467  OG1 THR A  63      48.718  65.384  12.962  1.00 20.58           O  
ATOM    468  CG2 THR A  63      48.108  63.770  14.631  1.00 18.77           C  
ATOM    469  N   VAL A  64      44.616  65.070  14.771  1.00 18.66           N  
ATOM    470  CA  VAL A  64      43.537  64.604  15.629  1.00 20.75           C  
ATOM    471  C   VAL A  64      42.478  63.940  14.767  1.00 22.17           C  
ATOM    472  O   VAL A  64      41.972  62.872  15.098  1.00 22.94           O  
ATOM    473  CB  VAL A  64      42.924  65.758  16.449  1.00 23.60           C  
ATOM    474  CG1 VAL A  64      41.596  65.344  17.089  1.00 22.09           C  
ATOM    475  CG2 VAL A  64      43.907  66.223  17.493  1.00 22.47           C  
ATOM    476  N   LYS A  65      42.169  64.568  13.637  1.00 19.85           N  
ATOM    477  CA  LYS A  65      41.142  64.047  12.749  1.00 22.37           C  
ATOM    478  C   LYS A  65      41.579  62.731  12.108  1.00 22.01           C  
ATOM    479  O   LYS A  65      40.785  61.795  12.003  1.00 19.46           O  
ATOM    480  CB  LYS A  65      40.783  65.093  11.689  1.00 24.87           C  
ATOM    481  CG  LYS A  65      40.148  66.346  12.314  1.00 27.65           C  
ATOM    482  CD  LYS A  65      39.506  67.257  11.286  1.00 27.43           C  
ATOM    483  CE  LYS A  65      40.473  67.614  10.189  1.00 33.30           C  
ATOM    484  NZ  LYS A  65      39.917  68.647   9.275  1.00 36.43           N  
ATOM    485  N   LYS A  66      42.844  62.637  11.713  1.00 18.44           N  
ATOM    486  CA  LYS A  66      43.316  61.400  11.101  1.00 14.82           C  
ATOM    487  C   LYS A  66      43.416  60.264  12.112  1.00 14.36           C  
ATOM    488  O   LYS A  66      43.196  59.102  11.769  1.00 24.45           O  
ATOM    489  CB  LYS A  66      44.666  61.622  10.412  1.00 22.28           C  
ATOM    490  CG  LYS A  66      44.526  62.376   9.097  1.00 24.45           C  
ATOM    491  CD  LYS A  66      45.809  62.324   8.275  1.00 28.86           C  
ATOM    492  CE  LYS A  66      46.102  60.904   7.796  1.00 37.95           C  
ATOM    493  NZ  LYS A  66      47.441  60.775   7.135  1.00 46.00           N  
ATOM    494  N   ALA A  67      43.751  60.588  13.353  1.00 15.80           N  
ATOM    495  CA  ALA A  67      43.814  59.562  14.385  1.00 19.40           C  
ATOM    496  C   ALA A  67      42.419  58.997  14.631  1.00 17.10           C  
ATOM    497  O   ALA A  67      42.231  57.795  14.768  1.00 14.17           O  
ATOM    498  CB  ALA A  67      44.409  60.127  15.681  1.00 17.53           C  
ATOM    499  N   ARG A  68      41.429  59.873  14.669  1.00 16.88           N  
ATOM    500  CA  ARG A  68      40.078  59.427  14.961  1.00 16.12           C  
ATOM    501  C   ARG A  68      39.499  58.631  13.783  1.00 13.31           C  
ATOM    502  O   ARG A  68      38.674  57.741  13.983  1.00 20.73           O  
ATOM    503  CB  ARG A  68      39.218  60.629  15.354  1.00 19.28           C  
ATOM    504  CG  ARG A  68      39.644  61.162  16.735  1.00 18.26           C  
ATOM    505  CD  ARG A  68      38.873  62.385  17.156  1.00 25.76           C  
ATOM    506  NE  ARG A  68      37.443  62.117  17.160  1.00 29.13           N  
ATOM    507  CZ  ARG A  68      36.754  61.673  18.204  1.00 31.46           C  
ATOM    508  NH1 ARG A  68      37.349  61.450  19.368  1.00 25.11           N  
ATOM    509  NH2 ARG A  68      35.450  61.468  18.078  1.00 37.75           N  
ATOM    510  N   GLU A  69      39.958  58.919  12.568  1.00 14.81           N  
ATOM    511  CA  GLU A  69      39.576  58.112  11.414  1.00 16.92           C  
ATOM    512  C   GLU A  69      40.236  56.748  11.478  1.00 20.08           C  
ATOM    513  O   GLU A  69      39.595  55.727  11.223  1.00 19.76           O  
ATOM    514  CB  GLU A  69      39.939  58.808  10.098  1.00 18.07           C  
ATOM    515  CG  GLU A  69      39.067  60.016   9.793  1.00 26.34           C  
ATOM    516  CD  GLU A  69      37.575  59.717   9.928  1.00 38.65           C  
ATOM    517  OE1 GLU A  69      36.854  60.534  10.546  1.00 44.69           O  
ATOM    518  OE2 GLU A  69      37.122  58.670   9.408  1.00 36.98           O  
ATOM    519  N   ALA A  70      41.522  56.734  11.821  1.00 15.92           N  
ATOM    520  CA  ALA A  70      42.248  55.491  12.005  1.00 18.64           C  
ATOM    521  C   ALA A  70      41.566  54.625  13.066  1.00 18.54           C  
ATOM    522  O   ALA A  70      41.569  53.394  12.975  1.00 17.96           O  
ATOM    523  CB  ALA A  70      43.723  55.778  12.393  1.00 13.53           C  
ATOM    524  N   TRP A  71      40.971  55.271  14.064  1.00 15.84           N  
ATOM    525  CA  TRP A  71      40.311  54.541  15.151  1.00 16.20           C  
ATOM    526  C   TRP A  71      39.180  53.635  14.665  1.00 19.05           C  
ATOM    527  O   TRP A  71      39.012  52.533  15.183  1.00 17.01           O  
ATOM    528  CB  TRP A  71      39.768  55.514  16.207  1.00 15.14           C  
ATOM    529  CG  TRP A  71      39.120  54.803  17.371  1.00 14.27           C  
ATOM    530  CD1 TRP A  71      39.747  54.283  18.465  1.00 14.40           C  
ATOM    531  CD2 TRP A  71      37.726  54.538  17.547  1.00 16.48           C  
ATOM    532  NE1 TRP A  71      38.839  53.703  19.307  1.00 14.47           N  
ATOM    533  CE2 TRP A  71      37.587  53.845  18.769  1.00 17.63           C  
ATOM    534  CE3 TRP A  71      36.586  54.802  16.785  1.00 20.66           C  
ATOM    535  CZ2 TRP A  71      36.353  53.428  19.254  1.00 18.51           C  
ATOM    536  CZ3 TRP A  71      35.350  54.395  17.274  1.00 18.52           C  
ATOM    537  CH2 TRP A  71      35.249  53.711  18.494  1.00 19.71           C  
ATOM    538  N   LYS A  72      38.411  54.092  13.672  1.00 17.42           N  
ATOM    539  CA  LYS A  72      37.303  53.301  13.131  1.00 21.01           C  
ATOM    540  C   LYS A  72      37.760  51.937  12.628  1.00 18.34           C  
ATOM    541  O   LYS A  72      37.049  50.953  12.764  1.00 23.17           O  
ATOM    542  CB  LYS A  72      36.603  54.062  12.003  1.00 23.72           C  
ATOM    543  CG  LYS A  72      35.877  55.301  12.478  1.00 22.88           C  
ATOM    544  CD  LYS A  72      35.461  56.168  11.305  1.00 28.03           C  
ATOM    545  CE  LYS A  72      34.691  57.383  11.782  1.00 29.99           C  
ATOM    546  NZ  LYS A  72      34.284  58.269  10.654  1.00 32.42           N  
ATOM    547  N   ILE A  73      38.958  51.884  12.055  1.00 15.97           N  
ATOM    548  CA  ILE A  73      39.561  50.612  11.652  1.00 14.49           C  
ATOM    549  C   ILE A  73      40.121  49.860  12.861  1.00 16.40           C  
ATOM    550  O   ILE A  73      39.842  48.674  13.064  1.00 16.48           O  
ATOM    551  CB  ILE A  73      40.671  50.838  10.619  1.00 20.66           C  
ATOM    552  CG1 ILE A  73      40.049  51.351   9.314  1.00 26.46           C  
ATOM    553  CG2 ILE A  73      41.479  49.550  10.390  1.00 23.28           C  
ATOM    554  CD1 ILE A  73      41.041  51.956   8.347  1.00 29.06           C  
ATOM    555  N   TRP A  74      40.889  50.563  13.682  1.00 16.15           N  
ATOM    556  CA  TRP A  74      41.625  49.920  14.769  1.00 14.93           C  
ATOM    557  C   TRP A  74      40.702  49.288  15.825  1.00 14.25           C  
ATOM    558  O   TRP A  74      40.956  48.171  16.293  1.00 16.20           O  
ATOM    559  CB  TRP A  74      42.585  50.965  15.389  1.00 15.19           C  
ATOM    560  CG  TRP A  74      43.454  50.500  16.519  1.00 14.51           C  
ATOM    561  CD1 TRP A  74      43.412  50.942  17.810  1.00 19.30           C  
ATOM    562  CD2 TRP A  74      44.511  49.527  16.463  1.00 14.97           C  
ATOM    563  NE1 TRP A  74      44.378  50.316  18.557  1.00 17.74           N  
ATOM    564  CE2 TRP A  74      45.052  49.426  17.760  1.00 15.34           C  
ATOM    565  CE3 TRP A  74      45.039  48.725  15.446  1.00 14.92           C  
ATOM    566  CZ2 TRP A  74      46.107  48.568  18.064  1.00 20.18           C  
ATOM    567  CZ3 TRP A  74      46.083  47.866  15.749  1.00 13.77           C  
ATOM    568  CH2 TRP A  74      46.606  47.793  17.050  1.00 18.22           C  
ATOM    569  N   ALA A  75      39.610  49.969  16.175  1.00 19.34           N  
ATOM    570  CA  ALA A  75      38.703  49.457  17.204  1.00 17.75           C  
ATOM    571  C   ALA A  75      37.958  48.203  16.749  1.00 17.00           C  
ATOM    572  O   ALA A  75      37.442  47.452  17.574  1.00 21.51           O  
ATOM    573  CB  ALA A  75      37.710  50.532  17.620  1.00 15.33           C  
ATOM    574  N   ASP A  76      37.901  47.988  15.438  1.00 14.76           N  
ATOM    575  CA  ASP A  76      37.283  46.795  14.862  1.00 17.64           C  
ATOM    576  C   ASP A  76      38.223  45.604  14.815  1.00 18.11           C  
ATOM    577  O   ASP A  76      37.816  44.494  14.492  1.00 18.16           O  
ATOM    578  CB  ASP A  76      36.793  47.075  13.443  1.00 16.69           C  
ATOM    579  CG  ASP A  76      35.501  47.858  13.416  1.00 24.54           C  
ATOM    580  OD1 ASP A  76      34.896  48.050  14.495  1.00 24.80           O  
ATOM    581  OD2 ASP A  76      35.100  48.269  12.307  1.00 28.97           O  
ATOM    582  N   ILE A  77      39.500  45.840  15.084  1.00 13.41           N  
ATOM    583  CA  ILE A  77      40.453  44.749  15.131  1.00 14.80           C  
ATOM    584  C   ILE A  77      40.354  44.043  16.487  1.00 14.58           C  
ATOM    585  O   ILE A  77      40.480  44.690  17.511  1.00 17.36           O  
ATOM    586  CB AILE A  77      41.878  45.259  14.879  0.61 13.88           C  
ATOM    587  CB BILE A  77      41.898  45.257  14.931  0.39 14.29           C  
ATOM    588  CG1AILE A  77      41.974  45.805  13.451  0.61 14.15           C  
ATOM    589  CG1BILE A  77      42.000  46.106  13.664  0.39 14.50           C  
ATOM    590  CG2AILE A  77      42.903  44.148  15.102  0.61 17.57           C  
ATOM    591  CG2BILE A  77      42.884  44.092  14.893  0.39 17.02           C  
ATOM    592  CD1AILE A  77      43.281  46.476  13.154  0.61 15.05           C  
ATOM    593  CD1BILE A  77      41.710  45.342  12.408  0.39 12.53           C  
ATOM    594  N   PRO A  78      40.116  42.715  16.497  1.00 14.88           N  
ATOM    595  CA  PRO A  78      40.013  42.001  17.779  1.00 17.44           C  
ATOM    596  C   PRO A  78      41.228  42.244  18.670  1.00 16.94           C  
ATOM    597  O   PRO A  78      42.344  42.359  18.155  1.00 13.90           O  
ATOM    598  CB  PRO A  78      39.935  40.533  17.360  1.00 19.12           C  
ATOM    599  CG  PRO A  78      39.342  40.578  15.995  1.00 23.29           C  
ATOM    600  CD  PRO A  78      39.905  41.814  15.353  1.00 18.75           C  
ATOM    601  N   ALA A  79      41.013  42.344  19.980  1.00 15.51           N  
ATOM    602  CA  ALA A  79      42.101  42.705  20.890  1.00 19.09           C  
ATOM    603  C   ALA A  79      43.347  41.819  20.753  1.00 17.36           C  
ATOM    604  O   ALA A  79      44.455  42.361  20.744  1.00 14.98           O  
ATOM    605  CB  ALA A  79      41.605  42.703  22.354  1.00 17.19           C  
ATOM    606  N   PRO A  80      43.188  40.471  20.632  1.00 17.48           N  
ATOM    607  CA  PRO A  80      44.418  39.676  20.490  1.00 14.98           C  
ATOM    608  C   PRO A  80      45.205  40.003  19.223  1.00 16.81           C  
ATOM    609  O   PRO A  80      46.440  39.814  19.193  1.00 15.24           O  
ATOM    610  CB  PRO A  80      43.909  38.223  20.438  1.00 18.13           C  
ATOM    611  CG  PRO A  80      42.572  38.262  21.134  1.00 18.87           C  
ATOM    612  CD  PRO A  80      41.996  39.615  20.801  1.00 16.70           C  
ATOM    613  N   LYS A  81      44.525  40.490  18.188  1.00 14.04           N  
ATOM    614  CA  LYS A  81      45.256  40.919  16.997  1.00 17.60           C  
ATOM    615  C   LYS A  81      45.916  42.292  17.175  1.00 14.08           C  
ATOM    616  O   LYS A  81      46.960  42.547  16.562  1.00 18.91           O  
ATOM    617  CB  LYS A  81      44.354  40.932  15.773  1.00 16.66           C  
ATOM    618  CG  LYS A  81      43.755  39.576  15.439  1.00 19.45           C  
ATOM    619  CD  LYS A  81      44.811  38.553  15.068  1.00 32.36           C  
ATOM    620  CE  LYS A  81      44.174  37.217  14.683  1.00 37.18           C  
ATOM    621  NZ  LYS A  81      45.194  36.215  14.267  1.00 37.90           N  
ATOM    622  N   ARG A  82      45.336  43.157  18.005  1.00 15.12           N  
ATOM    623  CA  ARG A  82      46.000  44.420  18.358  1.00 16.14           C  
ATOM    624  C   ARG A  82      47.244  44.072  19.176  1.00 18.07           C  
ATOM    625  O   ARG A  82      48.308  44.690  19.031  1.00 15.00           O  
ATOM    626  CB  ARG A  82      45.066  45.359  19.137  1.00 14.94           C  
ATOM    627  CG  ARG A  82      43.763  45.644  18.401  1.00 13.22           C  
ATOM    628  CD  ARG A  82      42.971  46.793  19.010  1.00 13.45           C  
ATOM    629  NE  ARG A  82      42.432  46.498  20.338  1.00 18.14           N  
ATOM    630  CZ  ARG A  82      41.125  46.345  20.595  1.00 17.71           C  
ATOM    631  NH1 ARG A  82      40.238  46.444  19.612  1.00 17.37           N  
ATOM    632  NH2 ARG A  82      40.708  46.135  21.840  1.00 11.30           N  
ATOM    633  N   GLY A  83      47.101  43.058  20.024  1.00 14.77           N  
ATOM    634  CA  GLY A  83      48.211  42.546  20.802  1.00 18.71           C  
ATOM    635  C   GLY A  83      49.372  42.094  19.938  1.00 17.59           C  
ATOM    636  O   GLY A  83      50.536  42.305  20.298  1.00 15.50           O  
ATOM    637  N   GLU A  84      49.072  41.489  18.788  1.00 16.10           N  
ATOM    638  CA  GLU A  84      50.140  41.048  17.883  1.00 19.29           C  
ATOM    639  C   GLU A  84      50.942  42.242  17.344  1.00 20.43           C  
ATOM    640  O   GLU A  84      52.175  42.164  17.173  1.00 18.96           O  
ATOM    641  CB  GLU A  84      49.558  40.212  16.738  1.00 23.23           C  
ATOM    642  CG  GLU A  84      50.500  39.945  15.559  1.00 23.40           C  
ATOM    643  CD  GLU A  84      51.751  39.132  15.910  1.00 24.08           C  
ATOM    644  OE1 GLU A  84      51.796  38.433  16.954  1.00 24.89           O  
ATOM    645  OE2 GLU A  84      52.711  39.199  15.121  1.00 24.58           O  
ATOM    646  N   ILE A  85      50.251  43.350  17.087  1.00 20.50           N  
ATOM    647  CA  ILE A  85      50.924  44.578  16.678  1.00 15.70           C  
ATOM    648  C   ILE A  85      51.851  45.079  17.792  1.00 19.16           C  
ATOM    649  O   ILE A  85      53.001  45.479  17.546  1.00 17.14           O  
ATOM    650  CB  ILE A  85      49.904  45.681  16.303  1.00 18.10           C  
ATOM    651  CG1 ILE A  85      49.085  45.240  15.090  1.00 16.99           C  
ATOM    652  CG2 ILE A  85      50.623  47.010  16.032  1.00 18.80           C  
ATOM    653  CD1 ILE A  85      49.921  44.704  13.942  1.00 17.21           C  
ATOM    654  N   VAL A  86      51.368  45.040  19.024  1.00 18.65           N  
ATOM    655  CA  VAL A  86      52.188  45.511  20.142  1.00 17.76           C  
ATOM    656  C   VAL A  86      53.373  44.576  20.367  1.00 21.12           C  
ATOM    657  O   VAL A  86      54.469  45.015  20.738  1.00 21.27           O  
ATOM    658  CB  VAL A  86      51.335  45.659  21.430  1.00 21.88           C  
ATOM    659  CG1 VAL A  86      52.209  46.060  22.612  1.00 24.22           C  
ATOM    660  CG2 VAL A  86      50.256  46.692  21.217  1.00 24.48           C  
ATOM    661  N   ARG A  87      53.174  43.289  20.094  1.00 17.23           N  
ATOM    662  CA  ARG A  87      54.258  42.321  20.196  1.00 15.36           C  
ATOM    663  C   ARG A  87      55.389  42.667  19.227  1.00 16.81           C  
ATOM    664  O   ARG A  87      56.564  42.599  19.575  1.00 18.54           O  
ATOM    665  CB  ARG A  87      53.760  40.902  19.910  1.00 14.94           C  
ATOM    666  CG  ARG A  87      54.882  39.870  20.107  1.00 17.41           C  
ATOM    667  CD  ARG A  87      54.533  38.493  19.583  1.00 21.53           C  
ATOM    668  NE  ARG A  87      54.396  38.495  18.134  1.00 22.84           N  
ATOM    669  CZ  ARG A  87      55.401  38.351  17.277  1.00 28.11           C  
ATOM    670  NH1 ARG A  87      56.646  38.196  17.719  1.00 32.71           N  
ATOM    671  NH2 ARG A  87      55.160  38.364  15.972  1.00 26.38           N  
ATOM    672  N   GLN A  88      55.017  43.067  18.014  1.00 18.03           N  
ATOM    673  CA  GLN A  88      55.984  43.450  16.989  1.00 19.96           C  
ATOM    674  C   GLN A  88      56.719  44.762  17.310  1.00 18.13           C  
ATOM    675  O   GLN A  88      57.905  44.917  16.965  1.00 16.93           O  
ATOM    676  CB  GLN A  88      55.286  43.559  15.633  1.00 16.79           C  
ATOM    677  CG  GLN A  88      54.888  42.225  15.036  1.00 21.94           C  
ATOM    678  CD  GLN A  88      54.170  42.361  13.703  1.00 22.25           C  
ATOM    679  OE1 GLN A  88      54.558  43.159  12.850  1.00 21.02           O  
ATOM    680  NE2 GLN A  88      53.115  41.578  13.521  1.00 24.23           N  
ATOM    681  N   ILE A  89      56.023  45.687  17.961  1.00 19.27           N  
ATOM    682  CA  ILE A  89      56.637  46.927  18.444  1.00 21.72           C  
ATOM    683  C   ILE A  89      57.711  46.577  19.472  1.00 23.52           C  
ATOM    684  O   ILE A  89      58.839  47.091  19.423  1.00 22.53           O  
ATOM    685  CB  ILE A  89      55.593  47.889  19.065  1.00 18.38           C  
ATOM    686  CG1 ILE A  89      54.688  48.484  17.973  1.00 18.51           C  
ATOM    687  CG2 ILE A  89      56.272  49.006  19.869  1.00 20.93           C  
ATOM    688  CD1 ILE A  89      53.480  49.254  18.491  1.00 18.04           C  
ATOM    689  N   GLY A  90      57.345  45.698  20.400  1.00 17.75           N  
ATOM    690  CA  GLY A  90      58.283  45.165  21.372  1.00 18.59           C  
ATOM    691  C   GLY A  90      59.535  44.578  20.738  1.00 23.67           C  
ATOM    692  O   GLY A  90      60.650  44.871  21.188  1.00 20.77           O  
ATOM    693  N   ASP A  91      59.367  43.758  19.697  1.00 20.65           N  
ATOM    694  CA  ASP A  91      60.525  43.201  18.987  1.00 29.17           C  
ATOM    695  C   ASP A  91      61.368  44.283  18.316  1.00 24.53           C  
ATOM    696  O   ASP A  91      62.598  44.192  18.301  1.00 22.10           O  
ATOM    697  CB  ASP A  91      60.086  42.184  17.933  1.00 35.61           C  
ATOM    698  CG  ASP A  91      59.854  40.801  18.511  1.00 38.48           C  
ATOM    699  OD1 ASP A  91      60.374  40.507  19.608  1.00 37.41           O  
ATOM    700  OD2 ASP A  91      59.157  40.004  17.852  1.00 35.85           O  
ATOM    701  N   ALA A  92      60.707  45.295  17.754  1.00 23.79           N  
ATOM    702  CA  ALA A  92      61.405  46.383  17.067  1.00 28.07           C  
ATOM    703  C   ALA A  92      62.224  47.207  18.055  1.00 26.49           C  
ATOM    704  O   ALA A  92      63.353  47.630  17.755  1.00 27.28           O  
ATOM    705  CB  ALA A  92      60.429  47.261  16.328  1.00 31.41           C  
ATOM    706  N   LEU A  93      61.656  47.423  19.237  1.00 18.16           N  
ATOM    707  CA  LEU A  93      62.391  48.051  20.329  1.00 21.68           C  
ATOM    708  C   LEU A  93      63.588  47.211  20.781  1.00 28.71           C  
ATOM    709  O   LEU A  93      64.665  47.756  21.054  1.00 23.77           O  
ATOM    710  CB  LEU A  93      61.481  48.298  21.515  1.00 16.66           C  
ATOM    711  CG  LEU A  93      60.364  49.310  21.305  1.00 17.15           C  
ATOM    712  CD1 LEU A  93      59.325  49.125  22.400  1.00 21.10           C  
ATOM    713  CD2 LEU A  93      60.919  50.728  21.291  1.00 18.14           C  
ATOM    714  N   ARG A  94      63.405  45.892  20.876  1.00 18.85           N  
ATOM    715  CA  ARG A  94      64.529  45.030  21.262  1.00 27.12           C  
ATOM    716  C   ARG A  94      65.694  45.163  20.301  1.00 29.10           C  
ATOM    717  O   ARG A  94      66.858  45.154  20.722  1.00 30.36           O  
ATOM    718  CB  ARG A  94      64.113  43.561  21.338  1.00 28.20           C  
ATOM    719  CG  ARG A  94      63.352  43.194  22.599  1.00 26.77           C  
ATOM    720  CD  ARG A  94      63.078  41.706  22.655  1.00 29.26           C  
ATOM    721  NE  ARG A  94      62.233  41.374  23.791  1.00 33.32           N  
ATOM    722  CZ  ARG A  94      60.913  41.235  23.727  1.00 34.15           C  
ATOM    723  NH1 ARG A  94      60.276  41.385  22.573  1.00 34.20           N  
ATOM    724  NH2 ARG A  94      60.229  40.939  24.822  1.00 34.06           N  
ATOM    725  N   GLU A  95      65.390  45.277  19.011  1.00 25.84           N  
ATOM    726  CA  GLU A  95      66.442  45.357  17.992  1.00 28.01           C  
ATOM    727  C   GLU A  95      67.224  46.665  18.077  1.00 29.02           C  
ATOM    728  O   GLU A  95      68.398  46.719  17.707  1.00 31.35           O  
ATOM    729  CB  GLU A  95      65.847  45.200  16.588  1.00 29.85           C  
ATOM    730  N   LYS A  96      66.576  47.720  18.560  1.00 22.31           N  
ATOM    731  CA  LYS A  96      67.218  49.031  18.617  1.00 29.66           C  
ATOM    732  C   LYS A  96      67.573  49.477  20.033  1.00 24.73           C  
ATOM    733  O   LYS A  96      67.902  50.644  20.240  1.00 24.57           O  
ATOM    734  CB  LYS A  96      66.309  50.092  17.989  1.00 30.63           C  
ATOM    735  CG  LYS A  96      65.847  49.788  16.585  1.00 32.88           C  
ATOM    736  CD  LYS A  96      66.919  50.048  15.569  1.00 35.85           C  
ATOM    737  CE  LYS A  96      66.332  50.071  14.171  1.00 39.39           C  
ATOM    738  NZ  LYS A  96      67.400  50.179  13.144  1.00 36.93           N  
ATOM    739  N   ILE A  97      67.509  48.565  21.000  1.00 21.95           N  
ATOM    740  CA  ILE A  97      67.569  48.965  22.404  1.00 23.12           C  
ATOM    741  C   ILE A  97      68.893  49.661  22.752  1.00 24.64           C  
ATOM    742  O   ILE A  97      68.915  50.625  23.516  1.00 22.73           O  
ATOM    743  CB  ILE A  97      67.323  47.751  23.349  1.00 23.09           C  
ATOM    744  CG1 ILE A  97      67.131  48.230  24.789  1.00 23.45           C  
ATOM    745  CG2 ILE A  97      68.429  46.703  23.225  1.00 31.03           C  
ATOM    746  CD1 ILE A  97      66.795  47.134  25.759  1.00 23.50           C  
ATOM    747  N   GLN A  98      69.994  49.209  22.169  1.00 28.23           N  
ATOM    748  CA  GLN A  98      71.262  49.842  22.484  1.00 31.66           C  
ATOM    749  C   GLN A  98      71.324  51.255  21.911  1.00 24.52           C  
ATOM    750  O   GLN A  98      71.700  52.182  22.621  1.00 29.74           O  
ATOM    751  CB  GLN A  98      72.434  48.998  21.985  1.00 32.19           C  
ATOM    752  CG  GLN A  98      72.748  47.827  22.895  1.00 38.98           C  
ATOM    753  CD  GLN A  98      72.986  48.246  24.340  1.00 44.69           C  
ATOM    754  OE1 GLN A  98      73.687  49.224  24.616  1.00 45.80           O  
ATOM    755  NE2 GLN A  98      72.398  47.502  25.271  1.00 45.57           N  
ATOM    756  N   VAL A  99      70.948  51.434  20.648  1.00 22.69           N  
ATOM    757  CA  VAL A  99      71.101  52.752  20.030  1.00 27.41           C  
ATOM    758  C   VAL A  99      70.036  53.720  20.515  1.00 25.06           C  
ATOM    759  O   VAL A  99      70.293  54.911  20.677  1.00 26.00           O  
ATOM    760  CB  VAL A  99      71.070  52.688  18.487  1.00 29.36           C  
ATOM    761  CG1 VAL A  99      72.326  51.995  17.970  1.00 35.45           C  
ATOM    762  CG2 VAL A  99      69.814  51.993  17.984  1.00 33.40           C  
ATOM    763  N   LEU A 100      68.839  53.212  20.763  1.00 21.57           N  
ATOM    764  CA  LEU A 100      67.796  54.061  21.304  1.00 19.80           C  
ATOM    765  C   LEU A 100      68.165  54.474  22.722  1.00 20.70           C  
ATOM    766  O   LEU A 100      67.985  55.623  23.099  1.00 22.55           O  
ATOM    767  CB  LEU A 100      66.440  53.349  21.275  1.00 19.07           C  
ATOM    768  CG  LEU A 100      65.277  54.139  21.872  1.00 27.59           C  
ATOM    769  CD1 LEU A 100      65.125  55.506  21.204  1.00 28.26           C  
ATOM    770  CD2 LEU A 100      63.972  53.346  21.776  1.00 22.30           C  
ATOM    771  N   GLY A 101      68.700  53.538  23.503  1.00 23.98           N  
ATOM    772  CA  GLY A 101      69.193  53.863  24.834  1.00 28.70           C  
ATOM    773  C   GLY A 101      70.295  54.914  24.807  1.00 28.93           C  
ATOM    774  O   GLY A 101      70.339  55.814  25.654  1.00 25.84           O  
ATOM    775  N   SER A 102      71.175  54.805  23.818  1.00 24.27           N  
ATOM    776  CA  SER A 102      72.254  55.769  23.637  1.00 25.98           C  
ATOM    777  C   SER A 102      71.716  57.168  23.304  1.00 23.49           C  
ATOM    778  O   SER A 102      72.267  58.173  23.752  1.00 23.81           O  
ATOM    779  CB  SER A 102      73.206  55.300  22.540  1.00 28.18           C  
ATOM    780  OG  SER A 102      74.036  54.237  22.997  1.00 28.10           O  
ATOM    781  N   LEU A 103      70.658  57.231  22.502  1.00 24.38           N  
ATOM    782  CA  LEU A 103      70.027  58.514  22.189  1.00 26.72           C  
ATOM    783  C   LEU A 103      69.412  59.143  23.433  1.00 20.82           C  
ATOM    784  O   LEU A 103      69.469  60.362  23.612  1.00 23.52           O  
ATOM    785  CB  LEU A 103      68.954  58.361  21.104  1.00 26.39           C  
ATOM    786  CG  LEU A 103      68.159  59.638  20.796  1.00 23.02           C  
ATOM    787  CD1 LEU A 103      69.058  60.751  20.245  1.00 21.35           C  
ATOM    788  CD2 LEU A 103      66.992  59.377  19.846  1.00 23.55           C  
ATOM    789  N   VAL A 104      68.814  58.320  24.285  1.00 22.23           N  
ATOM    790  CA  VAL A 104      68.271  58.825  25.543  1.00 22.53           C  
ATOM    791  C   VAL A 104      69.393  59.468  26.358  1.00 21.85           C  
ATOM    792  O   VAL A 104      69.238  60.558  26.901  1.00 25.51           O  
ATOM    793  CB  VAL A 104      67.596  57.721  26.363  1.00 22.88           C  
ATOM    794  CG1 VAL A 104      67.163  58.256  27.724  1.00 24.10           C  
ATOM    795  CG2 VAL A 104      66.389  57.158  25.599  1.00 20.01           C  
ATOM    796  N   SER A 105      70.533  58.799  26.425  1.00 21.54           N  
ATOM    797  CA  SER A 105      71.683  59.365  27.131  1.00 21.66           C  
ATOM    798  C   SER A 105      72.155  60.670  26.504  1.00 22.16           C  
ATOM    799  O   SER A 105      72.536  61.607  27.204  1.00 24.52           O  
ATOM    800  CB  SER A 105      72.835  58.353  27.167  1.00 31.54           C  
ATOM    801  OG  SER A 105      72.497  57.259  28.006  1.00 29.73           O  
ATOM    802  N   LEU A 106      72.138  60.726  25.178  1.00 22.88           N  
ATOM    803  CA  LEU A 106      72.684  61.874  24.463  1.00 27.44           C  
ATOM    804  C   LEU A 106      71.799  63.111  24.577  1.00 29.03           C  
ATOM    805  O   LEU A 106      72.286  64.211  24.852  1.00 26.44           O  
ATOM    806  CB  LEU A 106      72.890  61.522  22.986  1.00 29.30           C  
ATOM    807  CG  LEU A 106      73.516  62.608  22.116  1.00 28.73           C  
ATOM    808  CD1 LEU A 106      74.996  62.750  22.444  1.00 24.75           C  
ATOM    809  CD2 LEU A 106      73.321  62.274  20.644  1.00 31.16           C  
ATOM    810  N   GLU A 107      70.499  62.932  24.370  1.00 27.70           N  
ATOM    811  CA  GLU A 107      69.591  64.072  24.311  1.00 26.18           C  
ATOM    812  C   GLU A 107      68.993  64.423  25.664  1.00 24.77           C  
ATOM    813  O   GLU A 107      68.659  65.580  25.924  1.00 24.94           O  
ATOM    814  CB  GLU A 107      68.464  63.812  23.306  1.00 29.32           C  
ATOM    815  CG  GLU A 107      67.608  65.050  23.044  1.00 33.02           C  
ATOM    816  CD  GLU A 107      66.444  64.789  22.104  1.00 33.85           C  
ATOM    817  OE1 GLU A 107      65.845  63.694  22.180  1.00 29.23           O  
ATOM    818  OE2 GLU A 107      66.124  65.686  21.293  1.00 29.12           O  
ATOM    819  N   MET A 108      68.838  63.428  26.525  1.00 28.74           N  
ATOM    820  CA  MET A 108      68.177  63.661  27.803  1.00 30.44           C  
ATOM    821  C   MET A 108      69.230  63.854  28.883  1.00 23.14           C  
ATOM    822  O   MET A 108      69.135  64.771  29.694  1.00 22.96           O  
ATOM    823  CB  MET A 108      67.215  62.502  28.139  1.00 24.36           C  
ATOM    824  CG  MET A 108      66.449  62.669  29.446  1.00 22.28           C  
ATOM    825  SD  MET A 108      67.366  62.119  30.889  1.00 33.98           S  
ATOM    826  CE  MET A 108      66.791  63.279  32.141  1.00 26.09           C  
ATOM    827  N   GLY A 109      70.249  62.997  28.880  1.00 23.18           N  
ATOM    828  CA  GLY A 109      71.362  63.154  29.794  1.00 23.13           C  
ATOM    829  C   GLY A 109      71.541  62.078  30.853  1.00 28.52           C  
ATOM    830  O   GLY A 109      72.459  62.173  31.666  1.00 27.13           O  
ATOM    831  N   LYS A 110      70.683  61.058  30.862  1.00 24.04           N  
ATOM    832  CA  LYS A 110      70.829  59.987  31.847  1.00 22.97           C  
ATOM    833  C   LYS A 110      71.896  58.995  31.392  1.00 25.23           C  
ATOM    834  O   LYS A 110      72.154  58.860  30.195  1.00 25.35           O  
ATOM    835  CB  LYS A 110      69.489  59.269  32.089  1.00 24.18           C  
ATOM    836  CG  LYS A 110      68.929  58.547  30.881  1.00 25.73           C  
ATOM    837  CD  LYS A 110      67.615  57.819  31.222  1.00 30.57           C  
ATOM    838  CE  LYS A 110      66.556  58.766  31.765  1.00 27.46           C  
ATOM    839  NZ  LYS A 110      65.368  58.030  32.274  1.00 30.33           N  
ATOM    840  N   ILE A 111      72.519  58.295  32.333  1.00 22.47           N  
ATOM    841  CA  ILE A 111      73.633  57.406  31.965  1.00 25.54           C  
ATOM    842  C   ILE A 111      73.131  56.197  31.167  1.00 28.40           C  
ATOM    843  O   ILE A 111      71.922  55.900  31.151  1.00 25.61           O  
ATOM    844  CB  ILE A 111      74.413  56.942  33.202  1.00 22.65           C  
ATOM    845  CG1 ILE A 111      73.563  56.008  34.058  1.00 29.72           C  
ATOM    846  CG2 ILE A 111      74.880  58.162  34.003  1.00 24.33           C  
ATOM    847  CD1 ILE A 111      74.188  55.667  35.389  1.00 27.96           C  
ATOM    848  N   LEU A 112      74.060  55.520  30.499  1.00 29.14           N  
ATOM    849  CA  LEU A 112      73.720  54.528  29.488  1.00 30.61           C  
ATOM    850  C   LEU A 112      72.911  53.362  30.046  1.00 25.08           C  
ATOM    851  O   LEU A 112      71.929  52.932  29.436  1.00 29.03           O  
ATOM    852  CB  LEU A 112      74.991  54.007  28.821  1.00 31.07           C  
ATOM    853  CG  LEU A 112      74.765  53.278  27.499  1.00 38.33           C  
ATOM    854  CD1 LEU A 112      74.201  54.237  26.457  1.00 39.64           C  
ATOM    855  CD2 LEU A 112      76.065  52.645  27.021  1.00 41.56           C  
ATOM    856  N   VAL A 113      73.305  52.853  31.209  1.00 25.43           N  
ATOM    857  CA  VAL A 113      72.562  51.746  31.806  1.00 25.30           C  
ATOM    858  C   VAL A 113      71.124  52.159  32.116  1.00 27.01           C  
ATOM    859  O   VAL A 113      70.210  51.330  32.060  1.00 24.87           O  
ATOM    860  CB  VAL A 113      73.248  51.220  33.092  1.00 31.46           C  
ATOM    861  CG1 VAL A 113      74.562  50.517  32.752  1.00 30.74           C  
ATOM    862  CG2 VAL A 113      73.480  52.350  34.087  1.00 29.71           C  
ATOM    863  N   GLU A 114      70.907  53.438  32.419  1.00 23.36           N  
ATOM    864  CA  GLU A 114      69.539  53.903  32.680  1.00 23.97           C  
ATOM    865  C   GLU A 114      68.757  54.174  31.391  1.00 22.31           C  
ATOM    866  O   GLU A 114      67.538  53.996  31.344  1.00 24.16           O  
ATOM    867  CB  GLU A 114      69.551  55.165  33.547  1.00 23.52           C  
ATOM    868  CG  GLU A 114      70.148  54.969  34.940  1.00 29.51           C  
ATOM    869  CD  GLU A 114      69.810  56.115  35.885  1.00 34.74           C  
ATOM    870  OE1 GLU A 114      68.609  56.421  36.043  1.00 31.48           O  
ATOM    871  OE2 GLU A 114      70.741  56.713  36.462  1.00 32.92           O  
ATOM    872  N   GLY A 115      69.450  54.623  30.349  1.00 26.97           N  
ATOM    873  CA  GLY A 115      68.816  54.827  29.057  1.00 27.38           C  
ATOM    874  C   GLY A 115      68.342  53.501  28.488  1.00 30.26           C  
ATOM    875  O   GLY A 115      67.202  53.374  28.030  1.00 24.92           O  
ATOM    876  N   VAL A 116      69.220  52.501  28.521  1.00 23.29           N  
ATOM    877  CA  VAL A 116      68.846  51.168  28.053  1.00 21.88           C  
ATOM    878  C   VAL A 116      67.734  50.566  28.928  1.00 23.02           C  
ATOM    879  O   VAL A 116      66.760  50.004  28.413  1.00 23.21           O  
ATOM    880  CB  VAL A 116      70.089  50.242  28.008  1.00 23.84           C  
ATOM    881  CG1 VAL A 116      69.684  48.780  27.876  1.00 27.46           C  
ATOM    882  CG2 VAL A 116      70.978  50.660  26.858  1.00 25.04           C  
ATOM    883  N   GLY A 117      67.855  50.719  30.246  1.00 22.35           N  
ATOM    884  CA  GLY A 117      66.821  50.253  31.166  1.00 20.88           C  
ATOM    885  C   GLY A 117      65.450  50.855  30.938  1.00 23.92           C  
ATOM    886  O   GLY A 117      64.424  50.177  31.085  1.00 23.46           O  
ATOM    887  N   GLU A 118      65.423  52.128  30.566  1.00 20.43           N  
ATOM    888  CA  GLU A 118      64.164  52.794  30.302  1.00 24.69           C  
ATOM    889  C   GLU A 118      63.517  52.166  29.079  1.00 22.23           C  
ATOM    890  O   GLU A 118      62.315  51.933  29.065  1.00 23.64           O  
ATOM    891  CB  GLU A 118      64.359  54.295  30.092  1.00 18.44           C  
ATOM    892  CG  GLU A 118      63.062  54.984  29.861  1.00 22.81           C  
ATOM    893  CD  GLU A 118      63.179  56.455  29.608  1.00 24.42           C  
ATOM    894  OE1 GLU A 118      64.257  57.040  29.863  1.00 26.35           O  
ATOM    895  OE2 GLU A 118      62.159  57.025  29.166  1.00 26.53           O  
ATOM    896  N   VAL A 119      64.324  51.866  28.064  1.00 17.35           N  
ATOM    897  CA  VAL A 119      63.793  51.236  26.859  1.00 21.55           C  
ATOM    898  C   VAL A 119      63.282  49.839  27.234  1.00 25.01           C  
ATOM    899  O   VAL A 119      62.207  49.406  26.783  1.00 22.39           O  
ATOM    900  CB  VAL A 119      64.844  51.165  25.724  1.00 21.01           C  
ATOM    901  CG1 VAL A 119      64.274  50.489  24.492  1.00 17.58           C  
ATOM    902  CG2 VAL A 119      65.343  52.566  25.364  1.00 27.51           C  
ATOM    903  N   GLN A 120      64.029  49.164  28.107  1.00 25.62           N  
ATOM    904  CA  GLN A 120      63.636  47.851  28.623  1.00 29.17           C  
ATOM    905  C   GLN A 120      62.265  47.851  29.307  1.00 24.02           C  
ATOM    906  O   GLN A 120      61.557  46.847  29.269  1.00 24.87           O  
ATOM    907  CB  GLN A 120      64.692  47.329  29.605  1.00 25.37           C  
ATOM    908  CG  GLN A 120      64.425  45.911  30.087  1.00 28.00           C  
ATOM    909  CD  GLN A 120      64.507  44.907  28.953  1.00 31.54           C  
ATOM    910  OE1 GLN A 120      65.495  44.864  28.237  1.00 26.45           O  
ATOM    911  NE2 GLN A 120      63.459  44.112  28.775  1.00 28.16           N  
ATOM    912  N   GLU A 121      61.892  48.962  29.943  1.00 20.72           N  
ATOM    913  CA  GLU A 121      60.545  49.091  30.512  1.00 21.61           C  
ATOM    914  C   GLU A 121      59.471  49.018  29.437  1.00 19.46           C  
ATOM    915  O   GLU A 121      58.384  48.467  29.655  1.00 20.06           O  
ATOM    916  CB  GLU A 121      60.383  50.408  31.262  1.00 15.57           C  
ATOM    917  CG  GLU A 121      61.139  50.537  32.559  1.00 27.33           C  
ATOM    918  CD  GLU A 121      60.604  51.687  33.395  1.00 34.21           C  
ATOM    919  OE1 GLU A 121      61.398  52.565  33.809  1.00 31.94           O  
ATOM    920  OE2 GLU A 121      59.374  51.711  33.623  1.00 33.46           O  
ATOM    921  N   TYR A 122      59.762  49.629  28.292  1.00 20.71           N  
ATOM    922  CA  TYR A 122      58.826  49.637  27.180  1.00 19.59           C  
ATOM    923  C   TYR A 122      58.725  48.217  26.635  1.00 17.68           C  
ATOM    924  O   TYR A 122      57.628  47.717  26.373  1.00 19.23           O  
ATOM    925  CB  TYR A 122      59.282  50.628  26.108  1.00 19.73           C  
ATOM    926  CG  TYR A 122      58.251  51.024  25.068  1.00 18.88           C  
ATOM    927  CD1 TYR A 122      57.018  50.360  24.951  1.00 20.30           C  
ATOM    928  CD2 TYR A 122      58.514  52.071  24.198  1.00 20.26           C  
ATOM    929  CE1 TYR A 122      56.088  50.744  23.981  1.00 18.18           C  
ATOM    930  CE2 TYR A 122      57.619  52.447  23.238  1.00 20.44           C  
ATOM    931  CZ  TYR A 122      56.403  51.787  23.128  1.00 22.63           C  
ATOM    932  OH  TYR A 122      55.521  52.187  22.163  1.00 25.68           O  
ATOM    933  N   VAL A 123      59.860  47.541  26.507  1.00 16.77           N  
ATOM    934  CA  VAL A 123      59.824  46.161  26.035  1.00 17.59           C  
ATOM    935  C   VAL A 123      59.020  45.282  26.991  1.00 17.98           C  
ATOM    936  O   VAL A 123      58.194  44.467  26.554  1.00 22.58           O  
ATOM    937  CB  VAL A 123      61.243  45.573  25.863  1.00 17.58           C  
ATOM    938  CG1 VAL A 123      61.165  44.091  25.589  1.00 22.00           C  
ATOM    939  CG2 VAL A 123      61.968  46.286  24.729  1.00 16.94           C  
ATOM    940  N   ASP A 124      59.240  45.458  28.294  1.00 15.41           N  
ATOM    941  CA  ASP A 124      58.523  44.660  29.294  1.00 20.84           C  
ATOM    942  C   ASP A 124      57.005  44.877  29.260  1.00 24.05           C  
ATOM    943  O   ASP A 124      56.214  43.933  29.409  1.00 18.59           O  
ATOM    944  CB  ASP A 124      59.002  44.985  30.705  1.00 20.48           C  
ATOM    945  CG  ASP A 124      60.430  44.564  30.972  1.00 22.74           C  
ATOM    946  OD1 ASP A 124      61.039  43.807  30.177  1.00 23.96           O  
ATOM    947  OD2 ASP A 124      60.935  44.998  32.025  1.00 24.16           O  
ATOM    948  N   ILE A 125      56.588  46.128  29.111  1.00 16.91           N  
ATOM    949  CA  ILE A 125      55.164  46.418  29.135  1.00 18.05           C  
ATOM    950  C   ILE A 125      54.532  45.961  27.816  1.00 24.45           C  
ATOM    951  O   ILE A 125      53.337  45.657  27.773  1.00 21.69           O  
ATOM    952  CB  ILE A 125      54.872  47.913  29.405  1.00 20.33           C  
ATOM    953  CG1 ILE A 125      53.387  48.132  29.750  1.00 24.81           C  
ATOM    954  CG2 ILE A 125      55.252  48.776  28.220  1.00 18.11           C  
ATOM    955  CD1 ILE A 125      52.920  47.475  31.043  1.00 27.48           C  
ATOM    956  N   CYS A 126      55.330  45.868  26.755  1.00 18.38           N  
ATOM    957  CA  CYS A 126      54.824  45.282  25.515  1.00 18.85           C  
ATOM    958  C   CYS A 126      54.487  43.805  25.737  1.00 22.61           C  
ATOM    959  O   CYS A 126      53.418  43.347  25.340  1.00 26.19           O  
ATOM    960  CB  CYS A 126      55.819  45.441  24.366  1.00 19.81           C  
ATOM    961  SG  CYS A 126      55.821  47.085  23.614  1.00 20.76           S  
ATOM    962  N   ASP A 127      55.387  43.072  26.388  1.00 18.46           N  
ATOM    963  CA  ASP A 127      55.149  41.656  26.691  1.00 27.94           C  
ATOM    964  C   ASP A 127      53.899  41.493  27.545  1.00 23.54           C  
ATOM    965  O   ASP A 127      53.092  40.593  27.329  1.00 23.37           O  
ATOM    966  CB  ASP A 127      56.340  41.031  27.429  1.00 31.22           C  
ATOM    967  CG  ASP A 127      57.565  40.857  26.546  1.00 38.27           C  
ATOM    968  OD1 ASP A 127      57.414  40.829  25.305  1.00 30.92           O  
ATOM    969  OD2 ASP A 127      58.686  40.735  27.107  1.00 39.74           O  
ATOM    970  N   TYR A 128      53.769  42.360  28.538  1.00 18.80           N  
ATOM    971  CA  TYR A 128      52.621  42.358  29.432  1.00 18.81           C  
ATOM    972  C   TYR A 128      51.328  42.617  28.662  1.00 22.82           C  
ATOM    973  O   TYR A 128      50.317  41.931  28.856  1.00 20.95           O  
ATOM    974  CB  TYR A 128      52.818  43.419  30.513  1.00 24.05           C  
ATOM    975  CG  TYR A 128      51.805  43.402  31.626  1.00 21.89           C  
ATOM    976  CD1 TYR A 128      51.995  42.596  32.741  1.00 27.28           C  
ATOM    977  CD2 TYR A 128      50.678  44.205  31.583  1.00 24.15           C  
ATOM    978  CE1 TYR A 128      51.083  42.582  33.777  1.00 28.45           C  
ATOM    979  CE2 TYR A 128      49.754  44.197  32.617  1.00 25.77           C  
ATOM    980  CZ  TYR A 128      49.964  43.382  33.713  1.00 26.11           C  
ATOM    981  OH  TYR A 128      49.048  43.366  34.747  1.00 27.69           O  
ATOM    982  N   ALA A 129      51.377  43.615  27.787  1.00 21.96           N  
ATOM    983  CA  ALA A 129      50.208  44.050  27.035  1.00 23.34           C  
ATOM    984  C   ALA A 129      49.727  42.967  26.082  1.00 21.01           C  
ATOM    985  O   ALA A 129      48.519  42.817  25.849  1.00 15.35           O  
ATOM    986  CB  ALA A 129      50.519  45.319  26.265  1.00 20.32           C  
ATOM    987  N   VAL A 130      50.679  42.235  25.515  1.00 16.80           N  
ATOM    988  CA  VAL A 130      50.354  41.138  24.609  1.00 18.25           C  
ATOM    989  C   VAL A 130      49.518  40.094  25.355  1.00 21.59           C  
ATOM    990  O   VAL A 130      48.519  39.578  24.827  1.00 21.20           O  
ATOM    991  CB  VAL A 130      51.617  40.515  24.016  1.00 18.35           C  
ATOM    992  CG1 VAL A 130      51.294  39.234  23.237  1.00 17.40           C  
ATOM    993  CG2 VAL A 130      52.310  41.524  23.114  1.00 18.64           C  
ATOM    994  N   GLY A 131      49.905  39.809  26.594  1.00 25.01           N  
ATOM    995  CA  GLY A 131      49.110  38.946  27.451  1.00 24.45           C  
ATOM    996  C   GLY A 131      47.728  39.525  27.732  1.00 20.03           C  
ATOM    997  O   GLY A 131      46.715  38.834  27.573  1.00 17.54           O  
ATOM    998  N   LEU A 132      47.678  40.789  28.143  1.00 13.89           N  
ATOM    999  CA  LEU A 132      46.411  41.469  28.425  1.00 19.40           C  
ATOM   1000  C   LEU A 132      45.441  41.415  27.259  1.00 19.18           C  
ATOM   1001  O   LEU A 132      44.226  41.395  27.450  1.00 16.99           O  
ATOM   1002  CB  LEU A 132      46.631  42.944  28.777  1.00 26.27           C  
ATOM   1003  CG  LEU A 132      46.978  43.343  30.204  1.00 29.71           C  
ATOM   1004  CD1 LEU A 132      46.919  44.848  30.307  1.00 27.28           C  
ATOM   1005  CD2 LEU A 132      46.012  42.694  31.177  1.00 30.81           C  
ATOM   1006  N   SER A 133      45.974  41.396  26.044  1.00 18.78           N  
ATOM   1007  CA  SER A 133      45.109  41.453  24.880  1.00 17.21           C  
ATOM   1008  C   SER A 133      44.253  40.194  24.743  1.00 17.15           C  
ATOM   1009  O   SER A 133      43.336  40.153  23.935  1.00 21.34           O  
ATOM   1010  CB  SER A 133      45.929  41.668  23.610  1.00 14.86           C  
ATOM   1011  OG  SER A 133      46.633  40.499  23.252  1.00 16.02           O  
ATOM   1012  N   ARG A 134      44.553  39.175  25.541  1.00 14.01           N  
ATOM   1013  CA  ARG A 134      43.745  37.953  25.568  1.00 18.25           C  
ATOM   1014  C   ARG A 134      42.916  37.871  26.850  1.00 19.88           C  
ATOM   1015  O   ARG A 134      42.225  36.872  27.086  1.00 20.50           O  
ATOM   1016  CB  ARG A 134      44.632  36.706  25.462  1.00 19.16           C  
ATOM   1017  CG  ARG A 134      45.334  36.511  24.115  1.00 27.50           C  
ATOM   1018  CD  ARG A 134      44.868  35.249  23.402  1.00 28.69           C  
ATOM   1019  NE  ARG A 134      45.575  35.033  22.142  1.00 23.47           N  
ATOM   1020  CZ  ARG A 134      45.022  34.497  21.056  1.00 24.48           C  
ATOM   1021  NH1 ARG A 134      43.741  34.133  21.064  1.00 25.59           N  
ATOM   1022  NH2 ARG A 134      45.745  34.336  19.958  1.00 25.55           N  
ATOM   1023  N   MET A 135      43.004  38.901  27.686  1.00 16.40           N  
ATOM   1024  CA  MET A 135      42.438  38.821  29.038  1.00 19.77           C  
ATOM   1025  C   MET A 135      41.489  39.947  29.428  1.00 19.27           C  
ATOM   1026  O   MET A 135      40.648  39.747  30.305  1.00 22.02           O  
ATOM   1027  CB  MET A 135      43.557  38.775  30.078  1.00 19.79           C  
ATOM   1028  CG  MET A 135      44.515  37.603  29.942  1.00 22.10           C  
ATOM   1029  SD  MET A 135      45.939  37.840  31.048  1.00 22.91           S  
ATOM   1030  CE  MET A 135      47.087  36.616  30.428  1.00 16.75           C  
ATOM   1031  N   ILE A 136      41.638  41.122  28.814  1.00 15.99           N  
ATOM   1032  CA  ILE A 136      40.875  42.287  29.224  1.00 19.03           C  
ATOM   1033  C   ILE A 136      39.378  42.075  29.035  1.00 20.20           C  
ATOM   1034  O   ILE A 136      38.939  41.420  28.086  1.00 17.11           O  
ATOM   1035  CB  ILE A 136      41.295  43.569  28.464  1.00 25.69           C  
ATOM   1036  CG1 ILE A 136      41.246  43.357  26.946  1.00 28.38           C  
ATOM   1037  CG2 ILE A 136      42.665  44.031  28.928  1.00 29.82           C  
ATOM   1038  CD1 ILE A 136      41.333  44.649  26.158  1.00 24.86           C  
ATOM   1039  N   GLY A 137      38.604  42.645  29.951  1.00 17.10           N  
ATOM   1040  CA  GLY A 137      37.153  42.487  29.935  1.00 20.07           C  
ATOM   1041  C   GLY A 137      36.627  42.474  31.353  1.00 18.99           C  
ATOM   1042  O   GLY A 137      37.378  42.704  32.304  1.00 21.32           O  
ATOM   1043  N   GLY A 138      35.336  42.199  31.514  1.00 16.89           N  
ATOM   1044  CA  GLY A 138      34.764  42.225  32.842  1.00 15.86           C  
ATOM   1045  C   GLY A 138      33.939  40.994  33.130  1.00 19.72           C  
ATOM   1046  O   GLY A 138      33.796  40.117  32.277  1.00 18.60           O  
ATOM   1047  N   PRO A 139      33.377  40.933  34.343  1.00 17.23           N  
ATOM   1048  CA  PRO A 139      32.644  39.759  34.812  1.00 15.83           C  
ATOM   1049  C   PRO A 139      31.235  39.620  34.232  1.00 14.75           C  
ATOM   1050  O   PRO A 139      30.568  40.607  33.935  1.00 16.63           O  
ATOM   1051  CB  PRO A 139      32.583  39.983  36.326  1.00 14.58           C  
ATOM   1052  CG  PRO A 139      32.666  41.463  36.485  1.00 15.66           C  
ATOM   1053  CD  PRO A 139      33.595  41.918  35.417  1.00 16.55           C  
ATOM   1054  N   ILE A 140      30.812  38.376  34.048  1.00 17.48           N  
ATOM   1055  CA  ILE A 140      29.395  38.074  33.912  1.00 17.75           C  
ATOM   1056  C   ILE A 140      28.898  37.878  35.325  1.00 21.11           C  
ATOM   1057  O   ILE A 140      29.476  37.103  36.086  1.00 19.15           O  
ATOM   1058  CB  ILE A 140      29.139  36.833  33.065  1.00 19.70           C  
ATOM   1059  CG1 ILE A 140      29.687  37.044  31.663  1.00 24.77           C  
ATOM   1060  CG2 ILE A 140      27.634  36.521  32.999  1.00 20.40           C  
ATOM   1061  CD1 ILE A 140      29.780  35.772  30.853  1.00 35.07           C  
ATOM   1062  N   LEU A 141      27.857  38.614  35.694  1.00 15.05           N  
ATOM   1063  CA  LEU A 141      27.390  38.601  37.067  1.00 16.08           C  
ATOM   1064  C   LEU A 141      26.016  37.921  37.122  1.00 17.11           C  
ATOM   1065  O   LEU A 141      25.299  37.900  36.130  1.00 17.82           O  
ATOM   1066  CB  LEU A 141      27.318  40.026  37.610  1.00 14.18           C  
ATOM   1067  CG  LEU A 141      28.643  40.802  37.634  1.00 18.64           C  
ATOM   1068  CD1 LEU A 141      28.422  42.266  37.973  1.00 21.05           C  
ATOM   1069  CD2 LEU A 141      29.595  40.152  38.636  1.00 17.48           C  
ATOM   1070  N   PRO A 142      25.653  37.350  38.273  1.00 14.32           N  
ATOM   1071  CA  PRO A 142      24.303  36.772  38.253  1.00 16.01           C  
ATOM   1072  C   PRO A 142      23.246  37.848  38.451  1.00 20.34           C  
ATOM   1073  O   PRO A 142      23.322  38.638  39.384  1.00 24.16           O  
ATOM   1074  CB  PRO A 142      24.318  35.772  39.411  1.00 17.75           C  
ATOM   1075  CG  PRO A 142      25.406  36.225  40.319  1.00 22.03           C  
ATOM   1076  CD  PRO A 142      26.383  37.065  39.519  1.00 20.24           C  
ATOM   1077  N   SER A 143      22.276  37.903  37.548  1.00 22.88           N  
ATOM   1078  CA  SER A 143      21.162  38.833  37.721  1.00 16.75           C  
ATOM   1079  C   SER A 143      20.188  38.291  38.760  1.00 18.51           C  
ATOM   1080  O   SER A 143      20.053  37.074  38.908  1.00 19.26           O  
ATOM   1081  CB  SER A 143      20.445  39.063  36.392  1.00 15.85           C  
ATOM   1082  OG  SER A 143      19.302  39.883  36.573  1.00 20.42           O  
ATOM   1083  N   GLU A 144      19.513  39.185  39.481  1.00 17.93           N  
ATOM   1084  CA  GLU A 144      18.447  38.775  40.398  1.00 16.35           C  
ATOM   1085  C   GLU A 144      17.163  38.469  39.633  1.00 15.65           C  
ATOM   1086  O   GLU A 144      16.178  38.007  40.218  1.00 20.07           O  
ATOM   1087  CB  GLU A 144      18.181  39.859  41.458  1.00 18.17           C  
ATOM   1088  CG  GLU A 144      17.517  41.131  40.914  1.00 25.00           C  
ATOM   1089  CD  GLU A 144      17.327  42.203  41.991  1.00 25.64           C  
ATOM   1090  OE1 GLU A 144      18.322  42.575  42.634  1.00 24.81           O  
ATOM   1091  OE2 GLU A 144      16.183  42.665  42.198  1.00 25.55           O  
ATOM   1092  N   ARG A 145      17.184  38.703  38.322  1.00 18.19           N  
ATOM   1093  CA  ARG A 145      15.991  38.531  37.490  1.00 23.12           C  
ATOM   1094  C   ARG A 145      16.061  37.309  36.581  1.00 20.75           C  
ATOM   1095  O   ARG A 145      17.050  37.104  35.895  1.00 20.04           O  
ATOM   1096  CB  ARG A 145      15.774  39.785  36.632  1.00 25.03           C  
ATOM   1097  CG  ARG A 145      15.336  41.002  37.438  1.00 30.55           C  
ATOM   1098  CD  ARG A 145      15.379  42.269  36.612  1.00 27.26           C  
ATOM   1099  NE  ARG A 145      16.716  42.845  36.576  1.00 28.75           N  
ATOM   1100  CZ  ARG A 145      17.003  44.040  36.066  1.00 36.01           C  
ATOM   1101  NH1 ARG A 145      18.255  44.486  36.089  1.00 36.57           N  
ATOM   1102  NH2 ARG A 145      16.040  44.789  35.538  1.00 37.41           N  
ATOM   1103  N   SER A 146      14.995  36.510  36.562  1.00 19.08           N  
ATOM   1104  CA  SER A 146      14.914  35.370  35.659  1.00 17.25           C  
ATOM   1105  C   SER A 146      15.116  35.782  34.191  1.00 21.35           C  
ATOM   1106  O   SER A 146      14.611  36.814  33.759  1.00 22.78           O  
ATOM   1107  CB  SER A 146      13.553  34.666  35.830  1.00 16.85           C  
ATOM   1108  OG  SER A 146      13.519  33.489  35.051  1.00 35.15           O  
ATOM   1109  N   GLY A 147      15.879  34.987  33.440  1.00 20.97           N  
ATOM   1110  CA  GLY A 147      16.050  35.210  32.011  1.00 17.76           C  
ATOM   1111  C   GLY A 147      16.776  36.496  31.640  1.00 21.90           C  
ATOM   1112  O   GLY A 147      16.675  36.969  30.510  1.00 20.13           O  
ATOM   1113  N   HIS A 148      17.508  37.060  32.596  1.00 18.79           N  
ATOM   1114  CA  HIS A 148      18.343  38.233  32.344  1.00 18.24           C  
ATOM   1115  C   HIS A 148      19.806  37.871  32.540  1.00 17.04           C  
ATOM   1116  O   HIS A 148      20.137  37.102  33.444  1.00 17.98           O  
ATOM   1117  CB  HIS A 148      17.991  39.396  33.276  1.00 14.33           C  
ATOM   1118  CG  HIS A 148      16.663  40.036  32.991  1.00 16.81           C  
ATOM   1119  ND1 HIS A 148      15.475  39.334  32.998  1.00 19.10           N  
ATOM   1120  CD2 HIS A 148      16.337  41.324  32.726  1.00 19.35           C  
ATOM   1121  CE1 HIS A 148      14.474  40.163  32.746  1.00 22.05           C  
ATOM   1122  NE2 HIS A 148      14.968  41.375  32.579  1.00 17.76           N  
ATOM   1123  N   ALA A 149      20.664  38.424  31.693  1.00 17.93           N  
ATOM   1124  CA  ALA A 149      22.108  38.374  31.918  1.00 16.11           C  
ATOM   1125  C   ALA A 149      22.594  39.746  32.343  1.00 18.64           C  
ATOM   1126  O   ALA A 149      22.161  40.758  31.800  1.00 20.95           O  
ATOM   1127  CB  ALA A 149      22.843  37.915  30.668  1.00 19.32           C  
ATOM   1128  N   LEU A 150      23.505  39.766  33.309  1.00 22.24           N  
ATOM   1129  CA  LEU A 150      24.146  40.990  33.757  1.00 14.48           C  
ATOM   1130  C   LEU A 150      25.657  40.879  33.518  1.00 12.42           C  
ATOM   1131  O   LEU A 150      26.313  39.995  34.052  1.00 24.83           O  
ATOM   1132  CB  LEU A 150      23.848  41.235  35.238  1.00 20.47           C  
ATOM   1133  CG  LEU A 150      24.514  42.445  35.902  1.00 18.13           C  
ATOM   1134  CD1 LEU A 150      24.066  43.724  35.248  1.00 16.98           C  
ATOM   1135  CD2 LEU A 150      24.203  42.475  37.395  1.00 20.74           C  
ATOM   1136  N   ILE A 151      26.178  41.766  32.684  1.00 12.17           N  
ATOM   1137  CA  ILE A 151      27.582  41.703  32.290  1.00 13.65           C  
ATOM   1138  C   ILE A 151      28.211  43.077  32.376  1.00 16.40           C  
ATOM   1139  O   ILE A 151      27.528  44.094  32.284  1.00 19.23           O  
ATOM   1140  CB  ILE A 151      27.745  41.153  30.856  1.00 16.19           C  
ATOM   1141  CG1 ILE A 151      27.325  42.199  29.824  1.00 25.05           C  
ATOM   1142  CG2 ILE A 151      26.976  39.860  30.683  1.00 22.50           C  
ATOM   1143  CD1 ILE A 151      27.400  41.729  28.391  1.00 28.78           C  
ATOM   1144  N   GLU A 152      29.526  43.092  32.569  1.00 11.60           N  
ATOM   1145  CA  GLU A 152      30.307  44.311  32.548  1.00 15.92           C  
ATOM   1146  C   GLU A 152      31.166  44.305  31.295  1.00 15.35           C  
ATOM   1147  O   GLU A 152      32.005  43.413  31.119  1.00 17.93           O  
ATOM   1148  CB  GLU A 152      31.176  44.417  33.795  1.00 17.93           C  
ATOM   1149  CG  GLU A 152      32.042  45.655  33.830  1.00 19.71           C  
ATOM   1150  CD  GLU A 152      32.818  45.750  35.118  1.00 20.30           C  
ATOM   1151  OE1 GLU A 152      32.239  46.244  36.119  1.00 19.76           O  
ATOM   1152  OE2 GLU A 152      33.990  45.304  35.137  1.00 16.05           O  
ATOM   1153  N   GLN A 153      30.920  45.268  30.412  1.00 14.87           N  
ATOM   1154  CA  GLN A 153      31.666  45.377  29.162  1.00 19.25           C  
ATOM   1155  C   GLN A 153      32.709  46.486  29.289  1.00 19.12           C  
ATOM   1156  O   GLN A 153      32.502  47.467  29.987  1.00 17.88           O  
ATOM   1157  CB  GLN A 153      30.741  45.668  27.980  1.00 20.15           C  
ATOM   1158  CG  GLN A 153      29.951  44.470  27.468  1.00 31.56           C  
ATOM   1159  CD  GLN A 153      30.799  43.534  26.623  1.00 34.52           C  
ATOM   1160  OE1 GLN A 153      31.382  42.583  27.132  1.00 33.36           O  
ATOM   1161  NE2 GLN A 153      30.870  43.806  25.322  1.00 36.09           N  
ATOM   1162  N   TRP A 154      33.838  46.306  28.621  1.00 14.13           N  
ATOM   1163  CA  TRP A 154      34.841  47.364  28.537  1.00 14.51           C  
ATOM   1164  C   TRP A 154      35.129  47.667  27.072  1.00 15.49           C  
ATOM   1165  O   TRP A 154      35.343  46.741  26.283  1.00 19.15           O  
ATOM   1166  CB  TRP A 154      36.118  46.944  29.247  1.00 16.47           C  
ATOM   1167  CG  TRP A 154      35.962  46.866  30.728  1.00 12.64           C  
ATOM   1168  CD1 TRP A 154      35.612  45.769  31.460  1.00 17.35           C  
ATOM   1169  CD2 TRP A 154      36.163  47.928  31.666  1.00 13.45           C  
ATOM   1170  NE1 TRP A 154      35.580  46.087  32.800  1.00 16.10           N  
ATOM   1171  CE2 TRP A 154      35.922  47.404  32.949  1.00 13.42           C  
ATOM   1172  CE3 TRP A 154      36.538  49.277  31.544  1.00 13.50           C  
ATOM   1173  CZ2 TRP A 154      36.024  48.182  34.104  1.00 12.83           C  
ATOM   1174  CZ3 TRP A 154      36.647  50.038  32.690  1.00 16.00           C  
ATOM   1175  CH2 TRP A 154      36.389  49.488  33.954  1.00 15.63           C  
ATOM   1176  N   ASN A 155      35.135  48.950  26.719  1.00 14.23           N  
ATOM   1177  CA  ASN A 155      35.368  49.364  25.342  1.00 13.62           C  
ATOM   1178  C   ASN A 155      36.363  50.510  25.296  1.00 15.02           C  
ATOM   1179  O   ASN A 155      36.531  51.207  26.285  1.00 14.98           O  
ATOM   1180  CB  ASN A 155      34.062  49.771  24.671  1.00 15.77           C  
ATOM   1181  CG  ASN A 155      33.254  48.566  24.208  1.00 17.51           C  
ATOM   1182  OD1 ASN A 155      33.664  47.851  23.296  1.00 17.49           O  
ATOM   1183  ND2 ASN A 155      32.094  48.355  24.820  1.00 17.69           N  
ATOM   1184  N   PRO A 156      37.040  50.698  24.157  1.00 16.49           N  
ATOM   1185  CA  PRO A 156      37.984  51.825  24.105  1.00 14.24           C  
ATOM   1186  C   PRO A 156      37.304  53.169  24.290  1.00 16.34           C  
ATOM   1187  O   PRO A 156      36.130  53.314  23.925  1.00 18.15           O  
ATOM   1188  CB  PRO A 156      38.596  51.719  22.700  1.00 17.87           C  
ATOM   1189  CG  PRO A 156      37.758  50.727  21.947  1.00 15.93           C  
ATOM   1190  CD  PRO A 156      37.131  49.834  22.969  1.00 14.16           C  
ATOM   1191  N   VAL A 157      38.020  54.139  24.860  1.00 13.79           N  
ATOM   1192  CA  VAL A 157      37.488  55.491  24.975  1.00 18.23           C  
ATOM   1193  C   VAL A 157      37.640  56.277  23.667  1.00 18.63           C  
ATOM   1194  O   VAL A 157      36.906  57.245  23.438  1.00 19.38           O  
ATOM   1195  CB  VAL A 157      38.155  56.287  26.110  1.00 18.41           C  
ATOM   1196  CG1 VAL A 157      37.874  55.637  27.467  1.00 16.05           C  
ATOM   1197  CG2 VAL A 157      39.657  56.432  25.872  1.00 15.59           C  
ATOM   1198  N   GLY A 158      38.574  55.853  22.818  1.00 14.00           N  
ATOM   1199  CA  GLY A 158      38.757  56.475  21.513  1.00 14.71           C  
ATOM   1200  C   GLY A 158      40.167  57.025  21.324  1.00 12.60           C  
ATOM   1201  O   GLY A 158      41.119  56.267  21.132  1.00 16.95           O  
ATOM   1202  N   LEU A 159      40.305  58.345  21.369  1.00 13.16           N  
ATOM   1203  CA  LEU A 159      41.631  58.958  21.231  1.00 15.31           C  
ATOM   1204  C   LEU A 159      42.252  59.215  22.597  1.00 13.82           C  
ATOM   1205  O   LEU A 159      41.655  59.877  23.430  1.00 18.68           O  
ATOM   1206  CB  LEU A 159      41.544  60.252  20.433  1.00 12.73           C  
ATOM   1207  CG  LEU A 159      42.817  61.100  20.313  1.00 17.42           C  
ATOM   1208  CD1 LEU A 159      43.996  60.264  19.779  1.00 21.25           C  
ATOM   1209  CD2 LEU A 159      42.567  62.325  19.441  1.00 17.67           C  
ATOM   1210  N   VAL A 160      43.452  58.673  22.810  1.00 14.30           N  
ATOM   1211  CA  VAL A 160      44.201  58.891  24.040  1.00 15.28           C  
ATOM   1212  C   VAL A 160      45.329  59.873  23.728  1.00 16.54           C  
ATOM   1213  O   VAL A 160      46.243  59.548  22.982  1.00 16.06           O  
ATOM   1214  CB  VAL A 160      44.806  57.574  24.620  1.00 16.68           C  
ATOM   1215  CG1 VAL A 160      45.625  57.864  25.867  1.00 19.11           C  
ATOM   1216  CG2 VAL A 160      43.711  56.557  24.951  1.00 15.61           C  
ATOM   1217  N   GLY A 161      45.240  61.083  24.262  1.00 15.24           N  
ATOM   1218  CA  GLY A 161      46.340  62.022  24.158  1.00 19.41           C  
ATOM   1219  C   GLY A 161      47.371  61.684  25.216  1.00 18.31           C  
ATOM   1220  O   GLY A 161      47.012  61.378  26.351  1.00 17.88           O  
ATOM   1221  N   ILE A 162      48.652  61.724  24.849  1.00 20.75           N  
ATOM   1222  CA  ILE A 162      49.722  61.412  25.793  1.00 14.72           C  
ATOM   1223  C   ILE A 162      50.744  62.546  25.816  1.00 18.36           C  
ATOM   1224  O   ILE A 162      51.379  62.851  24.811  1.00 19.77           O  
ATOM   1225  CB  ILE A 162      50.424  60.080  25.440  1.00 17.21           C  
ATOM   1226  CG1 ILE A 162      49.390  58.963  25.274  1.00 17.37           C  
ATOM   1227  CG2 ILE A 162      51.447  59.698  26.512  1.00 16.52           C  
ATOM   1228  CD1 ILE A 162      49.945  57.722  24.583  1.00 15.56           C  
ATOM   1229  N   ILE A 163      50.861  63.193  26.967  1.00 14.06           N  
ATOM   1230  CA  ILE A 163      51.832  64.254  27.156  1.00 15.88           C  
ATOM   1231  C   ILE A 163      52.862  63.755  28.156  1.00 17.22           C  
ATOM   1232  O   ILE A 163      52.515  63.394  29.275  1.00 17.02           O  
ATOM   1233  CB  ILE A 163      51.168  65.555  27.657  1.00 17.21           C  
ATOM   1234  CG1 ILE A 163      50.134  66.054  26.633  1.00 16.65           C  
ATOM   1235  CG2 ILE A 163      52.238  66.625  27.952  1.00 19.36           C  
ATOM   1236  CD1 ILE A 163      49.347  67.326  27.051  1.00 20.65           C  
ATOM   1237  N   THR A 164      54.127  63.728  27.754  1.00 15.98           N  
ATOM   1238  CA  THR A 164      55.166  63.154  28.608  1.00 18.77           C  
ATOM   1239  C   THR A 164      56.209  64.206  28.933  1.00 22.44           C  
ATOM   1240  O   THR A 164      56.195  65.291  28.353  1.00 22.02           O  
ATOM   1241  CB  THR A 164      55.820  61.928  27.953  1.00 15.34           C  
ATOM   1242  OG1 THR A 164      56.395  62.301  26.692  1.00 16.70           O  
ATOM   1243  CG2 THR A 164      54.742  60.838  27.726  1.00 16.76           C  
ATOM   1244  N   ALA A 165      57.088  63.894  29.880  1.00 23.85           N  
ATOM   1245  CA  ALA A 165      58.041  64.874  30.382  1.00 23.28           C  
ATOM   1246  C   ALA A 165      59.420  64.562  29.848  1.00 20.33           C  
ATOM   1247  O   ALA A 165      59.621  63.536  29.201  1.00 23.41           O  
ATOM   1248  CB  ALA A 165      58.044  64.896  31.914  1.00 21.18           C  
ATOM   1249  N   PHE A 166      60.373  65.448  30.114  1.00 20.33           N  
ATOM   1250  CA  PHE A 166      61.722  65.264  29.604  1.00 20.66           C  
ATOM   1251  C   PHE A 166      62.405  64.061  30.239  1.00 24.53           C  
ATOM   1252  O   PHE A 166      63.272  63.451  29.619  1.00 24.60           O  
ATOM   1253  CB  PHE A 166      62.560  66.533  29.839  1.00 18.19           C  
ATOM   1254  CG  PHE A 166      62.998  66.722  31.269  1.00 28.21           C  
ATOM   1255  CD1 PHE A 166      64.180  66.154  31.732  1.00 28.69           C  
ATOM   1256  CD2 PHE A 166      62.232  67.467  32.149  1.00 31.48           C  
ATOM   1257  CE1 PHE A 166      64.578  66.318  33.046  1.00 30.68           C  
ATOM   1258  CE2 PHE A 166      62.631  67.638  33.462  1.00 32.49           C  
ATOM   1259  CZ  PHE A 166      63.801  67.065  33.909  1.00 32.56           C  
ATOM   1260  N   ASN A 167      62.017  63.712  31.468  1.00 23.11           N  
ATOM   1261  CA  ASN A 167      62.878  62.857  32.293  1.00 27.32           C  
ATOM   1262  C   ASN A 167      62.745  61.359  32.046  1.00 31.13           C  
ATOM   1263  O   ASN A 167      63.678  60.601  32.315  1.00 31.56           O  
ATOM   1264  CB  ASN A 167      62.661  63.159  33.784  1.00 28.47           C  
ATOM   1265  CG  ASN A 167      61.270  62.820  34.259  1.00 32.22           C  
ATOM   1266  OD1 ASN A 167      60.339  62.753  33.470  1.00 29.34           O  
ATOM   1267  ND2 ASN A 167      61.125  62.602  35.561  1.00 33.47           N  
ATOM   1268  N   PHE A 168      61.597  60.931  31.538  1.00 24.70           N  
ATOM   1269  CA  PHE A 168      61.472  59.582  31.003  1.00 23.97           C  
ATOM   1270  C   PHE A 168      60.853  59.671  29.620  1.00 19.84           C  
ATOM   1271  O   PHE A 168      59.656  59.420  29.447  1.00 21.46           O  
ATOM   1272  CB  PHE A 168      60.652  58.689  31.929  1.00 25.22           C  
ATOM   1273  CG  PHE A 168      61.442  58.154  33.084  1.00 29.87           C  
ATOM   1274  CD1 PHE A 168      61.694  58.944  34.193  1.00 33.65           C  
ATOM   1275  CD2 PHE A 168      61.964  56.870  33.046  1.00 22.99           C  
ATOM   1276  CE1 PHE A 168      62.437  58.453  35.251  1.00 37.94           C  
ATOM   1277  CE2 PHE A 168      62.705  56.372  34.102  1.00 31.94           C  
ATOM   1278  CZ  PHE A 168      62.943  57.165  35.204  1.00 36.79           C  
ATOM   1279  N   PRO A 169      61.675  60.051  28.631  1.00 22.85           N  
ATOM   1280  CA  PRO A 169      61.174  60.357  27.291  1.00 22.62           C  
ATOM   1281  C   PRO A 169      60.751  59.122  26.498  1.00 25.59           C  
ATOM   1282  O   PRO A 169      60.153  59.291  25.443  1.00 25.17           O  
ATOM   1283  CB  PRO A 169      62.356  61.059  26.629  1.00 18.73           C  
ATOM   1284  CG  PRO A 169      63.572  60.503  27.321  1.00 21.01           C  
ATOM   1285  CD  PRO A 169      63.134  60.247  28.744  1.00 24.85           C  
ATOM   1286  N   VAL A 170      61.041  57.921  26.993  1.00 22.82           N  
ATOM   1287  CA  VAL A 170      60.626  56.701  26.299  1.00 19.70           C  
ATOM   1288  C   VAL A 170      59.595  55.888  27.090  1.00 22.15           C  
ATOM   1289  O   VAL A 170      58.545  55.542  26.564  1.00 22.25           O  
ATOM   1290  CB  VAL A 170      61.821  55.764  26.002  1.00 17.24           C  
ATOM   1291  CG1 VAL A 170      61.322  54.496  25.333  1.00 17.15           C  
ATOM   1292  CG2 VAL A 170      62.852  56.457  25.126  1.00 17.16           C  
ATOM   1293  N   ALA A 171      59.910  55.567  28.345  1.00 21.28           N  
ATOM   1294  CA  ALA A 171      59.119  54.607  29.119  1.00 19.53           C  
ATOM   1295  C   ALA A 171      57.688  55.043  29.388  1.00 17.68           C  
ATOM   1296  O   ALA A 171      56.783  54.228  29.285  1.00 16.60           O  
ATOM   1297  CB  ALA A 171      59.790  54.307  30.442  1.00 18.65           C  
ATOM   1298  N   VAL A 172      57.476  56.296  29.786  1.00 15.29           N  
ATOM   1299  CA  VAL A 172      56.106  56.715  30.119  1.00 18.14           C  
ATOM   1300  C   VAL A 172      55.194  56.639  28.896  1.00 17.56           C  
ATOM   1301  O   VAL A 172      54.050  56.129  28.977  1.00 17.34           O  
ATOM   1302  CB  VAL A 172      56.073  58.130  30.713  1.00 20.68           C  
ATOM   1303  CG1 VAL A 172      54.634  58.591  30.919  1.00 17.18           C  
ATOM   1304  CG2 VAL A 172      56.821  58.149  32.036  1.00 25.54           C  
ATOM   1305  N   TYR A 173      55.682  57.138  27.764  1.00 16.91           N  
ATOM   1306  CA  TYR A 173      54.922  56.998  26.530  1.00 18.48           C  
ATOM   1307  C   TYR A 173      54.655  55.519  26.270  1.00 21.61           C  
ATOM   1308  O   TYR A 173      53.531  55.125  25.944  1.00 20.35           O  
ATOM   1309  CB  TYR A 173      55.645  57.623  25.336  1.00 16.63           C  
ATOM   1310  CG  TYR A 173      54.966  57.262  24.031  1.00 14.46           C  
ATOM   1311  CD1 TYR A 173      53.722  57.799  23.703  1.00 21.39           C  
ATOM   1312  CD2 TYR A 173      55.536  56.354  23.160  1.00 27.15           C  
ATOM   1313  CE1 TYR A 173      53.086  57.463  22.520  1.00 20.36           C  
ATOM   1314  CE2 TYR A 173      54.909  56.004  21.982  1.00 25.73           C  
ATOM   1315  CZ  TYR A 173      53.683  56.555  21.669  1.00 22.09           C  
ATOM   1316  OH  TYR A 173      53.077  56.201  20.490  1.00 22.81           O  
ATOM   1317  N   GLY A 174      55.690  54.705  26.438  1.00 20.78           N  
ATOM   1318  CA  GLY A 174      55.564  53.271  26.273  1.00 19.17           C  
ATOM   1319  C   GLY A 174      54.475  52.642  27.137  1.00 17.64           C  
ATOM   1320  O   GLY A 174      53.706  51.798  26.652  1.00 16.56           O  
ATOM   1321  N   TRP A 175      54.427  53.018  28.415  1.00 19.50           N  
ATOM   1322  CA  TRP A 175      53.406  52.487  29.322  1.00 22.10           C  
ATOM   1323  C   TRP A 175      52.025  52.781  28.769  1.00 19.03           C  
ATOM   1324  O   TRP A 175      51.125  51.938  28.769  1.00 14.75           O  
ATOM   1325  CB  TRP A 175      53.487  53.115  30.713  1.00 23.38           C  
ATOM   1326  CG  TRP A 175      54.711  52.867  31.511  1.00 28.37           C  
ATOM   1327  CD1 TRP A 175      55.636  51.872  31.344  1.00 34.30           C  
ATOM   1328  CD2 TRP A 175      55.146  53.641  32.634  1.00 31.89           C  
ATOM   1329  NE1 TRP A 175      56.627  51.991  32.298  1.00 37.81           N  
ATOM   1330  CE2 TRP A 175      56.343  53.065  33.103  1.00 38.49           C  
ATOM   1331  CE3 TRP A 175      54.632  54.769  33.290  1.00 29.15           C  
ATOM   1332  CZ2 TRP A 175      57.042  53.582  34.194  1.00 40.24           C  
ATOM   1333  CZ3 TRP A 175      55.319  55.275  34.376  1.00 31.66           C  
ATOM   1334  CH2 TRP A 175      56.516  54.683  34.815  1.00 35.95           C  
ATOM   1335  N   ASN A 176      51.868  54.010  28.316  1.00 15.99           N  
ATOM   1336  CA  ASN A 176      50.568  54.499  27.874  1.00 16.53           C  
ATOM   1337  C   ASN A 176      50.190  53.870  26.546  1.00 17.27           C  
ATOM   1338  O   ASN A 176      49.064  53.413  26.361  1.00 20.40           O  
ATOM   1339  CB  ASN A 176      50.602  56.016  27.761  1.00 19.48           C  
ATOM   1340  CG  ASN A 176      50.399  56.687  29.095  1.00 20.06           C  
ATOM   1341  OD1 ASN A 176      49.255  56.881  29.528  1.00 19.91           O  
ATOM   1342  ND2 ASN A 176      51.491  57.015  29.773  1.00 18.56           N  
ATOM   1343  N   ASN A 177      51.170  53.833  25.650  1.00 16.07           N  
ATOM   1344  CA  ASN A 177      51.004  53.326  24.296  1.00 18.59           C  
ATOM   1345  C   ASN A 177      50.647  51.848  24.269  1.00 18.75           C  
ATOM   1346  O   ASN A 177      49.674  51.466  23.633  1.00 17.83           O  
ATOM   1347  CB  ASN A 177      52.292  53.574  23.491  1.00 20.84           C  
ATOM   1348  CG  ASN A 177      52.315  52.830  22.168  1.00 28.87           C  
ATOM   1349  OD1 ASN A 177      52.859  51.727  22.069  1.00 33.03           O  
ATOM   1350  ND2 ASN A 177      51.729  53.435  21.142  1.00 29.00           N  
ATOM   1351  N   ALA A 178      51.437  51.010  24.938  1.00 15.83           N  
ATOM   1352  CA  ALA A 178      51.210  49.571  24.851  1.00 15.99           C  
ATOM   1353  C   ALA A 178      49.820  49.223  25.388  1.00 16.16           C  
ATOM   1354  O   ALA A 178      49.080  48.453  24.774  1.00 13.98           O  
ATOM   1355  CB  ALA A 178      52.282  48.799  25.608  1.00 16.37           C  
ATOM   1356  N   ILE A 179      49.465  49.806  26.523  1.00 14.41           N  
ATOM   1357  CA  ILE A 179      48.174  49.503  27.127  1.00 16.76           C  
ATOM   1358  C   ILE A 179      47.009  50.129  26.336  1.00 14.15           C  
ATOM   1359  O   ILE A 179      46.003  49.458  26.079  1.00 14.29           O  
ATOM   1360  CB  ILE A 179      48.139  49.963  28.601  1.00 17.34           C  
ATOM   1361  CG1 ILE A 179      49.254  49.279  29.408  1.00 17.99           C  
ATOM   1362  CG2 ILE A 179      46.762  49.709  29.212  1.00 19.88           C  
ATOM   1363  CD1 ILE A 179      49.163  47.749  29.501  1.00 20.21           C  
ATOM   1364  N   ALA A 180      47.135  51.390  25.924  1.00 13.98           N  
ATOM   1365  CA  ALA A 180      46.057  52.039  25.174  1.00 18.03           C  
ATOM   1366  C   ALA A 180      45.776  51.292  23.878  1.00 18.02           C  
ATOM   1367  O   ALA A 180      44.615  51.148  23.479  1.00 14.65           O  
ATOM   1368  CB  ALA A 180      46.391  53.484  24.875  1.00 12.62           C  
ATOM   1369  N   MET A 181      46.841  50.820  23.238  1.00 13.01           N  
ATOM   1370  CA AMET A 181      46.706  50.123  21.965  0.71 15.30           C  
ATOM   1371  CA BMET A 181      46.739  50.096  21.975  0.29 15.43           C  
ATOM   1372  C   MET A 181      45.941  48.807  22.108  1.00 16.64           C  
ATOM   1373  O   MET A 181      45.031  48.545  21.338  1.00 14.44           O  
ATOM   1374  CB AMET A 181      48.079  49.848  21.343  0.71 16.34           C  
ATOM   1375  CB BMET A 181      48.132  49.766  21.435  0.29 16.10           C  
ATOM   1376  CG AMET A 181      48.729  51.067  20.702  0.71 17.63           C  
ATOM   1377  CG BMET A 181      48.856  50.950  20.838  0.29 17.48           C  
ATOM   1378  SD AMET A 181      50.260  50.640  19.838  0.71 22.01           S  
ATOM   1379  SD BMET A 181      48.214  51.370  19.223  0.29 16.94           S  
ATOM   1380  CE AMET A 181      49.617  49.726  18.433  0.71 19.62           C  
ATOM   1381  CE BMET A 181      49.138  50.232  18.192  0.29 15.79           C  
ATOM   1382  N   ILE A 182      46.302  47.980  23.081  1.00 14.50           N  
ATOM   1383  CA  ILE A 182      45.607  46.699  23.141  1.00 14.97           C  
ATOM   1384  C   ILE A 182      44.166  46.926  23.583  1.00 14.49           C  
ATOM   1385  O   ILE A 182      43.306  46.122  23.277  1.00 15.66           O  
ATOM   1386  CB  ILE A 182      46.314  45.662  24.043  1.00 14.12           C  
ATOM   1387  CG1 ILE A 182      46.288  46.050  25.526  1.00 16.68           C  
ATOM   1388  CG2 ILE A 182      47.739  45.426  23.552  1.00 17.46           C  
ATOM   1389  CD1 ILE A 182      45.157  45.349  26.328  1.00 21.51           C  
ATOM   1390  N   CYS A 183      43.901  48.050  24.237  1.00 16.13           N  
ATOM   1391  CA  CYS A 183      42.533  48.375  24.645  1.00 18.39           C  
ATOM   1392  C   CYS A 183      41.672  48.926  23.500  1.00 14.34           C  
ATOM   1393  O   CYS A 183      40.489  49.233  23.700  1.00 14.18           O  
ATOM   1394  CB  CYS A 183      42.561  49.368  25.804  1.00 18.23           C  
ATOM   1395  SG  CYS A 183      43.167  48.657  27.362  1.00 16.94           S  
ATOM   1396  N   GLY A 184      42.261  49.053  22.310  1.00 16.36           N  
ATOM   1397  CA  GLY A 184      41.545  49.509  21.135  1.00 18.03           C  
ATOM   1398  C   GLY A 184      41.477  51.009  20.918  1.00 19.91           C  
ATOM   1399  O   GLY A 184      40.636  51.482  20.147  1.00 14.65           O  
ATOM   1400  N   ASN A 185      42.340  51.750  21.612  1.00 15.33           N  
ATOM   1401  CA  ASN A 185      42.478  53.188  21.406  1.00 14.27           C  
ATOM   1402  C   ASN A 185      43.537  53.553  20.378  1.00 14.20           C  
ATOM   1403  O   ASN A 185      44.486  52.802  20.155  1.00 18.07           O  
ATOM   1404  CB  ASN A 185      42.840  53.893  22.709  1.00 13.25           C  
ATOM   1405  CG  ASN A 185      41.872  53.587  23.820  1.00 16.91           C  
ATOM   1406  OD1 ASN A 185      40.732  54.052  23.807  1.00 13.93           O  
ATOM   1407  ND2 ASN A 185      42.324  52.814  24.803  1.00 16.42           N  
ATOM   1408  N   VAL A 186      43.391  54.735  19.793  1.00 15.42           N  
ATOM   1409  CA  VAL A 186      44.493  55.362  19.072  1.00 13.12           C  
ATOM   1410  C   VAL A 186      45.152  56.381  20.007  1.00 14.88           C  
ATOM   1411  O   VAL A 186      44.536  56.830  20.969  1.00 18.11           O  
ATOM   1412  CB  VAL A 186      44.006  56.036  17.784  1.00 13.53           C  
ATOM   1413  CG1 VAL A 186      43.564  54.976  16.790  1.00 19.46           C  
ATOM   1414  CG2 VAL A 186      42.844  56.973  18.093  1.00 15.40           C  
ATOM   1415  N   CYS A 187      46.398  56.743  19.721  1.00 17.33           N  
ATOM   1416  CA  CYS A 187      47.164  57.615  20.603  1.00 17.26           C  
ATOM   1417  C   CYS A 187      47.675  58.824  19.849  1.00 20.67           C  
ATOM   1418  O   CYS A 187      47.948  58.752  18.650  1.00 19.75           O  
ATOM   1419  CB  CYS A 187      48.355  56.864  21.213  1.00 21.57           C  
ATOM   1420  SG  CYS A 187      47.900  55.316  22.016  1.00 33.07           S  
ATOM   1421  N   LEU A 188      47.815  59.930  20.566  1.00 16.23           N  
ATOM   1422  CA  LEU A 188      48.431  61.130  20.022  1.00 13.92           C  
ATOM   1423  C   LEU A 188      49.450  61.598  21.047  1.00 16.89           C  
ATOM   1424  O   LEU A 188      49.100  61.894  22.181  1.00 17.40           O  
ATOM   1425  CB  LEU A 188      47.379  62.204  19.734  1.00 16.36           C  
ATOM   1426  CG  LEU A 188      47.834  63.418  18.931  1.00 28.04           C  
ATOM   1427  CD1 LEU A 188      46.695  63.901  18.045  1.00 35.06           C  
ATOM   1428  CD2 LEU A 188      48.266  64.526  19.870  1.00 22.85           C  
ATOM   1429  N   TRP A 189      50.719  61.622  20.644  1.00 15.77           N  
ATOM   1430  CA  TRP A 189      51.831  61.905  21.540  1.00 16.05           C  
ATOM   1431  C   TRP A 189      52.396  63.311  21.365  1.00 15.07           C  
ATOM   1432  O   TRP A 189      52.817  63.692  20.266  1.00 17.97           O  
ATOM   1433  CB  TRP A 189      52.949  60.885  21.291  1.00 14.74           C  
ATOM   1434  CG  TRP A 189      54.072  60.874  22.278  1.00 17.66           C  
ATOM   1435  CD1 TRP A 189      54.131  61.478  23.515  1.00 17.25           C  
ATOM   1436  CD2 TRP A 189      55.328  60.215  22.092  1.00 18.91           C  
ATOM   1437  NE1 TRP A 189      55.354  61.207  24.105  1.00 17.26           N  
ATOM   1438  CE2 TRP A 189      56.099  60.436  23.248  1.00 15.45           C  
ATOM   1439  CE3 TRP A 189      55.863  59.441  21.060  1.00 18.26           C  
ATOM   1440  CZ2 TRP A 189      57.390  59.912  23.393  1.00 15.66           C  
ATOM   1441  CZ3 TRP A 189      57.141  58.929  21.202  1.00 18.63           C  
ATOM   1442  CH2 TRP A 189      57.880  59.154  22.366  1.00 16.57           C  
ATOM   1443  N   LYS A 190      52.414  64.075  22.451  1.00 15.09           N  
ATOM   1444  CA  LYS A 190      53.237  65.284  22.501  1.00 17.01           C  
ATOM   1445  C   LYS A 190      54.290  65.108  23.591  1.00 18.92           C  
ATOM   1446  O   LYS A 190      53.979  65.135  24.780  1.00 19.15           O  
ATOM   1447  CB  LYS A 190      52.390  66.542  22.765  1.00 17.38           C  
ATOM   1448  CG  LYS A 190      53.180  67.857  22.616  1.00 17.11           C  
ATOM   1449  CD  LYS A 190      52.682  68.949  23.550  1.00 21.45           C  
ATOM   1450  CE  LYS A 190      53.219  68.754  24.956  1.00 21.56           C  
ATOM   1451  NZ  LYS A 190      54.723  68.817  25.004  1.00 31.18           N  
ATOM   1452  N   GLY A 191      55.543  64.909  23.193  1.00 19.47           N  
ATOM   1453  CA  GLY A 191      56.602  64.752  24.176  1.00 23.09           C  
ATOM   1454  C   GLY A 191      57.203  66.083  24.589  1.00 23.51           C  
ATOM   1455  O   GLY A 191      56.782  67.141  24.114  1.00 24.86           O  
ATOM   1456  N   ALA A 192      58.184  66.038  25.487  1.00 17.67           N  
ATOM   1457  CA  ALA A 192      58.900  67.238  25.882  1.00 22.25           C  
ATOM   1458  C   ALA A 192      59.655  67.793  24.676  1.00 22.14           C  
ATOM   1459  O   ALA A 192      60.270  67.037  23.923  1.00 20.23           O  
ATOM   1460  CB  ALA A 192      59.861  66.942  27.034  1.00 25.11           C  
ATOM   1461  N   PRO A 193      59.585  69.112  24.466  1.00 28.89           N  
ATOM   1462  CA  PRO A 193      60.280  69.707  23.319  1.00 29.26           C  
ATOM   1463  C   PRO A 193      61.782  69.425  23.317  1.00 29.42           C  
ATOM   1464  O   PRO A 193      62.362  69.214  22.246  1.00 25.25           O  
ATOM   1465  CB  PRO A 193      59.999  71.198  23.485  1.00 31.67           C  
ATOM   1466  CG  PRO A 193      58.682  71.239  24.187  1.00 25.53           C  
ATOM   1467  CD  PRO A 193      58.704  70.080  25.144  1.00 24.06           C  
ATOM   1468  N   THR A 194      62.390  69.399  24.497  1.00 20.37           N  
ATOM   1469  CA  THR A 194      63.830  69.174  24.603  1.00 22.60           C  
ATOM   1470  C   THR A 194      64.232  67.704  24.450  1.00 22.76           C  
ATOM   1471  O   THR A 194      65.428  67.385  24.479  1.00 22.99           O  
ATOM   1472  CB  THR A 194      64.369  69.689  25.937  1.00 26.56           C  
ATOM   1473  OG1 THR A 194      63.663  69.053  27.007  1.00 23.62           O  
ATOM   1474  CG2 THR A 194      64.200  71.206  26.041  1.00 31.41           C  
ATOM   1475  N   THR A 195      63.248  66.815  24.300  1.00 21.66           N  
ATOM   1476  CA  THR A 195      63.533  65.434  23.918  1.00 21.25           C  
ATOM   1477  C   THR A 195      62.815  65.063  22.621  1.00 18.80           C  
ATOM   1478  O   THR A 195      62.437  63.923  22.419  1.00 21.33           O  
ATOM   1479  CB  THR A 195      63.168  64.404  25.037  1.00 22.65           C  
ATOM   1480  OG1 THR A 195      61.762  64.419  25.324  1.00 23.15           O  
ATOM   1481  CG2 THR A 195      63.963  64.692  26.315  1.00 23.11           C  
ATOM   1482  N   SER A 196      62.665  66.035  21.729  1.00 23.30           N  
ATOM   1483  CA  SER A 196      62.045  65.810  20.420  1.00 27.20           C  
ATOM   1484  C   SER A 196      62.658  64.682  19.586  1.00 24.80           C  
ATOM   1485  O   SER A 196      61.940  63.922  18.940  1.00 18.80           O  
ATOM   1486  CB  SER A 196      62.095  67.097  19.598  1.00 29.87           C  
ATOM   1487  OG  SER A 196      61.270  68.090  20.167  1.00 32.96           O  
ATOM   1488  N   LEU A 197      63.984  64.589  19.555  1.00 19.72           N  
ATOM   1489  CA  LEU A 197      64.606  63.555  18.741  1.00 24.19           C  
ATOM   1490  C   LEU A 197      64.204  62.170  19.224  1.00 20.63           C  
ATOM   1491  O   LEU A 197      64.007  61.257  18.422  1.00 19.27           O  
ATOM   1492  CB  LEU A 197      66.128  63.697  18.749  1.00 24.75           C  
ATOM   1493  CG  LEU A 197      66.659  64.909  17.991  1.00 25.50           C  
ATOM   1494  CD1 LEU A 197      68.175  64.931  18.104  1.00 22.10           C  
ATOM   1495  CD2 LEU A 197      66.225  64.860  16.530  1.00 25.91           C  
ATOM   1496  N   ILE A 198      64.080  62.017  20.538  1.00 19.07           N  
ATOM   1497  CA  ILE A 198      63.710  60.736  21.108  1.00 18.59           C  
ATOM   1498  C   ILE A 198      62.280  60.357  20.701  1.00 18.35           C  
ATOM   1499  O   ILE A 198      62.040  59.219  20.297  1.00 20.13           O  
ATOM   1500  CB  ILE A 198      63.849  60.742  22.641  1.00 18.67           C  
ATOM   1501  CG1 ILE A 198      65.333  60.756  23.030  1.00 19.05           C  
ATOM   1502  CG2 ILE A 198      63.215  59.507  23.239  1.00 22.78           C  
ATOM   1503  CD1 ILE A 198      65.584  61.224  24.447  1.00 24.93           C  
ATOM   1504  N   SER A 199      61.355  61.316  20.775  1.00 18.06           N  
ATOM   1505  CA  SER A 199      59.970  61.089  20.357  1.00 17.21           C  
ATOM   1506  C   SER A 199      59.937  60.693  18.895  1.00 17.73           C  
ATOM   1507  O   SER A 199      59.217  59.778  18.508  1.00 21.00           O  
ATOM   1508  CB  SER A 199      59.101  62.337  20.564  1.00 17.08           C  
ATOM   1509  OG  SER A 199      59.130  62.758  21.914  1.00 20.18           O  
ATOM   1510  N   VAL A 200      60.736  61.383  18.087  1.00 17.96           N  
ATOM   1511  CA  VAL A 200      60.765  61.098  16.657  1.00 18.19           C  
ATOM   1512  C   VAL A 200      61.296  59.691  16.408  1.00 20.43           C  
ATOM   1513  O   VAL A 200      60.700  58.926  15.639  1.00 18.80           O  
ATOM   1514  CB  VAL A 200      61.602  62.136  15.886  1.00 24.90           C  
ATOM   1515  CG1 VAL A 200      61.881  61.657  14.464  1.00 29.27           C  
ATOM   1516  CG2 VAL A 200      60.865  63.469  15.868  1.00 24.34           C  
ATOM   1517  N   ALA A 201      62.387  59.338  17.081  1.00 21.14           N  
ATOM   1518  CA  ALA A 201      62.988  58.016  16.922  1.00 21.68           C  
ATOM   1519  C   ALA A 201      62.035  56.894  17.323  1.00 22.13           C  
ATOM   1520  O   ALA A 201      61.921  55.878  16.628  1.00 18.85           O  
ATOM   1521  CB  ALA A 201      64.290  57.922  17.736  1.00 20.34           C  
ATOM   1522  N   VAL A 202      61.372  57.068  18.459  1.00 18.42           N  
ATOM   1523  CA  VAL A 202      60.419  56.077  18.932  1.00 19.41           C  
ATOM   1524  C   VAL A 202      59.281  55.952  17.923  1.00 19.45           C  
ATOM   1525  O   VAL A 202      58.894  54.853  17.546  1.00 18.84           O  
ATOM   1526  CB  VAL A 202      59.867  56.448  20.325  1.00 24.53           C  
ATOM   1527  CG1 VAL A 202      58.708  55.525  20.721  1.00 22.14           C  
ATOM   1528  CG2 VAL A 202      60.985  56.390  21.358  1.00 23.83           C  
ATOM   1529  N   THR A 203      58.790  57.087  17.444  1.00 17.50           N  
ATOM   1530  CA  THR A 203      57.644  57.082  16.542  1.00 21.73           C  
ATOM   1531  C   THR A 203      58.008  56.455  15.193  1.00 20.35           C  
ATOM   1532  O   THR A 203      57.180  55.806  14.560  1.00 23.25           O  
ATOM   1533  CB  THR A 203      57.092  58.507  16.356  1.00 18.76           C  
ATOM   1534  OG1 THR A 203      56.478  58.922  17.583  1.00 17.66           O  
ATOM   1535  CG2 THR A 203      56.050  58.563  15.257  1.00 20.25           C  
ATOM   1536  N   LYS A 204      59.252  56.627  14.766  1.00 20.23           N  
ATOM   1537  CA  LYS A 204      59.709  55.967  13.538  1.00 17.63           C  
ATOM   1538  C   LYS A 204      59.694  54.449  13.664  1.00 17.43           C  
ATOM   1539  O   LYS A 204      59.399  53.742  12.704  1.00 18.96           O  
ATOM   1540  CB  LYS A 204      61.117  56.415  13.172  1.00 18.35           C  
ATOM   1541  CG  LYS A 204      61.209  57.777  12.523  1.00 26.35           C  
ATOM   1542  CD  LYS A 204      62.671  58.191  12.426  1.00 36.50           C  
ATOM   1543  CE  LYS A 204      62.832  59.493  11.657  1.00 41.00           C  
ATOM   1544  NZ  LYS A 204      63.002  59.260  10.194  1.00 40.36           N  
ATOM   1545  N   ILE A 205      60.046  53.952  14.846  1.00 17.29           N  
ATOM   1546  CA  ILE A 205      60.047  52.515  15.109  1.00 19.87           C  
ATOM   1547  C   ILE A 205      58.609  51.962  15.050  1.00 19.59           C  
ATOM   1548  O   ILE A 205      58.344  50.933  14.418  1.00 21.03           O  
ATOM   1549  CB  ILE A 205      60.706  52.216  16.487  1.00 19.38           C  
ATOM   1550  CG1 ILE A 205      62.216  52.483  16.417  1.00 24.25           C  
ATOM   1551  CG2 ILE A 205      60.462  50.782  16.921  1.00 23.05           C  
ATOM   1552  CD1 ILE A 205      62.894  52.442  17.762  1.00 23.22           C  
ATOM   1553  N   ILE A 206      57.681  52.679  15.670  1.00 18.31           N  
ATOM   1554  CA  ILE A 206      56.282  52.271  15.703  1.00 21.85           C  
ATOM   1555  C   ILE A 206      55.642  52.388  14.316  1.00 22.48           C  
ATOM   1556  O   ILE A 206      54.890  51.505  13.873  1.00 18.18           O  
ATOM   1557  CB  ILE A 206      55.497  53.114  16.718  1.00 19.77           C  
ATOM   1558  CG1 ILE A 206      55.942  52.762  18.143  1.00 20.26           C  
ATOM   1559  CG2 ILE A 206      54.012  52.898  16.552  1.00 16.21           C  
ATOM   1560  CD1 ILE A 206      55.358  53.674  19.220  1.00 18.53           C  
ATOM   1561  N   ALA A 207      55.974  53.468  13.622  1.00 18.60           N  
ATOM   1562  CA  ALA A 207      55.419  53.727  12.300  1.00 18.74           C  
ATOM   1563  C   ALA A 207      55.728  52.599  11.325  1.00 21.82           C  
ATOM   1564  O   ALA A 207      54.866  52.203  10.532  1.00 21.29           O  
ATOM   1565  CB  ALA A 207      55.937  55.062  11.756  1.00 18.17           C  
ATOM   1566  N   LYS A 208      56.958  52.085  11.382  1.00 17.02           N  
ATOM   1567  CA  LYS A 208      57.373  51.017  10.490  1.00 17.78           C  
ATOM   1568  C   LYS A 208      56.531  49.770  10.741  1.00 20.06           C  
ATOM   1569  O   LYS A 208      56.144  49.073   9.811  1.00 19.31           O  
ATOM   1570  CB  LYS A 208      58.857  50.695  10.676  1.00 21.63           C  
ATOM   1571  CG  LYS A 208      59.354  49.606   9.744  1.00 23.64           C  
ATOM   1572  CD  LYS A 208      60.867  49.445   9.825  1.00 32.89           C  
ATOM   1573  CE  LYS A 208      61.367  48.441   8.800  1.00 42.69           C  
ATOM   1574  NZ  LYS A 208      60.774  47.088   8.991  1.00 46.13           N  
ATOM   1575  N   VAL A 209      56.264  49.488  12.008  1.00 17.64           N  
ATOM   1576  CA  VAL A 209      55.470  48.324  12.347  1.00 19.31           C  
ATOM   1577  C   VAL A 209      54.031  48.482  11.835  1.00 18.80           C  
ATOM   1578  O   VAL A 209      53.466  47.550  11.260  1.00 18.93           O  
ATOM   1579  CB  VAL A 209      55.478  48.077  13.864  1.00 17.70           C  
ATOM   1580  CG1 VAL A 209      54.399  47.040  14.246  1.00 17.23           C  
ATOM   1581  CG2 VAL A 209      56.881  47.622  14.301  1.00 17.95           C  
ATOM   1582  N   LEU A 210      53.451  49.665  12.016  1.00 19.63           N  
ATOM   1583  CA  LEU A 210      52.067  49.893  11.573  1.00 17.55           C  
ATOM   1584  C   LEU A 210      51.958  49.807  10.056  1.00 18.05           C  
ATOM   1585  O   LEU A 210      51.069  49.133   9.517  1.00 20.47           O  
ATOM   1586  CB  LEU A 210      51.553  51.251  12.051  1.00 18.67           C  
ATOM   1587  CG  LEU A 210      51.318  51.361  13.556  1.00 19.39           C  
ATOM   1588  CD1 LEU A 210      50.974  52.770  13.938  1.00 15.35           C  
ATOM   1589  CD2 LEU A 210      50.212  50.408  13.973  1.00 21.05           C  
ATOM   1590  N   GLU A 211      52.888  50.459   9.369  1.00 19.23           N  
ATOM   1591  CA  GLU A 211      52.873  50.485   7.909  1.00 21.60           C  
ATOM   1592  C   GLU A 211      53.171  49.105   7.314  1.00 23.02           C  
ATOM   1593  O   GLU A 211      52.610  48.729   6.285  1.00 26.42           O  
ATOM   1594  CB  GLU A 211      53.866  51.532   7.390  1.00 21.86           C  
ATOM   1595  CG  GLU A 211      53.440  52.968   7.753  1.00 26.89           C  
ATOM   1596  CD  GLU A 211      54.538  54.003   7.551  1.00 33.79           C  
ATOM   1597  OE1 GLU A 211      55.622  53.652   7.050  1.00 37.10           O  
ATOM   1598  OE2 GLU A 211      54.317  55.177   7.903  1.00 34.34           O  
ATOM   1599  N   ASP A 212      54.033  48.343   7.971  1.00 19.06           N  
ATOM   1600  CA  ASP A 212      54.348  46.998   7.502  1.00 21.38           C  
ATOM   1601  C   ASP A 212      53.138  46.090   7.634  1.00 24.29           C  
ATOM   1602  O   ASP A 212      52.997  45.105   6.907  1.00 25.88           O  
ATOM   1603  CB  ASP A 212      55.533  46.410   8.266  1.00 24.37           C  
ATOM   1604  CG  ASP A 212      56.869  46.957   7.790  1.00 34.98           C  
ATOM   1605  OD1 ASP A 212      56.886  47.750   6.819  1.00 38.18           O  
ATOM   1606  OD2 ASP A 212      57.904  46.581   8.384  1.00 27.02           O  
ATOM   1607  N   ASN A 213      52.259  46.428   8.567  1.00 21.64           N  
ATOM   1608  CA  ASN A 213      51.049  45.659   8.770  1.00 23.67           C  
ATOM   1609  C   ASN A 213      49.849  46.246   8.025  1.00 23.00           C  
ATOM   1610  O   ASN A 213      48.719  45.777   8.187  1.00 22.03           O  
ATOM   1611  CB  ASN A 213      50.770  45.544  10.269  1.00 21.62           C  
ATOM   1612  CG  ASN A 213      51.612  44.467  10.922  1.00 24.12           C  
ATOM   1613  OD1 ASN A 213      51.256  43.295  10.890  1.00 21.38           O  
ATOM   1614  ND2 ASN A 213      52.749  44.856  11.494  1.00 20.49           N  
ATOM   1615  N   LYS A 214      50.121  47.251   7.190  1.00 22.08           N  
ATOM   1616  CA  LYS A 214      49.112  47.921   6.362  1.00 23.47           C  
ATOM   1617  C   LYS A 214      47.997  48.535   7.212  1.00 22.93           C  
ATOM   1618  O   LYS A 214      46.836  48.628   6.803  1.00 26.59           O  
ATOM   1619  CB  LYS A 214      48.560  46.945   5.319  1.00 25.83           C  
ATOM   1620  CG  LYS A 214      49.667  46.363   4.442  1.00 32.12           C  
ATOM   1621  CD  LYS A 214      49.171  45.953   3.064  1.00 40.95           C  
ATOM   1622  CE  LYS A 214      50.302  45.347   2.236  1.00 48.07           C  
ATOM   1623  NZ  LYS A 214      51.511  46.234   2.184  1.00 49.58           N  
ATOM   1624  N   LEU A 215      48.378  48.981   8.402  1.00 25.40           N  
ATOM   1625  CA  LEU A 215      47.494  49.715   9.295  1.00 20.24           C  
ATOM   1626  C   LEU A 215      47.714  51.211   9.137  1.00 19.49           C  
ATOM   1627  O   LEU A 215      48.806  51.639   8.782  1.00 20.90           O  
ATOM   1628  CB  LEU A 215      47.742  49.311  10.748  1.00 18.45           C  
ATOM   1629  CG  LEU A 215      47.309  47.906  11.119  1.00 20.80           C  
ATOM   1630  CD1 LEU A 215      47.950  47.507  12.442  1.00 23.19           C  
ATOM   1631  CD2 LEU A 215      45.793  47.914  11.231  1.00 18.86           C  
ATOM   1632  N   PRO A 216      46.671  52.013   9.397  1.00 17.77           N  
ATOM   1633  CA  PRO A 216      46.826  53.464   9.299  1.00 19.54           C  
ATOM   1634  C   PRO A 216      47.789  53.976  10.357  1.00 22.04           C  
ATOM   1635  O   PRO A 216      47.650  53.662  11.539  1.00 22.78           O  
ATOM   1636  CB  PRO A 216      45.397  53.994   9.517  1.00 17.71           C  
ATOM   1637  CG  PRO A 216      44.629  52.868  10.100  1.00 16.48           C  
ATOM   1638  CD  PRO A 216      45.269  51.612   9.613  1.00 15.62           C  
ATOM   1639  N   GLY A 217      48.779  54.747   9.929  1.00 23.09           N  
ATOM   1640  CA  GLY A 217      49.834  55.182  10.822  1.00 20.99           C  
ATOM   1641  C   GLY A 217      49.363  56.042  11.975  1.00 22.36           C  
ATOM   1642  O   GLY A 217      50.002  56.046  13.030  1.00 19.27           O  
ATOM   1643  N   ALA A 218      48.247  56.756  11.794  1.00 16.73           N  
ATOM   1644  CA  ALA A 218      47.759  57.673  12.820  1.00 21.48           C  
ATOM   1645  C   ALA A 218      47.267  56.958  14.075  1.00 19.54           C  
ATOM   1646  O   ALA A 218      46.920  57.610  15.061  1.00 19.68           O  
ATOM   1647  CB  ALA A 218      46.641  58.573  12.260  1.00 25.29           C  
ATOM   1648  N   ILE A 219      47.232  55.628  14.045  1.00 16.11           N  
ATOM   1649  CA  ILE A 219      46.975  54.856  15.260  1.00 14.00           C  
ATOM   1650  C   ILE A 219      47.929  55.281  16.381  1.00 18.12           C  
ATOM   1651  O   ILE A 219      47.561  55.300  17.558  1.00 18.52           O  
ATOM   1652  CB  ILE A 219      47.121  53.340  14.985  1.00 19.68           C  
ATOM   1653  CG1 ILE A 219      45.940  52.839  14.148  1.00 21.88           C  
ATOM   1654  CG2 ILE A 219      47.166  52.558  16.268  1.00 20.55           C  
ATOM   1655  CD1 ILE A 219      46.155  51.439  13.601  1.00 17.90           C  
ATOM   1656  N   CYS A 220      49.163  55.608  16.008  1.00 18.12           N  
ATOM   1657  CA  CYS A 220      50.142  56.137  16.957  1.00 17.54           C  
ATOM   1658  C   CYS A 220      50.717  57.432  16.427  1.00 15.90           C  
ATOM   1659  O   CYS A 220      51.826  57.460  15.876  1.00 19.47           O  
ATOM   1660  CB  CYS A 220      51.261  55.134  17.206  1.00 14.97           C  
ATOM   1661  SG  CYS A 220      50.691  53.572  17.857  1.00 20.82           S  
ATOM   1662  N   SER A 221      49.952  58.504  16.575  1.00 19.51           N  
ATOM   1663  CA  SER A 221      50.336  59.792  16.023  1.00 18.10           C  
ATOM   1664  C   SER A 221      51.312  60.527  16.928  1.00 19.26           C  
ATOM   1665  O   SER A 221      51.386  60.278  18.132  1.00 19.65           O  
ATOM   1666  CB  SER A 221      49.094  60.660  15.792  1.00 22.29           C  
ATOM   1667  OG  SER A 221      48.225  60.071  14.841  1.00 21.38           O  
ATOM   1668  N   LEU A 222      52.061  61.434  16.320  1.00 16.99           N  
ATOM   1669  CA  LEU A 222      53.048  62.245  17.023  1.00 20.71           C  
ATOM   1670  C   LEU A 222      52.819  63.680  16.636  1.00 16.46           C  
ATOM   1671  O   LEU A 222      52.717  63.972  15.448  1.00 17.31           O  
ATOM   1672  CB  LEU A 222      54.473  61.815  16.650  1.00 16.12           C  
ATOM   1673  CG  LEU A 222      55.616  62.695  17.159  1.00 16.56           C  
ATOM   1674  CD1 LEU A 222      55.794  62.527  18.661  1.00 19.72           C  
ATOM   1675  CD2 LEU A 222      56.913  62.398  16.411  1.00 17.07           C  
ATOM   1676  N   THR A 223      52.709  64.580  17.611  1.00 16.06           N  
ATOM   1677  CA  THR A 223      52.724  66.009  17.297  1.00 18.71           C  
ATOM   1678  C   THR A 223      53.679  66.751  18.228  1.00 20.81           C  
ATOM   1679  O   THR A 223      53.305  67.187  19.319  1.00 21.46           O  
ATOM   1680  CB  THR A 223      51.306  66.663  17.381  1.00 23.48           C  
ATOM   1681  OG1 THR A 223      50.802  66.583  18.721  1.00 26.37           O  
ATOM   1682  CG2 THR A 223      50.340  65.976  16.425  1.00 21.51           C  
ATOM   1683  N   CYS A 224      54.925  66.883  17.792  1.00 24.21           N  
ATOM   1684  CA  CYS A 224      55.918  67.604  18.577  1.00 21.57           C  
ATOM   1685  C   CYS A 224      55.562  69.066  18.707  1.00 21.59           C  
ATOM   1686  O   CYS A 224      55.192  69.722  17.731  1.00 25.15           O  
ATOM   1687  CB  CYS A 224      57.307  67.482  17.955  1.00 20.00           C  
ATOM   1688  SG  CYS A 224      58.016  65.852  18.081  1.00 26.38           S  
ATOM   1689  N   GLY A 225      55.691  69.582  19.917  1.00 20.04           N  
ATOM   1690  CA  GLY A 225      55.401  70.976  20.157  1.00 22.03           C  
ATOM   1691  C   GLY A 225      55.419  71.279  21.634  1.00 21.53           C  
ATOM   1692  O   GLY A 225      55.710  70.404  22.461  1.00 23.85           O  
ATOM   1693  N   GLY A 226      55.105  72.527  21.962  1.00 22.55           N  
ATOM   1694  CA  GLY A 226      55.199  72.997  23.329  1.00 22.42           C  
ATOM   1695  C   GLY A 226      53.854  73.208  23.991  1.00 20.45           C  
ATOM   1696  O   GLY A 226      52.923  72.425  23.802  1.00 25.97           O  
ATOM   1697  N   ALA A 227      53.761  74.275  24.775  1.00 27.69           N  
ATOM   1698  CA  ALA A 227      52.586  74.509  25.614  1.00 27.42           C  
ATOM   1699  C   ALA A 227      51.323  74.672  24.784  1.00 29.69           C  
ATOM   1700  O   ALA A 227      50.237  74.283  25.216  1.00 28.97           O  
ATOM   1701  CB  ALA A 227      52.804  75.730  26.494  1.00 24.55           C  
ATOM   1702  N   ASP A 228      51.468  75.237  23.589  1.00 25.43           N  
ATOM   1703  CA  ASP A 228      50.312  75.495  22.745  1.00 30.11           C  
ATOM   1704  C   ASP A 228      49.646  74.197  22.299  1.00 28.07           C  
ATOM   1705  O   ASP A 228      48.418  74.107  22.289  1.00 25.42           O  
ATOM   1706  CB  ASP A 228      50.696  76.351  21.533  1.00 39.87           C  
ATOM   1707  CG  ASP A 228      51.876  75.795  20.765  1.00 48.78           C  
ATOM   1708  OD1 ASP A 228      52.732  75.117  21.373  1.00 48.52           O  
ATOM   1709  OD2 ASP A 228      51.951  76.049  19.543  1.00 57.22           O  
ATOM   1710  N   ILE A 229      50.448  73.193  21.950  1.00 23.46           N  
ATOM   1711  CA  ILE A 229      49.906  71.895  21.556  1.00 26.72           C  
ATOM   1712  C   ILE A 229      49.328  71.165  22.772  1.00 24.29           C  
ATOM   1713  O   ILE A 229      48.215  70.627  22.711  1.00 25.51           O  
ATOM   1714  CB  ILE A 229      50.966  71.010  20.881  1.00 26.49           C  
ATOM   1715  CG1 ILE A 229      51.536  71.703  19.642  1.00 28.22           C  
ATOM   1716  CG2 ILE A 229      50.377  69.652  20.529  1.00 25.90           C  
ATOM   1717  CD1 ILE A 229      50.538  71.949  18.536  1.00 30.59           C  
ATOM   1718  N   GLY A 230      50.067  71.180  23.881  1.00 20.24           N  
ATOM   1719  CA  GLY A 230      49.600  70.569  25.117  1.00 18.36           C  
ATOM   1720  C   GLY A 230      48.269  71.142  25.583  1.00 21.30           C  
ATOM   1721  O   GLY A 230      47.380  70.408  26.012  1.00 21.67           O  
ATOM   1722  N   THR A 231      48.137  72.461  25.493  1.00 20.86           N  
ATOM   1723  CA  THR A 231      46.907  73.155  25.894  1.00 22.25           C  
ATOM   1724  C   THR A 231      45.742  72.801  24.971  1.00 25.81           C  
ATOM   1725  O   THR A 231      44.616  72.563  25.432  1.00 21.63           O  
ATOM   1726  CB  THR A 231      47.127  74.679  25.924  1.00 23.72           C  
ATOM   1727  OG1 THR A 231      48.075  74.985  26.951  1.00 23.38           O  
ATOM   1728  CG2 THR A 231      45.822  75.440  26.205  1.00 23.38           C  
ATOM   1729  N   ALA A 232      46.007  72.765  23.670  1.00 23.42           N  
ATOM   1730  CA  ALA A 232      44.992  72.353  22.717  1.00 27.30           C  
ATOM   1731  C   ALA A 232      44.465  70.969  23.070  1.00 24.80           C  
ATOM   1732  O   ALA A 232      43.253  70.735  23.028  1.00 23.93           O  
ATOM   1733  CB  ALA A 232      45.541  72.370  21.302  1.00 28.09           C  
ATOM   1734  N   MET A 233      45.366  70.054  23.425  1.00 20.20           N  
ATOM   1735  CA  MET A 233      44.966  68.694  23.775  1.00 17.70           C  
ATOM   1736  C   MET A 233      44.092  68.682  25.019  1.00 17.65           C  
ATOM   1737  O   MET A 233      43.092  67.963  25.072  1.00 22.32           O  
ATOM   1738  CB  MET A 233      46.194  67.802  23.980  1.00 17.41           C  
ATOM   1739  CG  MET A 233      46.959  67.566  22.706  1.00 18.84           C  
ATOM   1740  SD  MET A 233      48.615  66.907  22.973  1.00 21.53           S  
ATOM   1741  CE  MET A 233      48.226  65.276  23.585  1.00 20.03           C  
ATOM   1742  N   ALA A 234      44.469  69.477  26.014  1.00 18.50           N  
ATOM   1743  CA  ALA A 234      43.697  69.570  27.248  1.00 20.88           C  
ATOM   1744  C   ALA A 234      42.288  70.130  27.007  1.00 22.01           C  
ATOM   1745  O   ALA A 234      41.356  69.762  27.708  1.00 20.10           O  
ATOM   1746  CB  ALA A 234      44.438  70.439  28.284  1.00 21.00           C  
ATOM   1747  N   LYS A 235      42.142  71.012  26.019  1.00 17.82           N  
ATOM   1748  CA  LYS A 235      40.846  71.657  25.762  1.00 24.99           C  
ATOM   1749  C   LYS A 235      40.005  70.953  24.693  1.00 20.05           C  
ATOM   1750  O   LYS A 235      38.827  71.275  24.511  1.00 20.52           O  
ATOM   1751  CB  LYS A 235      41.056  73.114  25.343  1.00 24.74           C  
ATOM   1752  CG  LYS A 235      41.673  73.987  26.420  1.00 28.03           C  
ATOM   1753  CD  LYS A 235      41.633  75.443  26.006  1.00 25.36           C  
ATOM   1754  CE  LYS A 235      42.316  76.340  27.027  1.00 39.94           C  
ATOM   1755  NZ  LYS A 235      41.572  76.402  28.307  1.00 48.44           N  
ATOM   1756  N   ASP A 236      40.605  69.990  23.999  1.00 15.94           N  
ATOM   1757  CA  ASP A 236      39.981  69.359  22.835  1.00 21.48           C  
ATOM   1758  C   ASP A 236      39.020  68.247  23.236  1.00 19.60           C  
ATOM   1759  O   ASP A 236      39.438  67.225  23.781  1.00 18.30           O  
ATOM   1760  CB  ASP A 236      41.057  68.797  21.902  1.00 22.04           C  
ATOM   1761  CG  ASP A 236      40.542  68.532  20.494  1.00 26.19           C  
ATOM   1762  OD1 ASP A 236      39.319  68.331  20.306  1.00 23.36           O  
ATOM   1763  OD2 ASP A 236      41.378  68.527  19.565  1.00 28.65           O  
ATOM   1764  N   GLU A 237      37.734  68.434  22.955  1.00 21.80           N  
ATOM   1765  CA  GLU A 237      36.748  67.399  23.285  1.00 25.13           C  
ATOM   1766  C   GLU A 237      37.004  66.081  22.554  1.00 20.67           C  
ATOM   1767  O   GLU A 237      36.534  65.015  22.974  1.00 21.20           O  
ATOM   1768  CB  GLU A 237      35.335  67.901  22.975  1.00 31.79           C  
ATOM   1769  CG  GLU A 237      34.848  68.955  23.954  1.00 40.81           C  
ATOM   1770  CD  GLU A 237      33.374  69.278  23.787  1.00 51.65           C  
ATOM   1771  OE1 GLU A 237      32.675  69.391  24.817  1.00 59.00           O  
ATOM   1772  OE2 GLU A 237      32.917  69.425  22.633  1.00 50.12           O  
ATOM   1773  N   ARG A 238      37.752  66.151  21.456  1.00 20.18           N  
ATOM   1774  CA  ARG A 238      38.041  64.966  20.663  1.00 19.95           C  
ATOM   1775  C   ARG A 238      39.141  64.106  21.280  1.00 20.23           C  
ATOM   1776  O   ARG A 238      39.377  62.999  20.834  1.00 19.43           O  
ATOM   1777  CB  ARG A 238      38.428  65.375  19.240  1.00 26.11           C  
ATOM   1778  CG  ARG A 238      37.313  66.067  18.501  1.00 24.40           C  
ATOM   1779  CD  ARG A 238      37.802  66.748  17.251  1.00 24.45           C  
ATOM   1780  NE  ARG A 238      38.866  67.695  17.552  1.00 21.38           N  
ATOM   1781  CZ  ARG A 238      39.504  68.415  16.643  1.00 28.19           C  
ATOM   1782  NH1 ARG A 238      39.168  68.319  15.363  1.00 29.92           N  
ATOM   1783  NH2 ARG A 238      40.469  69.241  17.019  1.00 26.41           N  
ATOM   1784  N   VAL A 239      39.821  64.623  22.298  1.00 16.63           N  
ATOM   1785  CA  VAL A 239      40.782  63.821  23.044  1.00 19.75           C  
ATOM   1786  C   VAL A 239      40.033  63.198  24.208  1.00 19.35           C  
ATOM   1787  O   VAL A 239      39.740  63.859  25.192  1.00 18.73           O  
ATOM   1788  CB  VAL A 239      41.976  64.674  23.537  1.00 20.42           C  
ATOM   1789  CG1 VAL A 239      42.891  63.862  24.437  1.00 21.46           C  
ATOM   1790  CG2 VAL A 239      42.739  65.255  22.341  1.00 20.12           C  
ATOM   1791  N   ASN A 240      39.688  61.924  24.064  1.00 17.76           N  
ATOM   1792  CA  ASN A 240      38.821  61.256  25.019  1.00 14.52           C  
ATOM   1793  C   ASN A 240      39.487  61.010  26.367  1.00 19.48           C  
ATOM   1794  O   ASN A 240      38.852  61.166  27.402  1.00 21.40           O  
ATOM   1795  CB  ASN A 240      38.316  59.952  24.407  1.00 18.86           C  
ATOM   1796  CG  ASN A 240      37.526  60.201  23.145  1.00 20.03           C  
ATOM   1797  OD1 ASN A 240      38.019  60.001  22.036  1.00 18.33           O  
ATOM   1798  ND2 ASN A 240      36.297  60.690  23.311  1.00 15.37           N  
ATOM   1799  N   LEU A 241      40.772  60.661  26.357  1.00 17.96           N  
ATOM   1800  CA  LEU A 241      41.544  60.564  27.586  1.00 12.16           C  
ATOM   1801  C   LEU A 241      42.829  61.330  27.378  1.00 17.40           C  
ATOM   1802  O   LEU A 241      43.493  61.143  26.365  1.00 16.75           O  
ATOM   1803  CB  LEU A 241      41.846  59.102  27.951  1.00 17.13           C  
ATOM   1804  CG  LEU A 241      42.837  58.823  29.093  1.00 19.05           C  
ATOM   1805  CD1 LEU A 241      42.290  59.268  30.449  1.00 17.32           C  
ATOM   1806  CD2 LEU A 241      43.267  57.365  29.155  1.00 19.67           C  
ATOM   1807  N   LEU A 242      43.170  62.195  28.323  1.00 12.56           N  
ATOM   1808  CA  LEU A 242      44.459  62.876  28.281  1.00 15.27           C  
ATOM   1809  C   LEU A 242      45.309  62.375  29.427  1.00 17.29           C  
ATOM   1810  O   LEU A 242      45.013  62.631  30.592  1.00 18.26           O  
ATOM   1811  CB  LEU A 242      44.286  64.388  28.365  1.00 21.81           C  
ATOM   1812  CG  LEU A 242      45.594  65.175  28.282  1.00 24.53           C  
ATOM   1813  CD1 LEU A 242      46.333  64.810  27.005  1.00 26.09           C  
ATOM   1814  CD2 LEU A 242      45.307  66.646  28.326  1.00 21.11           C  
ATOM   1815  N   SER A 243      46.354  61.634  29.079  1.00 15.47           N  
ATOM   1816  CA  SER A 243      47.346  61.200  30.037  1.00 17.25           C  
ATOM   1817  C   SER A 243      48.447  62.257  30.104  1.00 20.89           C  
ATOM   1818  O   SER A 243      49.122  62.509  29.112  1.00 18.08           O  
ATOM   1819  CB  SER A 243      47.921  59.845  29.622  1.00 21.10           C  
ATOM   1820  OG  SER A 243      48.965  59.446  30.487  1.00 18.19           O  
ATOM   1821  N   PHE A 244      48.602  62.887  31.263  1.00 16.54           N  
ATOM   1822  CA  PHE A 244      49.600  63.932  31.424  1.00 18.47           C  
ATOM   1823  C   PHE A 244      50.635  63.557  32.476  1.00 16.95           C  
ATOM   1824  O   PHE A 244      50.294  63.279  33.621  1.00 16.64           O  
ATOM   1825  CB  PHE A 244      48.939  65.261  31.801  1.00 15.91           C  
ATOM   1826  CG  PHE A 244      49.926  66.382  32.006  1.00 17.15           C  
ATOM   1827  CD1 PHE A 244      50.359  67.140  30.934  1.00 17.76           C  
ATOM   1828  CD2 PHE A 244      50.426  66.666  33.268  1.00 17.72           C  
ATOM   1829  CE1 PHE A 244      51.284  68.163  31.111  1.00 18.82           C  
ATOM   1830  CE2 PHE A 244      51.352  67.680  33.460  1.00 21.94           C  
ATOM   1831  CZ  PHE A 244      51.780  68.431  32.380  1.00 22.42           C  
ATOM   1832  N   THR A 245      51.903  63.554  32.072  1.00 19.03           N  
ATOM   1833  CA  THR A 245      53.011  63.352  32.990  1.00 20.14           C  
ATOM   1834  C   THR A 245      53.857  64.637  32.964  1.00 16.95           C  
ATOM   1835  O   THR A 245      54.312  65.074  31.903  1.00 18.75           O  
ATOM   1836  CB  THR A 245      53.861  62.101  32.605  1.00 21.55           C  
ATOM   1837  OG1 THR A 245      53.070  60.911  32.743  1.00 24.04           O  
ATOM   1838  CG2 THR A 245      55.096  61.970  33.492  1.00 25.80           C  
ATOM   1839  N   GLY A 246      54.041  65.259  34.125  1.00 18.39           N  
ATOM   1840  CA  GLY A 246      54.637  66.582  34.170  1.00 21.30           C  
ATOM   1841  C   GLY A 246      54.552  67.226  35.539  1.00 19.28           C  
ATOM   1842  O   GLY A 246      54.213  66.566  36.519  1.00 22.92           O  
ATOM   1843  N   SER A 247      54.877  68.511  35.611  1.00 25.37           N  
ATOM   1844  CA  SER A 247      54.894  69.217  36.888  1.00 27.01           C  
ATOM   1845  C   SER A 247      53.502  69.340  37.492  1.00 27.68           C  
ATOM   1846  O   SER A 247      52.497  69.372  36.777  1.00 25.71           O  
ATOM   1847  CB  SER A 247      55.506  70.605  36.722  1.00 31.05           C  
ATOM   1848  OG  SER A 247      54.562  71.489  36.158  1.00 34.31           O  
ATOM   1849  N   THR A 248      53.449  69.405  38.819  1.00 28.17           N  
ATOM   1850  CA  THR A 248      52.177  69.481  39.527  1.00 23.75           C  
ATOM   1851  C   THR A 248      51.456  70.767  39.154  1.00 25.00           C  
ATOM   1852  O   THR A 248      50.247  70.767  38.974  1.00 24.67           O  
ATOM   1853  CB  THR A 248      52.387  69.397  41.060  1.00 27.46           C  
ATOM   1854  OG1 THR A 248      52.883  68.092  41.396  1.00 31.32           O  
ATOM   1855  CG2 THR A 248      51.080  69.651  41.812  1.00 24.40           C  
ATOM   1856  N   GLN A 249      52.215  71.855  39.008  1.00 25.81           N  
ATOM   1857  CA  GLN A 249      51.641  73.152  38.666  1.00 29.09           C  
ATOM   1858  C   GLN A 249      50.915  73.110  37.321  1.00 31.55           C  
ATOM   1859  O   GLN A 249      49.773  73.574  37.206  1.00 29.55           O  
ATOM   1860  CB  GLN A 249      52.731  74.232  38.648  1.00 29.48           C  
ATOM   1861  N   VAL A 250      51.568  72.546  36.308  1.00 23.74           N  
ATOM   1862  CA  VAL A 250      50.939  72.391  34.999  1.00 21.69           C  
ATOM   1863  C   VAL A 250      49.829  71.337  35.048  1.00 21.49           C  
ATOM   1864  O   VAL A 250      48.744  71.532  34.487  1.00 22.25           O  
ATOM   1865  CB  VAL A 250      51.975  72.025  33.919  1.00 19.69           C  
ATOM   1866  CG1 VAL A 250      51.308  71.808  32.564  1.00 16.01           C  
ATOM   1867  CG2 VAL A 250      53.034  73.119  33.814  1.00 24.50           C  
ATOM   1868  N   GLY A 251      50.087  70.235  35.743  1.00 18.45           N  
ATOM   1869  CA  GLY A 251      49.108  69.168  35.865  1.00 18.37           C  
ATOM   1870  C   GLY A 251      47.758  69.603  36.428  1.00 19.83           C  
ATOM   1871  O   GLY A 251      46.721  69.121  35.985  1.00 21.97           O  
ATOM   1872  N   LYS A 252      47.765  70.512  37.401  1.00 19.02           N  
ATOM   1873  CA  LYS A 252      46.512  70.989  37.989  1.00 20.19           C  
ATOM   1874  C   LYS A 252      45.666  71.697  36.933  1.00 19.47           C  
ATOM   1875  O   LYS A 252      44.440  71.541  36.872  1.00 19.32           O  
ATOM   1876  CB  LYS A 252      46.794  71.935  39.162  1.00 22.52           C  
ATOM   1877  CG  LYS A 252      45.561  72.397  39.916  1.00 27.30           C  
ATOM   1878  CD  LYS A 252      45.975  73.229  41.131  1.00 30.01           C  
ATOM   1879  CE  LYS A 252      45.096  74.450  41.299  1.00 33.65           C  
ATOM   1880  NZ  LYS A 252      45.517  75.246  42.486  1.00 42.91           N  
ATOM   1881  N   GLN A 253      46.331  72.471  36.090  1.00 15.33           N  
ATOM   1882  CA  GLN A 253      45.645  73.238  35.070  1.00 22.00           C  
ATOM   1883  C   GLN A 253      45.107  72.299  34.002  1.00 23.09           C  
ATOM   1884  O   GLN A 253      43.957  72.445  33.569  1.00 18.74           O  
ATOM   1885  CB  GLN A 253      46.576  74.295  34.481  1.00 29.00           C  
ATOM   1886  CG  GLN A 253      46.969  75.355  35.503  1.00 25.96           C  
ATOM   1887  CD  GLN A 253      45.762  75.897  36.261  1.00 31.24           C  
ATOM   1888  OE1 GLN A 253      44.794  76.365  35.657  1.00 29.51           O  
ATOM   1889  NE2 GLN A 253      45.808  75.818  37.590  1.00 27.81           N  
ATOM   1890  N   VAL A 254      45.918  71.315  33.614  1.00 21.08           N  
ATOM   1891  CA  VAL A 254      45.477  70.286  32.680  1.00 14.61           C  
ATOM   1892  C   VAL A 254      44.250  69.550  33.227  1.00 21.27           C  
ATOM   1893  O   VAL A 254      43.261  69.387  32.521  1.00 20.92           O  
ATOM   1894  CB  VAL A 254      46.607  69.276  32.364  1.00 18.68           C  
ATOM   1895  CG1 VAL A 254      46.056  68.066  31.618  1.00 22.67           C  
ATOM   1896  CG2 VAL A 254      47.706  69.964  31.572  1.00 22.22           C  
ATOM   1897  N   GLY A 255      44.301  69.138  34.491  1.00 20.37           N  
ATOM   1898  CA  GLY A 255      43.167  68.474  35.119  1.00 17.84           C  
ATOM   1899  C   GLY A 255      41.907  69.321  35.125  1.00 20.69           C  
ATOM   1900  O   GLY A 255      40.800  68.813  34.904  1.00 21.55           O  
ATOM   1901  N   LEU A 256      42.075  70.615  35.383  1.00 17.87           N  
ATOM   1902  CA  LEU A 256      40.972  71.567  35.382  1.00 19.12           C  
ATOM   1903  C   LEU A 256      40.395  71.767  33.980  1.00 19.26           C  
ATOM   1904  O   LEU A 256      39.173  71.804  33.819  1.00 17.77           O  
ATOM   1905  CB  LEU A 256      41.418  72.909  35.968  1.00 18.39           C  
ATOM   1906  CG  LEU A 256      41.689  72.897  37.478  1.00 17.95           C  
ATOM   1907  CD1 LEU A 256      42.425  74.156  37.920  1.00 15.58           C  
ATOM   1908  CD2 LEU A 256      40.382  72.731  38.266  1.00 21.29           C  
ATOM   1909  N   MET A 257      41.261  71.868  32.970  1.00 19.39           N  
ATOM   1910  CA  MET A 257      40.783  72.032  31.595  1.00 21.90           C  
ATOM   1911  C   MET A 257      40.015  70.796  31.137  1.00 21.43           C  
ATOM   1912  O   MET A 257      38.968  70.907  30.477  1.00 20.58           O  
ATOM   1913  CB  MET A 257      41.939  72.324  30.630  1.00 15.05           C  
ATOM   1914  CG  MET A 257      42.557  73.706  30.818  1.00 23.33           C  
ATOM   1915  SD  MET A 257      44.048  73.903  29.827  1.00 25.84           S  
ATOM   1916  CE  MET A 257      44.789  75.354  30.578  1.00 43.68           C  
ATOM   1917  N   VAL A 258      40.509  69.620  31.500  1.00 18.46           N  
ATOM   1918  CA  VAL A 258      39.812  68.393  31.133  1.00 18.46           C  
ATOM   1919  C   VAL A 258      38.463  68.229  31.869  1.00 20.31           C  
ATOM   1920  O   VAL A 258      37.486  67.769  31.275  1.00 19.70           O  
ATOM   1921  CB  VAL A 258      40.692  67.168  31.394  1.00 16.15           C  
ATOM   1922  CG1 VAL A 258      39.948  65.891  31.061  1.00 15.95           C  
ATOM   1923  CG2 VAL A 258      41.989  67.263  30.555  1.00 15.79           C  
ATOM   1924  N   GLN A 259      38.412  68.599  33.152  1.00 18.58           N  
ATOM   1925  CA  GLN A 259      37.165  68.503  33.915  1.00 22.46           C  
ATOM   1926  C   GLN A 259      36.108  69.454  33.371  1.00 22.54           C  
ATOM   1927  O   GLN A 259      34.918  69.122  33.316  1.00 22.35           O  
ATOM   1928  CB  GLN A 259      37.401  68.795  35.401  1.00 22.99           C  
ATOM   1929  CG  GLN A 259      36.114  68.867  36.236  1.00 21.95           C  
ATOM   1930  CD  GLN A 259      35.472  67.498  36.463  1.00 22.53           C  
ATOM   1931  OE1 GLN A 259      35.689  66.868  37.495  1.00 29.52           O  
ATOM   1932  NE2 GLN A 259      34.681  67.038  35.500  1.00 24.15           N  
ATOM   1933  N   GLU A 260      36.553  70.634  32.955  1.00 18.95           N  
ATOM   1934  CA  GLU A 260      35.676  71.663  32.417  1.00 24.99           C  
ATOM   1935  C   GLU A 260      34.914  71.166  31.180  1.00 24.93           C  
ATOM   1936  O   GLU A 260      33.784  71.586  30.929  1.00 21.60           O  
ATOM   1937  CB  GLU A 260      36.499  72.922  32.098  1.00 23.79           C  
ATOM   1938  CG  GLU A 260      35.916  73.840  31.039  1.00 32.47           C  
ATOM   1939  CD  GLU A 260      34.612  74.476  31.471  1.00 44.81           C  
ATOM   1940  OE1 GLU A 260      34.483  74.824  32.666  1.00 50.27           O  
ATOM   1941  OE2 GLU A 260      33.710  74.619  30.616  1.00 45.29           O  
ATOM   1942  N   ARG A 261      35.522  70.258  30.420  1.00 17.21           N  
ATOM   1943  CA  ARG A 261      34.856  69.721  29.242  1.00 21.01           C  
ATOM   1944  C   ARG A 261      34.347  68.299  29.464  1.00 15.07           C  
ATOM   1945  O   ARG A 261      33.988  67.610  28.514  1.00 17.30           O  
ATOM   1946  CB  ARG A 261      35.799  69.757  28.035  1.00 21.94           C  
ATOM   1947  CG  ARG A 261      37.084  68.953  28.203  1.00 21.07           C  
ATOM   1948  CD  ARG A 261      37.845  68.965  26.883  1.00 23.46           C  
ATOM   1949  NE  ARG A 261      39.164  68.330  26.913  1.00 15.59           N  
ATOM   1950  CZ  ARG A 261      39.391  67.032  26.737  1.00 15.78           C  
ATOM   1951  NH1 ARG A 261      38.375  66.189  26.560  1.00 17.28           N  
ATOM   1952  NH2 ARG A 261      40.642  66.571  26.739  1.00 17.97           N  
ATOM   1953  N   PHE A 262      34.318  67.871  30.725  1.00 16.83           N  
ATOM   1954  CA  PHE A 262      33.910  66.524  31.098  1.00 18.24           C  
ATOM   1955  C   PHE A 262      34.678  65.459  30.314  1.00 18.88           C  
ATOM   1956  O   PHE A 262      34.117  64.466  29.845  1.00 18.27           O  
ATOM   1957  CB  PHE A 262      32.391  66.344  30.917  1.00 19.54           C  
ATOM   1958  CG  PHE A 262      31.582  66.884  32.064  1.00 19.18           C  
ATOM   1959  CD1 PHE A 262      31.732  66.347  33.337  1.00 23.24           C  
ATOM   1960  CD2 PHE A 262      30.676  67.917  31.879  1.00 24.48           C  
ATOM   1961  CE1 PHE A 262      30.994  66.830  34.403  1.00 21.21           C  
ATOM   1962  CE2 PHE A 262      29.932  68.403  32.944  1.00 22.23           C  
ATOM   1963  CZ  PHE A 262      30.096  67.852  34.208  1.00 19.34           C  
ATOM   1964  N   GLY A 263      35.982  65.666  30.187  1.00 18.14           N  
ATOM   1965  CA  GLY A 263      36.834  64.668  29.590  1.00 15.98           C  
ATOM   1966  C   GLY A 263      37.366  63.748  30.666  1.00 17.39           C  
ATOM   1967  O   GLY A 263      37.005  63.882  31.837  1.00 17.99           O  
ATOM   1968  N   ARG A 264      38.238  62.824  30.272  1.00 17.87           N  
ATOM   1969  CA  ARG A 264      38.935  61.961  31.213  1.00 12.19           C  
ATOM   1970  C   ARG A 264      40.390  62.386  31.305  1.00 18.48           C  
ATOM   1971  O   ARG A 264      41.011  62.667  30.284  1.00 13.78           O  
ATOM   1972  CB  ARG A 264      38.900  60.501  30.776  1.00 17.02           C  
ATOM   1973  CG  ARG A 264      37.570  59.795  30.933  1.00 30.71           C  
ATOM   1974  CD  ARG A 264      37.866  58.309  31.059  1.00 40.95           C  
ATOM   1975  NE  ARG A 264      36.676  57.476  31.111  1.00 46.67           N  
ATOM   1976  CZ  ARG A 264      36.710  56.161  31.291  1.00 46.83           C  
ATOM   1977  NH1 ARG A 264      37.876  55.544  31.442  1.00 47.09           N  
ATOM   1978  NH2 ARG A 264      35.584  55.468  31.324  1.00 47.60           N  
ATOM   1979  N   SER A 265      40.946  62.412  32.506  1.00 14.11           N  
ATOM   1980  CA  SER A 265      42.379  62.685  32.608  1.00 14.76           C  
ATOM   1981  C   SER A 265      43.075  61.637  33.467  1.00 15.68           C  
ATOM   1982  O   SER A 265      42.465  60.931  34.270  1.00 18.28           O  
ATOM   1983  CB  SER A 265      42.625  64.097  33.152  1.00 22.28           C  
ATOM   1984  OG  SER A 265      42.264  64.194  34.517  1.00 25.83           O  
ATOM   1985  N   LEU A 266      44.372  61.517  33.265  1.00 18.46           N  
ATOM   1986  CA  LEU A 266      45.174  60.574  34.003  1.00 14.39           C  
ATOM   1987  C   LEU A 266      46.424  61.390  34.325  1.00 16.84           C  
ATOM   1988  O   LEU A 266      47.202  61.673  33.434  1.00 19.73           O  
ATOM   1989  CB  LEU A 266      45.467  59.334  33.160  1.00 15.35           C  
ATOM   1990  CG  LEU A 266      46.126  58.092  33.774  1.00 23.94           C  
ATOM   1991  CD1 LEU A 266      46.088  56.943  32.772  1.00 24.75           C  
ATOM   1992  CD2 LEU A 266      47.565  58.355  34.182  1.00 21.70           C  
ATOM   1993  N   LEU A 267      46.565  61.817  35.578  1.00 16.44           N  
ATOM   1994  CA  LEU A 267      47.617  62.742  35.962  1.00 23.56           C  
ATOM   1995  C   LEU A 267      48.714  62.029  36.742  1.00 13.20           C  
ATOM   1996  O   LEU A 267      48.461  61.373  37.758  1.00 14.61           O  
ATOM   1997  CB  LEU A 267      47.053  63.898  36.796  1.00 17.22           C  
ATOM   1998  CG  LEU A 267      45.864  64.657  36.195  1.00 16.92           C  
ATOM   1999  CD1 LEU A 267      45.364  65.740  37.147  1.00 17.26           C  
ATOM   2000  CD2 LEU A 267      46.253  65.253  34.835  1.00 21.57           C  
ATOM   2001  N   GLU A 268      49.935  62.178  36.253  1.00 17.40           N  
ATOM   2002  CA  GLU A 268      51.106  61.612  36.893  1.00 16.12           C  
ATOM   2003  C   GLU A 268      52.061  62.755  37.173  1.00 19.11           C  
ATOM   2004  O   GLU A 268      52.801  63.182  36.283  1.00 18.02           O  
ATOM   2005  CB  GLU A 268      51.757  60.555  35.996  1.00 16.32           C  
ATOM   2006  CG  GLU A 268      50.887  59.325  35.771  1.00 24.01           C  
ATOM   2007  CD  GLU A 268      51.164  58.230  36.787  1.00 24.20           C  
ATOM   2008  OE1 GLU A 268      52.133  58.373  37.569  1.00 23.21           O  
ATOM   2009  OE2 GLU A 268      50.414  57.229  36.799  1.00 25.18           O  
ATOM   2010  N   LEU A 269      52.022  63.278  38.394  1.00 18.85           N  
ATOM   2011  CA  LEU A 269      52.690  64.553  38.674  1.00 15.59           C  
ATOM   2012  C   LEU A 269      53.907  64.385  39.594  1.00 21.24           C  
ATOM   2013  O   LEU A 269      54.502  63.320  39.640  1.00 25.60           O  
ATOM   2014  CB  LEU A 269      51.679  65.552  39.254  1.00 18.61           C  
ATOM   2015  CG  LEU A 269      50.411  65.670  38.401  1.00 18.04           C  
ATOM   2016  CD1 LEU A 269      49.481  66.775  38.922  1.00 14.75           C  
ATOM   2017  CD2 LEU A 269      50.716  65.848  36.893  1.00 15.32           C  
ATOM   2018  N   GLY A 270      54.287  65.436  40.311  1.00 22.63           N  
ATOM   2019  CA  GLY A 270      55.530  65.405  41.072  1.00 28.79           C  
ATOM   2020  C   GLY A 270      55.536  64.513  42.307  1.00 27.82           C  
ATOM   2021  O   GLY A 270      54.497  64.067  42.778  1.00 20.51           O  
ATOM   2022  N   GLY A 271      56.728  64.250  42.834  1.00 25.03           N  
ATOM   2023  CA  GLY A 271      56.863  63.531  44.087  1.00 21.86           C  
ATOM   2024  C   GLY A 271      57.769  64.300  45.039  1.00 23.78           C  
ATOM   2025  O   GLY A 271      58.554  65.134  44.613  1.00 27.83           O  
ATOM   2026  N   ASN A 272      57.639  64.035  46.333  1.00 18.87           N  
ATOM   2027  CA  ASN A 272      58.569  64.547  47.317  1.00 18.79           C  
ATOM   2028  C   ASN A 272      58.907  63.391  48.235  1.00 23.81           C  
ATOM   2029  O   ASN A 272      58.508  63.364  49.401  1.00 26.37           O  
ATOM   2030  CB  ASN A 272      57.973  65.716  48.091  1.00 24.63           C  
ATOM   2031  CG  ASN A 272      59.000  66.456  48.910  1.00 27.65           C  
ATOM   2032  OD1 ASN A 272      60.120  65.971  49.118  1.00 26.61           O  
ATOM   2033  ND2 ASN A 272      58.628  67.644  49.384  1.00 22.66           N  
ATOM   2034  N   ASN A 273      59.641  62.425  47.687  1.00 19.90           N  
ATOM   2035  CA  ASN A 273      59.624  61.075  48.225  1.00 16.81           C  
ATOM   2036  C   ASN A 273      60.592  60.879  49.375  1.00 23.22           C  
ATOM   2037  O   ASN A 273      61.719  61.362  49.336  1.00 20.53           O  
ATOM   2038  CB  ASN A 273      59.912  60.091  47.096  1.00 18.55           C  
ATOM   2039  CG  ASN A 273      59.164  60.452  45.828  1.00 22.78           C  
ATOM   2040  OD1 ASN A 273      57.935  60.378  45.783  1.00 19.10           O  
ATOM   2041  ND2 ASN A 273      59.894  60.887  44.805  1.00 19.47           N  
ATOM   2042  N   ALA A 274      60.141  60.165  50.401  1.00 20.48           N  
ATOM   2043  CA  ALA A 274      60.957  59.966  51.587  1.00 25.09           C  
ATOM   2044  C   ALA A 274      61.425  58.522  51.734  1.00 25.38           C  
ATOM   2045  O   ALA A 274      60.692  57.578  51.436  1.00 19.36           O  
ATOM   2046  CB  ALA A 274      60.183  60.392  52.833  1.00 27.80           C  
ATOM   2047  N   ILE A 275      62.663  58.370  52.176  1.00 20.07           N  
ATOM   2048  CA  ILE A 275      63.143  57.094  52.683  1.00 20.68           C  
ATOM   2049  C   ILE A 275      63.268  57.248  54.187  1.00 22.22           C  
ATOM   2050  O   ILE A 275      63.741  58.281  54.665  1.00 21.19           O  
ATOM   2051  CB  ILE A 275      64.495  56.694  52.061  1.00 19.02           C  
ATOM   2052  CG1 ILE A 275      64.312  56.320  50.586  1.00 18.82           C  
ATOM   2053  CG2 ILE A 275      65.132  55.531  52.842  1.00 19.43           C  
ATOM   2054  CD1 ILE A 275      65.636  56.177  49.829  1.00 21.17           C  
ATOM   2055  N   ILE A 276      62.814  56.251  54.939  1.00 20.45           N  
ATOM   2056  CA  ILE A 276      62.938  56.287  56.394  1.00 19.31           C  
ATOM   2057  C   ILE A 276      63.723  55.085  56.880  1.00 19.75           C  
ATOM   2058  O   ILE A 276      63.344  53.945  56.624  1.00 24.25           O  
ATOM   2059  CB  ILE A 276      61.582  56.301  57.092  1.00 20.69           C  
ATOM   2060  CG1 ILE A 276      60.738  57.461  56.579  1.00 18.56           C  
ATOM   2061  CG2 ILE A 276      61.773  56.393  58.609  1.00 22.38           C  
ATOM   2062  CD1 ILE A 276      59.245  57.285  56.842  1.00 22.34           C  
ATOM   2063  N   ALA A 277      64.825  55.348  57.574  1.00 20.35           N  
ATOM   2064  CA  ALA A 277      65.665  54.282  58.117  1.00 20.88           C  
ATOM   2065  C   ALA A 277      65.495  54.160  59.631  1.00 21.21           C  
ATOM   2066  O   ALA A 277      65.857  55.070  60.376  1.00 22.52           O  
ATOM   2067  CB  ALA A 277      67.148  54.533  57.768  1.00 27.70           C  
ATOM   2068  N   PHE A 278      64.956  53.031  60.084  1.00 23.99           N  
ATOM   2069  CA  PHE A 278      64.800  52.786  61.521  1.00 24.66           C  
ATOM   2070  C   PHE A 278      66.049  52.179  62.145  1.00 28.47           C  
ATOM   2071  O   PHE A 278      66.993  51.817  61.445  1.00 31.98           O  
ATOM   2072  CB  PHE A 278      63.587  51.887  61.780  1.00 24.81           C  
ATOM   2073  CG  PHE A 278      62.283  52.580  61.547  1.00 25.26           C  
ATOM   2074  CD1 PHE A 278      61.775  52.706  60.262  1.00 22.98           C  
ATOM   2075  CD2 PHE A 278      61.590  53.159  62.603  1.00 27.30           C  
ATOM   2076  CE1 PHE A 278      60.576  53.370  60.033  1.00 25.72           C  
ATOM   2077  CE2 PHE A 278      60.389  53.821  62.380  1.00 23.28           C  
ATOM   2078  CZ  PHE A 278      59.893  53.934  61.088  1.00 22.31           C  
ATOM   2079  N   GLU A 279      66.058  52.089  63.472  1.00 24.33           N  
ATOM   2080  CA  GLU A 279      67.254  51.684  64.196  1.00 27.02           C  
ATOM   2081  C   GLU A 279      67.662  50.248  63.887  1.00 26.26           C  
ATOM   2082  O   GLU A 279      68.833  49.900  63.982  1.00 31.05           O  
ATOM   2083  CB  GLU A 279      67.050  51.852  65.705  1.00 30.21           C  
ATOM   2084  CG  GLU A 279      68.311  51.564  66.507  1.00 39.30           C  
ATOM   2085  CD  GLU A 279      68.219  52.006  67.950  1.00 48.67           C  
ATOM   2086  OE1 GLU A 279      67.097  52.303  68.414  1.00 52.85           O  
ATOM   2087  OE2 GLU A 279      69.274  52.058  68.618  1.00 51.41           O  
ATOM   2088  N   ASP A 280      66.695  49.416  63.512  1.00 28.78           N  
ATOM   2089  CA  ASP A 280      66.982  48.019  63.218  1.00 29.03           C  
ATOM   2090  C   ASP A 280      67.227  47.781  61.733  1.00 27.27           C  
ATOM   2091  O   ASP A 280      67.279  46.639  61.290  1.00 33.40           O  
ATOM   2092  CB  ASP A 280      65.844  47.123  63.709  1.00 33.51           C  
ATOM   2093  CG  ASP A 280      64.545  47.344  62.947  1.00 34.36           C  
ATOM   2094  OD1 ASP A 280      64.374  48.425  62.337  1.00 33.07           O  
ATOM   2095  OD2 ASP A 280      63.685  46.434  62.967  1.00 33.30           O  
ATOM   2096  N   ALA A 281      67.386  48.858  60.969  1.00 25.49           N  
ATOM   2097  CA  ALA A 281      67.583  48.746  59.524  1.00 25.07           C  
ATOM   2098  C   ALA A 281      68.932  48.137  59.164  1.00 29.32           C  
ATOM   2099  O   ALA A 281      69.935  48.376  59.830  1.00 27.89           O  
ATOM   2100  CB  ALA A 281      67.451  50.106  58.863  1.00 25.88           C  
ATOM   2101  N   ASP A 282      68.947  47.361  58.088  1.00 31.38           N  
ATOM   2102  CA  ASP A 282      70.199  46.877  57.524  1.00 32.38           C  
ATOM   2103  C   ASP A 282      70.873  48.028  56.782  1.00 29.59           C  
ATOM   2104  O   ASP A 282      70.423  48.427  55.702  1.00 31.46           O  
ATOM   2105  CB  ASP A 282      69.941  45.691  56.588  1.00 32.39           C  
ATOM   2106  CG  ASP A 282      71.215  44.983  56.180  1.00 38.44           C  
ATOM   2107  OD1 ASP A 282      72.277  45.642  56.125  1.00 33.60           O  
ATOM   2108  OD2 ASP A 282      71.153  43.764  55.909  1.00 45.72           O  
ATOM   2109  N   LEU A 283      71.942  48.564  57.364  1.00 29.70           N  
ATOM   2110  CA  LEU A 283      72.604  49.740  56.810  1.00 34.53           C  
ATOM   2111  C   LEU A 283      73.327  49.425  55.504  1.00 32.47           C  
ATOM   2112  O   LEU A 283      73.623  50.323  54.722  1.00 36.15           O  
ATOM   2113  CB  LEU A 283      73.581  50.337  57.823  1.00 34.61           C  
ATOM   2114  CG  LEU A 283      72.930  50.923  59.082  1.00 34.44           C  
ATOM   2115  CD1 LEU A 283      73.931  51.711  59.907  1.00 41.37           C  
ATOM   2116  CD2 LEU A 283      71.720  51.782  58.732  1.00 32.54           C  
ATOM   2117  N   SER A 284      73.589  48.150  55.253  1.00 28.82           N  
ATOM   2118  CA  SER A 284      74.177  47.756  53.984  1.00 35.41           C  
ATOM   2119  C   SER A 284      73.128  47.785  52.873  1.00 33.80           C  
ATOM   2120  O   SER A 284      73.465  47.737  51.695  1.00 32.25           O  
ATOM   2121  CB  SER A 284      74.810  46.365  54.086  1.00 40.09           C  
ATOM   2122  OG  SER A 284      73.814  45.357  54.080  1.00 44.94           O  
ATOM   2123  N   LEU A 285      71.851  47.848  53.245  1.00 32.54           N  
ATOM   2124  CA  LEU A 285      70.803  48.069  52.258  1.00 32.64           C  
ATOM   2125  C   LEU A 285      70.504  49.564  52.129  1.00 22.16           C  
ATOM   2126  O   LEU A 285      70.294  50.068  51.029  1.00 24.16           O  
ATOM   2127  CB  LEU A 285      69.524  47.309  52.622  1.00 27.99           C  
ATOM   2128  CG  LEU A 285      69.571  45.780  52.650  1.00 29.73           C  
ATOM   2129  CD1 LEU A 285      68.174  45.227  52.870  1.00 29.73           C  
ATOM   2130  CD2 LEU A 285      70.182  45.213  51.368  1.00 31.13           C  
ATOM   2131  N   VAL A 286      70.494  50.268  53.259  1.00 24.11           N  
ATOM   2132  CA  VAL A 286      70.130  51.687  53.279  1.00 24.99           C  
ATOM   2133  C   VAL A 286      71.032  52.581  52.426  1.00 23.03           C  
ATOM   2134  O   VAL A 286      70.544  53.347  51.598  1.00 25.82           O  
ATOM   2135  CB  VAL A 286      70.142  52.251  54.720  1.00 29.06           C  
ATOM   2136  CG1 VAL A 286      69.872  53.759  54.699  1.00 22.85           C  
ATOM   2137  CG2 VAL A 286      69.109  51.536  55.577  1.00 28.74           C  
ATOM   2138  N   VAL A 287      72.341  52.485  52.621  1.00 26.24           N  
ATOM   2139  CA  VAL A 287      73.250  53.419  51.967  1.00 30.95           C  
ATOM   2140  C   VAL A 287      73.229  53.294  50.433  1.00 26.86           C  
ATOM   2141  O   VAL A 287      73.058  54.301  49.756  1.00 29.80           O  
ATOM   2142  CB  VAL A 287      74.694  53.273  52.496  1.00 33.72           C  
ATOM   2143  CG1 VAL A 287      75.649  54.129  51.684  1.00 34.59           C  
ATOM   2144  CG2 VAL A 287      74.757  53.663  53.969  1.00 31.10           C  
ATOM   2145  N   PRO A 288      73.382  52.076  49.873  1.00 31.24           N  
ATOM   2146  CA  PRO A 288      73.323  52.061  48.400  1.00 29.32           C  
ATOM   2147  C   PRO A 288      71.919  52.325  47.833  1.00 26.91           C  
ATOM   2148  O   PRO A 288      71.792  52.744  46.678  1.00 26.52           O  
ATOM   2149  CB  PRO A 288      73.806  50.648  48.035  1.00 30.76           C  
ATOM   2150  CG  PRO A 288      73.614  49.835  49.265  1.00 29.34           C  
ATOM   2151  CD  PRO A 288      73.762  50.763  50.429  1.00 30.91           C  
ATOM   2152  N   SER A 289      70.879  52.086  48.627  1.00 27.07           N  
ATOM   2153  CA  SER A 289      69.521  52.407  48.201  1.00 23.93           C  
ATOM   2154  C   SER A 289      69.309  53.913  48.140  1.00 25.92           C  
ATOM   2155  O   SER A 289      68.762  54.432  47.164  1.00 21.43           O  
ATOM   2156  CB  SER A 289      68.494  51.782  49.144  1.00 23.21           C  
ATOM   2157  OG  SER A 289      68.425  50.382  48.969  1.00 28.03           O  
ATOM   2158  N   ALA A 290      69.740  54.605  49.192  1.00 24.57           N  
ATOM   2159  CA  ALA A 290      69.642  56.054  49.237  1.00 26.67           C  
ATOM   2160  C   ALA A 290      70.477  56.664  48.124  1.00 21.17           C  
ATOM   2161  O   ALA A 290      70.064  57.627  47.499  1.00 22.27           O  
ATOM   2162  CB  ALA A 290      70.091  56.590  50.593  1.00 26.85           C  
ATOM   2163  N   LEU A 291      71.661  56.105  47.883  1.00 21.76           N  
ATOM   2164  CA  LEU A 291      72.526  56.609  46.823  1.00 26.03           C  
ATOM   2165  C   LEU A 291      71.824  56.549  45.469  1.00 23.97           C  
ATOM   2166  O   LEU A 291      71.705  57.558  44.771  1.00 24.64           O  
ATOM   2167  CB  LEU A 291      73.841  55.817  46.784  1.00 25.29           C  
ATOM   2168  CG  LEU A 291      74.861  56.199  45.706  1.00 35.55           C  
ATOM   2169  CD1 LEU A 291      75.254  57.662  45.831  1.00 35.51           C  
ATOM   2170  CD2 LEU A 291      76.105  55.303  45.795  1.00 40.06           C  
ATOM   2171  N   PHE A 292      71.359  55.364  45.100  1.00 21.27           N  
ATOM   2172  CA  PHE A 292      70.629  55.185  43.848  1.00 23.01           C  
ATOM   2173  C   PHE A 292      69.378  56.052  43.799  1.00 21.33           C  
ATOM   2174  O   PHE A 292      69.095  56.707  42.794  1.00 20.65           O  
ATOM   2175  CB  PHE A 292      70.243  53.710  43.654  1.00 21.46           C  
ATOM   2176  CG  PHE A 292      69.417  53.462  42.433  1.00 25.14           C  
ATOM   2177  CD1 PHE A 292      69.970  53.598  41.171  1.00 30.68           C  
ATOM   2178  CD2 PHE A 292      68.072  53.111  42.542  1.00 24.12           C  
ATOM   2179  CE1 PHE A 292      69.203  53.386  40.037  1.00 31.78           C  
ATOM   2180  CE2 PHE A 292      67.306  52.898  41.419  1.00 28.58           C  
ATOM   2181  CZ  PHE A 292      67.868  53.037  40.162  1.00 32.83           C  
ATOM   2182  N   ALA A 293      68.625  56.058  44.889  1.00 20.71           N  
ATOM   2183  CA  ALA A 293      67.347  56.758  44.880  1.00 21.90           C  
ATOM   2184  C   ALA A 293      67.562  58.269  44.799  1.00 19.42           C  
ATOM   2185  O   ALA A 293      66.754  58.968  44.195  1.00 22.56           O  
ATOM   2186  CB  ALA A 293      66.529  56.401  46.105  1.00 24.07           C  
ATOM   2187  N   ALA A 294      68.655  58.766  45.384  1.00 22.11           N  
ATOM   2188  CA  ALA A 294      68.906  60.208  45.405  1.00 27.89           C  
ATOM   2189  C   ALA A 294      69.644  60.723  44.166  1.00 26.81           C  
ATOM   2190  O   ALA A 294      69.276  61.771  43.630  1.00 23.71           O  
ATOM   2191  CB  ALA A 294      69.677  60.598  46.665  1.00 27.79           C  
ATOM   2192  N   VAL A 295      70.673  60.010  43.706  1.00 23.13           N  
ATOM   2193  CA  VAL A 295      71.483  60.534  42.601  1.00 25.81           C  
ATOM   2194  C   VAL A 295      71.253  59.855  41.245  1.00 25.40           C  
ATOM   2195  O   VAL A 295      71.717  60.354  40.221  1.00 26.74           O  
ATOM   2196  CB  VAL A 295      72.988  60.462  42.925  1.00 29.42           C  
ATOM   2197  CG1 VAL A 295      73.232  60.947  44.335  1.00 33.62           C  
ATOM   2198  CG2 VAL A 295      73.515  59.043  42.745  1.00 31.95           C  
ATOM   2199  N   GLY A 296      70.533  58.737  41.222  1.00 21.20           N  
ATOM   2200  CA  GLY A 296      70.118  58.157  39.948  1.00 22.46           C  
ATOM   2201  C   GLY A 296      69.418  59.216  39.104  1.00 22.39           C  
ATOM   2202  O   GLY A 296      68.702  60.050  39.646  1.00 23.85           O  
ATOM   2203  N   THR A 297      69.671  59.209  37.796  1.00 23.45           N  
ATOM   2204  CA  THR A 297      69.125  60.204  36.867  1.00 27.51           C  
ATOM   2205  C   THR A 297      69.443  61.657  37.293  1.00 26.27           C  
ATOM   2206  O   THR A 297      68.688  62.585  36.983  1.00 22.29           O  
ATOM   2207  CB  THR A 297      67.593  60.037  36.711  1.00 29.63           C  
ATOM   2208  OG1 THR A 297      67.252  58.657  36.873  1.00 26.60           O  
ATOM   2209  CG2 THR A 297      67.134  60.500  35.340  1.00 28.00           C  
ATOM   2210  N   ALA A 298      70.572  61.839  37.978  1.00 24.74           N  
ATOM   2211  CA  ALA A 298      70.954  63.120  38.578  1.00 24.13           C  
ATOM   2212  C   ALA A 298      69.814  63.720  39.400  1.00 24.77           C  
ATOM   2213  O   ALA A 298      69.606  64.933  39.409  1.00 23.18           O  
ATOM   2214  CB  ALA A 298      71.411  64.107  37.503  1.00 27.40           C  
ATOM   2215  N   GLY A 299      69.060  62.857  40.073  1.00 24.95           N  
ATOM   2216  CA  GLY A 299      67.963  63.299  40.914  1.00 25.42           C  
ATOM   2217  C   GLY A 299      66.795  63.886  40.147  1.00 21.93           C  
ATOM   2218  O   GLY A 299      66.048  64.689  40.685  1.00 21.88           O  
ATOM   2219  N   GLN A 300      66.632  63.483  38.890  1.00 22.20           N  
ATOM   2220  CA  GLN A 300      65.574  64.034  38.055  1.00 27.32           C  
ATOM   2221  C   GLN A 300      64.433  63.052  37.806  1.00 23.62           C  
ATOM   2222  O   GLN A 300      63.833  63.058  36.740  1.00 23.96           O  
ATOM   2223  CB  GLN A 300      66.140  64.490  36.715  1.00 23.05           C  
ATOM   2224  CG  GLN A 300      67.170  65.586  36.839  1.00 23.89           C  
ATOM   2225  CD  GLN A 300      67.819  65.911  35.511  1.00 26.57           C  
ATOM   2226  OE1 GLN A 300      67.728  67.041  35.028  1.00 27.57           O  
ATOM   2227  NE2 GLN A 300      68.477  64.918  34.910  1.00 22.08           N  
ATOM   2228  N   ARG A 301      64.155  62.186  38.764  1.00 18.97           N  
ATOM   2229  CA  ARG A 301      62.975  61.340  38.644  1.00 21.46           C  
ATOM   2230  C   ARG A 301      61.865  61.906  39.502  1.00 20.29           C  
ATOM   2231  O   ARG A 301      62.130  62.564  40.505  1.00 25.91           O  
ATOM   2232  CB  ARG A 301      63.271  59.901  39.074  1.00 20.74           C  
ATOM   2233  CG  ARG A 301      64.383  59.222  38.328  1.00 23.16           C  
ATOM   2234  CD  ARG A 301      64.245  57.718  38.516  1.00 30.75           C  
ATOM   2235  NE  ARG A 301      65.362  56.962  37.959  1.00 27.35           N  
ATOM   2236  CZ  ARG A 301      65.358  55.636  37.812  1.00 30.48           C  
ATOM   2237  NH1 ARG A 301      66.415  55.007  37.305  1.00 27.44           N  
ATOM   2238  NH2 ARG A 301      64.294  54.934  38.181  1.00 26.13           N  
ATOM   2239  N   CYS A 302      60.613  61.640  39.143  1.00 21.83           N  
ATOM   2240  CA  CYS A 302      59.551  62.021  40.050  1.00 21.21           C  
ATOM   2241  C   CYS A 302      59.596  61.106  41.276  1.00 22.80           C  
ATOM   2242  O   CYS A 302      59.127  61.478  42.346  1.00 21.35           O  
ATOM   2243  CB  CYS A 302      58.192  61.976  39.352  1.00 23.98           C  
ATOM   2244  SG  CYS A 302      57.938  63.447  38.319  1.00 38.87           S  
ATOM   2245  N   THR A 303      60.200  59.927  41.112  1.00 16.17           N  
ATOM   2246  CA  THR A 303      60.375  58.970  42.204  1.00 18.22           C  
ATOM   2247  C   THR A 303      61.695  59.134  42.989  1.00 21.42           C  
ATOM   2248  O   THR A 303      61.987  58.335  43.890  1.00 18.76           O  
ATOM   2249  CB  THR A 303      60.336  57.534  41.677  1.00 21.67           C  
ATOM   2250  OG1 THR A 303      61.307  57.399  40.628  1.00 21.56           O  
ATOM   2251  CG2 THR A 303      58.939  57.184  41.136  1.00 20.10           C  
ATOM   2252  N   THR A 304      62.475  60.159  42.653  1.00 19.20           N  
ATOM   2253  CA  THR A 304      63.748  60.428  43.341  1.00 20.90           C  
ATOM   2254  C   THR A 304      63.547  60.666  44.836  1.00 17.81           C  
ATOM   2255  O   THR A 304      62.653  61.410  45.227  1.00 20.34           O  
ATOM   2256  CB  THR A 304      64.471  61.659  42.735  1.00 19.82           C  
ATOM   2257  OG1 THR A 304      64.891  61.350  41.398  1.00 19.06           O  
ATOM   2258  CG2 THR A 304      65.702  62.047  43.575  1.00 18.75           C  
ATOM   2259  N   ALA A 305      64.369  60.027  45.670  1.00 20.86           N  
ATOM   2260  CA  ALA A 305      64.354  60.295  47.111  1.00 18.36           C  
ATOM   2261  C   ALA A 305      64.828  61.713  47.403  1.00 20.81           C  
ATOM   2262  O   ALA A 305      65.974  62.057  47.114  1.00 20.60           O  
ATOM   2263  CB  ALA A 305      65.219  59.291  47.856  1.00 19.11           C  
ATOM   2264  N   ARG A 306      63.953  62.531  47.981  1.00 18.52           N  
ATOM   2265  CA  ARG A 306      64.308  63.916  48.269  1.00 22.73           C  
ATOM   2266  C   ARG A 306      64.423  64.155  49.760  1.00 21.39           C  
ATOM   2267  O   ARG A 306      65.083  65.094  50.198  1.00 19.63           O  
ATOM   2268  CB  ARG A 306      63.280  64.873  47.661  1.00 26.75           C  
ATOM   2269  CG  ARG A 306      62.956  64.546  46.212  1.00 26.73           C  
ATOM   2270  CD  ARG A 306      62.965  65.776  45.338  1.00 23.16           C  
ATOM   2271  NE  ARG A 306      62.744  65.414  43.945  1.00 21.96           N  
ATOM   2272  CZ  ARG A 306      63.703  65.319  43.035  1.00 22.81           C  
ATOM   2273  NH1 ARG A 306      64.969  65.592  43.357  1.00 23.02           N  
ATOM   2274  NH2 ARG A 306      63.386  64.980  41.791  1.00 22.37           N  
ATOM   2275  N   ARG A 307      63.784  63.294  50.538  1.00 19.87           N  
ATOM   2276  CA  ARG A 307      63.836  63.383  51.992  1.00 19.15           C  
ATOM   2277  C   ARG A 307      64.349  62.071  52.570  1.00 19.32           C  
ATOM   2278  O   ARG A 307      63.892  60.990  52.191  1.00 23.58           O  
ATOM   2279  CB  ARG A 307      62.439  63.713  52.556  1.00 18.75           C  
ATOM   2280  CG  ARG A 307      61.852  65.002  52.022  1.00 21.71           C  
ATOM   2281  CD  ARG A 307      60.445  65.248  52.567  1.00 22.95           C  
ATOM   2282  NE  ARG A 307      59.469  64.289  52.042  1.00 22.02           N  
ATOM   2283  CZ  ARG A 307      58.430  63.829  52.738  1.00 21.00           C  
ATOM   2284  NH1 ARG A 307      58.245  64.223  53.995  1.00 19.91           N  
ATOM   2285  NH2 ARG A 307      57.593  62.957  52.187  1.00 17.01           N  
ATOM   2286  N   LEU A 308      65.310  62.165  53.479  1.00 20.17           N  
ATOM   2287  CA  LEU A 308      65.854  60.994  54.129  1.00 20.14           C  
ATOM   2288  C   LEU A 308      65.756  61.180  55.630  1.00 20.42           C  
ATOM   2289  O   LEU A 308      66.463  62.013  56.207  1.00 21.41           O  
ATOM   2290  CB  LEU A 308      67.315  60.755  53.707  1.00 20.69           C  
ATOM   2291  CG  LEU A 308      68.024  59.645  54.470  1.00 21.10           C  
ATOM   2292  CD1 LEU A 308      67.274  58.330  54.322  1.00 20.68           C  
ATOM   2293  CD2 LEU A 308      69.449  59.487  53.958  1.00 23.28           C  
ATOM   2294  N   PHE A 309      64.863  60.407  56.246  1.00 22.92           N  
ATOM   2295  CA  PHE A 309      64.664  60.409  57.691  1.00 20.38           C  
ATOM   2296  C   PHE A 309      65.450  59.251  58.293  1.00 20.80           C  
ATOM   2297  O   PHE A 309      65.278  58.099  57.891  1.00 21.94           O  
ATOM   2298  CB  PHE A 309      63.178  60.283  58.047  1.00 22.06           C  
ATOM   2299  CG  PHE A 309      62.323  61.410  57.527  1.00 21.19           C  
ATOM   2300  CD1 PHE A 309      61.761  61.350  56.255  1.00 22.22           C  
ATOM   2301  CD2 PHE A 309      62.065  62.522  58.321  1.00 22.30           C  
ATOM   2302  CE1 PHE A 309      60.958  62.391  55.779  1.00 22.20           C  
ATOM   2303  CE2 PHE A 309      61.265  63.559  57.856  1.00 22.78           C  
ATOM   2304  CZ  PHE A 309      60.717  63.494  56.582  1.00 21.92           C  
ATOM   2305  N   ILE A 310      66.333  59.567  59.235  1.00 29.64           N  
ATOM   2306  CA  ILE A 310      67.154  58.551  59.878  1.00 30.25           C  
ATOM   2307  C   ILE A 310      66.988  58.606  61.385  1.00 22.24           C  
ATOM   2308  O   ILE A 310      67.088  59.679  61.988  1.00 22.90           O  
ATOM   2309  CB  ILE A 310      68.646  58.721  59.553  1.00 22.50           C  
ATOM   2310  CG1 ILE A 310      68.871  58.972  58.065  1.00 22.25           C  
ATOM   2311  CG2 ILE A 310      69.425  57.508  60.009  1.00 25.69           C  
ATOM   2312  CD1 ILE A 310      70.292  59.503  57.775  1.00 26.43           C  
ATOM   2313  N   HIS A 311      66.756  57.450  61.995  1.00 22.31           N  
ATOM   2314  CA  HIS A 311      66.629  57.397  63.446  1.00 30.95           C  
ATOM   2315  C   HIS A 311      67.877  57.971  64.109  1.00 26.44           C  
ATOM   2316  O   HIS A 311      68.989  57.780  63.613  1.00 27.17           O  
ATOM   2317  CB  HIS A 311      66.397  55.970  63.926  1.00 31.87           C  
ATOM   2318  CG  HIS A 311      66.027  55.886  65.370  1.00 35.55           C  
ATOM   2319  ND1 HIS A 311      66.944  55.609  66.362  1.00 37.92           N  
ATOM   2320  CD2 HIS A 311      64.842  56.075  65.995  1.00 35.31           C  
ATOM   2321  CE1 HIS A 311      66.335  55.611  67.533  1.00 37.55           C  
ATOM   2322  NE2 HIS A 311      65.059  55.894  67.339  1.00 38.69           N  
ATOM   2323  N   GLU A 312      67.679  58.672  65.226  1.00 27.44           N  
ATOM   2324  CA  GLU A 312      68.752  59.405  65.904  1.00 33.65           C  
ATOM   2325  C   GLU A 312      70.007  58.583  66.189  1.00 31.14           C  
ATOM   2326  O   GLU A 312      71.125  59.106  66.145  1.00 31.03           O  
ATOM   2327  CB  GLU A 312      68.235  59.985  67.227  1.00 37.66           C  
ATOM   2328  CG  GLU A 312      67.370  61.228  67.087  1.00 41.63           C  
ATOM   2329  CD  GLU A 312      66.911  61.769  68.432  1.00 49.90           C  
ATOM   2330  OE1 GLU A 312      66.454  62.930  68.487  1.00 54.67           O  
ATOM   2331  OE2 GLU A 312      67.007  61.030  69.435  1.00 51.74           O  
ATOM   2332  N   SER A 313      69.815  57.303  66.484  1.00 31.81           N  
ATOM   2333  CA  SER A 313      70.911  56.434  66.892  1.00 34.20           C  
ATOM   2334  C   SER A 313      71.880  56.138  65.753  1.00 36.58           C  
ATOM   2335  O   SER A 313      73.053  55.866  65.990  1.00 39.38           O  
ATOM   2336  CB  SER A 313      70.359  55.122  67.454  1.00 35.89           C  
ATOM   2337  OG  SER A 313      69.499  54.492  66.518  1.00 35.14           O  
ATOM   2338  N   ILE A 314      71.390  56.188  64.517  1.00 31.70           N  
ATOM   2339  CA  ILE A 314      72.217  55.829  63.376  1.00 33.93           C  
ATOM   2340  C   ILE A 314      72.381  56.963  62.358  1.00 32.19           C  
ATOM   2341  O   ILE A 314      72.963  56.759  61.294  1.00 33.49           O  
ATOM   2342  CB  ILE A 314      71.648  54.596  62.655  1.00 35.79           C  
ATOM   2343  CG1 ILE A 314      70.203  54.842  62.235  1.00 24.05           C  
ATOM   2344  CG2 ILE A 314      71.705  53.370  63.560  1.00 31.46           C  
ATOM   2345  CD1 ILE A 314      69.741  53.887  61.160  1.00 23.58           C  
ATOM   2346  N   HIS A 315      71.901  58.155  62.707  1.00 26.03           N  
ATOM   2347  CA  HIS A 315      71.900  59.308  61.798  1.00 28.56           C  
ATOM   2348  C   HIS A 315      73.306  59.677  61.301  1.00 28.08           C  
ATOM   2349  O   HIS A 315      73.570  59.719  60.095  1.00 28.67           O  
ATOM   2350  CB  HIS A 315      71.254  60.509  62.498  1.00 33.44           C  
ATOM   2351  CG  HIS A 315      71.379  61.798  61.746  1.00 31.04           C  
ATOM   2352  ND1 HIS A 315      72.455  62.646  61.899  1.00 35.50           N  
ATOM   2353  CD2 HIS A 315      70.559  62.390  60.846  1.00 30.93           C  
ATOM   2354  CE1 HIS A 315      72.292  63.704  61.124  1.00 32.62           C  
ATOM   2355  NE2 HIS A 315      71.150  63.573  60.473  1.00 30.11           N  
ATOM   2356  N   ASP A 316      74.201  59.936  62.237  1.00 30.78           N  
ATOM   2357  CA  ASP A 316      75.569  60.335  61.897  1.00 33.32           C  
ATOM   2358  C   ASP A 316      76.299  59.261  61.093  1.00 30.70           C  
ATOM   2359  O   ASP A 316      76.982  59.572  60.117  1.00 35.56           O  
ATOM   2360  CB  ASP A 316      76.349  60.674  63.161  1.00 38.92           C  
ATOM   2361  CG  ASP A 316      75.766  61.861  63.899  1.00 41.45           C  
ATOM   2362  OD1 ASP A 316      74.839  62.506  63.361  1.00 38.86           O  
ATOM   2363  OD2 ASP A 316      76.239  62.155  65.015  1.00 40.98           O  
ATOM   2364  N   GLU A 317      76.139  58.002  61.487  1.00 31.46           N  
ATOM   2365  CA  GLU A 317      76.737  56.890  60.749  1.00 38.23           C  
ATOM   2366  C   GLU A 317      76.283  56.833  59.292  1.00 33.77           C  
ATOM   2367  O   GLU A 317      77.100  56.714  58.384  1.00 33.00           O  
ATOM   2368  CB  GLU A 317      76.415  55.556  61.422  1.00 45.15           C  
ATOM   2369  CG  GLU A 317      77.060  54.372  60.717  1.00 50.58           C  
ATOM   2370  CD  GLU A 317      76.832  53.058  61.433  1.00 59.00           C  
ATOM   2371  OE1 GLU A 317      76.299  53.080  62.563  1.00 60.72           O  
ATOM   2372  OE2 GLU A 317      77.188  52.002  60.860  1.00 62.93           O  
ATOM   2373  N   VAL A 318      74.980  56.916  59.067  1.00 25.68           N  
ATOM   2374  CA  VAL A 318      74.461  56.849  57.706  1.00 26.68           C  
ATOM   2375  C   VAL A 318      74.925  58.036  56.859  1.00 28.26           C  
ATOM   2376  O   VAL A 318      75.286  57.877  55.687  1.00 27.39           O  
ATOM   2377  CB  VAL A 318      72.914  56.802  57.693  1.00 24.20           C  
ATOM   2378  CG1 VAL A 318      72.393  57.015  56.286  1.00 23.99           C  
ATOM   2379  CG2 VAL A 318      72.427  55.475  58.241  1.00 27.08           C  
ATOM   2380  N   VAL A 319      74.895  59.228  57.444  1.00 25.78           N  
ATOM   2381  CA  VAL A 319      75.278  60.427  56.707  1.00 26.18           C  
ATOM   2382  C   VAL A 319      76.764  60.372  56.341  1.00 26.14           C  
ATOM   2383  O   VAL A 319      77.147  60.664  55.210  1.00 26.17           O  
ATOM   2384  CB  VAL A 319      74.953  61.700  57.515  1.00 30.96           C  
ATOM   2385  CG1 VAL A 319      75.613  62.918  56.904  1.00 36.08           C  
ATOM   2386  CG2 VAL A 319      73.422  61.889  57.575  1.00 26.30           C  
ATOM   2387  N   ASN A 320      77.589  59.963  57.289  1.00 26.83           N  
ATOM   2388  CA  ASN A 320      79.015  59.785  57.005  1.00 27.66           C  
ATOM   2389  C   ASN A 320      79.219  58.759  55.881  1.00 35.88           C  
ATOM   2390  O   ASN A 320      79.943  59.011  54.919  1.00 31.48           O  
ATOM   2391  CB  ASN A 320      79.758  59.376  58.273  1.00 37.69           C  
ATOM   2392  CG  ASN A 320      79.891  60.524  59.260  1.00 44.15           C  
ATOM   2393  OD1 ASN A 320      79.822  61.692  58.878  1.00 46.03           O  
ATOM   2394  ND2 ASN A 320      80.094  60.197  60.534  1.00 46.12           N  
ATOM   2395  N   ARG A 321      78.529  57.627  55.972  1.00 35.38           N  
ATOM   2396  CA  ARG A 321      78.666  56.584  54.959  1.00 27.03           C  
ATOM   2397  C   ARG A 321      78.105  57.024  53.613  1.00 34.77           C  
ATOM   2398  O   ARG A 321      78.602  56.640  52.558  1.00 26.55           O  
ATOM   2399  CB  ARG A 321      77.993  55.299  55.441  1.00 36.95           C  
ATOM   2400  CG  ARG A 321      78.707  54.703  56.644  1.00 39.33           C  
ATOM   2401  CD  ARG A 321      77.954  53.555  57.272  1.00 37.10           C  
ATOM   2402  NE  ARG A 321      77.697  52.471  56.337  1.00 42.71           N  
ATOM   2403  CZ  ARG A 321      77.460  51.217  56.707  1.00 46.18           C  
ATOM   2404  NH1 ARG A 321      77.221  50.284  55.794  1.00 48.25           N  
ATOM   2405  NH2 ARG A 321      77.471  50.899  57.994  1.00 44.50           N  
ATOM   2406  N   LEU A 322      77.062  57.842  53.642  1.00 30.69           N  
ATOM   2407  CA  LEU A 322      76.486  58.305  52.401  1.00 27.35           C  
ATOM   2408  C   LEU A 322      77.432  59.301  51.748  1.00 26.92           C  
ATOM   2409  O   LEU A 322      77.599  59.320  50.528  1.00 29.34           O  
ATOM   2410  CB  LEU A 322      75.110  58.923  52.655  1.00 25.63           C  
ATOM   2411  CG  LEU A 322      74.251  59.193  51.430  1.00 26.98           C  
ATOM   2412  CD1 LEU A 322      74.065  57.931  50.587  1.00 25.00           C  
ATOM   2413  CD2 LEU A 322      72.918  59.762  51.883  1.00 26.76           C  
ATOM   2414  N   LYS A 323      78.050  60.125  52.581  1.00 26.25           N  
ATOM   2415  CA  LYS A 323      79.024  61.101  52.123  1.00 36.42           C  
ATOM   2416  C   LYS A 323      80.171  60.406  51.416  1.00 31.66           C  
ATOM   2417  O   LYS A 323      80.696  60.912  50.427  1.00 31.13           O  
ATOM   2418  CB  LYS A 323      79.559  61.923  53.296  1.00 41.55           C  
ATOM   2419  CG  LYS A 323      78.615  62.996  53.791  1.00 40.97           C  
ATOM   2420  CD  LYS A 323      79.002  63.444  55.194  1.00 41.59           C  
ATOM   2421  CE  LYS A 323      80.323  64.186  55.202  1.00 41.25           C  
ATOM   2422  NZ  LYS A 323      80.755  64.506  56.593  1.00 42.98           N  
ATOM   2423  N   LYS A 324      80.547  59.238  51.926  1.00 28.56           N  
ATOM   2424  CA  LYS A 324      81.661  58.491  51.356  1.00 34.82           C  
ATOM   2425  C   LYS A 324      81.274  57.926  49.994  1.00 36.69           C  
ATOM   2426  O   LYS A 324      82.067  57.949  49.056  1.00 38.56           O  
ATOM   2427  CB  LYS A 324      82.101  57.370  52.299  1.00 35.39           C  
ATOM   2428  N   ALA A 325      80.042  57.440  49.878  1.00 35.00           N  
ATOM   2429  CA  ALA A 325      79.589  56.879  48.618  1.00 26.63           C  
ATOM   2430  C   ALA A 325      79.452  57.977  47.568  1.00 29.79           C  
ATOM   2431  O   ALA A 325      79.781  57.768  46.397  1.00 32.09           O  
ATOM   2432  CB  ALA A 325      78.280  56.140  48.801  1.00 25.79           C  
ATOM   2433  N   TYR A 326      78.961  59.140  47.985  1.00 29.70           N  
ATOM   2434  CA  TYR A 326      78.856  60.294  47.090  1.00 31.36           C  
ATOM   2435  C   TYR A 326      80.226  60.661  46.503  1.00 29.23           C  
ATOM   2436  O   TYR A 326      80.331  61.025  45.334  1.00 30.74           O  
ATOM   2437  CB  TYR A 326      78.265  61.505  47.826  1.00 30.85           C  
ATOM   2438  CG  TYR A 326      76.756  61.637  47.737  1.00 26.55           C  
ATOM   2439  CD1 TYR A 326      75.925  60.575  48.075  1.00 25.56           C  
ATOM   2440  CD2 TYR A 326      76.162  62.829  47.331  1.00 24.61           C  
ATOM   2441  CE1 TYR A 326      74.534  60.690  48.010  1.00 25.45           C  
ATOM   2442  CE2 TYR A 326      74.760  62.955  47.265  1.00 25.09           C  
ATOM   2443  CZ  TYR A 326      73.959  61.872  47.601  1.00 25.14           C  
ATOM   2444  OH  TYR A 326      72.574  61.960  47.541  1.00 25.01           O  
ATOM   2445  N   ALA A 327      81.270  60.554  47.314  1.00 31.05           N  
ATOM   2446  CA  ALA A 327      82.612  60.941  46.874  1.00 33.60           C  
ATOM   2447  C   ALA A 327      83.147  60.004  45.786  1.00 39.25           C  
ATOM   2448  O   ALA A 327      84.043  60.374  45.031  1.00 39.27           O  
ATOM   2449  CB  ALA A 327      83.564  60.983  48.059  1.00 34.78           C  
ATOM   2450  N   GLN A 328      82.583  58.800  45.697  1.00 40.19           N  
ATOM   2451  CA  GLN A 328      83.050  57.802  44.735  1.00 39.37           C  
ATOM   2452  C   GLN A 328      82.241  57.815  43.435  1.00 39.61           C  
ATOM   2453  O   GLN A 328      82.492  57.024  42.529  1.00 34.77           O  
ATOM   2454  CB  GLN A 328      83.006  56.401  45.357  1.00 35.66           C  
ATOM   2455  CG  GLN A 328      84.078  56.138  46.406  1.00 36.38           C  
ATOM   2456  CD  GLN A 328      85.483  56.015  45.816  1.00 50.30           C  
ATOM   2457  OE1 GLN A 328      85.658  55.678  44.643  1.00 54.52           O  
ATOM   2458  NE2 GLN A 328      86.492  56.286  46.638  1.00 54.85           N  
ATOM   2459  N   ILE A 329      81.268  58.714  43.345  1.00 37.88           N  
ATOM   2460  CA  ILE A 329      80.465  58.843  42.136  1.00 38.97           C  
ATOM   2461  C   ILE A 329      81.321  59.273  40.936  1.00 37.59           C  
ATOM   2462  O   ILE A 329      82.092  60.220  41.027  1.00 35.22           O  
ATOM   2463  CB  ILE A 329      79.327  59.852  42.349  1.00 36.14           C  
ATOM   2464  CG1 ILE A 329      78.257  59.260  43.271  1.00 33.82           C  
ATOM   2465  CG2 ILE A 329      78.709  60.243  41.034  1.00 34.19           C  
ATOM   2466  CD1 ILE A 329      77.261  60.298  43.784  1.00 30.60           C  
ATOM   2467  N   ARG A 330      81.176  58.573  39.813  1.00 38.74           N  
ATOM   2468  CA  ARG A 330      81.936  58.890  38.611  1.00 34.82           C  
ATOM   2469  C   ARG A 330      81.150  59.799  37.647  1.00 32.90           C  
ATOM   2470  O   ARG A 330      80.112  59.406  37.099  1.00 30.79           O  
ATOM   2471  CB  ARG A 330      82.366  57.591  37.921  1.00 43.86           C  
ATOM   2472  CG  ARG A 330      83.066  56.610  38.872  1.00 48.55           C  
ATOM   2473  CD  ARG A 330      83.558  55.345  38.165  1.00 47.33           C  
ATOM   2474  NE  ARG A 330      82.476  54.673  37.449  1.00 46.47           N  
ATOM   2475  CZ  ARG A 330      81.670  53.757  37.980  1.00 48.06           C  
ATOM   2476  NH1 ARG A 330      81.818  53.384  39.245  1.00 51.14           N  
ATOM   2477  NH2 ARG A 330      80.708  53.218  37.239  1.00 38.05           N  
ATOM   2478  N   VAL A 331      81.664  61.015  37.462  1.00 34.73           N  
ATOM   2479  CA  VAL A 331      81.006  62.089  36.706  1.00 34.01           C  
ATOM   2480  C   VAL A 331      81.557  62.214  35.289  1.00 34.85           C  
ATOM   2481  O   VAL A 331      82.764  62.138  35.092  1.00 32.65           O  
ATOM   2482  CB  VAL A 331      81.201  63.453  37.410  1.00 36.64           C  
ATOM   2483  CG1 VAL A 331      80.555  64.580  36.614  1.00 36.99           C  
ATOM   2484  CG2 VAL A 331      80.673  63.407  38.837  1.00 39.95           C  
ATOM   2485  N   GLY A 332      80.695  62.421  34.299  1.00 31.77           N  
ATOM   2486  CA  GLY A 332      81.193  62.639  32.950  1.00 34.05           C  
ATOM   2487  C   GLY A 332      80.122  62.586  31.883  1.00 29.43           C  
ATOM   2488  O   GLY A 332      78.947  62.853  32.152  1.00 27.68           O  
ATOM   2489  N   ASN A 333      80.528  62.242  30.663  1.00 27.30           N  
ATOM   2490  CA  ASN A 333      79.563  62.063  29.582  1.00 31.71           C  
ATOM   2491  C   ASN A 333      78.698  60.842  29.854  1.00 30.44           C  
ATOM   2492  O   ASN A 333      79.211  59.761  30.119  1.00 35.27           O  
ATOM   2493  CB  ASN A 333      80.276  61.934  28.234  1.00 29.15           C  
ATOM   2494  CG  ASN A 333      81.031  63.200  27.852  1.00 35.52           C  
ATOM   2495  OD1 ASN A 333      80.685  64.301  28.285  1.00 33.01           O  
ATOM   2496  ND2 ASN A 333      82.076  63.047  27.044  1.00 36.79           N  
ATOM   2497  N   PRO A 334      77.372  61.010  29.805  1.00 25.08           N  
ATOM   2498  CA  PRO A 334      76.501  59.914  30.240  1.00 24.36           C  
ATOM   2499  C   PRO A 334      76.518  58.712  29.306  1.00 35.08           C  
ATOM   2500  O   PRO A 334      76.163  57.617  29.738  1.00 33.90           O  
ATOM   2501  CB  PRO A 334      75.111  60.564  30.272  1.00 23.55           C  
ATOM   2502  CG  PRO A 334      75.208  61.725  29.348  1.00 26.32           C  
ATOM   2503  CD  PRO A 334      76.617  62.241  29.523  1.00 24.78           C  
ATOM   2504  N   TRP A 335      76.927  58.900  28.055  1.00 38.14           N  
ATOM   2505  CA  TRP A 335      76.959  57.776  27.120  1.00 49.75           C  
ATOM   2506  C   TRP A 335      78.217  56.933  27.324  1.00 52.35           C  
ATOM   2507  O   TRP A 335      78.273  55.778  26.898  1.00 53.90           O  
ATOM   2508  CB  TRP A 335      76.863  58.261  25.668  1.00 47.97           C  
ATOM   2509  CG  TRP A 335      77.876  59.284  25.293  1.00 40.62           C  
ATOM   2510  CD1 TRP A 335      79.124  59.056  24.798  1.00 42.21           C  
ATOM   2511  CD2 TRP A 335      77.730  60.708  25.378  1.00 40.33           C  
ATOM   2512  NE1 TRP A 335      79.766  60.247  24.570  1.00 44.53           N  
ATOM   2513  CE2 TRP A 335      78.931  61.277  24.919  1.00 40.09           C  
ATOM   2514  CE3 TRP A 335      76.701  61.556  25.799  1.00 37.80           C  
ATOM   2515  CZ2 TRP A 335      79.134  62.654  24.868  1.00 41.58           C  
ATOM   2516  CZ3 TRP A 335      76.906  62.923  25.751  1.00 34.08           C  
ATOM   2517  CH2 TRP A 335      78.112  63.459  25.285  1.00 38.87           C  
ATOM   2518  N   ASP A 336      79.219  57.526  27.973  1.00 53.53           N  
ATOM   2519  CA  ASP A 336      80.410  56.809  28.430  1.00 48.75           C  
ATOM   2520  C   ASP A 336      79.982  55.688  29.379  1.00 50.21           C  
ATOM   2521  O   ASP A 336      79.302  55.938  30.378  1.00 43.59           O  
ATOM   2522  CB  ASP A 336      81.381  57.780  29.117  1.00 50.10           C  
ATOM   2523  CG  ASP A 336      82.693  57.125  29.551  1.00 53.04           C  
ATOM   2524  OD1 ASP A 336      82.670  56.070  30.222  1.00 52.35           O  
ATOM   2525  OD2 ASP A 336      83.763  57.689  29.234  1.00 56.10           O  
ATOM   2526  N   PRO A 337      80.386  54.446  29.074  1.00 50.12           N  
ATOM   2527  CA  PRO A 337      79.920  53.271  29.821  1.00 47.83           C  
ATOM   2528  C   PRO A 337      80.446  53.221  31.258  1.00 42.64           C  
ATOM   2529  O   PRO A 337      79.934  52.449  32.068  1.00 42.80           O  
ATOM   2530  CB  PRO A 337      80.468  52.100  29.001  1.00 46.96           C  
ATOM   2531  CG  PRO A 337      81.710  52.654  28.371  1.00 48.02           C  
ATOM   2532  CD  PRO A 337      81.391  54.091  28.054  1.00 51.33           C  
ATOM   2533  N   ASN A 338      81.448  54.033  31.571  1.00 41.72           N  
ATOM   2534  CA  ASN A 338      82.025  54.035  32.911  1.00 38.02           C  
ATOM   2535  C   ASN A 338      81.433  55.126  33.806  1.00 39.83           C  
ATOM   2536  O   ASN A 338      81.688  55.165  35.008  1.00 38.86           O  
ATOM   2537  CB  ASN A 338      83.547  54.191  32.828  1.00 45.19           C  
ATOM   2538  CG  ASN A 338      84.217  54.054  34.180  1.00 54.21           C  
ATOM   2539  OD1 ASN A 338      84.976  54.925  34.608  1.00 61.93           O  
ATOM   2540  ND2 ASN A 338      83.913  52.965  34.875  1.00 54.52           N  
ATOM   2541  N   VAL A 339      80.617  55.996  33.224  1.00 40.69           N  
ATOM   2542  CA  VAL A 339      80.092  57.139  33.958  1.00 35.65           C  
ATOM   2543  C   VAL A 339      78.825  56.778  34.727  1.00 31.42           C  
ATOM   2544  O   VAL A 339      77.940  56.087  34.219  1.00 36.17           O  
ATOM   2545  CB  VAL A 339      79.834  58.333  33.008  1.00 34.25           C  
ATOM   2546  CG1 VAL A 339      79.007  59.421  33.693  1.00 37.69           C  
ATOM   2547  CG2 VAL A 339      81.168  58.906  32.519  1.00 31.73           C  
ATOM   2548  N   LEU A 340      78.760  57.255  35.966  1.00 27.69           N  
ATOM   2549  CA  LEU A 340      77.664  56.965  36.866  1.00 29.90           C  
ATOM   2550  C   LEU A 340      76.755  58.180  37.056  1.00 27.11           C  
ATOM   2551  O   LEU A 340      75.645  58.071  37.583  1.00 27.57           O  
ATOM   2552  CB  LEU A 340      78.215  56.506  38.213  1.00 29.26           C  
ATOM   2553  CG  LEU A 340      77.215  55.811  39.132  1.00 37.50           C  
ATOM   2554  CD1 LEU A 340      76.625  54.605  38.428  1.00 36.83           C  
ATOM   2555  CD2 LEU A 340      77.903  55.410  40.430  1.00 46.10           C  
ATOM   2556  N   TYR A 341      77.223  59.345  36.619  1.00 26.80           N  
ATOM   2557  CA  TYR A 341      76.497  60.573  36.895  1.00 28.80           C  
ATOM   2558  C   TYR A 341      76.655  61.608  35.788  1.00 27.91           C  
ATOM   2559  O   TYR A 341      77.768  62.004  35.456  1.00 29.90           O  
ATOM   2560  CB  TYR A 341      76.979  61.129  38.228  1.00 34.04           C  
ATOM   2561  CG  TYR A 341      76.270  62.343  38.740  1.00 24.18           C  
ATOM   2562  CD1 TYR A 341      75.006  62.249  39.333  1.00 26.99           C  
ATOM   2563  CD2 TYR A 341      76.867  63.590  38.661  1.00 24.70           C  
ATOM   2564  CE1 TYR A 341      74.374  63.375  39.825  1.00 26.73           C  
ATOM   2565  CE2 TYR A 341      76.248  64.709  39.141  1.00 29.16           C  
ATOM   2566  CZ  TYR A 341      75.001  64.602  39.722  1.00 27.93           C  
ATOM   2567  OH  TYR A 341      74.402  65.749  40.195  1.00 27.58           O  
ATOM   2568  N   GLY A 342      75.529  62.054  35.235  1.00 24.33           N  
ATOM   2569  CA  GLY A 342      75.556  62.957  34.101  1.00 23.90           C  
ATOM   2570  C   GLY A 342      75.083  64.353  34.452  1.00 24.53           C  
ATOM   2571  O   GLY A 342      75.016  64.707  35.623  1.00 24.57           O  
ATOM   2572  N   PRO A 343      74.773  65.161  33.430  1.00 25.52           N  
ATOM   2573  CA  PRO A 343      74.289  66.527  33.628  1.00 27.11           C  
ATOM   2574  C   PRO A 343      72.812  66.581  33.969  1.00 26.12           C  
ATOM   2575  O   PRO A 343      72.097  65.626  33.679  1.00 22.33           O  
ATOM   2576  CB  PRO A 343      74.529  67.174  32.265  1.00 26.67           C  
ATOM   2577  CG  PRO A 343      74.322  66.046  31.308  1.00 27.30           C  
ATOM   2578  CD  PRO A 343      74.896  64.827  31.999  1.00 27.58           C  
ATOM   2579  N   LEU A 344      72.368  67.694  34.546  1.00 22.85           N  
ATOM   2580  CA  LEU A 344      70.942  68.016  34.565  1.00 22.14           C  
ATOM   2581  C   LEU A 344      70.527  68.289  33.131  1.00 25.16           C  
ATOM   2582  O   LEU A 344      71.372  68.567  32.279  1.00 22.63           O  
ATOM   2583  CB  LEU A 344      70.651  69.222  35.448  1.00 23.17           C  
ATOM   2584  CG  LEU A 344      71.190  69.178  36.876  1.00 26.82           C  
ATOM   2585  CD1 LEU A 344      70.651  70.365  37.675  1.00 24.85           C  
ATOM   2586  CD2 LEU A 344      70.839  67.855  37.544  1.00 26.04           C  
ATOM   2587  N   HIS A 345      69.228  68.212  32.868  1.00 26.51           N  
ATOM   2588  CA  HIS A 345      68.730  68.259  31.502  1.00 24.59           C  
ATOM   2589  C   HIS A 345      68.832  69.638  30.845  1.00 25.53           C  
ATOM   2590  O   HIS A 345      68.979  69.743  29.621  1.00 25.06           O  
ATOM   2591  CB  HIS A 345      67.277  67.782  31.476  1.00 21.74           C  
ATOM   2592  CG  HIS A 345      66.708  67.690  30.100  1.00 21.10           C  
ATOM   2593  ND1 HIS A 345      67.263  66.895  29.118  1.00 24.47           N  
ATOM   2594  CD2 HIS A 345      65.637  68.297  29.537  1.00 27.81           C  
ATOM   2595  CE1 HIS A 345      66.551  67.012  28.011  1.00 27.34           C  
ATOM   2596  NE2 HIS A 345      65.558  67.854  28.240  1.00 30.19           N  
ATOM   2597  N   THR A 346      68.726  70.695  31.646  1.00 23.23           N  
ATOM   2598  CA  THR A 346      68.762  72.062  31.122  1.00 25.37           C  
ATOM   2599  C   THR A 346      69.564  72.981  32.032  1.00 28.95           C  
ATOM   2600  O   THR A 346      69.818  72.652  33.191  1.00 28.26           O  
ATOM   2601  CB  THR A 346      67.346  72.672  30.964  1.00 25.78           C  
ATOM   2602  OG1 THR A 346      66.785  72.919  32.259  1.00 22.49           O  
ATOM   2603  CG2 THR A 346      66.430  71.748  30.178  1.00 27.22           C  
ATOM   2604  N   LYS A 347      69.945  74.142  31.508  1.00 26.86           N  
ATOM   2605  CA  LYS A 347      70.619  75.152  32.314  1.00 30.80           C  
ATOM   2606  C   LYS A 347      69.654  75.760  33.325  1.00 30.07           C  
ATOM   2607  O   LYS A 347      70.065  76.170  34.411  1.00 28.06           O  
ATOM   2608  CB  LYS A 347      71.218  76.244  31.427  1.00 32.68           C  
ATOM   2609  N   GLN A 348      68.368  75.808  32.982  1.00 30.31           N  
ATOM   2610  CA  GLN A 348      67.379  76.309  33.929  1.00 23.98           C  
ATOM   2611  C   GLN A 348      67.396  75.445  35.189  1.00 23.83           C  
ATOM   2612  O   GLN A 348      67.249  75.948  36.304  1.00 24.85           O  
ATOM   2613  CB  GLN A 348      65.983  76.337  33.307  1.00 31.80           C  
ATOM   2614  N   ALA A 349      67.608  74.145  35.005  1.00 23.95           N  
ATOM   2615  CA  ALA A 349      67.636  73.204  36.120  1.00 27.73           C  
ATOM   2616  C   ALA A 349      68.837  73.446  37.024  1.00 25.75           C  
ATOM   2617  O   ALA A 349      68.762  73.239  38.234  1.00 25.71           O  
ATOM   2618  CB  ALA A 349      67.647  71.769  35.604  1.00 33.02           C  
ATOM   2619  N   VAL A 350      69.946  73.871  36.426  1.00 25.99           N  
ATOM   2620  CA  VAL A 350      71.134  74.260  37.178  1.00 26.65           C  
ATOM   2621  C   VAL A 350      70.840  75.491  38.024  1.00 26.05           C  
ATOM   2622  O   VAL A 350      71.178  75.535  39.206  1.00 24.85           O  
ATOM   2623  CB  VAL A 350      72.325  74.540  36.238  1.00 26.23           C  
ATOM   2624  CG1 VAL A 350      73.505  75.122  37.006  1.00 27.62           C  
ATOM   2625  CG2 VAL A 350      72.735  73.264  35.520  1.00 25.85           C  
ATOM   2626  N   SER A 351      70.189  76.481  37.417  1.00 29.44           N  
ATOM   2627  CA  SER A 351      69.795  77.701  38.124  1.00 26.85           C  
ATOM   2628  C   SER A 351      68.833  77.424  39.285  1.00 31.35           C  
ATOM   2629  O   SER A 351      68.947  78.043  40.345  1.00 31.02           O  
ATOM   2630  CB  SER A 351      69.151  78.704  37.158  1.00 24.27           C  
ATOM   2631  OG  SER A 351      70.044  79.102  36.135  1.00 33.83           O  
ATOM   2632  N   MET A 352      67.890  76.501  39.082  1.00 25.34           N  
ATOM   2633  CA  MET A 352      66.934  76.137  40.132  1.00 30.45           C  
ATOM   2634  C   MET A 352      67.641  75.387  41.256  1.00 28.17           C  
ATOM   2635  O   MET A 352      67.299  75.538  42.427  1.00 29.20           O  
ATOM   2636  CB  MET A 352      65.786  75.281  39.577  1.00 29.84           C  
ATOM   2637  CG  MET A 352      64.871  75.993  38.583  1.00 39.46           C  
ATOM   2638  SD  MET A 352      63.912  77.349  39.304  1.00 43.12           S  
ATOM   2639  CE  MET A 352      62.719  76.445  40.294  1.00 55.90           C  
ATOM   2640  N   PHE A 353      68.612  74.560  40.884  1.00 25.41           N  
ATOM   2641  CA  PHE A 353      69.427  73.835  41.855  1.00 26.47           C  
ATOM   2642  C   PHE A 353      70.134  74.832  42.757  1.00 26.53           C  
ATOM   2643  O   PHE A 353      70.106  74.719  43.987  1.00 23.38           O  
ATOM   2644  CB  PHE A 353      70.434  72.926  41.137  1.00 24.22           C  
ATOM   2645  CG  PHE A 353      71.583  72.463  42.001  1.00 23.45           C  
ATOM   2646  CD1 PHE A 353      71.458  71.350  42.818  1.00 24.95           C  
ATOM   2647  CD2 PHE A 353      72.801  73.130  41.973  1.00 24.27           C  
ATOM   2648  CE1 PHE A 353      72.520  70.917  43.607  1.00 23.61           C  
ATOM   2649  CE2 PHE A 353      73.868  72.704  42.758  1.00 35.66           C  
ATOM   2650  CZ  PHE A 353      73.728  71.594  43.570  1.00 31.54           C  
ATOM   2651  N   LEU A 354      70.752  75.828  42.137  1.00 28.85           N  
ATOM   2652  CA  LEU A 354      71.492  76.833  42.878  1.00 30.02           C  
ATOM   2653  C   LEU A 354      70.570  77.603  43.806  1.00 28.77           C  
ATOM   2654  O   LEU A 354      70.917  77.872  44.955  1.00 32.03           O  
ATOM   2655  CB  LEU A 354      72.196  77.784  41.917  1.00 33.97           C  
ATOM   2656  CG  LEU A 354      73.295  78.679  42.481  1.00 43.89           C  
ATOM   2657  CD1 LEU A 354      74.027  78.010  43.627  1.00 45.23           C  
ATOM   2658  CD2 LEU A 354      74.254  79.005  41.360  1.00 48.18           C  
ATOM   2659  N   GLY A 355      69.395  77.956  43.297  1.00 31.94           N  
ATOM   2660  CA  GLY A 355      68.392  78.649  44.088  1.00 27.31           C  
ATOM   2661  C   GLY A 355      68.003  77.863  45.324  1.00 27.64           C  
ATOM   2662  O   GLY A 355      67.927  78.415  46.421  1.00 29.33           O  
ATOM   2663  N   ALA A 356      67.776  76.564  45.148  1.00 24.06           N  
ATOM   2664  CA  ALA A 356      67.344  75.719  46.254  1.00 23.99           C  
ATOM   2665  C   ALA A 356      68.445  75.536  47.302  1.00 23.01           C  
ATOM   2666  O   ALA A 356      68.161  75.530  48.500  1.00 24.19           O  
ATOM   2667  CB  ALA A 356      66.868  74.369  45.732  1.00 21.87           C  
ATOM   2668  N   VAL A 357      69.694  75.381  46.862  1.00 23.52           N  
ATOM   2669  CA  VAL A 357      70.806  75.231  47.799  1.00 27.53           C  
ATOM   2670  C   VAL A 357      70.976  76.490  48.641  1.00 29.77           C  
ATOM   2671  O   VAL A 357      71.122  76.422  49.862  1.00 29.38           O  
ATOM   2672  CB  VAL A 357      72.143  74.924  47.079  1.00 24.62           C  
ATOM   2673  CG1 VAL A 357      73.309  75.008  48.051  1.00 34.49           C  
ATOM   2674  CG2 VAL A 357      72.084  73.543  46.409  1.00 24.86           C  
ATOM   2675  N   GLU A 358      70.954  77.649  47.995  1.00 24.91           N  
ATOM   2676  CA  GLU A 358      71.081  78.887  48.747  1.00 25.43           C  
ATOM   2677  C   GLU A 358      69.881  79.089  49.679  1.00 24.99           C  
ATOM   2678  O   GLU A 358      70.040  79.592  50.789  1.00 32.13           O  
ATOM   2679  CB  GLU A 358      71.250  80.084  47.805  1.00 44.96           C  
ATOM   2680  N   GLU A 359      68.691  78.669  49.259  1.00 24.27           N  
ATOM   2681  CA  GLU A 359      67.528  78.794  50.132  1.00 31.81           C  
ATOM   2682  C   GLU A 359      67.645  77.855  51.332  1.00 29.80           C  
ATOM   2683  O   GLU A 359      67.287  78.226  52.450  1.00 29.64           O  
ATOM   2684  CB  GLU A 359      66.229  78.521  49.372  1.00 29.40           C  
ATOM   2685  CG  GLU A 359      64.975  78.646  50.234  1.00 30.96           C  
ATOM   2686  CD  GLU A 359      64.829  80.010  50.911  1.00 44.36           C  
ATOM   2687  OE1 GLU A 359      65.472  80.991  50.476  1.00 49.90           O  
ATOM   2688  OE2 GLU A 359      64.061  80.103  51.892  1.00 42.09           O  
ATOM   2689  N   ALA A 360      68.167  76.652  51.104  1.00 26.70           N  
ATOM   2690  CA  ALA A 360      68.368  75.705  52.195  1.00 25.83           C  
ATOM   2691  C   ALA A 360      69.315  76.268  53.250  1.00 26.12           C  
ATOM   2692  O   ALA A 360      69.109  76.071  54.450  1.00 26.12           O  
ATOM   2693  CB  ALA A 360      68.889  74.381  51.661  1.00 32.00           C  
ATOM   2694  N   LYS A 361      70.356  76.974  52.812  1.00 24.87           N  
ATOM   2695  CA  LYS A 361      71.266  77.608  53.751  1.00 25.62           C  
ATOM   2696  C   LYS A 361      70.566  78.715  54.511  1.00 28.34           C  
ATOM   2697  O   LYS A 361      70.795  78.904  55.704  1.00 26.07           O  
ATOM   2698  CB  LYS A 361      72.494  78.171  53.034  1.00 26.56           C  
ATOM   2699  CG  LYS A 361      73.412  77.127  52.442  1.00 26.41           C  
ATOM   2700  CD  LYS A 361      74.608  77.797  51.781  1.00 36.13           C  
ATOM   2701  CE  LYS A 361      75.661  76.788  51.338  1.00 39.25           C  
ATOM   2702  NZ  LYS A 361      76.962  77.461  51.031  1.00 44.90           N  
ATOM   2703  N   LYS A 362      69.709  79.448  53.810  1.00 27.95           N  
ATOM   2704  CA  LYS A 362      69.009  80.581  54.400  1.00 29.37           C  
ATOM   2705  C   LYS A 362      67.933  80.114  55.387  1.00 30.98           C  
ATOM   2706  O   LYS A 362      67.544  80.851  56.296  1.00 33.73           O  
ATOM   2707  CB  LYS A 362      68.403  81.452  53.290  1.00 30.65           C  
ATOM   2708  CG  LYS A 362      69.462  82.143  52.429  1.00 27.74           C  
ATOM   2709  CD  LYS A 362      68.882  82.842  51.195  1.00 28.49           C  
ATOM   2710  CE  LYS A 362      70.008  83.524  50.407  1.00 36.34           C  
ATOM   2711  NZ  LYS A 362      69.554  84.413  49.295  1.00 27.39           N  
ATOM   2712  N   GLU A 363      67.469  78.878  55.217  1.00 26.46           N  
ATOM   2713  CA  GLU A 363      66.493  78.310  56.136  1.00 28.48           C  
ATOM   2714  C   GLU A 363      67.161  77.565  57.285  1.00 30.70           C  
ATOM   2715  O   GLU A 363      66.481  76.977  58.123  1.00 33.60           O  
ATOM   2716  CB  GLU A 363      65.531  77.391  55.391  1.00 29.79           C  
ATOM   2717  CG  GLU A 363      64.484  78.158  54.590  1.00 32.06           C  
ATOM   2718  CD  GLU A 363      63.551  77.263  53.806  1.00 36.89           C  
ATOM   2719  OE1 GLU A 363      63.305  76.118  54.236  1.00 41.42           O  
ATOM   2720  OE2 GLU A 363      63.060  77.710  52.752  1.00 38.20           O  
ATOM   2721  N   GLY A 364      68.491  77.577  57.310  1.00 27.77           N  
ATOM   2722  CA  GLY A 364      69.241  77.024  58.427  1.00 32.86           C  
ATOM   2723  C   GLY A 364      69.876  75.666  58.183  1.00 32.29           C  
ATOM   2724  O   GLY A 364      70.361  75.029  59.114  1.00 30.39           O  
ATOM   2725  N   GLY A 365      69.882  75.221  56.932  1.00 28.55           N  
ATOM   2726  CA  GLY A 365      70.440  73.923  56.602  1.00 24.65           C  
ATOM   2727  C   GLY A 365      71.950  73.966  56.506  1.00 28.64           C  
ATOM   2728  O   GLY A 365      72.537  75.032  56.360  1.00 28.07           O  
ATOM   2729  N   THR A 366      72.582  72.802  56.612  1.00 27.21           N  
ATOM   2730  CA  THR A 366      74.026  72.705  56.449  1.00 27.92           C  
ATOM   2731  C   THR A 366      74.310  71.804  55.261  1.00 31.54           C  
ATOM   2732  O   THR A 366      73.820  70.680  55.208  1.00 25.43           O  
ATOM   2733  CB  THR A 366      74.719  72.139  57.704  1.00 28.80           C  
ATOM   2734  OG1 THR A 366      74.481  73.002  58.823  1.00 31.83           O  
ATOM   2735  CG2 THR A 366      76.229  72.017  57.481  1.00 27.42           C  
ATOM   2736  N   VAL A 367      75.071  72.304  54.294  1.00 26.31           N  
ATOM   2737  CA  VAL A 367      75.510  71.463  53.191  1.00 26.22           C  
ATOM   2738  C   VAL A 367      76.682  70.617  53.665  1.00 26.80           C  
ATOM   2739  O   VAL A 367      77.767  71.148  53.902  1.00 27.58           O  
ATOM   2740  CB  VAL A 367      75.928  72.296  51.964  1.00 33.06           C  
ATOM   2741  CG1 VAL A 367      76.398  71.383  50.844  1.00 33.98           C  
ATOM   2742  CG2 VAL A 367      74.769  73.166  51.496  1.00 29.24           C  
ATOM   2743  N   VAL A 368      76.478  69.311  53.831  1.00 27.23           N  
ATOM   2744  CA  VAL A 368      77.583  68.451  54.277  1.00 29.21           C  
ATOM   2745  C   VAL A 368      78.304  67.810  53.095  1.00 29.22           C  
ATOM   2746  O   VAL A 368      79.439  67.322  53.241  1.00 30.02           O  
ATOM   2747  CB  VAL A 368      77.112  67.340  55.239  1.00 26.75           C  
ATOM   2748  CG1 VAL A 368      76.439  67.943  56.459  1.00 32.03           C  
ATOM   2749  CG2 VAL A 368      76.183  66.384  54.532  1.00 26.85           C  
ATOM   2750  N   TYR A 369      77.655  67.821  51.932  1.00 26.66           N  
ATOM   2751  CA  TYR A 369      78.273  67.390  50.683  1.00 26.83           C  
ATOM   2752  C   TYR A 369      77.726  68.134  49.468  1.00 33.66           C  
ATOM   2753  O   TYR A 369      76.512  68.258  49.303  1.00 25.74           O  
ATOM   2754  CB  TYR A 369      78.083  65.886  50.452  1.00 30.40           C  
ATOM   2755  CG  TYR A 369      78.962  65.388  49.322  1.00 27.43           C  
ATOM   2756  CD1 TYR A 369      78.542  65.467  47.996  1.00 28.02           C  
ATOM   2757  CD2 TYR A 369      80.226  64.878  49.577  1.00 29.03           C  
ATOM   2758  CE1 TYR A 369      79.348  65.044  46.965  1.00 35.12           C  
ATOM   2759  CE2 TYR A 369      81.034  64.448  48.554  1.00 32.71           C  
ATOM   2760  CZ  TYR A 369      80.593  64.531  47.248  1.00 37.84           C  
ATOM   2761  OH  TYR A 369      81.404  64.102  46.222  1.00 38.46           O  
ATOM   2762  N   GLY A 370      78.628  68.588  48.603  1.00 29.79           N  
ATOM   2763  CA  GLY A 370      78.242  69.154  47.323  1.00 31.32           C  
ATOM   2764  C   GLY A 370      77.799  70.602  47.394  1.00 31.95           C  
ATOM   2765  O   GLY A 370      78.462  71.425  48.025  1.00 27.43           O  
ATOM   2766  N   GLY A 371      76.689  70.908  46.723  1.00 27.75           N  
ATOM   2767  CA  GLY A 371      76.067  72.221  46.789  1.00 33.11           C  
ATOM   2768  C   GLY A 371      76.627  73.254  45.830  1.00 34.44           C  
ATOM   2769  O   GLY A 371      76.394  74.451  45.994  1.00 35.26           O  
ATOM   2770  N   LYS A 372      77.381  72.800  44.834  1.00 39.18           N  
ATOM   2771  CA  LYS A 372      78.021  73.714  43.896  1.00 39.14           C  
ATOM   2772  C   LYS A 372      77.763  73.289  42.464  1.00 27.20           C  
ATOM   2773  O   LYS A 372      77.653  72.101  42.179  1.00 27.34           O  
ATOM   2774  CB  LYS A 372      79.536  73.795  44.154  1.00 28.49           C  
ATOM   2775  CG  LYS A 372      79.886  74.346  45.524  1.00 33.13           C  
ATOM   2776  CD  LYS A 372      81.390  74.537  45.713  1.00 41.16           C  
ATOM   2777  CE  LYS A 372      82.107  73.196  45.769  1.00 47.42           C  
ATOM   2778  NZ  LYS A 372      81.438  72.251  46.718  1.00 45.57           N  
ATOM   2779  N   VAL A 373      77.646  74.268  41.575  1.00 33.61           N  
ATOM   2780  CA  VAL A 373      77.614  74.001  40.146  1.00 36.00           C  
ATOM   2781  C   VAL A 373      79.018  73.621  39.723  1.00 36.21           C  
ATOM   2782  O   VAL A 373      79.985  74.221  40.189  1.00 32.71           O  
ATOM   2783  CB  VAL A 373      77.138  75.220  39.336  1.00 38.51           C  
ATOM   2784  CG1 VAL A 373      77.076  74.881  37.853  1.00 38.43           C  
ATOM   2785  CG2 VAL A 373      75.794  75.700  39.839  1.00 42.00           C  
ATOM   2786  N   MET A 374      79.148  72.624  38.857  1.00 35.12           N  
ATOM   2787  CA  MET A 374      80.477  72.222  38.397  1.00 43.71           C  
ATOM   2788  C   MET A 374      81.001  73.120  37.272  1.00 46.52           C  
ATOM   2789  O   MET A 374      80.235  73.588  36.425  1.00 42.19           O  
ATOM   2790  CB  MET A 374      80.461  70.766  37.945  1.00 41.59           C  
ATOM   2791  CG  MET A 374      80.043  69.793  39.041  1.00 41.92           C  
ATOM   2792  SD  MET A 374      80.191  68.086  38.501  1.00 45.41           S  
ATOM   2793  CE  MET A 374      79.578  67.189  39.921  1.00 44.92           C  
ATOM   2794  N   ASP A 375      82.310  73.359  37.283  1.00 43.32           N  
ATOM   2795  CA  ASP A 375      82.968  74.188  36.278  1.00 43.56           C  
ATOM   2796  C   ASP A 375      83.413  73.340  35.086  1.00 37.20           C  
ATOM   2797  O   ASP A 375      84.570  72.918  34.997  1.00 43.93           O  
ATOM   2798  CB  ASP A 375      84.168  74.921  36.887  1.00 49.16           C  
ATOM   2799  CG  ASP A 375      84.751  75.970  35.956  1.00 57.31           C  
ATOM   2800  OD1 ASP A 375      83.969  76.707  35.316  1.00 60.63           O  
ATOM   2801  OD2 ASP A 375      85.994  76.061  35.866  1.00 58.21           O  
ATOM   2802  N   ARG A 376      82.478  73.102  34.174  1.00 35.60           N  
ATOM   2803  CA  ARG A 376      82.705  72.259  33.005  1.00 36.07           C  
ATOM   2804  C   ARG A 376      81.566  72.457  32.007  1.00 34.58           C  
ATOM   2805  O   ARG A 376      80.480  72.912  32.384  1.00 35.08           O  
ATOM   2806  CB  ARG A 376      82.810  70.786  33.411  1.00 34.43           C  
ATOM   2807  CG  ARG A 376      81.598  70.288  34.182  1.00 34.88           C  
ATOM   2808  CD  ARG A 376      81.724  68.818  34.539  1.00 38.98           C  
ATOM   2809  NE  ARG A 376      81.781  67.974  33.352  1.00 42.59           N  
ATOM   2810  CZ  ARG A 376      82.551  66.898  33.238  1.00 45.36           C  
ATOM   2811  NH1 ARG A 376      83.339  66.537  34.245  1.00 48.59           N  
ATOM   2812  NH2 ARG A 376      82.537  66.187  32.118  1.00 45.71           N  
ATOM   2813  N   PRO A 377      81.807  72.121  30.726  1.00 30.20           N  
ATOM   2814  CA  PRO A 377      80.741  72.252  29.727  1.00 32.74           C  
ATOM   2815  C   PRO A 377      79.512  71.447  30.120  1.00 34.87           C  
ATOM   2816  O   PRO A 377      79.647  70.463  30.844  1.00 36.45           O  
ATOM   2817  CB  PRO A 377      81.377  71.686  28.455  1.00 35.33           C  
ATOM   2818  CG  PRO A 377      82.857  71.916  28.652  1.00 34.99           C  
ATOM   2819  CD  PRO A 377      83.102  71.746  30.119  1.00 31.10           C  
ATOM   2820  N   GLY A 378      78.339  71.867  29.661  1.00 32.84           N  
ATOM   2821  CA  GLY A 378      77.113  71.154  29.968  1.00 30.20           C  
ATOM   2822  C   GLY A 378      76.447  71.674  31.226  1.00 35.52           C  
ATOM   2823  O   GLY A 378      76.795  72.747  31.721  1.00 40.46           O  
ATOM   2824  N   ASN A 379      75.491  70.910  31.748  1.00 29.34           N  
ATOM   2825  CA  ASN A 379      74.709  71.342  32.900  1.00 29.10           C  
ATOM   2826  C   ASN A 379      74.943  70.499  34.151  1.00 27.87           C  
ATOM   2827  O   ASN A 379      74.001  69.974  34.727  1.00 29.32           O  
ATOM   2828  CB  ASN A 379      73.222  71.329  32.553  1.00 31.72           C  
ATOM   2829  CG  ASN A 379      72.931  72.002  31.232  1.00 30.61           C  
ATOM   2830  OD1 ASN A 379      73.519  73.030  30.907  1.00 27.97           O  
ATOM   2831  ND2 ASN A 379      72.031  71.410  30.450  1.00 31.63           N  
ATOM   2832  N   TYR A 380      76.195  70.403  34.586  1.00 27.27           N  
ATOM   2833  CA  TYR A 380      76.549  69.568  35.730  1.00 27.14           C  
ATOM   2834  C   TYR A 380      76.470  70.299  37.063  1.00 25.72           C  
ATOM   2835  O   TYR A 380      76.904  71.443  37.187  1.00 29.00           O  
ATOM   2836  CB  TYR A 380      77.962  69.012  35.568  1.00 29.24           C  
ATOM   2837  CG  TYR A 380      78.099  68.000  34.461  1.00 31.87           C  
ATOM   2838  CD1 TYR A 380      78.314  68.403  33.150  1.00 29.23           C  
ATOM   2839  CD2 TYR A 380      78.016  66.639  34.729  1.00 32.25           C  
ATOM   2840  CE1 TYR A 380      78.441  67.474  32.131  1.00 31.45           C  
ATOM   2841  CE2 TYR A 380      78.151  65.700  33.717  1.00 29.33           C  
ATOM   2842  CZ  TYR A 380      78.363  66.126  32.421  1.00 30.50           C  
ATOM   2843  OH  TYR A 380      78.484  65.200  31.413  1.00 26.29           O  
ATOM   2844  N   VAL A 381      75.934  69.611  38.066  1.00 25.21           N  
ATOM   2845  CA  VAL A 381      75.976  70.094  39.442  1.00 25.32           C  
ATOM   2846  C   VAL A 381      76.429  68.971  40.360  1.00 25.35           C  
ATOM   2847  O   VAL A 381      76.296  67.803  40.015  1.00 28.89           O  
ATOM   2848  CB  VAL A 381      74.613  70.604  39.915  1.00 24.64           C  
ATOM   2849  CG1 VAL A 381      74.089  71.687  38.972  1.00 30.99           C  
ATOM   2850  CG2 VAL A 381      73.629  69.447  40.032  1.00 26.68           C  
ATOM   2851  N   GLU A 382      76.975  69.322  41.521  1.00 25.77           N  
ATOM   2852  CA  GLU A 382      77.377  68.316  42.499  1.00 25.84           C  
ATOM   2853  C   GLU A 382      76.144  67.737  43.180  1.00 31.54           C  
ATOM   2854  O   GLU A 382      75.276  68.498  43.616  1.00 30.83           O  
ATOM   2855  CB  GLU A 382      78.312  68.918  43.546  1.00 27.08           C  
ATOM   2856  CG  GLU A 382      79.722  69.197  43.048  1.00 29.77           C  
ATOM   2857  CD  GLU A 382      80.578  69.870  44.097  1.00 37.84           C  
ATOM   2858  OE1 GLU A 382      80.012  70.545  44.983  1.00 35.22           O  
ATOM   2859  OE2 GLU A 382      81.814  69.721  44.041  1.00 46.43           O  
ATOM   2860  N   PRO A 383      76.060  66.394  43.279  1.00 27.08           N  
ATOM   2861  CA  PRO A 383      74.971  65.819  44.077  1.00 29.94           C  
ATOM   2862  C   PRO A 383      75.128  66.312  45.515  1.00 24.52           C  
ATOM   2863  O   PRO A 383      76.246  66.412  46.010  1.00 24.99           O  
ATOM   2864  CB  PRO A 383      75.182  64.306  43.950  1.00 28.81           C  
ATOM   2865  CG  PRO A 383      76.656  64.160  43.654  1.00 30.67           C  
ATOM   2866  CD  PRO A 383      77.035  65.378  42.840  1.00 29.59           C  
ATOM   2867  N   THR A 384      74.019  66.638  46.164  1.00 25.45           N  
ATOM   2868  CA  THR A 384      74.079  67.459  47.366  1.00 24.01           C  
ATOM   2869  C   THR A 384      73.349  66.835  48.545  1.00 23.62           C  
ATOM   2870  O   THR A 384      72.290  66.219  48.379  1.00 22.93           O  
ATOM   2871  CB  THR A 384      73.497  68.849  47.059  1.00 23.91           C  
ATOM   2872  OG1 THR A 384      74.285  69.453  46.029  1.00 24.39           O  
ATOM   2873  CG2 THR A 384      73.473  69.746  48.290  1.00 24.55           C  
ATOM   2874  N   ILE A 385      73.945  66.972  49.726  1.00 28.12           N  
ATOM   2875  CA  ILE A 385      73.350  66.496  50.968  1.00 27.45           C  
ATOM   2876  C   ILE A 385      73.221  67.663  51.938  1.00 24.09           C  
ATOM   2877  O   ILE A 385      74.186  68.392  52.181  1.00 24.77           O  
ATOM   2878  CB  ILE A 385      74.186  65.371  51.622  1.00 24.25           C  
ATOM   2879  CG1 ILE A 385      74.401  64.222  50.637  1.00 24.10           C  
ATOM   2880  CG2 ILE A 385      73.484  64.844  52.866  1.00 32.32           C  
ATOM   2881  CD1 ILE A 385      75.301  63.132  51.177  1.00 28.99           C  
ATOM   2882  N   VAL A 386      72.009  67.865  52.443  1.00 23.99           N  
ATOM   2883  CA  VAL A 386      71.733  68.926  53.406  1.00 23.73           C  
ATOM   2884  C   VAL A 386      71.161  68.354  54.701  1.00 23.55           C  
ATOM   2885  O   VAL A 386      70.151  67.650  54.687  1.00 25.49           O  
ATOM   2886  CB  VAL A 386      70.732  69.969  52.854  1.00 29.30           C  
ATOM   2887  CG1 VAL A 386      70.516  71.067  53.883  1.00 23.61           C  
ATOM   2888  CG2 VAL A 386      71.216  70.550  51.525  1.00 23.52           C  
ATOM   2889  N   THR A 387      71.809  68.672  55.815  1.00 24.12           N  
ATOM   2890  CA  THR A 387      71.354  68.250  57.132  1.00 25.01           C  
ATOM   2891  C   THR A 387      70.897  69.453  57.953  1.00 24.76           C  
ATOM   2892  O   THR A 387      71.140  70.596  57.577  1.00 24.46           O  
ATOM   2893  CB  THR A 387      72.477  67.533  57.918  1.00 25.41           C  
ATOM   2894  OG1 THR A 387      73.556  68.451  58.133  1.00 28.22           O  
ATOM   2895  CG2 THR A 387      72.988  66.322  57.156  1.00 24.64           C  
ATOM   2896  N   GLY A 388      70.236  69.192  59.075  1.00 25.69           N  
ATOM   2897  CA  GLY A 388      69.959  70.238  60.043  1.00 27.31           C  
ATOM   2898  C   GLY A 388      68.673  71.022  59.838  1.00 27.61           C  
ATOM   2899  O   GLY A 388      68.317  71.846  60.677  1.00 29.87           O  
ATOM   2900  N   LEU A 389      67.985  70.795  58.723  1.00 31.33           N  
ATOM   2901  CA  LEU A 389      66.685  71.433  58.490  1.00 29.35           C  
ATOM   2902  C   LEU A 389      65.594  70.775  59.320  1.00 26.96           C  
ATOM   2903  O   LEU A 389      65.673  69.592  59.640  1.00 23.57           O  
ATOM   2904  CB  LEU A 389      66.286  71.368  57.009  1.00 28.82           C  
ATOM   2905  CG  LEU A 389      67.000  72.301  56.031  1.00 30.02           C  
ATOM   2906  CD1 LEU A 389      66.452  72.107  54.621  1.00 24.89           C  
ATOM   2907  CD2 LEU A 389      66.846  73.741  56.476  1.00 31.01           C  
ATOM   2908  N   GLY A 390      64.568  71.545  59.657  1.00 27.32           N  
ATOM   2909  CA  GLY A 390      63.380  70.974  60.263  1.00 24.89           C  
ATOM   2910  C   GLY A 390      62.564  70.277  59.191  1.00 24.76           C  
ATOM   2911  O   GLY A 390      62.626  70.647  58.019  1.00 24.43           O  
ATOM   2912  N   HIS A 391      61.789  69.269  59.584  1.00 21.30           N  
ATOM   2913  CA  HIS A 391      61.068  68.455  58.613  1.00 24.41           C  
ATOM   2914  C   HIS A 391      60.052  69.273  57.804  1.00 21.75           C  
ATOM   2915  O   HIS A 391      59.651  68.887  56.703  1.00 21.53           O  
ATOM   2916  CB  HIS A 391      60.364  67.302  59.329  1.00 25.76           C  
ATOM   2917  CG  HIS A 391      59.268  67.749  60.242  1.00 28.13           C  
ATOM   2918  ND1 HIS A 391      57.961  67.884  59.824  1.00 27.48           N  
ATOM   2919  CD2 HIS A 391      59.285  68.112  61.547  1.00 31.62           C  
ATOM   2920  CE1 HIS A 391      57.217  68.295  60.836  1.00 33.73           C  
ATOM   2921  NE2 HIS A 391      57.999  68.449  61.891  1.00 36.13           N  
ATOM   2922  N   ASP A 392      59.647  70.413  58.345  1.00 20.02           N  
ATOM   2923  CA  ASP A 392      58.640  71.228  57.688  1.00 28.83           C  
ATOM   2924  C   ASP A 392      59.221  72.517  57.123  1.00 28.47           C  
ATOM   2925  O   ASP A 392      58.482  73.463  56.839  1.00 25.13           O  
ATOM   2926  CB  ASP A 392      57.505  71.537  58.662  1.00 29.31           C  
ATOM   2927  CG  ASP A 392      58.006  72.092  59.982  1.00 37.37           C  
ATOM   2928  OD1 ASP A 392      59.238  72.156  60.174  1.00 39.75           O  
ATOM   2929  OD2 ASP A 392      57.169  72.446  60.835  1.00 46.10           O  
ATOM   2930  N   ALA A 393      60.543  72.548  56.948  1.00 22.38           N  
ATOM   2931  CA  ALA A 393      61.188  73.680  56.303  1.00 23.84           C  
ATOM   2932  C   ALA A 393      60.620  73.852  54.901  1.00 25.60           C  
ATOM   2933  O   ALA A 393      60.424  72.873  54.181  1.00 23.88           O  
ATOM   2934  CB  ALA A 393      62.696  73.484  56.254  1.00 21.28           C  
ATOM   2935  N   SER A 394      60.348  75.097  54.521  1.00 23.52           N  
ATOM   2936  CA  SER A 394      59.684  75.384  53.250  1.00 26.95           C  
ATOM   2937  C   SER A 394      60.401  74.775  52.051  1.00 25.23           C  
ATOM   2938  O   SER A 394      59.762  74.235  51.149  1.00 24.49           O  
ATOM   2939  CB  SER A 394      59.552  76.896  53.053  1.00 32.10           C  
ATOM   2940  OG  SER A 394      58.620  77.438  53.970  1.00 34.35           O  
ATOM   2941  N   ILE A 395      61.730  74.849  52.046  1.00 22.52           N  
ATOM   2942  CA  ILE A 395      62.477  74.377  50.888  1.00 23.18           C  
ATOM   2943  C   ILE A 395      62.402  72.861  50.812  1.00 23.12           C  
ATOM   2944  O   ILE A 395      62.449  72.286  49.730  1.00 26.08           O  
ATOM   2945  CB  ILE A 395      63.953  74.853  50.925  1.00 29.72           C  
ATOM   2946  CG1 ILE A 395      64.644  74.572  49.589  1.00 29.81           C  
ATOM   2947  CG2 ILE A 395      64.707  74.218  52.080  1.00 31.73           C  
ATOM   2948  CD1 ILE A 395      64.044  75.315  48.418  1.00 32.06           C  
ATOM   2949  N   ALA A 396      62.255  72.210  51.960  1.00 20.11           N  
ATOM   2950  CA  ALA A 396      62.154  70.753  51.977  1.00 19.74           C  
ATOM   2951  C   ALA A 396      60.762  70.293  51.543  1.00 24.13           C  
ATOM   2952  O   ALA A 396      60.596  69.184  51.047  1.00 23.39           O  
ATOM   2953  CB  ALA A 396      62.486  70.218  53.357  1.00 38.37           C  
ATOM   2954  N   HIS A 397      59.766  71.157  51.705  1.00 27.63           N  
ATOM   2955  CA  HIS A 397      58.407  70.814  51.295  1.00 31.55           C  
ATOM   2956  C   HIS A 397      58.184  71.183  49.833  1.00 36.49           C  
ATOM   2957  O   HIS A 397      57.122  70.929  49.264  1.00 43.65           O  
ATOM   2958  CB  HIS A 397      57.380  71.504  52.192  1.00 31.85           C  
ATOM   2959  CG  HIS A 397      57.025  70.711  53.411  1.00 38.51           C  
ATOM   2960  ND1 HIS A 397      55.780  70.767  54.000  1.00 42.41           N  
ATOM   2961  CD2 HIS A 397      57.751  69.835  54.145  1.00 39.08           C  
ATOM   2962  CE1 HIS A 397      55.755  69.963  55.049  1.00 44.62           C  
ATOM   2963  NE2 HIS A 397      56.938  69.384  55.158  1.00 41.65           N  
ATOM   2964  N   THR A 398      59.212  71.771  49.234  1.00 28.07           N  
ATOM   2965  CA  THR A 398      59.204  72.113  47.824  1.00 30.93           C  
ATOM   2966  C   THR A 398      59.907  71.033  47.013  1.00 36.91           C  
ATOM   2967  O   THR A 398      60.981  70.554  47.390  1.00 32.44           O  
ATOM   2968  CB  THR A 398      59.897  73.467  47.584  1.00 35.56           C  
ATOM   2969  OG1 THR A 398      59.181  74.492  48.281  1.00 41.91           O  
ATOM   2970  CG2 THR A 398      59.966  73.804  46.093  1.00 30.60           C  
ATOM   2971  N   GLU A 399      59.299  70.641  45.902  1.00 37.82           N  
ATOM   2972  CA  GLU A 399      59.958  69.734  44.977  1.00 35.23           C  
ATOM   2973  C   GLU A 399      60.897  70.512  44.059  1.00 32.19           C  
ATOM   2974  O   GLU A 399      60.439  71.326  43.252  1.00 25.99           O  
ATOM   2975  CB  GLU A 399      58.932  68.966  44.152  1.00 30.48           C  
ATOM   2976  CG  GLU A 399      59.528  68.039  43.111  1.00 36.11           C  
ATOM   2977  CD  GLU A 399      58.464  67.455  42.203  1.00 44.66           C  
ATOM   2978  OE1 GLU A 399      57.388  68.084  42.087  1.00 43.32           O  
ATOM   2979  OE2 GLU A 399      58.697  66.369  41.623  1.00 47.55           O  
ATOM   2980  N   THR A 400      62.202  70.280  44.199  1.00 30.81           N  
ATOM   2981  CA  THR A 400      63.175  70.811  43.248  1.00 29.69           C  
ATOM   2982  C   THR A 400      63.770  69.663  42.437  1.00 25.76           C  
ATOM   2983  O   THR A 400      64.297  68.699  42.999  1.00 25.83           O  
ATOM   2984  CB  THR A 400      64.304  71.603  43.951  1.00 33.80           C  
ATOM   2985  OG1 THR A 400      63.733  72.631  44.777  1.00 33.78           O  
ATOM   2986  CG2 THR A 400      65.221  72.235  42.924  1.00 31.80           C  
ATOM   2987  N   PHE A 401      63.675  69.753  41.114  1.00 24.25           N  
ATOM   2988  CA  PHE A 401      64.110  68.660  40.261  1.00 25.12           C  
ATOM   2989  C   PHE A 401      65.614  68.704  40.068  1.00 30.89           C  
ATOM   2990  O   PHE A 401      66.119  68.960  38.978  1.00 27.57           O  
ATOM   2991  CB  PHE A 401      63.392  68.698  38.923  1.00 35.89           C  
ATOM   2992  CG  PHE A 401      62.601  67.462  38.651  1.00 34.32           C  
ATOM   2993  CD1 PHE A 401      61.580  67.090  39.501  1.00 37.50           C  
ATOM   2994  CD2 PHE A 401      62.895  66.659  37.566  1.00 37.65           C  
ATOM   2995  CE1 PHE A 401      60.849  65.946  39.267  1.00 36.02           C  
ATOM   2996  CE2 PHE A 401      62.172  65.512  37.325  1.00 35.47           C  
ATOM   2997  CZ  PHE A 401      61.146  65.154  38.180  1.00 37.83           C  
ATOM   2998  N   ALA A 402      66.317  68.435  41.158  1.00 29.46           N  
ATOM   2999  CA  ALA A 402      67.760  68.526  41.205  1.00 27.48           C  
ATOM   3000  C   ALA A 402      68.266  67.540  42.244  1.00 24.62           C  
ATOM   3001  O   ALA A 402      67.503  67.091  43.098  1.00 28.17           O  
ATOM   3002  CB  ALA A 402      68.193  69.948  41.544  1.00 34.67           C  
ATOM   3003  N   PRO A 403      69.560  67.206  42.192  1.00 26.85           N  
ATOM   3004  CA  PRO A 403      70.003  66.229  43.181  1.00 21.34           C  
ATOM   3005  C   PRO A 403      70.322  66.899  44.512  1.00 21.70           C  
ATOM   3006  O   PRO A 403      71.478  67.216  44.793  1.00 22.36           O  
ATOM   3007  CB  PRO A 403      71.250  65.632  42.538  1.00 23.39           C  
ATOM   3008  CG  PRO A 403      71.818  66.778  41.734  1.00 24.76           C  
ATOM   3009  CD  PRO A 403      70.621  67.553  41.228  1.00 25.03           C  
ATOM   3010  N   ILE A 404      69.287  67.154  45.299  1.00 21.28           N  
ATOM   3011  CA  ILE A 404      69.472  67.635  46.656  1.00 21.57           C  
ATOM   3012  C   ILE A 404      68.705  66.725  47.602  1.00 22.48           C  
ATOM   3013  O   ILE A 404      67.490  66.538  47.451  1.00 23.50           O  
ATOM   3014  CB  ILE A 404      68.997  69.080  46.835  1.00 21.94           C  
ATOM   3015  CG1 ILE A 404      69.729  70.016  45.871  1.00 23.26           C  
ATOM   3016  CG2 ILE A 404      69.252  69.538  48.273  1.00 22.34           C  
ATOM   3017  CD1 ILE A 404      69.098  71.378  45.785  1.00 24.22           C  
ATOM   3018  N   LEU A 405      69.418  66.157  48.569  1.00 22.89           N  
ATOM   3019  CA  LEU A 405      68.817  65.253  49.533  1.00 23.29           C  
ATOM   3020  C   LEU A 405      68.760  65.924  50.899  1.00 21.43           C  
ATOM   3021  O   LEU A 405      69.790  66.267  51.459  1.00 22.05           O  
ATOM   3022  CB  LEU A 405      69.614  63.949  49.616  1.00 21.41           C  
ATOM   3023  CG  LEU A 405      69.098  62.931  50.626  1.00 21.19           C  
ATOM   3024  CD1 LEU A 405      67.680  62.495  50.265  1.00 20.42           C  
ATOM   3025  CD2 LEU A 405      70.024  61.726  50.677  1.00 22.33           C  
ATOM   3026  N   TYR A 406      67.552  66.132  51.420  1.00 20.98           N  
ATOM   3027  CA  TYR A 406      67.399  66.708  52.753  1.00 21.20           C  
ATOM   3028  C   TYR A 406      67.300  65.584  53.777  1.00 21.16           C  
ATOM   3029  O   TYR A 406      66.442  64.695  53.654  1.00 20.66           O  
ATOM   3030  CB  TYR A 406      66.160  67.614  52.822  1.00 20.82           C  
ATOM   3031  CG  TYR A 406      66.130  68.670  51.741  1.00 23.56           C  
ATOM   3032  CD1 TYR A 406      66.906  69.817  51.849  1.00 21.39           C  
ATOM   3033  CD2 TYR A 406      65.338  68.517  50.609  1.00 23.46           C  
ATOM   3034  CE1 TYR A 406      66.893  70.784  50.869  1.00 22.29           C  
ATOM   3035  CE2 TYR A 406      65.320  69.489  49.618  1.00 26.39           C  
ATOM   3036  CZ  TYR A 406      66.113  70.617  49.758  1.00 24.01           C  
ATOM   3037  OH  TYR A 406      66.118  71.594  48.791  1.00 26.08           O  
ATOM   3038  N   VAL A 407      68.177  65.634  54.777  1.00 21.97           N  
ATOM   3039  CA  VAL A 407      68.287  64.591  55.800  1.00 21.86           C  
ATOM   3040  C   VAL A 407      67.733  65.066  57.144  1.00 23.62           C  
ATOM   3041  O   VAL A 407      68.071  66.151  57.612  1.00 23.01           O  
ATOM   3042  CB  VAL A 407      69.745  64.134  55.982  1.00 25.74           C  
ATOM   3043  CG1 VAL A 407      69.843  63.056  57.064  1.00 24.11           C  
ATOM   3044  CG2 VAL A 407      70.300  63.613  54.661  1.00 24.18           C  
ATOM   3045  N   PHE A 408      66.867  64.252  57.748  1.00 23.11           N  
ATOM   3046  CA  PHE A 408      66.230  64.609  59.014  1.00 21.65           C  
ATOM   3047  C   PHE A 408      66.452  63.535  60.064  1.00 24.41           C  
ATOM   3048  O   PHE A 408      66.641  62.367  59.734  1.00 28.25           O  
ATOM   3049  CB  PHE A 408      64.720  64.831  58.820  1.00 21.02           C  
ATOM   3050  CG  PHE A 408      64.388  65.757  57.697  1.00 21.35           C  
ATOM   3051  CD1 PHE A 408      64.373  67.127  57.894  1.00 27.17           C  
ATOM   3052  CD2 PHE A 408      64.089  65.260  56.440  1.00 22.28           C  
ATOM   3053  CE1 PHE A 408      64.072  67.986  56.857  1.00 27.83           C  
ATOM   3054  CE2 PHE A 408      63.781  66.109  55.399  1.00 25.66           C  
ATOM   3055  CZ  PHE A 408      63.766  67.480  55.609  1.00 29.82           C  
ATOM   3056  N   LYS A 409      66.431  63.947  61.327  1.00 22.99           N  
ATOM   3057  CA  LYS A 409      66.445  63.030  62.456  1.00 22.48           C  
ATOM   3058  C   LYS A 409      65.022  62.760  62.906  1.00 30.35           C  
ATOM   3059  O   LYS A 409      64.156  63.622  62.765  1.00 28.18           O  
ATOM   3060  CB  LYS A 409      67.241  63.606  63.628  1.00 30.38           C  
ATOM   3061  CG  LYS A 409      68.661  63.990  63.300  1.00 33.96           C  
ATOM   3062  CD  LYS A 409      69.378  64.518  64.538  1.00 39.04           C  
ATOM   3063  CE  LYS A 409      70.846  64.821  64.232  1.00 37.49           C  
ATOM   3064  NZ  LYS A 409      71.559  65.458  65.371  1.00 40.11           N  
ATOM   3065  N   PHE A 410      64.785  61.566  63.443  1.00 22.00           N  
ATOM   3066  CA  PHE A 410      63.529  61.270  64.125  1.00 30.77           C  
ATOM   3067  C   PHE A 410      63.806  60.281  65.246  1.00 28.25           C  
ATOM   3068  O   PHE A 410      64.878  59.673  65.284  1.00 25.28           O  
ATOM   3069  CB  PHE A 410      62.480  60.707  63.154  1.00 29.20           C  
ATOM   3070  CG  PHE A 410      62.703  59.258  62.772  1.00 25.18           C  
ATOM   3071  CD1 PHE A 410      63.520  58.924  61.700  1.00 20.92           C  
ATOM   3072  CD2 PHE A 410      62.065  58.232  63.465  1.00 23.97           C  
ATOM   3073  CE1 PHE A 410      63.708  57.596  61.332  1.00 24.61           C  
ATOM   3074  CE2 PHE A 410      62.256  56.897  63.107  1.00 25.46           C  
ATOM   3075  CZ  PHE A 410      63.075  56.580  62.039  1.00 26.01           C  
ATOM   3076  N   LYS A 411      62.843  60.110  66.149  1.00 27.29           N  
ATOM   3077  CA  LYS A 411      62.990  59.129  67.225  1.00 27.68           C  
ATOM   3078  C   LYS A 411      61.910  58.049  67.164  1.00 30.36           C  
ATOM   3079  O   LYS A 411      62.217  56.863  67.208  1.00 30.77           O  
ATOM   3080  CB  LYS A 411      62.972  59.820  68.594  1.00 29.59           C  
ATOM   3081  N   ASN A 412      60.646  58.450  67.053  1.00 30.19           N  
ATOM   3082  CA  ASN A 412      59.567  57.469  67.087  1.00 30.94           C  
ATOM   3083  C   ASN A 412      58.827  57.310  65.766  1.00 29.73           C  
ATOM   3084  O   ASN A 412      58.776  58.221  64.936  1.00 24.18           O  
ATOM   3085  CB  ASN A 412      58.567  57.812  68.191  1.00 40.05           C  
ATOM   3086  CG  ASN A 412      57.912  59.153  67.987  1.00 46.44           C  
ATOM   3087  OD1 ASN A 412      56.933  59.272  67.252  1.00 50.17           O  
ATOM   3088  ND2 ASN A 412      58.439  60.174  68.650  1.00 51.08           N  
ATOM   3089  N   GLU A 413      58.243  56.129  65.600  1.00 30.74           N  
ATOM   3090  CA  GLU A 413      57.597  55.718  64.364  1.00 26.65           C  
ATOM   3091  C   GLU A 413      56.360  56.545  64.002  1.00 23.99           C  
ATOM   3092  O   GLU A 413      56.160  56.906  62.839  1.00 22.46           O  
ATOM   3093  CB  GLU A 413      57.224  54.239  64.477  1.00 28.21           C  
ATOM   3094  CG  GLU A 413      56.273  53.734  63.415  1.00 30.25           C  
ATOM   3095  CD  GLU A 413      55.832  52.310  63.693  1.00 28.07           C  
ATOM   3096  OE1 GLU A 413      56.639  51.540  64.270  1.00 29.96           O  
ATOM   3097  OE2 GLU A 413      54.684  51.965  63.347  1.00 28.89           O  
ATOM   3098  N   GLU A 414      55.526  56.839  64.991  1.00 22.11           N  
ATOM   3099  CA  GLU A 414      54.283  57.562  64.735  1.00 28.07           C  
ATOM   3100  C   GLU A 414      54.550  58.940  64.137  1.00 26.98           C  
ATOM   3101  O   GLU A 414      53.878  59.344  63.186  1.00 29.22           O  
ATOM   3102  CB  GLU A 414      53.461  57.697  66.021  1.00 31.95           C  
ATOM   3103  N   GLU A 415      55.537  59.650  64.680  1.00 28.19           N  
ATOM   3104  CA  GLU A 415      55.849  60.995  64.199  1.00 29.88           C  
ATOM   3105  C   GLU A 415      56.446  60.958  62.789  1.00 25.10           C  
ATOM   3106  O   GLU A 415      56.056  61.752  61.931  1.00 25.03           O  
ATOM   3107  CB  GLU A 415      56.785  61.732  65.173  1.00 33.43           C  
ATOM   3108  CG  GLU A 415      58.259  61.319  65.134  1.00 36.22           C  
ATOM   3109  CD  GLU A 415      59.113  62.036  66.174  1.00 41.69           C  
ATOM   3110  OE1 GLU A 415      58.611  62.994  66.804  1.00 42.29           O  
ATOM   3111  OE2 GLU A 415      60.289  61.637  66.357  1.00 34.99           O  
ATOM   3112  N   VAL A 416      57.350  60.016  62.523  1.00 24.33           N  
ATOM   3113  CA  VAL A 416      58.018  60.002  61.223  1.00 21.45           C  
ATOM   3114  C   VAL A 416      57.084  59.472  60.126  1.00 20.73           C  
ATOM   3115  O   VAL A 416      57.227  59.848  58.965  1.00 21.06           O  
ATOM   3116  CB  VAL A 416      59.344  59.188  61.264  1.00 23.60           C  
ATOM   3117  CG1 VAL A 416      59.082  57.682  61.274  1.00 25.54           C  
ATOM   3118  CG2 VAL A 416      60.236  59.575  60.082  1.00 23.86           C  
ATOM   3119  N   PHE A 417      56.111  58.631  60.477  1.00 20.08           N  
ATOM   3120  CA  PHE A 417      55.088  58.254  59.499  1.00 24.98           C  
ATOM   3121  C   PHE A 417      54.273  59.497  59.114  1.00 24.01           C  
ATOM   3122  O   PHE A 417      53.957  59.715  57.939  1.00 20.57           O  
ATOM   3123  CB  PHE A 417      54.152  57.170  60.044  1.00 22.45           C  
ATOM   3124  CG  PHE A 417      54.691  55.766  59.938  1.00 21.74           C  
ATOM   3125  CD1 PHE A 417      56.027  55.521  59.677  1.00 22.96           C  
ATOM   3126  CD2 PHE A 417      53.834  54.682  60.096  1.00 22.57           C  
ATOM   3127  CE1 PHE A 417      56.499  54.228  59.593  1.00 25.01           C  
ATOM   3128  CE2 PHE A 417      54.296  53.394  60.005  1.00 21.93           C  
ATOM   3129  CZ  PHE A 417      55.633  53.160  59.752  1.00 24.16           C  
ATOM   3130  N   ALA A 418      53.941  60.309  60.113  1.00 18.76           N  
ATOM   3131  CA  ALA A 418      53.246  61.564  59.872  1.00 20.03           C  
ATOM   3132  C   ALA A 418      54.097  62.500  59.017  1.00 22.30           C  
ATOM   3133  O   ALA A 418      53.583  63.192  58.140  1.00 21.13           O  
ATOM   3134  CB  ALA A 418      52.876  62.241  61.189  1.00 22.39           C  
ATOM   3135  N   TRP A 419      55.405  62.511  59.259  1.00 22.27           N  
ATOM   3136  CA  TRP A 419      56.277  63.401  58.505  1.00 20.56           C  
ATOM   3137  C   TRP A 419      56.369  62.963  57.048  1.00 20.90           C  
ATOM   3138  O   TRP A 419      56.467  63.805  56.153  1.00 23.71           O  
ATOM   3139  CB  TRP A 419      57.662  63.471  59.134  1.00 21.06           C  
ATOM   3140  CG  TRP A 419      57.657  64.146  60.466  1.00 23.22           C  
ATOM   3141  CD1 TRP A 419      56.630  64.846  61.028  1.00 23.83           C  
ATOM   3142  CD2 TRP A 419      58.729  64.177  61.408  1.00 27.07           C  
ATOM   3143  NE1 TRP A 419      56.999  65.311  62.267  1.00 23.46           N  
ATOM   3144  CE2 TRP A 419      58.286  64.915  62.521  1.00 26.40           C  
ATOM   3145  CE3 TRP A 419      60.027  63.656  61.415  1.00 24.29           C  
ATOM   3146  CZ2 TRP A 419      59.093  65.146  63.631  1.00 27.01           C  
ATOM   3147  CZ3 TRP A 419      60.827  63.884  62.520  1.00 29.26           C  
ATOM   3148  CH2 TRP A 419      60.357  64.620  63.614  1.00 29.64           C  
ATOM   3149  N   ASN A 420      56.335  61.655  56.804  1.00 19.89           N  
ATOM   3150  CA  ASN A 420      56.281  61.168  55.425  1.00 20.77           C  
ATOM   3151  C   ASN A 420      55.047  61.691  54.711  1.00 20.25           C  
ATOM   3152  O   ASN A 420      55.111  62.115  53.550  1.00 22.55           O  
ATOM   3153  CB  ASN A 420      56.284  59.638  55.372  1.00 20.45           C  
ATOM   3154  CG  ASN A 420      56.173  59.118  53.957  1.00 22.07           C  
ATOM   3155  OD1 ASN A 420      57.143  59.133  53.201  1.00 21.13           O  
ATOM   3156  ND2 ASN A 420      54.984  58.665  53.585  1.00 21.97           N  
ATOM   3157  N   ASN A 421      53.926  61.665  55.426  1.00 21.26           N  
ATOM   3158  CA  ASN A 421      52.617  61.991  54.871  1.00 21.13           C  
ATOM   3159  C   ASN A 421      52.274  63.490  54.815  1.00 19.92           C  
ATOM   3160  O   ASN A 421      51.279  63.877  54.197  1.00 22.74           O  
ATOM   3161  CB  ASN A 421      51.530  61.274  55.684  1.00 19.71           C  
ATOM   3162  CG  ASN A 421      51.578  59.761  55.533  1.00 21.81           C  
ATOM   3163  OD1 ASN A 421      52.296  59.222  54.691  1.00 22.93           O  
ATOM   3164  ND2 ASN A 421      50.787  59.071  56.343  1.00 23.48           N  
ATOM   3165  N   GLU A 422      53.085  64.329  55.453  1.00 18.59           N  
ATOM   3166  CA  GLU A 422      52.701  65.727  55.652  1.00 22.51           C  
ATOM   3167  C   GLU A 422      52.882  66.594  54.400  1.00 27.23           C  
ATOM   3168  O   GLU A 422      52.378  67.718  54.350  1.00 24.18           O  
ATOM   3169  CB  GLU A 422      53.487  66.343  56.812  1.00 27.61           C  
ATOM   3170  CG  GLU A 422      54.942  66.654  56.471  1.00 29.34           C  
ATOM   3171  CD  GLU A 422      55.704  67.310  57.618  1.00 30.47           C  
ATOM   3172  OE1 GLU A 422      55.078  67.680  58.636  1.00 28.90           O  
ATOM   3173  OE2 GLU A 422      56.939  67.450  57.499  1.00 23.80           O  
ATOM   3174  N   VAL A 423      53.601  66.089  53.399  1.00 22.87           N  
ATOM   3175  CA  VAL A 423      53.790  66.858  52.168  1.00 25.35           C  
ATOM   3176  C   VAL A 423      52.566  66.826  51.248  1.00 20.33           C  
ATOM   3177  O   VAL A 423      51.655  66.013  51.428  1.00 23.93           O  
ATOM   3178  CB  VAL A 423      55.025  66.368  51.386  1.00 23.08           C  
ATOM   3179  CG1 VAL A 423      56.286  66.664  52.193  1.00 28.24           C  
ATOM   3180  CG2 VAL A 423      54.910  64.882  51.061  1.00 20.56           C  
ATOM   3181  N   LYS A 424      52.544  67.730  50.267  1.00 19.30           N  
ATOM   3182  CA  LYS A 424      51.407  67.821  49.346  1.00 21.97           C  
ATOM   3183  C   LYS A 424      51.424  66.678  48.335  1.00 21.93           C  
ATOM   3184  O   LYS A 424      50.373  66.226  47.874  1.00 21.13           O  
ATOM   3185  CB  LYS A 424      51.404  69.168  48.615  1.00 28.09           C  
ATOM   3186  CG  LYS A 424      51.299  70.386  49.530  1.00 27.52           C  
ATOM   3187  N   GLN A 425      52.618  66.193  48.010  1.00 18.16           N  
ATOM   3188  CA  GLN A 425      52.759  65.111  47.041  1.00 23.92           C  
ATOM   3189  C   GLN A 425      52.521  63.739  47.692  1.00 23.88           C  
ATOM   3190  O   GLN A 425      52.551  63.611  48.915  1.00 25.04           O  
ATOM   3191  CB  GLN A 425      54.150  65.166  46.396  1.00 26.59           C  
ATOM   3192  CG  GLN A 425      54.493  66.517  45.742  1.00 31.99           C  
ATOM   3193  CD  GLN A 425      55.120  67.526  46.700  1.00 38.97           C  
ATOM   3194  OE1 GLN A 425      55.185  67.310  47.914  1.00 29.62           O  
ATOM   3195  NE2 GLN A 425      55.585  68.643  46.148  1.00 43.75           N  
ATOM   3196  N   GLY A 426      52.288  62.714  46.875  1.00 17.67           N  
ATOM   3197  CA  GLY A 426      52.094  61.377  47.403  1.00 20.07           C  
ATOM   3198  C   GLY A 426      52.517  60.255  46.471  1.00 16.82           C  
ATOM   3199  O   GLY A 426      51.759  59.303  46.256  1.00 16.08           O  
ATOM   3200  N   LEU A 427      53.746  60.319  45.953  1.00 14.75           N  
ATOM   3201  CA  LEU A 427      54.122  59.350  44.929  1.00 16.60           C  
ATOM   3202  C   LEU A 427      54.714  58.093  45.545  1.00 19.89           C  
ATOM   3203  O   LEU A 427      54.059  57.063  45.637  1.00 17.98           O  
ATOM   3204  CB  LEU A 427      55.110  59.965  43.932  1.00 19.35           C  
ATOM   3205  CG  LEU A 427      55.534  59.078  42.756  1.00 22.44           C  
ATOM   3206  CD1 LEU A 427      54.355  58.309  42.170  1.00 19.46           C  
ATOM   3207  CD2 LEU A 427      56.189  59.918  41.677  1.00 23.09           C  
ATOM   3208  N   SER A 428      55.969  58.187  45.957  1.00 17.08           N  
ATOM   3209  CA  SER A 428      56.663  57.030  46.487  1.00 15.36           C  
ATOM   3210  C   SER A 428      57.202  57.238  47.911  1.00 21.18           C  
ATOM   3211  O   SER A 428      57.369  58.373  48.386  1.00 21.99           O  
ATOM   3212  CB  SER A 428      57.814  56.652  45.556  1.00 22.04           C  
ATOM   3213  OG  SER A 428      58.382  55.437  45.976  1.00 23.22           O  
ATOM   3214  N   SER A 429      57.505  56.126  48.567  1.00 15.89           N  
ATOM   3215  CA  SER A 429      57.940  56.121  49.958  1.00 16.26           C  
ATOM   3216  C   SER A 429      58.593  54.783  50.261  1.00 20.05           C  
ATOM   3217  O   SER A 429      58.260  53.773  49.644  1.00 22.90           O  
ATOM   3218  CB  SER A 429      56.760  56.353  50.900  1.00 19.19           C  
ATOM   3219  OG  SER A 429      55.730  55.402  50.640  1.00 20.97           O  
ATOM   3220  N   SER A 430      59.512  54.775  51.220  1.00 18.22           N  
ATOM   3221  CA  SER A 430      60.226  53.560  51.580  1.00 18.81           C  
ATOM   3222  C   SER A 430      60.646  53.580  53.036  1.00 20.41           C  
ATOM   3223  O   SER A 430      61.089  54.612  53.549  1.00 20.67           O  
ATOM   3224  CB ASER A 430      61.451  53.376  50.686  0.62 20.12           C  
ATOM   3225  CB BSER A 430      61.465  53.381  50.697  0.38 19.66           C  
ATOM   3226  OG ASER A 430      62.087  52.141  50.959  0.62 20.94           O  
ATOM   3227  OG BSER A 430      61.137  53.412  49.321  0.38 17.24           O  
ATOM   3228  N   ILE A 431      60.500  52.441  53.704  1.00 17.91           N  
ATOM   3229  CA  ILE A 431      61.079  52.288  55.024  1.00 23.15           C  
ATOM   3230  C   ILE A 431      62.090  51.168  54.995  1.00 22.48           C  
ATOM   3231  O   ILE A 431      61.927  50.176  54.271  1.00 21.37           O  
ATOM   3232  CB  ILE A 431      60.041  51.984  56.123  1.00 27.10           C  
ATOM   3233  CG1 ILE A 431      59.363  50.630  55.888  1.00 29.22           C  
ATOM   3234  CG2 ILE A 431      59.035  53.110  56.236  1.00 25.72           C  
ATOM   3235  CD1 ILE A 431      58.513  50.188  57.063  1.00 28.70           C  
ATOM   3236  N   PHE A 432      63.147  51.349  55.771  1.00 21.75           N  
ATOM   3237  CA  PHE A 432      64.103  50.286  56.017  1.00 19.97           C  
ATOM   3238  C   PHE A 432      63.962  49.875  57.468  1.00 22.30           C  
ATOM   3239  O   PHE A 432      64.143  50.683  58.376  1.00 21.27           O  
ATOM   3240  CB  PHE A 432      65.536  50.730  55.677  1.00 20.45           C  
ATOM   3241  CG  PHE A 432      65.781  50.814  54.199  1.00 20.30           C  
ATOM   3242  CD1 PHE A 432      65.238  51.854  53.457  1.00 19.74           C  
ATOM   3243  CD2 PHE A 432      66.507  49.839  53.545  1.00 20.48           C  
ATOM   3244  CE1 PHE A 432      65.428  51.925  52.091  1.00 20.17           C  
ATOM   3245  CE2 PHE A 432      66.712  49.905  52.178  1.00 20.28           C  
ATOM   3246  CZ  PHE A 432      66.171  50.942  51.451  1.00 21.01           C  
ATOM   3247  N   THR A 433      63.577  48.619  57.673  1.00 23.89           N  
ATOM   3248  CA  THR A 433      63.362  48.090  59.007  1.00 22.47           C  
ATOM   3249  C   THR A 433      63.214  46.587  58.893  1.00 22.82           C  
ATOM   3250  O   THR A 433      62.979  46.077  57.800  1.00 25.07           O  
ATOM   3251  CB  THR A 433      62.111  48.716  59.683  1.00 23.14           C  
ATOM   3252  OG1 THR A 433      62.088  48.377  61.076  1.00 28.13           O  
ATOM   3253  CG2 THR A 433      60.814  48.235  59.008  1.00 23.72           C  
ATOM   3254  N   LYS A 434      63.376  45.885  60.013  1.00 23.62           N  
ATOM   3255  CA  LYS A 434      63.169  44.440  60.072  1.00 30.75           C  
ATOM   3256  C   LYS A 434      61.914  44.085  60.859  1.00 32.34           C  
ATOM   3257  O   LYS A 434      61.452  42.945  60.822  1.00 37.88           O  
ATOM   3258  CB  LYS A 434      64.361  43.742  60.723  1.00 34.09           C  
ATOM   3259  CG  LYS A 434      65.693  43.933  60.041  1.00 37.23           C  
ATOM   3260  CD  LYS A 434      66.761  43.158  60.802  1.00 39.99           C  
ATOM   3261  CE  LYS A 434      68.129  43.249  60.145  1.00 45.58           C  
ATOM   3262  NZ  LYS A 434      69.133  42.458  60.915  1.00 44.10           N  
ATOM   3263  N   ASP A 435      61.370  45.060  61.580  1.00 28.32           N  
ATOM   3264  CA  ASP A 435      60.277  44.801  62.517  1.00 27.71           C  
ATOM   3265  C   ASP A 435      58.938  44.470  61.843  1.00 28.16           C  
ATOM   3266  O   ASP A 435      58.406  45.252  61.052  1.00 23.04           O  
ATOM   3267  CB  ASP A 435      60.098  45.998  63.450  1.00 27.90           C  
ATOM   3268  CG  ASP A 435      59.094  45.723  64.546  1.00 36.57           C  
ATOM   3269  OD1 ASP A 435      59.487  45.132  65.569  1.00 44.92           O  
ATOM   3270  OD2 ASP A 435      57.909  46.079  64.379  1.00 29.25           O  
ATOM   3271  N   LEU A 436      58.397  43.309  62.193  1.00 29.54           N  
ATOM   3272  CA  LEU A 436      57.184  42.773  61.579  1.00 33.80           C  
ATOM   3273  C   LEU A 436      55.988  43.710  61.730  1.00 28.05           C  
ATOM   3274  O   LEU A 436      55.334  44.059  60.744  1.00 27.21           O  
ATOM   3275  CB  LEU A 436      56.872  41.411  62.196  1.00 40.67           C  
ATOM   3276  CG  LEU A 436      56.241  40.317  61.341  1.00 47.17           C  
ATOM   3277  CD1 LEU A 436      56.813  40.315  59.928  1.00 51.58           C  
ATOM   3278  CD2 LEU A 436      56.475  38.970  62.013  1.00 42.50           C  
ATOM   3279  N   GLY A 437      55.713  44.121  62.964  1.00 22.80           N  
ATOM   3280  CA  GLY A 437      54.589  45.002  63.253  1.00 20.56           C  
ATOM   3281  C   GLY A 437      54.665  46.336  62.534  1.00 28.79           C  
ATOM   3282  O   GLY A 437      53.657  46.880  62.073  1.00 24.17           O  
ATOM   3283  N   ARG A 438      55.875  46.869  62.431  1.00 23.56           N  
ATOM   3284  CA  ARG A 438      56.070  48.178  61.833  1.00 19.82           C  
ATOM   3285  C   ARG A 438      55.826  48.127  60.329  1.00 18.61           C  
ATOM   3286  O   ARG A 438      55.257  49.057  59.752  1.00 25.94           O  
ATOM   3287  CB  ARG A 438      57.488  48.691  62.148  1.00 22.50           C  
ATOM   3288  CG  ARG A 438      57.897  49.928  61.390  1.00 22.98           C  
ATOM   3289  CD  ARG A 438      59.279  50.386  61.825  1.00 22.73           C  
ATOM   3290  NE  ARG A 438      59.330  50.623  63.262  1.00 26.80           N  
ATOM   3291  CZ  ARG A 438      60.390  50.364  64.030  1.00 34.53           C  
ATOM   3292  NH1 ARG A 438      61.495  49.849  63.504  1.00 33.61           N  
ATOM   3293  NH2 ARG A 438      60.344  50.617  65.331  1.00 37.55           N  
ATOM   3294  N   ILE A 439      56.235  47.036  59.696  1.00 19.50           N  
ATOM   3295  CA  ILE A 439      55.969  46.849  58.272  1.00 20.75           C  
ATOM   3296  C   ILE A 439      54.456  46.755  58.005  1.00 19.55           C  
ATOM   3297  O   ILE A 439      53.948  47.367  57.065  1.00 21.25           O  
ATOM   3298  CB  ILE A 439      56.701  45.611  57.750  1.00 19.31           C  
ATOM   3299  CG1 ILE A 439      58.218  45.870  57.792  1.00 22.11           C  
ATOM   3300  CG2 ILE A 439      56.249  45.250  56.336  1.00 23.03           C  
ATOM   3301  CD1 ILE A 439      59.060  44.634  57.545  1.00 28.57           C  
ATOM   3302  N   PHE A 440      53.745  46.030  58.862  1.00 26.29           N  
ATOM   3303  CA  PHE A 440      52.280  45.924  58.779  1.00 28.04           C  
ATOM   3304  C   PHE A 440      51.603  47.294  58.867  1.00 24.53           C  
ATOM   3305  O   PHE A 440      50.697  47.607  58.087  1.00 23.65           O  
ATOM   3306  CB  PHE A 440      51.757  45.001  59.891  1.00 32.39           C  
ATOM   3307  CG  PHE A 440      50.283  44.683  59.795  1.00 36.03           C  
ATOM   3308  CD1 PHE A 440      49.837  43.634  59.007  1.00 36.16           C  
ATOM   3309  CD2 PHE A 440      49.347  45.416  60.519  1.00 33.15           C  
ATOM   3310  CE1 PHE A 440      48.484  43.336  58.923  1.00 35.73           C  
ATOM   3311  CE2 PHE A 440      47.992  45.122  60.438  1.00 28.47           C  
ATOM   3312  CZ  PHE A 440      47.564  44.083  59.645  1.00 24.80           C  
ATOM   3313  N   ARG A 441      52.039  48.110  59.820  1.00 21.04           N  
ATOM   3314  CA  ARG A 441      51.451  49.434  60.010  1.00 19.75           C  
ATOM   3315  C   ARG A 441      51.785  50.381  58.852  1.00 21.10           C  
ATOM   3316  O   ARG A 441      50.930  51.148  58.407  1.00 20.41           O  
ATOM   3317  CB  ARG A 441      51.913  50.046  61.338  1.00 22.60           C  
ATOM   3318  CG  ARG A 441      51.429  49.281  62.554  1.00 21.74           C  
ATOM   3319  CD  ARG A 441      51.799  49.970  63.863  1.00 21.69           C  
ATOM   3320  NE  ARG A 441      53.240  49.971  64.132  1.00 32.14           N  
ATOM   3321  CZ  ARG A 441      53.897  49.003  64.769  1.00 35.08           C  
ATOM   3322  NH1 ARG A 441      53.254  47.923  65.207  1.00 31.04           N  
ATOM   3323  NH2 ARG A 441      55.207  49.111  64.964  1.00 35.81           N  
ATOM   3324  N   TRP A 442      53.033  50.332  58.387  1.00 21.35           N  
ATOM   3325  CA  TRP A 442      53.466  51.067  57.200  1.00 21.88           C  
ATOM   3326  C   TRP A 442      52.559  50.813  55.998  1.00 20.79           C  
ATOM   3327  O   TRP A 442      52.210  51.737  55.256  1.00 15.97           O  
ATOM   3328  CB  TRP A 442      54.917  50.680  56.866  1.00 17.10           C  
ATOM   3329  CG  TRP A 442      55.547  51.368  55.675  1.00 18.08           C  
ATOM   3330  CD1 TRP A 442      56.055  50.766  54.554  1.00 19.75           C  
ATOM   3331  CD2 TRP A 442      55.773  52.775  55.509  1.00 16.85           C  
ATOM   3332  NE1 TRP A 442      56.575  51.712  53.703  1.00 18.84           N  
ATOM   3333  CE2 TRP A 442      56.413  52.952  54.262  1.00 19.64           C  
ATOM   3334  CE3 TRP A 442      55.504  53.901  56.294  1.00 19.57           C  
ATOM   3335  CZ2 TRP A 442      56.789  54.211  53.784  1.00 17.92           C  
ATOM   3336  CZ3 TRP A 442      55.882  55.152  55.818  1.00 24.36           C  
ATOM   3337  CH2 TRP A 442      56.516  55.294  54.573  1.00 16.77           C  
ATOM   3338  N   LEU A 443      52.175  49.557  55.805  1.00 16.38           N  
ATOM   3339  CA  LEU A 443      51.413  49.171  54.625  1.00 15.82           C  
ATOM   3340  C   LEU A 443      49.915  49.357  54.850  1.00 19.79           C  
ATOM   3341  O   LEU A 443      49.118  49.199  53.927  1.00 24.03           O  
ATOM   3342  CB  LEU A 443      51.700  47.710  54.249  1.00 16.40           C  
ATOM   3343  CG  LEU A 443      53.152  47.342  53.905  1.00 20.79           C  
ATOM   3344  CD1 LEU A 443      53.251  45.852  53.614  1.00 20.21           C  
ATOM   3345  CD2 LEU A 443      53.607  48.152  52.710  1.00 23.14           C  
ATOM   3346  N   GLY A 444      49.539  49.695  56.081  1.00 19.98           N  
ATOM   3347  CA  GLY A 444      48.133  49.731  56.460  1.00 19.10           C  
ATOM   3348  C   GLY A 444      47.522  51.125  56.467  1.00 17.26           C  
ATOM   3349  O   GLY A 444      48.108  52.086  55.966  1.00 19.36           O  
ATOM   3350  N   PRO A 445      46.322  51.250  57.052  1.00 22.84           N  
ATOM   3351  CA  PRO A 445      45.577  52.515  56.965  1.00 19.28           C  
ATOM   3352  C   PRO A 445      46.226  53.702  57.683  1.00 20.84           C  
ATOM   3353  O   PRO A 445      45.977  54.846  57.303  1.00 19.78           O  
ATOM   3354  CB  PRO A 445      44.221  52.166  57.599  1.00 20.92           C  
ATOM   3355  CG  PRO A 445      44.497  51.004  58.499  1.00 21.74           C  
ATOM   3356  CD  PRO A 445      45.626  50.227  57.850  1.00 19.93           C  
ATOM   3357  N   LYS A 446      47.052  53.444  58.691  1.00 16.39           N  
ATOM   3358  CA  LYS A 446      47.730  54.524  59.396  1.00 17.96           C  
ATOM   3359  C   LYS A 446      49.202  54.653  58.981  1.00 23.49           C  
ATOM   3360  O   LYS A 446      49.984  55.313  59.668  1.00 24.79           O  
ATOM   3361  CB  LYS A 446      47.644  54.310  60.908  1.00 21.40           C  
ATOM   3362  CG  LYS A 446      46.290  53.830  61.406  1.00 31.04           C  
ATOM   3363  CD  LYS A 446      45.207  54.863  61.196  1.00 35.26           C  
ATOM   3364  CE  LYS A 446      43.931  54.447  61.914  1.00 27.92           C  
ATOM   3365  NZ  LYS A 446      44.095  54.482  63.393  1.00 23.10           N  
ATOM   3366  N   GLY A 447      49.568  54.022  57.866  1.00 19.66           N  
ATOM   3367  CA  GLY A 447      50.925  54.078  57.349  1.00 18.63           C  
ATOM   3368  C   GLY A 447      51.099  55.092  56.236  1.00 19.81           C  
ATOM   3369  O   GLY A 447      50.511  56.169  56.278  1.00 23.01           O  
ATOM   3370  N   SER A 448      51.908  54.751  55.235  1.00 20.44           N  
ATOM   3371  CA  SER A 448      52.188  55.678  54.133  1.00 21.27           C  
ATOM   3372  C   SER A 448      50.952  55.991  53.287  1.00 19.78           C  
ATOM   3373  O   SER A 448      50.181  55.095  52.955  1.00 21.88           O  
ATOM   3374  CB  SER A 448      53.280  55.117  53.218  1.00 20.06           C  
ATOM   3375  OG  SER A 448      53.492  55.988  52.109  1.00 18.53           O  
ATOM   3376  N   ASP A 449      50.802  57.261  52.912  1.00 20.97           N  
ATOM   3377  CA  ASP A 449      49.680  57.702  52.094  1.00 19.34           C  
ATOM   3378  C   ASP A 449      50.013  57.745  50.598  1.00 21.61           C  
ATOM   3379  O   ASP A 449      49.227  58.246  49.807  1.00 18.73           O  
ATOM   3380  CB  ASP A 449      49.189  59.084  52.562  1.00 22.26           C  
ATOM   3381  CG  ASP A 449      50.235  60.186  52.405  1.00 24.41           C  
ATOM   3382  OD1 ASP A 449      51.305  59.968  51.791  1.00 31.37           O  
ATOM   3383  OD2 ASP A 449      49.978  61.298  52.908  1.00 23.46           O  
ATOM   3384  N   CYS A 450      51.181  57.222  50.219  1.00 16.42           N  
ATOM   3385  CA  CYS A 450      51.630  57.252  48.819  1.00 14.48           C  
ATOM   3386  C   CYS A 450      51.098  56.114  47.935  1.00 16.55           C  
ATOM   3387  O   CYS A 450      50.589  55.112  48.422  1.00 19.03           O  
ATOM   3388  CB  CYS A 450      53.166  57.240  48.775  1.00 14.80           C  
ATOM   3389  SG  CYS A 450      53.881  58.663  49.614  1.00 22.03           S  
ATOM   3390  N   GLY A 451      51.222  56.287  46.620  1.00 15.99           N  
ATOM   3391  CA  GLY A 451      50.814  55.262  45.673  1.00 17.38           C  
ATOM   3392  C   GLY A 451      51.800  54.113  45.574  1.00 15.91           C  
ATOM   3393  O   GLY A 451      51.471  53.019  45.103  1.00 15.77           O  
ATOM   3394  N   ILE A 452      53.035  54.381  45.974  1.00 17.03           N  
ATOM   3395  CA  ILE A 452      54.090  53.376  45.977  1.00 16.19           C  
ATOM   3396  C   ILE A 452      54.678  53.294  47.381  1.00 19.44           C  
ATOM   3397  O   ILE A 452      55.155  54.282  47.924  1.00 19.67           O  
ATOM   3398  CB  ILE A 452      55.182  53.711  44.945  1.00 18.64           C  
ATOM   3399  CG1 ILE A 452      54.576  53.717  43.536  1.00 21.26           C  
ATOM   3400  CG2 ILE A 452      56.343  52.729  45.043  1.00 18.20           C  
ATOM   3401  CD1 ILE A 452      55.551  54.164  42.456  1.00 28.96           C  
ATOM   3402  N   VAL A 453      54.616  52.113  47.980  1.00 17.60           N  
ATOM   3403  CA  VAL A 453      54.972  51.967  49.386  1.00 15.33           C  
ATOM   3404  C   VAL A 453      55.929  50.806  49.533  1.00 20.48           C  
ATOM   3405  O   VAL A 453      55.512  49.657  49.529  1.00 20.21           O  
ATOM   3406  CB  VAL A 453      53.722  51.724  50.268  1.00 22.40           C  
ATOM   3407  CG1 VAL A 453      54.122  51.532  51.716  1.00 21.50           C  
ATOM   3408  CG2 VAL A 453      52.754  52.884  50.147  1.00 18.43           C  
ATOM   3409  N   ASN A 454      57.212  51.118  49.651  1.00 19.13           N  
ATOM   3410  CA  ASN A 454      58.248  50.097  49.589  1.00 18.64           C  
ATOM   3411  C   ASN A 454      58.873  49.768  50.929  1.00 20.47           C  
ATOM   3412  O   ASN A 454      58.814  50.555  51.872  1.00 20.73           O  
ATOM   3413  CB  ASN A 454      59.327  50.528  48.600  1.00 18.01           C  
ATOM   3414  CG  ASN A 454      58.807  50.572  47.171  1.00 20.41           C  
ATOM   3415  OD1 ASN A 454      57.831  49.902  46.844  1.00 21.71           O  
ATOM   3416  ND2 ASN A 454      59.442  51.373  46.320  1.00 20.68           N  
ATOM   3417  N   VAL A 455      59.469  48.582  51.006  1.00 20.63           N  
ATOM   3418  CA  VAL A 455      60.148  48.139  52.210  1.00 17.79           C  
ATOM   3419  C   VAL A 455      61.521  47.540  51.855  1.00 18.28           C  
ATOM   3420  O   VAL A 455      61.616  46.564  51.095  1.00 18.28           O  
ATOM   3421  CB  VAL A 455      59.312  47.102  52.990  1.00 20.18           C  
ATOM   3422  CG1 VAL A 455      60.007  46.739  54.301  1.00 23.34           C  
ATOM   3423  CG2 VAL A 455      57.906  47.635  53.261  1.00 25.49           C  
ATOM   3424  N   ASN A 456      62.563  48.177  52.382  1.00 22.75           N  
ATOM   3425  CA  ASN A 456      63.964  47.775  52.204  1.00 22.97           C  
ATOM   3426  C   ASN A 456      64.480  47.846  50.760  1.00 23.54           C  
ATOM   3427  O   ASN A 456      65.374  47.089  50.370  1.00 24.40           O  
ATOM   3428  CB  ASN A 456      64.177  46.375  52.782  1.00 19.70           C  
ATOM   3429  CG  ASN A 456      64.042  46.354  54.288  1.00 19.99           C  
ATOM   3430  OD1 ASN A 456      64.440  47.300  54.965  1.00 22.78           O  
ATOM   3431  ND2 ASN A 456      63.485  45.276  54.823  1.00 22.27           N  
ATOM   3432  N   ILE A 457      63.944  48.802  50.005  1.00 21.82           N  
ATOM   3433  CA  ILE A 457      64.429  49.164  48.674  1.00 24.01           C  
ATOM   3434  C   ILE A 457      64.214  50.667  48.471  1.00 27.09           C  
ATOM   3435  O   ILE A 457      63.475  51.291  49.224  1.00 28.01           O  
ATOM   3436  CB  ILE A 457      63.710  48.383  47.541  1.00 19.93           C  
ATOM   3437  CG1 ILE A 457      62.195  48.568  47.642  1.00 22.14           C  
ATOM   3438  CG2 ILE A 457      64.084  46.914  47.545  1.00 27.20           C  
ATOM   3439  CD1 ILE A 457      61.469  47.964  46.479  1.00 24.61           C  
ATOM   3440  N   PRO A 458      64.877  51.260  47.468  1.00 31.77           N  
ATOM   3441  CA  PRO A 458      64.671  52.692  47.203  1.00 33.76           C  
ATOM   3442  C   PRO A 458      63.246  53.072  46.786  1.00 28.74           C  
ATOM   3443  O   PRO A 458      62.397  52.207  46.541  1.00 27.54           O  
ATOM   3444  CB  PRO A 458      65.654  52.984  46.057  1.00 39.39           C  
ATOM   3445  CG  PRO A 458      66.220  51.654  45.632  1.00 37.76           C  
ATOM   3446  CD  PRO A 458      66.088  50.753  46.806  1.00 31.13           C  
ATOM   3447  N   THR A 459      63.004  54.378  46.707  1.00 18.98           N  
ATOM   3448  CA  THR A 459      61.720  54.914  46.267  1.00 19.23           C  
ATOM   3449  C   THR A 459      61.542  54.786  44.760  1.00 21.60           C  
ATOM   3450  O   THR A 459      60.426  54.834  44.249  1.00 19.17           O  
ATOM   3451  CB  THR A 459      61.571  56.399  46.646  1.00 21.25           C  
ATOM   3452  OG1 THR A 459      62.762  57.109  46.254  1.00 23.69           O  
ATOM   3453  CG2 THR A 459      61.371  56.552  48.156  1.00 18.71           C  
ATOM   3454  N   SER A 460      62.654  54.639  44.054  1.00 21.19           N  
ATOM   3455  CA  SER A 460      62.644  54.632  42.594  1.00 19.04           C  
ATOM   3456  C   SER A 460      62.826  53.229  42.041  1.00 21.11           C  
ATOM   3457  O   SER A 460      63.198  52.316  42.767  1.00 27.42           O  
ATOM   3458  CB  SER A 460      63.752  55.536  42.062  1.00 20.48           C  
ATOM   3459  OG  SER A 460      64.970  55.180  42.675  1.00 28.26           O  
ATOM   3460  N   GLY A 461      62.562  53.062  40.750  1.00 20.40           N  
ATOM   3461  CA  GLY A 461      62.859  51.807  40.084  1.00 28.77           C  
ATOM   3462  C   GLY A 461      61.766  50.760  40.174  1.00 23.06           C  
ATOM   3463  O   GLY A 461      62.034  49.600  40.499  1.00 23.76           O  
ATOM   3464  N   ALA A 462      60.533  51.160  39.882  1.00 20.93           N  
ATOM   3465  CA  ALA A 462      59.412  50.227  39.860  1.00 22.98           C  
ATOM   3466  C   ALA A 462      59.551  49.206  38.731  1.00 25.32           C  
ATOM   3467  O   ALA A 462      60.150  49.495  37.702  1.00 23.24           O  
ATOM   3468  CB  ALA A 462      58.089  50.992  39.714  1.00 25.59           C  
ATOM   3469  N   GLU A 463      58.982  48.019  38.915  1.00 23.81           N  
ATOM   3470  CA  GLU A 463      58.814  47.118  37.779  1.00 25.68           C  
ATOM   3471  C   GLU A 463      57.425  47.323  37.186  1.00 27.58           C  
ATOM   3472  O   GLU A 463      56.609  48.069  37.734  1.00 34.09           O  
ATOM   3473  CB  GLU A 463      59.050  45.659  38.173  1.00 31.75           C  
ATOM   3474  CG  GLU A 463      58.442  45.214  39.477  1.00 38.60           C  
ATOM   3475  CD  GLU A 463      58.987  43.861  39.912  1.00 37.55           C  
ATOM   3476  OE1 GLU A 463      58.652  42.849  39.261  1.00 25.95           O  
ATOM   3477  OE2 GLU A 463      59.762  43.812  40.888  1.00 39.33           O  
ATOM   3478  N   ILE A 464      57.154  46.689  36.053  1.00 21.38           N  
ATOM   3479  CA  ILE A 464      55.977  47.067  35.288  1.00 17.70           C  
ATOM   3480  C   ILE A 464      54.711  46.310  35.699  1.00 17.22           C  
ATOM   3481  O   ILE A 464      53.605  46.733  35.352  1.00 22.63           O  
ATOM   3482  CB  ILE A 464      56.217  46.885  33.766  1.00 29.52           C  
ATOM   3483  CG1 ILE A 464      56.562  45.432  33.439  1.00 29.97           C  
ATOM   3484  CG2 ILE A 464      57.313  47.835  33.281  1.00 30.87           C  
ATOM   3485  CD1 ILE A 464      55.389  44.639  32.919  1.00 20.84           C  
ATOM   3486  N   GLY A 465      54.857  45.222  36.452  1.00 19.26           N  
ATOM   3487  CA  GLY A 465      53.717  44.378  36.777  1.00 21.01           C  
ATOM   3488  C   GLY A 465      52.623  45.027  37.609  1.00 20.44           C  
ATOM   3489  O   GLY A 465      51.459  44.614  37.558  1.00 21.80           O  
ATOM   3490  N   GLY A 466      52.994  46.027  38.399  1.00 18.57           N  
ATOM   3491  CA  GLY A 466      52.037  46.717  39.242  1.00 21.28           C  
ATOM   3492  C   GLY A 466      51.643  48.058  38.662  1.00 20.34           C  
ATOM   3493  O   GLY A 466      52.280  48.561  37.736  1.00 20.93           O  
ATOM   3494  N   ALA A 467      50.590  48.643  39.215  1.00 16.08           N  
ATOM   3495  CA  ALA A 467      50.144  49.967  38.787  1.00 17.76           C  
ATOM   3496  C   ALA A 467      51.110  51.037  39.293  1.00 21.82           C  
ATOM   3497  O   ALA A 467      51.591  50.978  40.423  1.00 24.57           O  
ATOM   3498  CB  ALA A 467      48.728  50.242  39.274  1.00 16.10           C  
ATOM   3499  N   PHE A 468      51.400  52.013  38.443  1.00 19.02           N  
ATOM   3500  CA  PHE A 468      52.321  53.074  38.810  1.00 19.62           C  
ATOM   3501  C   PHE A 468      51.585  54.396  38.902  1.00 13.81           C  
ATOM   3502  O   PHE A 468      50.985  54.830  37.943  1.00 19.28           O  
ATOM   3503  CB  PHE A 468      53.457  53.187  37.790  1.00 16.73           C  
ATOM   3504  CG  PHE A 468      54.438  54.282  38.100  1.00 21.39           C  
ATOM   3505  CD1 PHE A 468      54.190  55.589  37.715  1.00 19.01           C  
ATOM   3506  CD2 PHE A 468      55.617  53.998  38.771  1.00 24.97           C  
ATOM   3507  CE1 PHE A 468      55.089  56.601  38.014  1.00 22.87           C  
ATOM   3508  CE2 PHE A 468      56.515  55.002  39.061  1.00 23.60           C  
ATOM   3509  CZ  PHE A 468      56.242  56.308  38.683  1.00 20.86           C  
ATOM   3510  N   GLY A 469      51.675  55.046  40.053  1.00 13.28           N  
ATOM   3511  CA  GLY A 469      51.170  56.396  40.178  1.00 18.37           C  
ATOM   3512  C   GLY A 469      51.081  56.793  41.628  1.00 18.91           C  
ATOM   3513  O   GLY A 469      51.421  56.011  42.508  1.00 17.41           O  
ATOM   3514  N   GLY A 470      50.602  58.004  41.885  1.00 18.33           N  
ATOM   3515  CA  GLY A 470      50.567  58.494  43.249  1.00 19.20           C  
ATOM   3516  C   GLY A 470      49.277  59.185  43.621  1.00 20.30           C  
ATOM   3517  O   GLY A 470      48.368  59.298  42.804  1.00 18.19           O  
ATOM   3518  N   GLU A 471      49.220  59.634  44.870  1.00 19.05           N  
ATOM   3519  CA  GLU A 471      48.043  60.261  45.453  1.00 18.99           C  
ATOM   3520  C   GLU A 471      48.260  61.749  45.702  1.00 20.64           C  
ATOM   3521  O   GLU A 471      49.340  62.276  45.447  1.00 23.39           O  
ATOM   3522  CB  GLU A 471      47.689  59.561  46.765  1.00 19.28           C  
ATOM   3523  CG  GLU A 471      47.326  58.091  46.590  1.00 24.94           C  
ATOM   3524  CD  GLU A 471      46.092  57.908  45.721  1.00 33.62           C  
ATOM   3525  OE1 GLU A 471      45.102  58.654  45.913  1.00 36.50           O  
ATOM   3526  OE2 GLU A 471      46.110  57.025  44.837  1.00 35.57           O  
ATOM   3527  N   LYS A 472      47.221  62.413  46.206  1.00 17.25           N  
ATOM   3528  CA  LYS A 472      47.283  63.827  46.562  1.00 19.91           C  
ATOM   3529  C   LYS A 472      47.727  64.676  45.372  1.00 22.08           C  
ATOM   3530  O   LYS A 472      47.161  64.552  44.288  1.00 19.98           O  
ATOM   3531  CB  LYS A 472      48.195  64.021  47.776  1.00 21.08           C  
ATOM   3532  CG  LYS A 472      47.692  63.225  48.991  1.00 21.97           C  
ATOM   3533  CD  LYS A 472      48.489  63.543  50.243  1.00 34.27           C  
ATOM   3534  CE  LYS A 472      49.875  62.955  50.169  1.00 31.36           C  
ATOM   3535  NZ  LYS A 472      50.765  63.483  51.245  1.00 27.54           N  
ATOM   3536  N   HIS A 473      48.736  65.522  45.554  1.00 18.21           N  
ATOM   3537  CA  HIS A 473      49.142  66.422  44.472  1.00 17.39           C  
ATOM   3538  C   HIS A 473      49.910  65.700  43.361  1.00 18.86           C  
ATOM   3539  O   HIS A 473      50.275  66.313  42.355  1.00 18.78           O  
ATOM   3540  CB  HIS A 473      49.983  67.586  45.016  1.00 23.65           C  
ATOM   3541  CG  HIS A 473      49.184  68.632  45.734  1.00 25.67           C  
ATOM   3542  ND1 HIS A 473      49.521  69.968  45.713  1.00 24.43           N  
ATOM   3543  CD2 HIS A 473      48.069  68.539  46.499  1.00 26.57           C  
ATOM   3544  CE1 HIS A 473      48.648  70.654  46.428  1.00 24.64           C  
ATOM   3545  NE2 HIS A 473      47.758  69.812  46.920  1.00 24.27           N  
ATOM   3546  N   THR A 474      50.131  64.396  43.524  1.00 14.73           N  
ATOM   3547  CA  THR A 474      50.735  63.596  42.458  1.00 20.23           C  
ATOM   3548  C   THR A 474      49.704  63.260  41.371  1.00 20.02           C  
ATOM   3549  O   THR A 474      50.069  62.887  40.250  1.00 15.46           O  
ATOM   3550  CB  THR A 474      51.378  62.321  43.039  1.00 18.99           C  
ATOM   3551  OG1 THR A 474      52.351  62.726  44.010  1.00 16.27           O  
ATOM   3552  CG2 THR A 474      52.069  61.506  41.971  1.00 20.76           C  
ATOM   3553  N   GLY A 475      48.419  63.432  41.685  1.00 22.77           N  
ATOM   3554  CA  GLY A 475      47.405  63.495  40.643  1.00 20.76           C  
ATOM   3555  C   GLY A 475      46.433  62.334  40.534  1.00 18.01           C  
ATOM   3556  O   GLY A 475      45.355  62.490  39.949  1.00 18.99           O  
ATOM   3557  N   GLY A 476      46.812  61.166  41.055  1.00 15.54           N  
ATOM   3558  CA  GLY A 476      45.856  60.081  41.204  1.00 20.43           C  
ATOM   3559  C   GLY A 476      45.777  59.066  40.082  1.00 19.66           C  
ATOM   3560  O   GLY A 476      45.154  58.024  40.248  1.00 21.86           O  
ATOM   3561  N   GLY A 477      46.400  59.355  38.942  1.00 18.65           N  
ATOM   3562  CA  GLY A 477      46.381  58.414  37.834  1.00 16.71           C  
ATOM   3563  C   GLY A 477      47.219  57.182  38.110  1.00 18.52           C  
ATOM   3564  O   GLY A 477      48.088  57.201  38.980  1.00 21.07           O  
ATOM   3565  N   ARG A 478      46.926  56.097  37.393  1.00 17.41           N  
ATOM   3566  CA  ARG A 478      47.742  54.891  37.433  1.00 20.56           C  
ATOM   3567  C   ARG A 478      48.110  54.482  36.009  1.00 20.18           C  
ATOM   3568  O   ARG A 478      47.293  54.577  35.087  1.00 23.46           O  
ATOM   3569  CB  ARG A 478      47.015  53.739  38.139  1.00 19.29           C  
ATOM   3570  CG  ARG A 478      46.904  53.876  39.658  1.00 19.97           C  
ATOM   3571  CD  ARG A 478      48.270  54.124  40.301  1.00 17.89           C  
ATOM   3572  NE  ARG A 478      48.185  54.179  41.766  1.00 17.24           N  
ATOM   3573  CZ  ARG A 478      47.788  55.243  42.452  1.00 15.82           C  
ATOM   3574  NH1 ARG A 478      47.421  56.350  41.815  1.00 21.59           N  
ATOM   3575  NH2 ARG A 478      47.754  55.201  43.780  1.00 19.69           N  
ATOM   3576  N   GLU A 479      49.346  54.039  35.838  1.00 16.08           N  
ATOM   3577  CA  GLU A 479      49.829  53.541  34.556  1.00 20.06           C  
ATOM   3578  C   GLU A 479      50.383  52.125  34.713  1.00 18.43           C  
ATOM   3579  O   GLU A 479      50.543  51.643  35.833  1.00 18.86           O  
ATOM   3580  CB  GLU A 479      50.904  54.473  33.998  1.00 20.65           C  
ATOM   3581  CG  GLU A 479      50.357  55.842  33.563  1.00 20.15           C  
ATOM   3582  CD  GLU A 479      51.460  56.870  33.371  1.00 28.94           C  
ATOM   3583  OE1 GLU A 479      52.419  56.876  34.171  1.00 32.08           O  
ATOM   3584  OE2 GLU A 479      51.378  57.666  32.416  1.00 27.00           O  
ATOM   3585  N   SER A 480      50.647  51.470  33.584  1.00 16.32           N  
ATOM   3586  CA  SER A 480      51.382  50.198  33.533  1.00 18.20           C  
ATOM   3587  C   SER A 480      50.565  48.966  33.973  1.00 24.99           C  
ATOM   3588  O   SER A 480      49.656  48.531  33.257  1.00 21.72           O  
ATOM   3589  CB  SER A 480      52.684  50.311  34.361  1.00 23.09           C  
ATOM   3590  OG  SER A 480      53.583  49.263  34.057  1.00 27.47           O  
ATOM   3591  N   GLY A 481      50.878  48.405  35.138  1.00 21.38           N  
ATOM   3592  CA  GLY A 481      50.387  47.078  35.490  1.00 23.64           C  
ATOM   3593  C   GLY A 481      49.064  46.961  36.238  1.00 19.62           C  
ATOM   3594  O   GLY A 481      48.268  47.894  36.270  1.00 17.65           O  
ATOM   3595  N   SER A 482      48.850  45.802  36.856  1.00 20.60           N  
ATOM   3596  CA  SER A 482      47.583  45.483  37.513  1.00 24.92           C  
ATOM   3597  C   SER A 482      46.428  45.832  36.569  1.00 21.00           C  
ATOM   3598  O   SER A 482      46.517  45.550  35.365  1.00 20.18           O  
ATOM   3599  CB  SER A 482      47.468  46.217  38.858  1.00 24.14           C  
ATOM   3600  OG  SER A 482      46.284  45.847  39.548  1.00 23.04           O  
ATOM   3601  N   ASP A 483      45.361  46.450  37.073  1.00 18.60           N  
ATOM   3602  CA  ASP A 483      44.242  46.792  36.194  1.00 18.11           C  
ATOM   3603  C   ASP A 483      44.213  48.281  35.818  1.00 16.68           C  
ATOM   3604  O   ASP A 483      43.155  48.858  35.585  1.00 16.41           O  
ATOM   3605  CB  ASP A 483      42.890  46.352  36.813  1.00 26.16           C  
ATOM   3606  CG  ASP A 483      42.520  47.114  38.080  1.00 26.37           C  
ATOM   3607  OD1 ASP A 483      43.386  47.789  38.662  1.00 20.51           O  
ATOM   3608  OD2 ASP A 483      41.339  47.023  38.505  1.00 20.63           O  
ATOM   3609  N   ALA A 484      45.397  48.882  35.699  1.00 16.09           N  
ATOM   3610  CA  ALA A 484      45.521  50.239  35.180  1.00 14.44           C  
ATOM   3611  C   ALA A 484      44.898  50.355  33.795  1.00 13.04           C  
ATOM   3612  O   ALA A 484      44.465  51.439  33.406  1.00 16.63           O  
ATOM   3613  CB  ALA A 484      47.003  50.673  35.129  1.00 11.95           C  
ATOM   3614  N   TRP A 485      44.837  49.239  33.066  1.00 12.57           N  
ATOM   3615  CA  TRP A 485      44.254  49.239  31.718  1.00 13.58           C  
ATOM   3616  C   TRP A 485      42.818  49.771  31.698  1.00 15.21           C  
ATOM   3617  O   TRP A 485      42.352  50.282  30.672  1.00 14.82           O  
ATOM   3618  CB  TRP A 485      44.283  47.826  31.106  1.00 14.14           C  
ATOM   3619  CG  TRP A 485      43.494  46.786  31.847  1.00 19.61           C  
ATOM   3620  CD1 TRP A 485      43.971  45.895  32.778  1.00 20.40           C  
ATOM   3621  CD2 TRP A 485      42.094  46.500  31.698  1.00 18.31           C  
ATOM   3622  NE1 TRP A 485      42.945  45.088  33.222  1.00 16.33           N  
ATOM   3623  CE2 TRP A 485      41.785  45.443  32.578  1.00 16.27           C  
ATOM   3624  CE3 TRP A 485      41.071  47.047  30.915  1.00 19.20           C  
ATOM   3625  CZ2 TRP A 485      40.488  44.914  32.694  1.00 14.92           C  
ATOM   3626  CZ3 TRP A 485      39.785  46.521  31.028  1.00 16.11           C  
ATOM   3627  CH2 TRP A 485      39.508  45.465  31.909  1.00 15.16           C  
ATOM   3628  N   LYS A 486      42.123  49.671  32.831  1.00 17.07           N  
ATOM   3629  CA  LYS A 486      40.730  50.127  32.892  1.00 18.76           C  
ATOM   3630  C   LYS A 486      40.619  51.632  32.724  1.00 18.80           C  
ATOM   3631  O   LYS A 486      39.570  52.136  32.346  1.00 21.28           O  
ATOM   3632  CB  LYS A 486      40.064  49.708  34.213  1.00 15.67           C  
ATOM   3633  CG  LYS A 486      39.839  48.222  34.343  1.00 11.41           C  
ATOM   3634  CD  LYS A 486      39.371  47.854  35.751  1.00 13.96           C  
ATOM   3635  CE  LYS A 486      38.967  46.390  35.825  1.00 17.00           C  
ATOM   3636  NZ  LYS A 486      38.799  45.962  37.243  1.00 18.65           N  
ATOM   3637  N   GLN A 487      41.698  52.361  32.999  1.00 16.95           N  
ATOM   3638  CA  GLN A 487      41.642  53.806  32.848  1.00 22.50           C  
ATOM   3639  C   GLN A 487      41.611  54.207  31.384  1.00 18.61           C  
ATOM   3640  O   GLN A 487      41.274  55.339  31.061  1.00 16.06           O  
ATOM   3641  CB  GLN A 487      42.826  54.470  33.529  1.00 28.42           C  
ATOM   3642  CG  GLN A 487      42.789  54.409  35.033  1.00 28.65           C  
ATOM   3643  CD  GLN A 487      44.115  54.801  35.599  1.00 35.90           C  
ATOM   3644  OE1 GLN A 487      44.252  55.835  36.258  1.00 30.48           O  
ATOM   3645  NE2 GLN A 487      45.128  53.989  35.312  1.00 38.34           N  
ATOM   3646  N   TYR A 488      41.966  53.274  30.507  1.00 12.14           N  
ATOM   3647  CA  TYR A 488      41.980  53.546  29.072  1.00 13.61           C  
ATOM   3648  C   TYR A 488      40.716  53.032  28.370  1.00 15.67           C  
ATOM   3649  O   TYR A 488      40.644  52.979  27.135  1.00 14.94           O  
ATOM   3650  CB  TYR A 488      43.211  52.923  28.442  1.00 14.73           C  
ATOM   3651  CG  TYR A 488      44.520  53.441  29.034  1.00 20.37           C  
ATOM   3652  CD1 TYR A 488      45.050  52.885  30.192  1.00 17.66           C  
ATOM   3653  CD2 TYR A 488      45.221  54.471  28.428  1.00 15.22           C  
ATOM   3654  CE1 TYR A 488      46.257  53.357  30.741  1.00 17.91           C  
ATOM   3655  CE2 TYR A 488      46.438  54.947  28.968  1.00 15.93           C  
ATOM   3656  CZ  TYR A 488      46.943  54.374  30.126  1.00 19.16           C  
ATOM   3657  OH  TYR A 488      48.140  54.814  30.684  1.00 19.68           O  
ATOM   3658  N   MET A 489      39.722  52.644  29.161  1.00 14.50           N  
ATOM   3659  CA  MET A 489      38.510  52.048  28.602  1.00 13.01           C  
ATOM   3660  C   MET A 489      37.288  52.582  29.307  1.00 17.61           C  
ATOM   3661  O   MET A 489      37.377  53.080  30.429  1.00 19.95           O  
ATOM   3662  CB  MET A 489      38.556  50.520  28.704  1.00 12.15           C  
ATOM   3663  CG  MET A 489      39.755  49.879  27.971  1.00 15.03           C  
ATOM   3664  SD  MET A 489      39.592  48.105  27.709  1.00 19.68           S  
ATOM   3665  CE  MET A 489      38.571  48.046  26.225  1.00 15.55           C  
ATOM   3666  N   ARG A 490      36.142  52.506  28.639  1.00 17.12           N  
ATOM   3667  CA  ARG A 490      34.898  52.886  29.298  1.00 20.13           C  
ATOM   3668  C   ARG A 490      34.119  51.645  29.718  1.00 16.99           C  
ATOM   3669  O   ARG A 490      33.990  50.671  28.973  1.00 15.30           O  
ATOM   3670  CB  ARG A 490      34.050  53.790  28.405  1.00 23.83           C  
ATOM   3671  CG  ARG A 490      33.804  53.245  27.034  1.00 29.62           C  
ATOM   3672  CD  ARG A 490      32.745  54.057  26.309  1.00 37.81           C  
ATOM   3673  NE  ARG A 490      32.448  53.444  25.026  1.00 35.69           N  
ATOM   3674  CZ  ARG A 490      31.501  52.535  24.839  1.00 33.12           C  
ATOM   3675  NH1 ARG A 490      30.739  52.147  25.852  1.00 34.83           N  
ATOM   3676  NH2 ARG A 490      31.316  52.019  23.636  1.00 30.29           N  
ATOM   3677  N   ARG A 491      33.638  51.687  30.953  1.00 14.33           N  
ATOM   3678  CA  ARG A 491      32.888  50.599  31.537  1.00 14.07           C  
ATOM   3679  C   ARG A 491      31.411  50.785  31.192  1.00 11.18           C  
ATOM   3680  O   ARG A 491      30.886  51.884  31.321  1.00 16.48           O  
ATOM   3681  CB  ARG A 491      33.086  50.583  33.060  1.00 17.55           C  
ATOM   3682  CG  ARG A 491      32.442  49.404  33.782  1.00 15.27           C  
ATOM   3683  CD  ARG A 491      32.169  49.751  35.245  1.00 20.25           C  
ATOM   3684  NE  ARG A 491      33.329  50.330  35.928  1.00 20.59           N  
ATOM   3685  CZ  ARG A 491      34.046  49.702  36.856  1.00 23.48           C  
ATOM   3686  NH1 ARG A 491      33.750  48.453  37.201  1.00 18.44           N  
ATOM   3687  NH2 ARG A 491      35.072  50.321  37.431  1.00 27.52           N  
ATOM   3688  N   SER A 492      30.759  49.723  30.733  1.00 12.39           N  
ATOM   3689  CA  SER A 492      29.297  49.737  30.666  1.00 12.05           C  
ATOM   3690  C   SER A 492      28.790  48.546  31.447  1.00 18.32           C  
ATOM   3691  O   SER A 492      29.369  47.454  31.398  1.00 15.08           O  
ATOM   3692  CB  SER A 492      28.793  49.720  29.217  1.00 12.68           C  
ATOM   3693  OG  SER A 492      29.360  48.648  28.483  1.00 18.17           O  
ATOM   3694  N   THR A 493      27.724  48.768  32.206  1.00 16.07           N  
ATOM   3695  CA  THR A 493      27.069  47.686  32.916  1.00 15.16           C  
ATOM   3696  C   THR A 493      25.870  47.341  32.058  1.00 17.45           C  
ATOM   3697  O   THR A 493      25.052  48.217  31.760  1.00 15.40           O  
ATOM   3698  CB  THR A 493      26.637  48.103  34.328  1.00 18.05           C  
ATOM   3699  OG1 THR A 493      27.774  48.557  35.061  1.00 16.91           O  
ATOM   3700  CG2 THR A 493      25.969  46.949  35.076  1.00 17.98           C  
ATOM   3701  N   CYS A 494      25.788  46.091  31.614  1.00 17.19           N  
ATOM   3702  CA  CYS A 494      24.821  45.760  30.581  1.00 19.08           C  
ATOM   3703  C   CYS A 494      23.872  44.691  31.053  1.00 13.92           C  
ATOM   3704  O   CYS A 494      24.296  43.650  31.534  1.00 16.89           O  
ATOM   3705  CB  CYS A 494      25.523  45.307  29.303  1.00 18.19           C  
ATOM   3706  SG  CYS A 494      26.908  46.383  28.800  1.00 19.80           S  
ATOM   3707  N   THR A 495      22.575  44.955  30.920  1.00 13.26           N  
ATOM   3708  CA  THR A 495      21.592  43.962  31.301  1.00 19.08           C  
ATOM   3709  C   THR A 495      20.814  43.571  30.063  1.00 18.83           C  
ATOM   3710  O   THR A 495      20.351  44.426  29.313  1.00 18.90           O  
ATOM   3711  CB  THR A 495      20.663  44.482  32.399  1.00 24.18           C  
ATOM   3712  OG1 THR A 495      21.468  44.973  33.481  1.00 26.09           O  
ATOM   3713  CG2 THR A 495      19.745  43.358  32.902  1.00 19.82           C  
ATOM   3714  N   ILE A 496      20.711  42.272  29.831  1.00 14.26           N  
ATOM   3715  CA  ILE A 496      20.117  41.782  28.607  1.00 17.06           C  
ATOM   3716  C   ILE A 496      18.974  40.842  28.957  1.00 16.46           C  
ATOM   3717  O   ILE A 496      19.180  39.825  29.614  1.00 17.72           O  
ATOM   3718  CB  ILE A 496      21.140  41.057  27.731  1.00 13.90           C  
ATOM   3719  CG1 ILE A 496      22.285  42.004  27.362  1.00 25.28           C  
ATOM   3720  CG2 ILE A 496      20.475  40.519  26.460  1.00 18.02           C  
ATOM   3721  CD1 ILE A 496      23.666  41.442  27.653  1.00 25.78           C  
ATOM   3722  N   ASN A 497      17.765  41.219  28.557  1.00 15.12           N  
ATOM   3723  CA  ASN A 497      16.598  40.370  28.762  1.00 14.90           C  
ATOM   3724  C   ASN A 497      16.427  39.394  27.596  1.00 16.79           C  
ATOM   3725  O   ASN A 497      16.148  39.805  26.478  1.00 20.16           O  
ATOM   3726  CB  ASN A 497      15.343  41.245  28.928  1.00 16.84           C  
ATOM   3727  CG  ASN A 497      14.099  40.452  29.238  1.00 17.57           C  
ATOM   3728  OD1 ASN A 497      14.147  39.247  29.537  1.00 18.73           O  
ATOM   3729  ND2 ASN A 497      12.949  41.136  29.181  1.00 17.41           N  
ATOM   3730  N   TYR A 498      16.591  38.104  27.875  1.00 17.55           N  
ATOM   3731  CA  TYR A 498      16.408  37.059  26.871  1.00 20.84           C  
ATOM   3732  C   TYR A 498      15.004  36.470  26.919  1.00 23.12           C  
ATOM   3733  O   TYR A 498      14.700  35.531  26.174  1.00 22.12           O  
ATOM   3734  CB  TYR A 498      17.402  35.911  27.071  1.00 16.84           C  
ATOM   3735  CG  TYR A 498      18.868  36.274  26.966  1.00 24.44           C  
ATOM   3736  CD1 TYR A 498      19.515  36.945  27.992  1.00 24.19           C  
ATOM   3737  CD2 TYR A 498      19.611  35.914  25.849  1.00 22.68           C  
ATOM   3738  CE1 TYR A 498      20.856  37.260  27.903  1.00 25.93           C  
ATOM   3739  CE2 TYR A 498      20.953  36.230  25.751  1.00 22.26           C  
ATOM   3740  CZ  TYR A 498      21.568  36.898  26.783  1.00 27.21           C  
ATOM   3741  OH  TYR A 498      22.909  37.210  26.693  1.00 32.31           O  
ATOM   3742  N   SER A 499      14.158  37.004  27.799  1.00 23.40           N  
ATOM   3743  CA  SER A 499      12.825  36.436  28.025  1.00 16.36           C  
ATOM   3744  C   SER A 499      11.695  37.280  27.459  1.00 21.61           C  
ATOM   3745  O   SER A 499      11.925  38.327  26.854  1.00 22.09           O  
ATOM   3746  CB  SER A 499      12.578  36.230  29.521  1.00 22.36           C  
ATOM   3747  OG  SER A 499      12.252  37.459  30.147  1.00 23.25           O  
ATOM   3748  N   LYS A 500      10.471  36.788  27.665  1.00 20.30           N  
ATOM   3749  CA  LYS A 500       9.245  37.437  27.202  1.00 25.52           C  
ATOM   3750  C   LYS A 500       8.536  38.207  28.317  1.00 26.39           C  
ATOM   3751  O   LYS A 500       7.386  38.642  28.156  1.00 28.20           O  
ATOM   3752  CB  LYS A 500       8.288  36.389  26.630  1.00 31.93           C  
ATOM   3753  CG  LYS A 500       8.864  35.564  25.496  1.00 37.42           C  
ATOM   3754  CD  LYS A 500       8.979  36.391  24.230  1.00 44.90           C  
ATOM   3755  CE  LYS A 500       9.168  35.504  23.009  1.00 51.97           C  
ATOM   3756  NZ  LYS A 500      10.458  34.763  23.052  1.00 55.35           N  
ATOM   3757  N   ASP A 501       9.206  38.343  29.454  1.00 26.35           N  
ATOM   3758  CA  ASP A 501       8.618  38.980  30.634  1.00 26.26           C  
ATOM   3759  C   ASP A 501       9.470  40.158  31.092  1.00 23.17           C  
ATOM   3760  O   ASP A 501      10.604  40.324  30.629  1.00 21.92           O  
ATOM   3761  CB  ASP A 501       8.474  37.970  31.771  1.00 26.36           C  
ATOM   3762  CG  ASP A 501       7.640  36.766  31.378  1.00 44.76           C  
ATOM   3763  OD1 ASP A 501       6.594  36.953  30.719  1.00 47.90           O  
ATOM   3764  OD2 ASP A 501       8.035  35.630  31.726  1.00 50.60           O  
ATOM   3765  N   LEU A 502       8.931  40.961  32.011  1.00 22.04           N  
ATOM   3766  CA  LEU A 502       9.650  42.140  32.509  1.00 23.51           C  
ATOM   3767  C   LEU A 502       9.635  42.255  34.029  1.00 23.18           C  
ATOM   3768  O   LEU A 502       9.057  43.199  34.579  1.00 25.61           O  
ATOM   3769  CB  LEU A 502       9.066  43.422  31.911  1.00 27.00           C  
ATOM   3770  CG  LEU A 502       9.281  43.673  30.418  1.00 31.16           C  
ATOM   3771  CD1 LEU A 502       8.412  44.828  29.974  1.00 37.70           C  
ATOM   3772  CD2 LEU A 502      10.747  43.966  30.125  1.00 33.57           C  
ATOM   3773  N   PRO A 503      10.279  41.304  34.718  1.00 19.10           N  
ATOM   3774  CA  PRO A 503      10.405  41.466  36.166  1.00 19.24           C  
ATOM   3775  C   PRO A 503      11.286  42.676  36.470  1.00 22.30           C  
ATOM   3776  O   PRO A 503      12.293  42.886  35.790  1.00 21.75           O  
ATOM   3777  CB  PRO A 503      11.071  40.166  36.610  1.00 21.27           C  
ATOM   3778  CG  PRO A 503      11.882  39.756  35.424  1.00 23.26           C  
ATOM   3779  CD  PRO A 503      11.063  40.161  34.223  1.00 22.25           C  
ATOM   3780  N   LEU A 504      10.916  43.462  37.471  1.00 19.39           N  
ATOM   3781  CA  LEU A 504      11.689  44.662  37.789  1.00 21.15           C  
ATOM   3782  C   LEU A 504      12.639  44.419  38.966  1.00 21.33           C  
ATOM   3783  O   LEU A 504      12.345  43.613  39.861  1.00 21.90           O  
ATOM   3784  CB  LEU A 504      10.744  45.834  38.091  1.00 18.96           C  
ATOM   3785  CG  LEU A 504       9.767  46.196  36.969  1.00 27.49           C  
ATOM   3786  CD1 LEU A 504       8.740  47.231  37.441  1.00 28.59           C  
ATOM   3787  CD2 LEU A 504      10.504  46.698  35.746  1.00 30.76           C  
ATOM   3788  N   ALA A 505      13.785  45.100  38.953  1.00 19.29           N  
ATOM   3789  CA  ALA A 505      14.739  45.011  40.059  1.00 17.76           C  
ATOM   3790  C   ALA A 505      14.068  45.443  41.344  1.00 22.45           C  
ATOM   3791  O   ALA A 505      13.118  46.233  41.322  1.00 21.77           O  
ATOM   3792  CB  ALA A 505      15.983  45.874  39.791  1.00 16.22           C  
ATOM   3793  N   GLN A 506      14.579  44.902  42.448  1.00 18.94           N  
ATOM   3794  CA  GLN A 506      14.059  45.074  43.808  1.00 19.92           C  
ATOM   3795  C   GLN A 506      12.618  44.595  43.974  1.00 20.55           C  
ATOM   3796  O   GLN A 506      11.961  44.976  44.934  1.00 23.04           O  
ATOM   3797  CB  GLN A 506      14.161  46.533  44.265  1.00 22.56           C  
ATOM   3798  CG  GLN A 506      15.596  47.040  44.394  1.00 24.00           C  
ATOM   3799  CD  GLN A 506      16.096  47.645  43.106  1.00 23.14           C  
ATOM   3800  OE1 GLN A 506      15.366  48.375  42.438  1.00 26.77           O  
ATOM   3801  NE2 GLN A 506      17.342  47.337  42.740  1.00 21.50           N  
ATOM   3802  N   GLY A 507      12.149  43.749  43.060  1.00 20.86           N  
ATOM   3803  CA  GLY A 507      10.834  43.143  43.182  1.00 30.36           C  
ATOM   3804  C   GLY A 507       9.687  44.126  43.045  1.00 31.87           C  
ATOM   3805  O   GLY A 507       8.568  43.852  43.480  1.00 26.10           O  
ATOM   3806  N   ILE A 508       9.966  45.269  42.432  1.00 25.64           N  
ATOM   3807  CA  ILE A 508       8.962  46.304  42.218  1.00 29.04           C  
ATOM   3808  C   ILE A 508       7.840  45.860  41.274  1.00 23.32           C  
ATOM   3809  O   ILE A 508       8.084  45.380  40.160  1.00 21.49           O  
ATOM   3810  CB  ILE A 508       9.628  47.587  41.671  1.00 28.14           C  
ATOM   3811  CG1 ILE A 508      10.363  48.302  42.808  1.00 22.18           C  
ATOM   3812  CG2 ILE A 508       8.593  48.511  41.031  1.00 28.82           C  
ATOM   3813  CD1 ILE A 508      11.284  49.396  42.340  1.00 22.20           C  
ATOM   3814  N   LYS A 509       6.602  46.012  41.730  1.00 27.32           N  
ATOM   3815  CA  LYS A 509       5.453  45.709  40.896  1.00 29.16           C  
ATOM   3816  C   LYS A 509       4.840  47.005  40.382  1.00 33.36           C  
ATOM   3817  O   LYS A 509       4.202  47.745  41.134  1.00 31.09           O  
ATOM   3818  CB  LYS A 509       4.421  44.892  41.676  1.00 29.28           C  
ATOM   3819  N   PHE A 510       5.052  47.277  39.100  1.00 33.39           N  
ATOM   3820  CA  PHE A 510       4.500  48.462  38.454  1.00 34.13           C  
ATOM   3821  C   PHE A 510       3.343  48.051  37.545  1.00 39.82           C  
ATOM   3822  O   PHE A 510       3.435  48.127  36.320  1.00 40.20           O  
ATOM   3823  CB  PHE A 510       5.588  49.188  37.661  1.00 32.52           C  
ATOM   3824  CG  PHE A 510       5.246  50.602  37.304  1.00 37.25           C  
ATOM   3825  CD1 PHE A 510       5.386  51.615  38.234  1.00 38.84           C  
ATOM   3826  CD2 PHE A 510       4.805  50.925  36.034  1.00 36.41           C  
ATOM   3827  CE1 PHE A 510       5.075  52.922  37.907  1.00 37.48           C  
ATOM   3828  CE2 PHE A 510       4.499  52.226  35.703  1.00 37.24           C  
ATOM   3829  CZ  PHE A 510       4.631  53.227  36.642  1.00 33.80           C  
ATOM   3830  N   GLN A 511       2.257  47.600  38.157  1.00 43.00           N  
ATOM   3831  CA  GLN A 511       1.144  47.038  37.407  1.00 46.96           C  
ATOM   3832  C   GLN A 511      -0.189  47.419  38.039  1.00 47.36           C  
ATOM   3833  O   GLN A 511      -1.077  47.939  37.363  1.00 50.76           O  
ATOM   3834  CB  GLN A 511       1.279  45.515  37.319  1.00 45.59           C  
TER    3835      GLN A 511                                                      
ATOM   3836  N   SER B   2      -1.729  71.475  64.252  1.00 58.28           N  
ATOM   3837  CA  SER B   2      -2.695  70.876  63.336  1.00 54.65           C  
ATOM   3838  C   SER B   2      -2.308  71.135  61.884  1.00 50.37           C  
ATOM   3839  O   SER B   2      -2.677  70.376  60.984  1.00 46.03           O  
ATOM   3840  CB  SER B   2      -4.102  71.414  63.608  1.00 53.41           C  
ATOM   3841  N   THR B   3      -1.563  72.213  61.662  1.00 45.82           N  
ATOM   3842  CA  THR B   3      -1.146  72.575  60.317  1.00 38.71           C  
ATOM   3843  C   THR B   3      -0.097  71.594  59.798  1.00 29.68           C  
ATOM   3844  O   THR B   3      -0.160  71.174  58.646  1.00 31.62           O  
ATOM   3845  CB  THR B   3      -0.596  74.012  60.265  1.00 44.34           C  
ATOM   3846  OG1 THR B   3      -1.652  74.933  60.566  1.00 53.09           O  
ATOM   3847  CG2 THR B   3      -0.047  74.329  58.884  1.00 42.35           C  
ATOM   3848  N   LEU B   4       0.855  71.215  60.645  1.00 25.05           N  
ATOM   3849  CA  LEU B   4       1.893  70.281  60.214  1.00 22.69           C  
ATOM   3850  C   LEU B   4       1.326  68.869  60.115  1.00 22.30           C  
ATOM   3851  O   LEU B   4       0.628  68.425  61.025  1.00 27.30           O  
ATOM   3852  CB  LEU B   4       3.086  70.295  61.176  1.00 24.63           C  
ATOM   3853  CG  LEU B   4       3.955  71.546  61.319  1.00 27.10           C  
ATOM   3854  CD1 LEU B   4       4.961  71.333  62.447  1.00 29.64           C  
ATOM   3855  CD2 LEU B   4       4.686  71.883  60.017  1.00 18.85           C  
ATOM   3856  N   LEU B   5       1.631  68.157  59.028  1.00 19.50           N  
ATOM   3857  CA  LEU B   5       1.085  66.816  58.856  1.00 16.46           C  
ATOM   3858  C   LEU B   5       1.451  65.924  60.030  1.00 21.71           C  
ATOM   3859  O   LEU B   5       0.654  65.082  60.439  1.00 18.05           O  
ATOM   3860  CB  LEU B   5       1.551  66.167  57.549  1.00 16.07           C  
ATOM   3861  CG  LEU B   5       1.036  66.770  56.249  1.00 18.13           C  
ATOM   3862  CD1 LEU B   5       1.339  65.815  55.109  1.00 19.77           C  
ATOM   3863  CD2 LEU B   5      -0.477  67.035  56.330  1.00 22.09           C  
ATOM   3864  N   ILE B   6       2.639  66.129  60.596  1.00 20.17           N  
ATOM   3865  CA  ILE B   6       3.109  65.255  61.652  1.00 19.73           C  
ATOM   3866  C   ILE B   6       2.323  65.464  62.954  1.00 20.34           C  
ATOM   3867  O   ILE B   6       2.382  64.634  63.850  1.00 24.45           O  
ATOM   3868  CB  ILE B   6       4.627  65.433  61.898  1.00 25.73           C  
ATOM   3869  CG1 ILE B   6       5.195  64.199  62.603  1.00 28.34           C  
ATOM   3870  CG2 ILE B   6       4.918  66.745  62.639  1.00 20.17           C  
ATOM   3871  CD1 ILE B   6       6.720  64.130  62.599  1.00 30.00           C  
ATOM   3872  N   ASN B   7       1.554  66.544  63.049  1.00 24.79           N  
ATOM   3873  CA  ASN B   7       0.708  66.737  64.221  1.00 20.92           C  
ATOM   3874  C   ASN B   7      -0.731  66.271  64.002  1.00 23.70           C  
ATOM   3875  O   ASN B   7      -1.590  66.506  64.843  1.00 27.82           O  
ATOM   3876  CB  ASN B   7       0.711  68.201  64.645  1.00 22.97           C  
ATOM   3877  CG  ASN B   7       1.994  68.606  65.321  1.00 27.90           C  
ATOM   3878  OD1 ASN B   7       2.664  67.783  65.951  1.00 32.18           O  
ATOM   3879  ND2 ASN B   7       2.351  69.878  65.197  1.00 29.75           N  
ATOM   3880  N   GLN B   8      -0.991  65.621  62.873  1.00 23.46           N  
ATOM   3881  CA  GLN B   8      -2.326  65.087  62.577  1.00 23.10           C  
ATOM   3882  C   GLN B   8      -2.345  63.582  62.842  1.00 26.55           C  
ATOM   3883  O   GLN B   8      -1.411  62.880  62.481  1.00 20.61           O  
ATOM   3884  CB  GLN B   8      -2.713  65.378  61.124  1.00 19.76           C  
ATOM   3885  CG  GLN B   8      -2.574  66.843  60.718  1.00 19.11           C  
ATOM   3886  CD  GLN B   8      -2.869  67.074  59.248  1.00 24.37           C  
ATOM   3887  OE1 GLN B   8      -3.265  66.155  58.533  1.00 29.50           O  
ATOM   3888  NE2 GLN B   8      -2.669  68.306  58.788  1.00 24.67           N  
ATOM   3889  N   PRO B   9      -3.413  63.080  63.483  1.00 29.50           N  
ATOM   3890  CA  PRO B   9      -3.458  61.663  63.867  1.00 25.34           C  
ATOM   3891  C   PRO B   9      -3.243  60.675  62.717  1.00 22.59           C  
ATOM   3892  O   PRO B   9      -2.644  59.625  62.943  1.00 23.66           O  
ATOM   3893  CB  PRO B   9      -4.867  61.516  64.454  1.00 29.70           C  
ATOM   3894  CG  PRO B   9      -5.167  62.863  65.001  1.00 29.42           C  
ATOM   3895  CD  PRO B   9      -4.534  63.844  64.059  1.00 27.56           C  
ATOM   3896  N   GLN B  10      -3.689  60.997  61.508  1.00 24.06           N  
ATOM   3897  CA  GLN B  10      -3.551  60.047  60.400  1.00 24.36           C  
ATOM   3898  C   GLN B  10      -2.098  59.845  59.950  1.00 27.45           C  
ATOM   3899  O   GLN B  10      -1.796  58.868  59.258  1.00 25.42           O  
ATOM   3900  CB  GLN B  10      -4.401  60.488  59.202  1.00 25.16           C  
ATOM   3901  CG  GLN B  10      -4.009  61.840  58.621  1.00 24.68           C  
ATOM   3902  CD  GLN B  10      -5.047  62.377  57.649  1.00 30.56           C  
ATOM   3903  OE1 GLN B  10      -5.653  61.615  56.888  1.00 28.70           O  
ATOM   3904  NE2 GLN B  10      -5.277  63.690  57.689  1.00 30.08           N  
ATOM   3905  N   TYR B  11      -1.202  60.754  60.334  1.00 24.30           N  
ATOM   3906  CA  TYR B  11       0.215  60.607  59.993  1.00 23.30           C  
ATOM   3907  C   TYR B  11       1.051  60.283  61.227  1.00 24.17           C  
ATOM   3908  O   TYR B  11       2.265  60.501  61.236  1.00 27.21           O  
ATOM   3909  CB  TYR B  11       0.770  61.873  59.319  1.00 22.01           C  
ATOM   3910  CG  TYR B  11       0.083  62.215  58.026  1.00 21.78           C  
ATOM   3911  CD1 TYR B  11       0.357  61.514  56.865  1.00 23.72           C  
ATOM   3912  CD2 TYR B  11      -0.877  63.222  57.976  1.00 27.66           C  
ATOM   3913  CE1 TYR B  11      -0.293  61.816  55.675  1.00 29.81           C  
ATOM   3914  CE2 TYR B  11      -1.529  63.527  56.796  1.00 27.94           C  
ATOM   3915  CZ  TYR B  11      -1.239  62.826  55.654  1.00 31.73           C  
ATOM   3916  OH  TYR B  11      -1.896  63.144  54.487  1.00 36.20           O  
ATOM   3917  N   ALA B  12       0.408  59.765  62.268  1.00 24.75           N  
ATOM   3918  CA  ALA B  12       1.129  59.400  63.488  1.00 25.63           C  
ATOM   3919  C   ALA B  12       2.224  58.355  63.234  1.00 24.57           C  
ATOM   3920  O   ALA B  12       3.124  58.180  64.052  1.00 28.40           O  
ATOM   3921  CB  ALA B  12       0.166  58.893  64.524  1.00 27.58           C  
ATOM   3922  N   TRP B  13       2.146  57.655  62.108  1.00 20.20           N  
ATOM   3923  CA  TRP B  13       3.137  56.642  61.786  1.00 21.86           C  
ATOM   3924  C   TRP B  13       4.519  57.255  61.566  1.00 22.86           C  
ATOM   3925  O   TRP B  13       5.527  56.550  61.612  1.00 24.45           O  
ATOM   3926  CB  TRP B  13       2.713  55.841  60.550  1.00 26.02           C  
ATOM   3927  CG  TRP B  13       2.378  56.671  59.344  1.00 24.47           C  
ATOM   3928  CD1 TRP B  13       1.136  57.115  58.967  1.00 28.18           C  
ATOM   3929  CD2 TRP B  13       3.289  57.134  58.342  1.00 19.69           C  
ATOM   3930  NE1 TRP B  13       1.227  57.837  57.799  1.00 24.45           N  
ATOM   3931  CE2 TRP B  13       2.537  57.858  57.393  1.00 22.55           C  
ATOM   3932  CE3 TRP B  13       4.674  57.014  58.156  1.00 18.82           C  
ATOM   3933  CZ2 TRP B  13       3.120  58.459  56.280  1.00 24.35           C  
ATOM   3934  CZ3 TRP B  13       5.251  57.603  57.044  1.00 21.01           C  
ATOM   3935  CH2 TRP B  13       4.475  58.316  56.118  1.00 18.58           C  
ATOM   3936  N   LEU B  14       4.562  58.562  61.328  1.00 19.61           N  
ATOM   3937  CA  LEU B  14       5.837  59.258  61.136  1.00 23.30           C  
ATOM   3938  C   LEU B  14       6.713  59.163  62.387  1.00 21.12           C  
ATOM   3939  O   LEU B  14       7.953  59.158  62.308  1.00 22.19           O  
ATOM   3940  CB  LEU B  14       5.597  60.730  60.775  1.00 21.26           C  
ATOM   3941  CG  LEU B  14       5.111  61.033  59.353  1.00 22.36           C  
ATOM   3942  CD1 LEU B  14       4.662  62.487  59.243  1.00 21.27           C  
ATOM   3943  CD2 LEU B  14       6.204  60.745  58.340  1.00 22.67           C  
ATOM   3944  N   LYS B  15       6.066  59.083  63.543  1.00 22.88           N  
ATOM   3945  CA  LYS B  15       6.790  59.041  64.800  1.00 23.75           C  
ATOM   3946  C   LYS B  15       7.477  57.684  65.024  1.00 24.74           C  
ATOM   3947  O   LYS B  15       8.366  57.575  65.871  1.00 25.90           O  
ATOM   3948  CB  LYS B  15       5.848  59.394  65.956  1.00 29.89           C  
ATOM   3949  CG  LYS B  15       5.280  60.805  65.823  1.00 36.25           C  
ATOM   3950  CD  LYS B  15       4.542  61.259  67.072  1.00 40.33           C  
ATOM   3951  CE  LYS B  15       3.125  60.729  67.112  1.00 41.49           C  
ATOM   3952  NZ  LYS B  15       2.420  61.172  68.348  1.00 43.23           N  
ATOM   3953  N   GLU B  16       7.109  56.675  64.231  1.00 21.06           N  
ATOM   3954  CA  GLU B  16       7.826  55.395  64.217  1.00 23.78           C  
ATOM   3955  C   GLU B  16       9.239  55.538  63.671  1.00 27.63           C  
ATOM   3956  O   GLU B  16      10.093  54.675  63.890  1.00 31.85           O  
ATOM   3957  CB  GLU B  16       7.074  54.348  63.390  1.00 31.36           C  
ATOM   3958  CG  GLU B  16       5.786  53.857  64.033  1.00 36.85           C  
ATOM   3959  CD  GLU B  16       5.019  52.904  63.136  1.00 52.77           C  
ATOM   3960  OE1 GLU B  16       5.383  52.784  61.948  1.00 62.07           O  
ATOM   3961  OE2 GLU B  16       4.055  52.273  63.617  1.00 54.74           O  
ATOM   3962  N   LEU B  17       9.483  56.618  62.940  1.00 22.12           N  
ATOM   3963  CA  LEU B  17      10.829  56.896  62.438  1.00 23.57           C  
ATOM   3964  C   LEU B  17      11.590  57.839  63.369  1.00 22.80           C  
ATOM   3965  O   LEU B  17      12.727  58.242  63.080  1.00 22.80           O  
ATOM   3966  CB  LEU B  17      10.758  57.478  61.023  1.00 22.57           C  
ATOM   3967  CG  LEU B  17      10.217  56.505  59.977  1.00 31.00           C  
ATOM   3968  CD1 LEU B  17       9.917  57.240  58.691  1.00 30.98           C  
ATOM   3969  CD2 LEU B  17      11.201  55.363  59.737  1.00 32.98           C  
ATOM   3970  N   GLY B  18      10.957  58.189  64.487  1.00 22.24           N  
ATOM   3971  CA  GLY B  18      11.576  59.040  65.488  1.00 25.48           C  
ATOM   3972  C   GLY B  18      11.481  60.509  65.126  1.00 23.40           C  
ATOM   3973  O   GLY B  18      12.179  61.350  65.691  1.00 27.16           O  
ATOM   3974  N   LEU B  19      10.614  60.823  64.173  1.00 21.39           N  
ATOM   3975  CA  LEU B  19      10.441  62.203  63.747  1.00 18.92           C  
ATOM   3976  C   LEU B  19       9.455  62.931  64.657  1.00 22.66           C  
ATOM   3977  O   LEU B  19       8.530  62.324  65.188  1.00 25.28           O  
ATOM   3978  CB  LEU B  19       9.973  62.252  62.293  1.00 18.25           C  
ATOM   3979  CG  LEU B  19      10.931  61.634  61.268  1.00 24.61           C  
ATOM   3980  CD1 LEU B  19      10.263  61.581  59.899  1.00 26.06           C  
ATOM   3981  CD2 LEU B  19      12.243  62.415  61.184  1.00 26.29           C  
ATOM   3982  N   ARG B  20       9.667  64.235  64.831  1.00 22.22           N  
ATOM   3983  CA  ARG B  20       8.787  65.070  65.633  1.00 22.66           C  
ATOM   3984  C   ARG B  20       8.457  66.358  64.879  1.00 23.28           C  
ATOM   3985  O   ARG B  20       8.824  66.509  63.710  1.00 25.27           O  
ATOM   3986  CB  ARG B  20       9.436  65.387  66.982  1.00 23.34           C  
ATOM   3987  N   GLU B  21       7.760  67.278  65.544  1.00 23.40           N  
ATOM   3988  CA  GLU B  21       7.407  68.563  64.943  1.00 22.23           C  
ATOM   3989  C   GLU B  21       8.655  69.320  64.452  1.00 25.28           C  
ATOM   3990  O   GLU B  21       8.677  69.864  63.349  1.00 19.74           O  
ATOM   3991  CB  GLU B  21       6.627  69.420  65.948  1.00 25.07           C  
ATOM   3992  N   GLU B  22       9.689  69.347  65.283  1.00 23.78           N  
ATOM   3993  CA  GLU B  22      10.950  69.960  64.892  1.00 27.62           C  
ATOM   3994  C   GLU B  22      12.080  68.963  65.099  1.00 27.61           C  
ATOM   3995  O   GLU B  22      12.165  68.315  66.141  1.00 26.53           O  
ATOM   3996  CB  GLU B  22      11.191  71.247  65.684  1.00 31.10           C  
ATOM   3997  CG  GLU B  22      12.364  72.076  65.179  1.00 38.08           C  
ATOM   3998  CD  GLU B  22      12.181  73.560  65.454  1.00 50.65           C  
ATOM   3999  OE1 GLU B  22      11.034  74.050  65.351  1.00 56.20           O  
ATOM   4000  OE2 GLU B  22      13.182  74.235  65.776  1.00 51.24           O  
ATOM   4001  N   ASN B  23      12.938  68.827  64.094  1.00 20.01           N  
ATOM   4002  CA  ASN B  23      13.981  67.825  64.136  1.00 16.73           C  
ATOM   4003  C   ASN B  23      15.360  68.433  64.012  1.00 18.68           C  
ATOM   4004  O   ASN B  23      15.543  69.444  63.340  1.00 20.11           O  
ATOM   4005  CB  ASN B  23      13.763  66.802  63.022  1.00 19.82           C  
ATOM   4006  CG  ASN B  23      12.366  66.209  63.053  1.00 21.19           C  
ATOM   4007  OD1 ASN B  23      12.128  65.219  63.738  1.00 21.98           O  
ATOM   4008  ND2 ASN B  23      11.429  66.831  62.329  1.00 18.43           N  
ATOM   4009  N   GLU B  24      16.336  67.799  64.650  1.00 19.83           N  
ATOM   4010  CA  GLU B  24      17.721  68.222  64.499  1.00 21.22           C  
ATOM   4011  C   GLU B  24      18.296  67.672  63.195  1.00 22.05           C  
ATOM   4012  O   GLU B  24      18.180  66.469  62.913  1.00 21.90           O  
ATOM   4013  CB  GLU B  24      18.567  67.755  65.681  1.00 25.56           C  
ATOM   4014  CG  GLU B  24      18.084  68.245  67.031  1.00 30.99           C  
ATOM   4015  CD  GLU B  24      17.117  67.271  67.685  1.00 48.66           C  
ATOM   4016  OE1 GLU B  24      16.100  66.915  67.048  1.00 52.27           O  
ATOM   4017  OE2 GLU B  24      17.382  66.847  68.832  1.00 57.62           O  
ATOM   4018  N   GLY B  25      18.921  68.548  62.407  1.00 22.53           N  
ATOM   4019  CA  GLY B  25      19.436  68.155  61.105  1.00 17.84           C  
ATOM   4020  C   GLY B  25      20.934  67.909  61.075  1.00 15.70           C  
ATOM   4021  O   GLY B  25      21.509  67.676  60.006  1.00 17.71           O  
ATOM   4022  N   VAL B  26      21.569  67.957  62.240  1.00 17.83           N  
ATOM   4023  CA  VAL B  26      22.991  67.623  62.347  1.00 18.67           C  
ATOM   4024  C   VAL B  26      23.176  66.421  63.263  1.00 17.96           C  
ATOM   4025  O   VAL B  26      22.681  66.425  64.394  1.00 18.59           O  
ATOM   4026  CB  VAL B  26      23.818  68.795  62.906  1.00 17.00           C  
ATOM   4027  CG1 VAL B  26      25.320  68.408  63.030  1.00 15.82           C  
ATOM   4028  CG2 VAL B  26      23.642  70.033  62.036  1.00 19.90           C  
ATOM   4029  N   TYR B  27      23.877  65.397  62.779  1.00 18.28           N  
ATOM   4030  CA  TYR B  27      24.301  64.307  63.645  1.00 13.85           C  
ATOM   4031  C   TYR B  27      25.786  64.044  63.518  1.00 19.05           C  
ATOM   4032  O   TYR B  27      26.285  63.797  62.426  1.00 19.28           O  
ATOM   4033  CB  TYR B  27      23.572  63.017  63.329  1.00 17.43           C  
ATOM   4034  CG  TYR B  27      24.011  61.871  64.202  1.00 16.86           C  
ATOM   4035  CD1 TYR B  27      23.621  61.802  65.537  1.00 19.45           C  
ATOM   4036  CD2 TYR B  27      24.809  60.854  63.695  1.00 16.86           C  
ATOM   4037  CE1 TYR B  27      24.003  60.752  66.335  1.00 18.79           C  
ATOM   4038  CE2 TYR B  27      25.211  59.789  64.497  1.00 21.31           C  
ATOM   4039  CZ  TYR B  27      24.800  59.747  65.817  1.00 20.74           C  
ATOM   4040  OH  TYR B  27      25.180  58.695  66.623  1.00 19.98           O  
ATOM   4041  N   ASN B  28      26.483  64.050  64.641  1.00 17.97           N  
ATOM   4042  CA  ASN B  28      27.904  63.715  64.620  1.00 14.20           C  
ATOM   4043  C   ASN B  28      28.273  62.924  65.855  1.00 20.15           C  
ATOM   4044  O   ASN B  28      29.420  62.956  66.314  1.00 23.09           O  
ATOM   4045  CB  ASN B  28      28.751  64.979  64.507  1.00 15.13           C  
ATOM   4046  CG  ASN B  28      28.442  65.992  65.592  1.00 18.94           C  
ATOM   4047  OD1 ASN B  28      28.059  65.627  66.701  1.00 18.75           O  
ATOM   4048  ND2 ASN B  28      28.616  67.279  65.278  1.00 21.68           N  
ATOM   4049  N   GLY B  29      27.289  62.205  66.378  1.00 22.24           N  
ATOM   4050  CA  GLY B  29      27.422  61.541  67.662  1.00 26.14           C  
ATOM   4051  C   GLY B  29      26.458  62.252  68.581  1.00 26.61           C  
ATOM   4052  O   GLY B  29      25.827  61.645  69.448  1.00 25.18           O  
ATOM   4053  N   SER B  30      26.341  63.559  68.370  1.00 25.00           N  
ATOM   4054  CA  SER B  30      25.325  64.369  69.031  1.00 25.55           C  
ATOM   4055  C   SER B  30      24.387  64.935  67.981  1.00 23.81           C  
ATOM   4056  O   SER B  30      24.802  65.175  66.845  1.00 22.06           O  
ATOM   4057  CB  SER B  30      25.963  65.502  69.830  1.00 29.56           C  
ATOM   4058  OG  SER B  30      26.870  64.990  70.780  1.00 38.42           O  
ATOM   4059  N   TRP B  31      23.132  65.149  68.355  1.00 20.61           N  
ATOM   4060  CA  TRP B  31      22.161  65.739  67.440  1.00 16.30           C  
ATOM   4061  C   TRP B  31      22.099  67.237  67.683  1.00 18.05           C  
ATOM   4062  O   TRP B  31      22.150  67.693  68.830  1.00 21.68           O  
ATOM   4063  CB  TRP B  31      20.780  65.110  67.619  1.00 20.71           C  
ATOM   4064  CG  TRP B  31      20.666  63.726  67.067  1.00 20.78           C  
ATOM   4065  CD1 TRP B  31      20.862  62.555  67.741  1.00 19.99           C  
ATOM   4066  CD2 TRP B  31      20.335  63.367  65.724  1.00 18.14           C  
ATOM   4067  NE1 TRP B  31      20.672  61.490  66.901  1.00 22.08           N  
ATOM   4068  CE2 TRP B  31      20.332  61.959  65.658  1.00 18.81           C  
ATOM   4069  CE3 TRP B  31      20.033  64.100  64.572  1.00 19.86           C  
ATOM   4070  CZ2 TRP B  31      20.055  61.263  64.484  1.00 16.58           C  
ATOM   4071  CZ3 TRP B  31      19.746  63.400  63.397  1.00 20.09           C  
ATOM   4072  CH2 TRP B  31      19.761  61.997  63.368  1.00 19.85           C  
ATOM   4073  N   GLY B  32      21.978  68.014  66.614  1.00 18.15           N  
ATOM   4074  CA  GLY B  32      21.914  69.452  66.767  1.00 21.19           C  
ATOM   4075  C   GLY B  32      21.588  70.146  65.470  1.00 20.09           C  
ATOM   4076  O   GLY B  32      20.966  69.566  64.585  1.00 22.52           O  
ATOM   4077  N   GLY B  33      22.003  71.398  65.365  1.00 22.48           N  
ATOM   4078  CA  GLY B  33      21.652  72.208  64.215  1.00 22.43           C  
ATOM   4079  C   GLY B  33      21.380  73.631  64.647  1.00 21.93           C  
ATOM   4080  O   GLY B  33      20.338  73.938  65.228  1.00 24.25           O  
ATOM   4081  N   ARG B  34      22.336  74.506  64.367  1.00 19.28           N  
ATOM   4082  CA  ARG B  34      22.218  75.905  64.743  1.00 19.03           C  
ATOM   4083  C   ARG B  34      21.912  76.782  63.536  1.00 20.14           C  
ATOM   4084  O   ARG B  34      21.849  78.002  63.653  1.00 24.73           O  
ATOM   4085  CB  ARG B  34      23.509  76.374  65.426  1.00 25.30           C  
ATOM   4086  CG  ARG B  34      23.626  75.893  66.856  1.00 30.32           C  
ATOM   4087  CD  ARG B  34      24.982  76.214  67.420  1.00 35.24           C  
ATOM   4088  NE  ARG B  34      25.999  75.316  66.884  1.00 37.17           N  
ATOM   4089  CZ  ARG B  34      27.306  75.513  67.014  1.00 41.28           C  
ATOM   4090  NH1 ARG B  34      28.168  74.640  66.502  1.00 31.49           N  
ATOM   4091  NH2 ARG B  34      27.748  76.593  67.650  1.00 41.91           N  
ATOM   4092  N   GLY B  35      21.737  76.147  62.380  1.00 21.49           N  
ATOM   4093  CA  GLY B  35      21.488  76.860  61.137  1.00 28.24           C  
ATOM   4094  C   GLY B  35      20.012  77.163  60.914  1.00 27.46           C  
ATOM   4095  O   GLY B  35      19.208  77.130  61.845  1.00 23.32           O  
ATOM   4096  N   GLU B  36      19.657  77.459  59.668  1.00 26.30           N  
ATOM   4097  CA  GLU B  36      18.295  77.860  59.351  1.00 24.96           C  
ATOM   4098  C   GLU B  36      17.324  76.700  59.529  1.00 19.87           C  
ATOM   4099  O   GLU B  36      17.635  75.564  59.197  1.00 23.90           O  
ATOM   4100  CB  GLU B  36      18.214  78.402  57.921  1.00 29.75           C  
ATOM   4101  N   VAL B  37      16.150  77.001  60.069  1.00 23.31           N  
ATOM   4102  CA  VAL B  37      15.079  76.020  60.190  1.00 25.19           C  
ATOM   4103  C   VAL B  37      14.297  75.947  58.883  1.00 24.12           C  
ATOM   4104  O   VAL B  37      13.778  76.956  58.414  1.00 24.25           O  
ATOM   4105  CB  VAL B  37      14.105  76.369  61.336  1.00 28.49           C  
ATOM   4106  CG1 VAL B  37      13.110  75.240  61.546  1.00 26.86           C  
ATOM   4107  CG2 VAL B  37      14.875  76.656  62.619  1.00 36.05           C  
ATOM   4108  N   ILE B  38      14.230  74.760  58.295  1.00 18.20           N  
ATOM   4109  CA  ILE B  38      13.464  74.560  57.072  1.00 24.72           C  
ATOM   4110  C   ILE B  38      12.203  73.729  57.356  1.00 24.22           C  
ATOM   4111  O   ILE B  38      12.198  72.861  58.225  1.00 24.27           O  
ATOM   4112  CB  ILE B  38      14.315  73.870  55.973  1.00 27.89           C  
ATOM   4113  CG1 ILE B  38      13.583  73.871  54.626  1.00 37.85           C  
ATOM   4114  CG2 ILE B  38      14.702  72.446  56.367  1.00 30.46           C  
ATOM   4115  CD1 ILE B  38      13.556  75.218  53.942  1.00 38.08           C  
ATOM   4116  N   THR B  39      11.130  74.022  56.633  1.00 19.58           N  
ATOM   4117  CA  THR B  39       9.913  73.226  56.705  1.00 17.56           C  
ATOM   4118  C   THR B  39       9.777  72.488  55.390  1.00 21.52           C  
ATOM   4119  O   THR B  39       9.796  73.120  54.335  1.00 26.85           O  
ATOM   4120  CB  THR B  39       8.682  74.111  56.953  1.00 18.00           C  
ATOM   4121  OG1 THR B  39       8.820  74.770  58.220  1.00 21.21           O  
ATOM   4122  CG2 THR B  39       7.383  73.282  56.937  1.00 15.70           C  
ATOM   4123  N   THR B  40       9.659  71.163  55.430  1.00 18.04           N  
ATOM   4124  CA  THR B  40       9.473  70.424  54.186  1.00 17.98           C  
ATOM   4125  C   THR B  40       7.989  70.158  53.971  1.00 17.94           C  
ATOM   4126  O   THR B  40       7.224  70.027  54.923  1.00 17.33           O  
ATOM   4127  CB  THR B  40      10.257  69.089  54.143  1.00 20.11           C  
ATOM   4128  OG1 THR B  40       9.698  68.154  55.070  1.00 20.64           O  
ATOM   4129  CG2 THR B  40      11.726  69.322  54.480  1.00 26.35           C  
ATOM   4130  N   TYR B  41       7.609  70.105  52.702  1.00 14.64           N  
ATOM   4131  CA  TYR B  41       6.221  70.004  52.295  1.00 22.71           C  
ATOM   4132  C   TYR B  41       5.980  68.719  51.546  1.00 23.99           C  
ATOM   4133  O   TYR B  41       6.874  68.192  50.863  1.00 25.72           O  
ATOM   4134  CB  TYR B  41       5.828  71.187  51.407  1.00 22.53           C  
ATOM   4135  CG  TYR B  41       5.568  72.468  52.162  1.00 22.89           C  
ATOM   4136  CD1 TYR B  41       6.611  73.174  52.753  1.00 24.69           C  
ATOM   4137  CD2 TYR B  41       4.279  72.984  52.270  1.00 27.64           C  
ATOM   4138  CE1 TYR B  41       6.380  74.353  53.440  1.00 23.86           C  
ATOM   4139  CE2 TYR B  41       4.035  74.174  52.962  1.00 24.35           C  
ATOM   4140  CZ  TYR B  41       5.095  74.847  53.546  1.00 23.72           C  
ATOM   4141  OH  TYR B  41       4.874  76.022  54.235  1.00 26.38           O  
ATOM   4142  N   CYS B  42       4.767  68.216  51.714  1.00 18.75           N  
ATOM   4143  CA  CYS B  42       4.243  67.090  50.963  1.00 17.05           C  
ATOM   4144  C   CYS B  42       3.778  67.550  49.583  1.00 17.22           C  
ATOM   4145  O   CYS B  42       2.859  68.368  49.496  1.00 16.96           O  
ATOM   4146  CB  CYS B  42       3.082  66.475  51.731  1.00 17.48           C  
ATOM   4147  SG  CYS B  42       2.285  65.152  50.852  1.00 20.03           S  
ATOM   4148  N   PRO B  43       4.406  67.046  48.505  1.00 16.02           N  
ATOM   4149  CA  PRO B  43       4.075  67.527  47.155  1.00 18.89           C  
ATOM   4150  C   PRO B  43       2.719  67.041  46.659  1.00 20.08           C  
ATOM   4151  O   PRO B  43       2.193  67.551  45.674  1.00 18.36           O  
ATOM   4152  CB  PRO B  43       5.196  66.949  46.292  1.00 18.70           C  
ATOM   4153  CG  PRO B  43       5.611  65.726  47.008  1.00 19.59           C  
ATOM   4154  CD  PRO B  43       5.512  66.071  48.475  1.00 17.09           C  
ATOM   4155  N   ALA B  44       2.158  66.054  47.336  1.00 15.73           N  
ATOM   4156  CA  ALA B  44       0.883  65.518  46.905  1.00 19.78           C  
ATOM   4157  C   ALA B  44      -0.271  66.398  47.350  1.00 20.21           C  
ATOM   4158  O   ALA B  44      -1.324  66.374  46.729  1.00 18.38           O  
ATOM   4159  CB  ALA B  44       0.702  64.107  47.419  1.00 17.07           C  
ATOM   4160  N   ASN B  45      -0.084  67.171  48.416  1.00 19.05           N  
ATOM   4161  CA  ASN B  45      -1.136  68.087  48.868  1.00 22.58           C  
ATOM   4162  C   ASN B  45      -0.637  69.490  49.233  1.00 16.60           C  
ATOM   4163  O   ASN B  45      -1.406  70.309  49.717  1.00 18.92           O  
ATOM   4164  CB  ASN B  45      -1.884  67.483  50.065  1.00 26.99           C  
ATOM   4165  CG  ASN B  45      -0.956  67.067  51.202  1.00 26.72           C  
ATOM   4166  OD1 ASN B  45       0.091  67.682  51.437  1.00 24.10           O  
ATOM   4167  ND2 ASN B  45      -1.343  66.013  51.918  1.00 25.75           N  
ATOM   4168  N   ASN B  46       0.659  69.755  49.023  1.00 17.63           N  
ATOM   4169  CA  ASN B  46       1.261  71.056  49.354  1.00 16.28           C  
ATOM   4170  C   ASN B  46       1.064  71.465  50.809  1.00 20.36           C  
ATOM   4171  O   ASN B  46       1.000  72.661  51.118  1.00 21.45           O  
ATOM   4172  CB  ASN B  46       0.713  72.191  48.471  1.00 20.59           C  
ATOM   4173  CG  ASN B  46       0.825  71.904  46.993  1.00 22.54           C  
ATOM   4174  OD1 ASN B  46      -0.186  71.762  46.308  1.00 28.99           O  
ATOM   4175  ND2 ASN B  46       2.046  71.830  46.490  1.00 24.99           N  
ATOM   4176  N   GLU B  47       0.964  70.484  51.698  1.00 17.56           N  
ATOM   4177  CA  GLU B  47       0.893  70.771  53.130  1.00 18.98           C  
ATOM   4178  C   GLU B  47       2.269  70.583  53.780  1.00 19.17           C  
ATOM   4179  O   GLU B  47       3.034  69.703  53.382  1.00 19.03           O  
ATOM   4180  CB  GLU B  47      -0.135  69.874  53.820  1.00 26.24           C  
ATOM   4181  CG  GLU B  47      -1.581  70.158  53.431  1.00 28.69           C  
ATOM   4182  CD  GLU B  47      -2.568  69.336  54.242  1.00 41.37           C  
ATOM   4183  OE1 GLU B  47      -2.577  69.460  55.487  1.00 43.36           O  
ATOM   4184  OE2 GLU B  47      -3.332  68.555  53.638  1.00 47.21           O  
ATOM   4185  N   PRO B  48       2.584  71.404  54.798  1.00 17.05           N  
ATOM   4186  CA  PRO B  48       3.868  71.254  55.497  1.00 21.53           C  
ATOM   4187  C   PRO B  48       3.890  69.984  56.341  1.00 16.23           C  
ATOM   4188  O   PRO B  48       2.870  69.631  56.942  1.00 21.01           O  
ATOM   4189  CB  PRO B  48       3.935  72.501  56.381  1.00 19.66           C  
ATOM   4190  CG  PRO B  48       2.492  72.814  56.660  1.00 23.14           C  
ATOM   4191  CD  PRO B  48       1.761  72.481  55.376  1.00 19.18           C  
ATOM   4192  N   ILE B  49       5.024  69.295  56.376  1.00 15.39           N  
ATOM   4193  CA  ILE B  49       5.094  68.019  57.086  1.00 20.43           C  
ATOM   4194  C   ILE B  49       5.664  68.191  58.491  1.00 20.52           C  
ATOM   4195  O   ILE B  49       5.032  67.830  59.486  1.00 16.76           O  
ATOM   4196  CB  ILE B  49       5.950  66.992  56.330  1.00 19.97           C  
ATOM   4197  CG1 ILE B  49       5.444  66.797  54.899  1.00 22.74           C  
ATOM   4198  CG2 ILE B  49       5.926  65.653  57.050  1.00 17.62           C  
ATOM   4199  CD1 ILE B  49       6.410  65.984  54.046  1.00 19.03           C  
ATOM   4200  N   ALA B  50       6.882  68.724  58.552  1.00 20.89           N  
ATOM   4201  CA  ALA B  50       7.579  68.969  59.809  1.00 20.62           C  
ATOM   4202  C   ALA B  50       8.791  69.848  59.518  1.00 22.16           C  
ATOM   4203  O   ALA B  50       9.058  70.164  58.363  1.00 22.51           O  
ATOM   4204  CB  ALA B  50       8.001  67.667  60.458  1.00 19.21           C  
ATOM   4205  N   ARG B  51       9.525  70.234  60.554  1.00 16.73           N  
ATOM   4206  CA  ARG B  51      10.646  71.162  60.374  1.00 19.97           C  
ATOM   4207  C   ARG B  51      11.976  70.506  60.717  1.00 20.44           C  
ATOM   4208  O   ARG B  51      12.024  69.561  61.503  1.00 19.67           O  
ATOM   4209  CB  ARG B  51      10.449  72.413  61.231  1.00 21.48           C  
ATOM   4210  CG  ARG B  51       9.047  72.995  61.153  1.00 19.68           C  
ATOM   4211  CD  ARG B  51       8.966  74.303  61.929  1.00 27.50           C  
ATOM   4212  NE  ARG B  51       7.610  74.585  62.398  1.00 41.06           N  
ATOM   4213  CZ  ARG B  51       6.596  74.939  61.612  1.00 40.82           C  
ATOM   4214  NH1 ARG B  51       6.763  75.050  60.299  1.00 31.94           N  
ATOM   4215  NH2 ARG B  51       5.405  75.177  62.142  1.00 45.44           N  
ATOM   4216  N   VAL B  52      13.058  71.007  60.117  1.00 19.34           N  
ATOM   4217  CA  VAL B  52      14.393  70.460  60.341  1.00 14.56           C  
ATOM   4218  C   VAL B  52      15.348  71.622  60.568  1.00 17.99           C  
ATOM   4219  O   VAL B  52      15.394  72.549  59.762  1.00 20.51           O  
ATOM   4220  CB  VAL B  52      14.900  69.616  59.145  1.00 20.57           C  
ATOM   4221  CG1 VAL B  52      16.356  69.179  59.362  1.00 26.30           C  
ATOM   4222  CG2 VAL B  52      14.002  68.409  58.907  1.00 20.23           C  
ATOM   4223  N   ARG B  53      16.093  71.586  61.667  1.00 21.56           N  
ATOM   4224  CA  ARG B  53      17.083  72.623  61.941  1.00 19.27           C  
ATOM   4225  C   ARG B  53      18.402  72.262  61.250  1.00 22.70           C  
ATOM   4226  O   ARG B  53      19.021  71.245  61.564  1.00 20.04           O  
ATOM   4227  CB  ARG B  53      17.276  72.793  63.452  1.00 22.49           C  
ATOM   4228  N   GLN B  54      18.817  73.085  60.290  1.00 18.44           N  
ATOM   4229  CA  GLN B  54      19.962  72.736  59.458  1.00 17.05           C  
ATOM   4230  C   GLN B  54      21.279  73.123  60.099  1.00 19.32           C  
ATOM   4231  O   GLN B  54      21.302  73.788  61.134  1.00 21.89           O  
ATOM   4232  CB  GLN B  54      19.841  73.396  58.080  1.00 16.64           C  
ATOM   4233  CG  GLN B  54      18.604  72.956  57.307  1.00 22.43           C  
ATOM   4234  CD  GLN B  54      18.418  73.755  56.043  1.00 27.49           C  
ATOM   4235  OE1 GLN B  54      18.376  74.983  56.077  1.00 34.27           O  
ATOM   4236  NE2 GLN B  54      18.323  73.067  54.915  1.00 25.52           N  
ATOM   4237  N   ALA B  55      22.372  72.695  59.473  1.00 19.43           N  
ATOM   4238  CA  ALA B  55      23.711  72.988  59.963  1.00 15.28           C  
ATOM   4239  C   ALA B  55      24.099  74.445  59.755  1.00 18.78           C  
ATOM   4240  O   ALA B  55      23.870  75.010  58.685  1.00 23.38           O  
ATOM   4241  CB  ALA B  55      24.729  72.077  59.274  1.00 19.22           C  
ATOM   4242  N   SER B  56      24.692  75.045  60.777  1.00 19.57           N  
ATOM   4243  CA  SER B  56      25.462  76.273  60.577  1.00 25.15           C  
ATOM   4244  C   SER B  56      26.878  75.929  60.100  1.00 27.99           C  
ATOM   4245  O   SER B  56      27.257  74.762  60.050  1.00 26.83           O  
ATOM   4246  CB  SER B  56      25.542  77.088  61.857  1.00 22.57           C  
ATOM   4247  OG  SER B  56      26.267  76.381  62.845  1.00 23.32           O  
ATOM   4248  N   VAL B  57      27.657  76.952  59.765  1.00 28.72           N  
ATOM   4249  CA  VAL B  57      29.053  76.759  59.397  1.00 34.62           C  
ATOM   4250  C   VAL B  57      29.808  76.029  60.503  1.00 29.55           C  
ATOM   4251  O   VAL B  57      30.568  75.102  60.234  1.00 28.13           O  
ATOM   4252  CB  VAL B  57      29.748  78.107  59.104  1.00 44.75           C  
ATOM   4253  CG1 VAL B  57      31.217  77.892  58.780  1.00 48.11           C  
ATOM   4254  CG2 VAL B  57      29.044  78.830  57.964  1.00 47.87           C  
ATOM   4255  N   ALA B  58      29.577  76.447  61.744  1.00 29.33           N  
ATOM   4256  CA  ALA B  58      30.241  75.882  62.913  1.00 30.85           C  
ATOM   4257  C   ALA B  58      29.856  74.427  63.148  1.00 27.67           C  
ATOM   4258  O   ALA B  58      30.673  73.624  63.609  1.00 23.30           O  
ATOM   4259  CB  ALA B  58      29.923  76.713  64.146  1.00 32.27           C  
ATOM   4260  N   ASP B  59      28.605  74.099  62.846  1.00 22.20           N  
ATOM   4261  CA  ASP B  59      28.147  72.717  62.891  1.00 19.72           C  
ATOM   4262  C   ASP B  59      28.952  71.846  61.932  1.00 16.92           C  
ATOM   4263  O   ASP B  59      29.433  70.768  62.290  1.00 19.33           O  
ATOM   4264  CB  ASP B  59      26.659  72.619  62.532  1.00 20.53           C  
ATOM   4265  CG  ASP B  59      25.757  73.172  63.610  1.00 26.42           C  
ATOM   4266  OD1 ASP B  59      26.177  73.199  64.792  1.00 27.81           O  
ATOM   4267  OD2 ASP B  59      24.615  73.567  63.269  1.00 20.87           O  
ATOM   4268  N   TYR B  60      29.075  72.310  60.696  1.00 18.69           N  
ATOM   4269  CA  TYR B  60      29.812  71.567  59.691  1.00 18.56           C  
ATOM   4270  C   TYR B  60      31.275  71.391  60.134  1.00 19.82           C  
ATOM   4271  O   TYR B  60      31.840  70.296  60.045  1.00 22.13           O  
ATOM   4272  CB  TYR B  60      29.734  72.277  58.333  1.00 19.92           C  
ATOM   4273  CG  TYR B  60      30.705  71.716  57.319  1.00 20.62           C  
ATOM   4274  CD1 TYR B  60      30.374  70.602  56.569  1.00 22.60           C  
ATOM   4275  CD2 TYR B  60      31.954  72.300  57.115  1.00 27.37           C  
ATOM   4276  CE1 TYR B  60      31.240  70.075  55.650  1.00 24.98           C  
ATOM   4277  CE2 TYR B  60      32.843  71.776  56.185  1.00 25.48           C  
ATOM   4278  CZ  TYR B  60      32.477  70.664  55.459  1.00 26.54           C  
ATOM   4279  OH  TYR B  60      33.336  70.119  54.532  1.00 27.30           O  
ATOM   4280  N   GLU B  61      31.867  72.468  60.632  1.00 26.71           N  
ATOM   4281  CA  GLU B  61      33.251  72.434  61.091  1.00 28.74           C  
ATOM   4282  C   GLU B  61      33.469  71.393  62.194  1.00 26.76           C  
ATOM   4283  O   GLU B  61      34.432  70.610  62.146  1.00 21.18           O  
ATOM   4284  CB  GLU B  61      33.672  73.821  61.584  1.00 32.32           C  
ATOM   4285  CG  GLU B  61      35.164  74.003  61.703  1.00 40.19           C  
ATOM   4286  CD  GLU B  61      35.871  73.931  60.363  1.00 44.13           C  
ATOM   4287  OE1 GLU B  61      35.212  74.112  59.313  1.00 40.18           O  
ATOM   4288  OE2 GLU B  61      37.093  73.693  60.367  1.00 50.79           O  
ATOM   4289  N   GLU B  62      32.570  71.377  63.177  1.00 26.73           N  
ATOM   4290  CA  GLU B  62      32.681  70.445  64.302  1.00 24.93           C  
ATOM   4291  C   GLU B  62      32.441  69.004  63.849  1.00 23.15           C  
ATOM   4292  O   GLU B  62      33.114  68.067  64.300  1.00 22.40           O  
ATOM   4293  CB  GLU B  62      31.693  70.828  65.416  1.00 25.68           C  
ATOM   4294  N   THR B  63      31.479  68.834  62.950  1.00 18.90           N  
ATOM   4295  CA  THR B  63      31.156  67.515  62.416  1.00 23.50           C  
ATOM   4296  C   THR B  63      32.328  66.904  61.625  1.00 20.83           C  
ATOM   4297  O   THR B  63      32.666  65.725  61.800  1.00 19.08           O  
ATOM   4298  CB  THR B  63      29.907  67.594  61.530  1.00 23.35           C  
ATOM   4299  OG1 THR B  63      28.774  67.970  62.332  1.00 20.82           O  
ATOM   4300  CG2 THR B  63      29.651  66.275  60.868  1.00 18.74           C  
ATOM   4301  N   VAL B  64      32.945  67.695  60.753  1.00 17.81           N  
ATOM   4302  CA  VAL B  64      34.100  67.208  60.007  1.00 17.94           C  
ATOM   4303  C   VAL B  64      35.220  66.742  60.954  1.00 18.56           C  
ATOM   4304  O   VAL B  64      35.820  65.687  60.746  1.00 21.74           O  
ATOM   4305  CB  VAL B  64      34.647  68.286  59.050  1.00 18.42           C  
ATOM   4306  CG1 VAL B  64      36.023  67.888  58.521  1.00 24.22           C  
ATOM   4307  CG2 VAL B  64      33.678  68.485  57.900  1.00 19.37           C  
ATOM   4308  N   LYS B  65      35.476  67.524  62.001  1.00 15.72           N  
ATOM   4309  CA  LYS B  65      36.512  67.183  62.973  1.00 21.87           C  
ATOM   4310  C   LYS B  65      36.170  65.907  63.735  1.00 22.01           C  
ATOM   4311  O   LYS B  65      37.033  65.063  63.966  1.00 21.40           O  
ATOM   4312  CB  LYS B  65      36.728  68.338  63.960  1.00 21.54           C  
ATOM   4313  CG  LYS B  65      37.327  69.593  63.321  1.00 26.42           C  
ATOM   4314  CD  LYS B  65      37.510  70.705  64.346  1.00 32.04           C  
ATOM   4315  N   LYS B  66      34.908  65.768  64.119  1.00 20.83           N  
ATOM   4316  CA  LYS B  66      34.452  64.596  64.863  1.00 15.64           C  
ATOM   4317  C   LYS B  66      34.473  63.345  63.993  1.00 18.09           C  
ATOM   4318  O   LYS B  66      34.797  62.249  64.465  1.00 17.73           O  
ATOM   4319  CB  LYS B  66      33.033  64.819  65.427  1.00 16.32           C  
ATOM   4320  CG  LYS B  66      32.988  65.744  66.633  1.00 20.21           C  
ATOM   4321  CD  LYS B  66      31.563  65.913  67.180  1.00 31.41           C  
ATOM   4322  CE  LYS B  66      31.212  64.816  68.180  1.00 35.60           C  
ATOM   4323  NZ  LYS B  66      29.904  65.071  68.871  1.00 34.03           N  
ATOM   4324  N   ALA B  67      34.123  63.502  62.721  1.00 17.62           N  
ATOM   4325  CA  ALA B  67      34.161  62.368  61.811  1.00 19.66           C  
ATOM   4326  C   ALA B  67      35.597  61.899  61.625  1.00 17.85           C  
ATOM   4327  O   ALA B  67      35.884  60.699  61.625  1.00 16.35           O  
ATOM   4328  CB  ALA B  67      33.560  62.727  60.476  1.00 13.80           C  
ATOM   4329  N   ARG B  68      36.497  62.849  61.447  1.00 17.35           N  
ATOM   4330  CA  ARG B  68      37.885  62.485  61.213  1.00 16.61           C  
ATOM   4331  C   ARG B  68      38.529  61.916  62.485  1.00 20.03           C  
ATOM   4332  O   ARG B  68      39.367  61.020  62.396  1.00 23.56           O  
ATOM   4333  CB  ARG B  68      38.643  63.684  60.646  1.00 23.83           C  
ATOM   4334  CG  ARG B  68      38.194  63.958  59.194  1.00 22.26           C  
ATOM   4335  CD  ARG B  68      38.906  65.135  58.565  1.00 22.12           C  
ATOM   4336  NE  ARG B  68      40.347  64.923  58.497  1.00 21.83           N  
ATOM   4337  CZ  ARG B  68      40.971  64.300  57.505  1.00 31.54           C  
ATOM   4338  NH1 ARG B  68      40.291  63.818  56.468  1.00 26.25           N  
ATOM   4339  NH2 ARG B  68      42.287  64.158  57.552  1.00 33.96           N  
ATOM   4340  N   GLU B  69      38.109  62.377  63.664  1.00 16.33           N  
ATOM   4341  CA  GLU B  69      38.553  61.714  64.895  1.00 21.15           C  
ATOM   4342  C   GLU B  69      38.004  60.283  65.004  1.00 19.83           C  
ATOM   4343  O   GLU B  69      38.734  59.365  65.394  1.00 19.66           O  
ATOM   4344  CB  GLU B  69      38.158  62.525  66.130  1.00 25.62           C  
ATOM   4345  CG  GLU B  69      38.940  63.814  66.276  1.00 36.94           C  
ATOM   4346  CD  GLU B  69      40.440  63.604  66.119  1.00 45.65           C  
ATOM   4347  OE1 GLU B  69      41.039  62.920  66.977  1.00 46.02           O  
ATOM   4348  OE2 GLU B  69      41.016  64.112  65.131  1.00 43.67           O  
ATOM   4349  N   ALA B  70      36.725  60.095  64.671  1.00 18.19           N  
ATOM   4350  CA  ALA B  70      36.111  58.767  64.704  1.00 17.48           C  
ATOM   4351  C   ALA B  70      36.804  57.789  63.760  1.00 22.74           C  
ATOM   4352  O   ALA B  70      36.877  56.595  64.041  1.00 20.18           O  
ATOM   4353  CB  ALA B  70      34.623  58.850  64.351  1.00 18.65           C  
ATOM   4354  N   TRP B  71      37.284  58.298  62.631  1.00 14.41           N  
ATOM   4355  CA  TRP B  71      37.989  57.458  61.656  1.00 18.20           C  
ATOM   4356  C   TRP B  71      39.208  56.728  62.250  1.00 16.70           C  
ATOM   4357  O   TRP B  71      39.488  55.591  61.878  1.00 19.21           O  
ATOM   4358  CB  TRP B  71      38.415  58.294  60.452  1.00 15.11           C  
ATOM   4359  CG  TRP B  71      39.161  57.514  59.407  1.00 19.12           C  
ATOM   4360  CD1 TRP B  71      38.620  56.832  58.353  1.00 18.24           C  
ATOM   4361  CD2 TRP B  71      40.590  57.336  59.309  1.00 16.54           C  
ATOM   4362  NE1 TRP B  71      39.616  56.228  57.618  1.00 18.72           N  
ATOM   4363  CE2 TRP B  71      40.832  56.531  58.175  1.00 17.21           C  
ATOM   4364  CE3 TRP B  71      41.680  57.763  60.078  1.00 19.39           C  
ATOM   4365  CZ2 TRP B  71      42.122  56.152  57.784  1.00 24.03           C  
ATOM   4366  CZ3 TRP B  71      42.976  57.390  59.678  1.00 15.70           C  
ATOM   4367  CH2 TRP B  71      43.178  56.596  58.543  1.00 20.66           C  
ATOM   4368  N   LYS B  72      39.920  57.371  63.176  1.00 18.59           N  
ATOM   4369  CA  LYS B  72      41.066  56.739  63.838  1.00 22.24           C  
ATOM   4370  C   LYS B  72      40.668  55.417  64.499  1.00 24.59           C  
ATOM   4371  O   LYS B  72      41.440  54.462  64.539  1.00 22.22           O  
ATOM   4372  CB  LYS B  72      41.666  57.685  64.872  1.00 25.02           C  
ATOM   4373  CG  LYS B  72      42.304  58.931  64.280  1.00 25.72           C  
ATOM   4374  CD  LYS B  72      42.689  59.907  65.384  1.00 31.45           C  
ATOM   4375  CE  LYS B  72      43.463  61.096  64.839  1.00 37.37           C  
ATOM   4376  NZ  LYS B  72      43.786  62.086  65.905  1.00 43.33           N  
ATOM   4377  N   ILE B  73      39.445  55.374  65.008  1.00 18.92           N  
ATOM   4378  CA  ILE B  73      38.899  54.163  65.611  1.00 21.65           C  
ATOM   4379  C   ILE B  73      38.380  53.195  64.544  1.00 20.14           C  
ATOM   4380  O   ILE B  73      38.695  52.002  64.547  1.00 20.36           O  
ATOM   4381  CB  ILE B  73      37.759  54.511  66.583  1.00 23.53           C  
ATOM   4382  CG1 ILE B  73      38.328  55.224  67.810  1.00 21.69           C  
ATOM   4383  CG2 ILE B  73      36.962  53.258  66.965  1.00 24.15           C  
ATOM   4384  CD1 ILE B  73      37.295  56.035  68.563  1.00 24.28           C  
ATOM   4385  N   TRP B  74      37.607  53.732  63.613  1.00 16.81           N  
ATOM   4386  CA  TRP B  74      36.940  52.926  62.596  1.00 16.74           C  
ATOM   4387  C   TRP B  74      37.915  52.230  61.644  1.00 16.56           C  
ATOM   4388  O   TRP B  74      37.764  51.036  61.351  1.00 18.55           O  
ATOM   4389  CB  TRP B  74      35.975  53.816  61.821  1.00 16.16           C  
ATOM   4390  CG  TRP B  74      35.147  53.151  60.779  1.00 16.16           C  
ATOM   4391  CD1 TRP B  74      35.164  53.415  59.438  1.00 18.98           C  
ATOM   4392  CD2 TRP B  74      34.148  52.137  60.976  1.00 16.98           C  
ATOM   4393  NE1 TRP B  74      34.243  52.625  58.790  1.00 20.74           N  
ATOM   4394  CE2 TRP B  74      33.611  51.828  59.708  1.00 16.13           C  
ATOM   4395  CE3 TRP B  74      33.663  51.456  62.096  1.00 21.71           C  
ATOM   4396  CZ2 TRP B  74      32.594  50.878  59.530  1.00 18.10           C  
ATOM   4397  CZ3 TRP B  74      32.661  50.501  61.916  1.00 22.29           C  
ATOM   4398  CH2 TRP B  74      32.144  50.219  60.641  1.00 21.79           C  
ATOM   4399  N   ALA B  75      38.931  52.960  61.184  1.00 20.11           N  
ATOM   4400  CA  ALA B  75      39.906  52.392  60.242  1.00 20.09           C  
ATOM   4401  C   ALA B  75      40.714  51.261  60.858  1.00 21.58           C  
ATOM   4402  O   ALA B  75      41.258  50.421  60.140  1.00 17.13           O  
ATOM   4403  CB  ALA B  75      40.837  53.473  59.724  1.00 21.82           C  
ATOM   4404  N   ASP B  76      40.798  51.252  62.186  1.00 22.06           N  
ATOM   4405  CA  ASP B  76      41.495  50.196  62.919  1.00 24.18           C  
ATOM   4406  C   ASP B  76      40.652  48.945  63.109  1.00 24.76           C  
ATOM   4407  O   ASP B  76      41.152  47.919  63.553  1.00 23.43           O  
ATOM   4408  CB  ASP B  76      41.936  50.702  64.294  1.00 23.33           C  
ATOM   4409  CG  ASP B  76      43.235  51.478  64.243  1.00 35.81           C  
ATOM   4410  OD1 ASP B  76      43.962  51.364  63.234  1.00 40.20           O  
ATOM   4411  OD2 ASP B  76      43.542  52.185  65.227  1.00 39.76           O  
ATOM   4412  N   ILE B  77      39.361  49.041  62.820  1.00 19.19           N  
ATOM   4413  CA  ILE B  77      38.484  47.883  62.920  1.00 15.39           C  
ATOM   4414  C   ILE B  77      38.587  47.035  61.657  1.00 19.13           C  
ATOM   4415  O   ILE B  77      38.454  47.566  60.559  1.00 21.30           O  
ATOM   4416  CB  ILE B  77      37.033  48.319  63.150  1.00 15.94           C  
ATOM   4417  CG1 ILE B  77      36.945  49.009  64.514  1.00 23.31           C  
ATOM   4418  CG2 ILE B  77      36.114  47.116  63.091  1.00 15.14           C  
ATOM   4419  CD1 ILE B  77      35.659  49.717  64.761  1.00 29.72           C  
ATOM   4420  N   PRO B  78      38.829  45.718  61.808  1.00 19.10           N  
ATOM   4421  CA  PRO B  78      39.010  44.850  60.638  1.00 22.92           C  
ATOM   4422  C   PRO B  78      37.799  44.861  59.721  1.00 16.52           C  
ATOM   4423  O   PRO B  78      36.673  44.876  60.214  1.00 19.65           O  
ATOM   4424  CB  PRO B  78      39.209  43.463  61.254  1.00 23.21           C  
ATOM   4425  CG  PRO B  78      39.733  43.736  62.630  1.00 23.02           C  
ATOM   4426  CD  PRO B  78      39.016  44.979  63.069  1.00 15.77           C  
ATOM   4427  N   ALA B  79      38.031  44.835  58.410  1.00 15.51           N  
ATOM   4428  CA  ALA B  79      36.935  44.957  57.436  1.00 18.15           C  
ATOM   4429  C   ALA B  79      35.752  44.031  57.712  1.00 17.14           C  
ATOM   4430  O   ALA B  79      34.595  44.475  57.628  1.00 15.15           O  
ATOM   4431  CB  ALA B  79      37.462  44.725  56.000  1.00 18.70           C  
ATOM   4432  N   PRO B  80      36.013  42.748  58.042  1.00 18.33           N  
ATOM   4433  CA  PRO B  80      34.846  41.887  58.291  1.00 18.22           C  
ATOM   4434  C   PRO B  80      33.999  42.334  59.480  1.00 15.53           C  
ATOM   4435  O   PRO B  80      32.774  42.109  59.482  1.00 17.41           O  
ATOM   4436  CB  PRO B  80      35.475  40.521  58.571  1.00 19.67           C  
ATOM   4437  CG  PRO B  80      36.761  40.549  57.813  1.00 15.86           C  
ATOM   4438  CD  PRO B  80      37.260  41.959  57.955  1.00 15.75           C  
ATOM   4439  N   LYS B  81      34.631  42.943  60.478  1.00 15.73           N  
ATOM   4440  CA  LYS B  81      33.896  43.458  61.624  1.00 20.14           C  
ATOM   4441  C   LYS B  81      33.138  44.723  61.243  1.00 19.71           C  
ATOM   4442  O   LYS B  81      32.043  44.968  61.752  1.00 21.56           O  
ATOM   4443  CB  LYS B  81      34.831  43.722  62.807  1.00 23.60           C  
ATOM   4444  CG  LYS B  81      35.424  42.443  63.370  1.00 31.60           C  
ATOM   4445  CD  LYS B  81      36.197  42.674  64.661  1.00 39.39           C  
ATOM   4446  CE  LYS B  81      36.855  41.385  65.126  1.00 43.55           C  
ATOM   4447  NZ  LYS B  81      35.979  40.206  64.851  1.00 46.56           N  
ATOM   4448  N   ARG B  82      33.718  45.521  60.350  1.00 19.89           N  
ATOM   4449  CA  ARG B  82      33.008  46.670  59.793  1.00 20.11           C  
ATOM   4450  C   ARG B  82      31.812  46.160  58.988  1.00 21.13           C  
ATOM   4451  O   ARG B  82      30.746  46.759  59.011  1.00 18.66           O  
ATOM   4452  CB  ARG B  82      33.926  47.533  58.917  1.00 21.25           C  
ATOM   4453  CG  ARG B  82      35.132  48.117  59.664  1.00 17.40           C  
ATOM   4454  CD  ARG B  82      35.890  49.184  58.849  1.00 15.35           C  
ATOM   4455  NE  ARG B  82      36.401  48.694  57.566  1.00 18.50           N  
ATOM   4456  CZ  ARG B  82      37.698  48.589  57.278  1.00 18.69           C  
ATOM   4457  NH1 ARG B  82      38.598  48.946  58.176  1.00 19.71           N  
ATOM   4458  NH2 ARG B  82      38.093  48.157  56.089  1.00 16.84           N  
ATOM   4459  N   GLY B  83      31.991  45.050  58.273  1.00 18.55           N  
ATOM   4460  CA  GLY B  83      30.876  44.433  57.561  1.00 15.91           C  
ATOM   4461  C   GLY B  83      29.745  44.015  58.476  1.00 18.71           C  
ATOM   4462  O   GLY B  83      28.580  44.106  58.111  1.00 19.06           O  
ATOM   4463  N   GLU B  84      30.081  43.555  59.677  1.00 16.30           N  
ATOM   4464  CA  GLU B  84      29.054  43.150  60.622  1.00 22.23           C  
ATOM   4465  C   GLU B  84      28.170  44.340  61.021  1.00 18.56           C  
ATOM   4466  O   GLU B  84      26.964  44.188  61.202  1.00 18.53           O  
ATOM   4467  CB  GLU B  84      29.697  42.494  61.847  1.00 21.93           C  
ATOM   4468  CG  GLU B  84      28.784  42.342  63.050  1.00 20.64           C  
ATOM   4469  CD  GLU B  84      27.593  41.434  62.788  1.00 26.10           C  
ATOM   4470  OE1 GLU B  84      27.635  40.639  61.819  1.00 25.29           O  
ATOM   4471  OE2 GLU B  84      26.608  41.523  63.559  1.00 26.00           O  
ATOM   4472  N   ILE B  85      28.761  45.521  61.135  1.00 18.25           N  
ATOM   4473  CA  ILE B  85      27.998  46.742  61.393  1.00 16.06           C  
ATOM   4474  C   ILE B  85      27.050  47.046  60.230  1.00 17.50           C  
ATOM   4475  O   ILE B  85      25.866  47.329  60.433  1.00 17.92           O  
ATOM   4476  CB  ILE B  85      28.930  47.957  61.615  1.00 17.40           C  
ATOM   4477  CG1 ILE B  85      29.824  47.715  62.824  1.00 18.62           C  
ATOM   4478  CG2 ILE B  85      28.124  49.228  61.817  1.00 18.17           C  
ATOM   4479  CD1 ILE B  85      29.053  47.456  64.081  1.00 21.12           C  
ATOM   4480  N   VAL B  86      27.569  46.963  59.009  1.00 21.03           N  
ATOM   4481  CA  VAL B  86      26.738  47.212  57.836  1.00 20.99           C  
ATOM   4482  C   VAL B  86      25.633  46.154  57.749  1.00 20.21           C  
ATOM   4483  O   VAL B  86      24.503  46.470  57.373  1.00 19.10           O  
ATOM   4484  CB  VAL B  86      27.577  47.247  56.533  1.00 17.26           C  
ATOM   4485  CG1 VAL B  86      26.682  47.334  55.303  1.00 22.19           C  
ATOM   4486  CG2 VAL B  86      28.542  48.432  56.569  1.00 19.06           C  
ATOM   4487  N   ARG B  87      25.928  44.915  58.141  1.00 15.91           N  
ATOM   4488  CA  ARG B  87      24.881  43.897  58.168  1.00 15.77           C  
ATOM   4489  C   ARG B  87      23.735  44.301  59.070  1.00 19.40           C  
ATOM   4490  O   ARG B  87      22.564  44.077  58.749  1.00 19.38           O  
ATOM   4491  CB  ARG B  87      25.424  42.545  58.633  1.00 14.12           C  
ATOM   4492  CG  ARG B  87      24.400  41.419  58.515  1.00 20.44           C  
ATOM   4493  CD  ARG B  87      24.893  40.146  59.183  1.00 19.01           C  
ATOM   4494  NE  ARG B  87      25.000  40.286  60.635  1.00 24.05           N  
ATOM   4495  CZ  ARG B  87      23.977  40.211  61.485  1.00 29.51           C  
ATOM   4496  NH1 ARG B  87      22.743  40.009  61.038  1.00 32.64           N  
ATOM   4497  NH2 ARG B  87      24.189  40.344  62.788  1.00 27.28           N  
ATOM   4498  N   GLN B  88      24.076  44.879  60.213  1.00 16.46           N  
ATOM   4499  CA  GLN B  88      23.066  45.274  61.186  1.00 17.96           C  
ATOM   4500  C   GLN B  88      22.272  46.483  60.695  1.00 17.12           C  
ATOM   4501  O   GLN B  88      21.085  46.614  60.988  1.00 16.85           O  
ATOM   4502  CB  GLN B  88      23.723  45.569  62.538  1.00 17.88           C  
ATOM   4503  CG  GLN B  88      24.232  44.322  63.254  1.00 24.21           C  
ATOM   4504  CD  GLN B  88      24.905  44.644  64.577  1.00 24.92           C  
ATOM   4505  OE1 GLN B  88      24.408  45.449  65.355  1.00 25.13           O  
ATOM   4506  NE2 GLN B  88      26.043  44.020  64.831  1.00 24.67           N  
ATOM   4507  N   ILE B  89      22.923  47.366  59.949  1.00 15.36           N  
ATOM   4508  CA  ILE B  89      22.206  48.460  59.282  1.00 17.61           C  
ATOM   4509  C   ILE B  89      21.176  47.873  58.315  1.00 23.65           C  
ATOM   4510  O   ILE B  89      20.014  48.314  58.272  1.00 21.14           O  
ATOM   4511  CB  ILE B  89      23.168  49.402  58.525  1.00 19.20           C  
ATOM   4512  CG1 ILE B  89      24.044  50.158  59.536  1.00 14.59           C  
ATOM   4513  CG2 ILE B  89      22.384  50.364  57.614  1.00 17.06           C  
ATOM   4514  CD1 ILE B  89      25.168  50.949  58.906  1.00 19.28           C  
ATOM   4515  N   GLY B  90      21.596  46.858  57.564  1.00 20.29           N  
ATOM   4516  CA  GLY B  90      20.695  46.166  56.655  1.00 20.36           C  
ATOM   4517  C   GLY B  90      19.455  45.654  57.363  1.00 22.77           C  
ATOM   4518  O   GLY B  90      18.324  45.848  56.899  1.00 17.43           O  
ATOM   4519  N   ASP B  91      19.666  44.995  58.498  1.00 24.48           N  
ATOM   4520  CA  ASP B  91      18.555  44.459  59.279  1.00 22.48           C  
ATOM   4521  C   ASP B  91      17.636  45.547  59.803  1.00 21.53           C  
ATOM   4522  O   ASP B  91      16.423  45.369  59.850  1.00 20.54           O  
ATOM   4523  CB  ASP B  91      19.078  43.630  60.448  1.00 23.54           C  
ATOM   4524  CG  ASP B  91      19.396  42.211  60.044  1.00 29.74           C  
ATOM   4525  OD1 ASP B  91      19.017  41.826  58.914  1.00 30.10           O  
ATOM   4526  OD2 ASP B  91      20.018  41.488  60.847  1.00 31.36           O  
ATOM   4527  N   ALA B  92      18.214  46.673  60.201  1.00 19.82           N  
ATOM   4528  CA  ALA B  92      17.425  47.759  60.765  1.00 20.07           C  
ATOM   4529  C   ALA B  92      16.535  48.401  59.700  1.00 22.56           C  
ATOM   4530  O   ALA B  92      15.394  48.766  59.976  1.00 22.14           O  
ATOM   4531  CB  ALA B  92      18.330  48.802  61.412  1.00 22.50           C  
ATOM   4532  N   LEU B  93      17.057  48.521  58.486  1.00 19.46           N  
ATOM   4533  CA  LEU B  93      16.268  48.977  57.346  1.00 21.29           C  
ATOM   4534  C   LEU B  93      15.160  47.978  57.014  1.00 22.45           C  
ATOM   4535  O   LEU B  93      14.035  48.375  56.710  1.00 21.17           O  
ATOM   4536  CB  LEU B  93      17.163  49.196  56.125  1.00 20.57           C  
ATOM   4537  CG  LEU B  93      18.141  50.373  56.212  1.00 20.90           C  
ATOM   4538  CD1 LEU B  93      19.207  50.234  55.148  1.00 22.30           C  
ATOM   4539  CD2 LEU B  93      17.396  51.702  56.078  1.00 22.12           C  
ATOM   4540  N   ARG B  94      15.475  46.683  57.065  1.00 19.31           N  
ATOM   4541  CA  ARG B  94      14.468  45.644  56.831  1.00 20.54           C  
ATOM   4542  C   ARG B  94      13.260  45.813  57.744  1.00 26.12           C  
ATOM   4543  O   ARG B  94      12.110  45.667  57.314  1.00 27.96           O  
ATOM   4544  CB  ARG B  94      15.058  44.245  57.033  1.00 24.80           C  
ATOM   4545  CG  ARG B  94      15.769  43.688  55.813  1.00 25.71           C  
ATOM   4546  CD  ARG B  94      16.137  42.223  55.973  1.00 27.14           C  
ATOM   4547  NE  ARG B  94      17.011  41.815  54.876  1.00 30.50           N  
ATOM   4548  CZ  ARG B  94      18.334  41.958  54.885  1.00 30.41           C  
ATOM   4549  NH1 ARG B  94      19.049  41.586  53.834  1.00 31.99           N  
ATOM   4550  NH2 ARG B  94      18.946  42.469  55.944  1.00 28.59           N  
ATOM   4551  N   GLU B  95      13.518  46.109  59.012  1.00 25.99           N  
ATOM   4552  CA  GLU B  95      12.438  46.227  59.990  1.00 26.28           C  
ATOM   4553  C   GLU B  95      11.598  47.501  59.825  1.00 28.78           C  
ATOM   4554  O   GLU B  95      10.469  47.557  60.288  1.00 25.42           O  
ATOM   4555  CB  GLU B  95      13.012  46.171  61.411  1.00 34.58           C  
ATOM   4556  N   LYS B  96      12.150  48.527  59.184  1.00 23.70           N  
ATOM   4557  CA  LYS B  96      11.432  49.788  59.016  1.00 26.53           C  
ATOM   4558  C   LYS B  96      11.052  50.041  57.565  1.00 23.21           C  
ATOM   4559  O   LYS B  96      10.704  51.164  57.212  1.00 22.94           O  
ATOM   4560  CB  LYS B  96      12.284  50.965  59.504  1.00 27.86           C  
ATOM   4561  CG  LYS B  96      12.682  50.922  60.963  1.00 30.34           C  
ATOM   4562  CD  LYS B  96      11.598  51.476  61.845  1.00 30.18           C  
ATOM   4563  CE  LYS B  96      12.049  51.519  63.293  1.00 35.92           C  
ATOM   4564  NZ  LYS B  96      10.901  51.839  64.183  1.00 42.33           N  
ATOM   4565  N   ILE B  97      11.148  49.021  56.720  1.00 19.59           N  
ATOM   4566  CA  ILE B  97      11.129  49.280  55.282  1.00 22.61           C  
ATOM   4567  C   ILE B  97       9.779  49.870  54.827  1.00 20.96           C  
ATOM   4568  O   ILE B  97       9.747  50.771  53.980  1.00 18.37           O  
ATOM   4569  CB  ILE B  97      11.489  48.004  54.467  1.00 20.11           C  
ATOM   4570  CG1 ILE B  97      11.658  48.352  52.981  1.00 21.53           C  
ATOM   4571  CG2 ILE B  97      10.457  46.896  54.664  1.00 27.80           C  
ATOM   4572  CD1 ILE B  97      12.166  47.232  52.115  1.00 25.89           C  
ATOM   4573  N   GLN B  98       8.671  49.424  55.421  1.00 21.07           N  
ATOM   4574  CA  GLN B  98       7.376  49.937  54.975  1.00 19.44           C  
ATOM   4575  C   GLN B  98       7.184  51.394  55.395  1.00 21.05           C  
ATOM   4576  O   GLN B  98       6.764  52.216  54.593  1.00 20.21           O  
ATOM   4577  CB  GLN B  98       6.222  49.082  55.504  1.00 23.49           C  
ATOM   4578  CG  GLN B  98       6.056  47.748  54.768  1.00 31.25           C  
ATOM   4579  CD  GLN B  98       5.779  47.908  53.273  1.00 37.07           C  
ATOM   4580  OE1 GLN B  98       5.015  48.781  52.852  1.00 36.28           O  
ATOM   4581  NE2 GLN B  98       6.407  47.062  52.467  1.00 38.83           N  
ATOM   4582  N   VAL B  99       7.521  51.718  56.639  1.00 16.30           N  
ATOM   4583  CA  VAL B  99       7.283  53.060  57.133  1.00 16.67           C  
ATOM   4584  C   VAL B  99       8.287  54.048  56.524  1.00 15.64           C  
ATOM   4585  O   VAL B  99       7.938  55.190  56.211  1.00 18.47           O  
ATOM   4586  CB  VAL B  99       7.329  53.112  58.687  1.00 25.57           C  
ATOM   4587  CG1 VAL B  99       8.659  52.583  59.227  1.00 25.77           C  
ATOM   4588  CG2 VAL B  99       7.073  54.514  59.177  1.00 28.06           C  
ATOM   4589  N   LEU B 100       9.521  53.604  56.300  1.00 15.23           N  
ATOM   4590  CA  LEU B 100      10.506  54.472  55.656  1.00 15.12           C  
ATOM   4591  C   LEU B 100      10.114  54.715  54.196  1.00 17.67           C  
ATOM   4592  O   LEU B 100      10.209  55.837  53.694  1.00 17.22           O  
ATOM   4593  CB  LEU B 100      11.917  53.864  55.737  1.00 16.56           C  
ATOM   4594  CG  LEU B 100      13.037  54.762  55.197  1.00 21.81           C  
ATOM   4595  CD1 LEU B 100      12.999  56.132  55.866  1.00 24.51           C  
ATOM   4596  CD2 LEU B 100      14.431  54.119  55.339  1.00 19.23           C  
ATOM   4597  N   GLY B 101       9.674  53.660  53.520  1.00 17.62           N  
ATOM   4598  CA  GLY B 101       9.223  53.780  52.143  1.00 18.06           C  
ATOM   4599  C   GLY B 101       8.051  54.741  52.059  1.00 14.84           C  
ATOM   4600  O   GLY B 101       7.939  55.530  51.112  1.00 15.25           O  
ATOM   4601  N   SER B 102       7.185  54.684  53.068  1.00 18.63           N  
ATOM   4602  CA  SER B 102       6.027  55.563  53.133  1.00 17.86           C  
ATOM   4603  C   SER B 102       6.440  57.021  53.311  1.00 18.31           C  
ATOM   4604  O   SER B 102       5.846  57.919  52.715  1.00 17.28           O  
ATOM   4605  CB  SER B 102       5.094  55.136  54.267  1.00 19.00           C  
ATOM   4606  OG  SER B 102       4.418  53.944  53.909  1.00 20.47           O  
ATOM   4607  N   LEU B 103       7.468  57.259  54.120  1.00 21.22           N  
ATOM   4608  CA  LEU B 103       7.997  58.609  54.281  1.00 18.04           C  
ATOM   4609  C   LEU B 103       8.573  59.147  52.971  1.00 17.66           C  
ATOM   4610  O   LEU B 103       8.397  60.324  52.639  1.00 19.27           O  
ATOM   4611  CB  LEU B 103       9.075  58.647  55.367  1.00 20.37           C  
ATOM   4612  CG  LEU B 103       9.808  59.984  55.473  1.00 14.44           C  
ATOM   4613  CD1 LEU B 103       8.853  61.129  55.847  1.00 24.00           C  
ATOM   4614  CD2 LEU B 103      11.013  59.916  56.443  1.00 19.07           C  
ATOM   4615  N   VAL B 104       9.284  58.292  52.242  1.00 19.44           N  
ATOM   4616  CA  VAL B 104       9.785  58.664  50.923  1.00 16.89           C  
ATOM   4617  C   VAL B 104       8.624  59.075  50.008  1.00 20.08           C  
ATOM   4618  O   VAL B 104       8.706  60.092  49.310  1.00 19.97           O  
ATOM   4619  CB  VAL B 104      10.605  57.515  50.291  1.00 18.20           C  
ATOM   4620  CG1 VAL B 104      11.076  57.887  48.874  1.00 17.53           C  
ATOM   4621  CG2 VAL B 104      11.807  57.189  51.176  1.00 17.54           C  
ATOM   4622  N   SER B 105       7.522  58.319  50.037  1.00 14.97           N  
ATOM   4623  CA  SER B 105       6.356  58.689  49.252  1.00 19.80           C  
ATOM   4624  C   SER B 105       5.772  60.031  49.704  1.00 17.72           C  
ATOM   4625  O   SER B 105       5.320  60.821  48.883  1.00 17.83           O  
ATOM   4626  CB  SER B 105       5.285  57.599  49.339  1.00 19.53           C  
ATOM   4627  OG  SER B 105       5.713  56.446  48.643  1.00 21.47           O  
ATOM   4628  N   LEU B 106       5.781  60.272  51.012  1.00 16.11           N  
ATOM   4629  CA  LEU B 106       5.163  61.463  51.575  1.00 19.32           C  
ATOM   4630  C   LEU B 106       5.977  62.724  51.304  1.00 17.73           C  
ATOM   4631  O   LEU B 106       5.423  63.747  50.911  1.00 18.11           O  
ATOM   4632  CB  LEU B 106       4.956  61.295  53.081  1.00 20.92           C  
ATOM   4633  CG  LEU B 106       4.205  62.405  53.826  1.00 20.20           C  
ATOM   4634  CD1 LEU B 106       2.701  62.367  53.527  1.00 20.90           C  
ATOM   4635  CD2 LEU B 106       4.447  62.267  55.320  1.00 21.82           C  
ATOM   4636  N   GLU B 107       7.292  62.654  51.488  1.00 15.64           N  
ATOM   4637  CA  GLU B 107       8.112  63.861  51.405  1.00 15.24           C  
ATOM   4638  C   GLU B 107       8.683  64.077  50.004  1.00 17.97           C  
ATOM   4639  O   GLU B 107       8.849  65.216  49.572  1.00 21.69           O  
ATOM   4640  CB  GLU B 107       9.253  63.820  52.424  1.00 20.42           C  
ATOM   4641  CG  GLU B 107       9.913  65.186  52.649  1.00 18.82           C  
ATOM   4642  CD  GLU B 107      11.170  65.107  53.519  1.00 23.88           C  
ATOM   4643  OE1 GLU B 107      11.888  64.086  53.460  1.00 21.71           O  
ATOM   4644  OE2 GLU B 107      11.440  66.069  54.264  1.00 24.79           O  
ATOM   4645  N   MET B 108       9.001  62.991  49.304  1.00 18.25           N  
ATOM   4646  CA  MET B 108       9.551  63.113  47.958  1.00 20.92           C  
ATOM   4647  C   MET B 108       8.461  63.036  46.891  1.00 20.03           C  
ATOM   4648  O   MET B 108       8.475  63.816  45.943  1.00 18.27           O  
ATOM   4649  CB  MET B 108      10.623  62.045  47.716  1.00 25.87           C  
ATOM   4650  CG  MET B 108      11.349  62.174  46.380  1.00 24.67           C  
ATOM   4651  SD  MET B 108      10.471  61.268  45.090  1.00 24.90           S  
ATOM   4652  CE  MET B 108      11.087  62.011  43.574  1.00 26.66           C  
ATOM   4653  N   GLY B 109       7.533  62.086  47.026  1.00 20.54           N  
ATOM   4654  CA  GLY B 109       6.363  62.038  46.156  1.00 19.67           C  
ATOM   4655  C   GLY B 109       6.277  60.824  45.247  1.00 19.93           C  
ATOM   4656  O   GLY B 109       5.313  60.661  44.503  1.00 21.26           O  
ATOM   4657  N   LYS B 110       7.287  59.966  45.291  1.00 17.18           N  
ATOM   4658  CA  LYS B 110       7.259  58.776  44.448  1.00 16.39           C  
ATOM   4659  C   LYS B 110       6.281  57.754  45.051  1.00 16.27           C  
ATOM   4660  O   LYS B 110       5.996  57.785  46.245  1.00 18.83           O  
ATOM   4661  CB  LYS B 110       8.670  58.192  44.280  1.00 20.39           C  
ATOM   4662  CG  LYS B 110       9.279  57.541  45.512  1.00 20.93           C  
ATOM   4663  CD  LYS B 110      10.663  56.930  45.161  1.00 14.19           C  
ATOM   4664  CE  LYS B 110      11.690  58.003  44.829  1.00 17.79           C  
ATOM   4665  NZ  LYS B 110      12.931  57.403  44.263  1.00 21.94           N  
ATOM   4666  N   ILE B 111       5.759  56.866  44.218  1.00 14.94           N  
ATOM   4667  CA  ILE B 111       4.727  55.934  44.671  1.00 16.40           C  
ATOM   4668  C   ILE B 111       5.318  54.906  45.621  1.00 16.52           C  
ATOM   4669  O   ILE B 111       6.544  54.702  45.657  1.00 17.87           O  
ATOM   4670  CB  ILE B 111       4.037  55.207  43.499  1.00 20.73           C  
ATOM   4671  CG1 ILE B 111       5.039  54.380  42.697  1.00 20.97           C  
ATOM   4672  CG2 ILE B 111       3.292  56.188  42.605  1.00 20.55           C  
ATOM   4673  CD1 ILE B 111       4.370  53.530  41.622  1.00 20.09           C  
ATOM   4674  N   LEU B 112       4.437  54.254  46.376  1.00 20.35           N  
ATOM   4675  CA  LEU B 112       4.849  53.405  47.485  1.00 19.18           C  
ATOM   4676  C   LEU B 112       5.753  52.243  47.084  1.00 19.36           C  
ATOM   4677  O   LEU B 112       6.738  51.973  47.766  1.00 21.99           O  
ATOM   4678  CB  LEU B 112       3.630  52.846  48.209  1.00 16.55           C  
ATOM   4679  CG  LEU B 112       3.953  52.188  49.553  1.00 19.25           C  
ATOM   4680  CD1 LEU B 112       4.517  53.209  50.539  1.00 25.43           C  
ATOM   4681  CD2 LEU B 112       2.730  51.503  50.138  1.00 23.14           C  
ATOM   4682  N   VAL B 113       5.423  51.535  46.005  1.00 19.64           N  
ATOM   4683  CA  VAL B 113       6.291  50.422  45.623  1.00 19.07           C  
ATOM   4684  C   VAL B 113       7.686  50.935  45.280  1.00 17.45           C  
ATOM   4685  O   VAL B 113       8.664  50.224  45.481  1.00 15.33           O  
ATOM   4686  CB  VAL B 113       5.742  49.598  44.432  1.00 21.32           C  
ATOM   4687  CG1 VAL B 113       4.412  48.924  44.808  1.00 26.06           C  
ATOM   4688  CG2 VAL B 113       5.603  50.459  43.185  1.00 23.05           C  
ATOM   4689  N   GLU B 114       7.786  52.157  44.770  1.00 17.70           N  
ATOM   4690  CA  GLU B 114       9.097  52.710  44.431  1.00 16.83           C  
ATOM   4691  C   GLU B 114       9.823  53.177  45.678  1.00 19.13           C  
ATOM   4692  O   GLU B 114      11.048  53.073  45.771  1.00 16.10           O  
ATOM   4693  CB  GLU B 114       8.975  53.867  43.438  1.00 19.48           C  
ATOM   4694  CG  GLU B 114       8.516  53.454  42.044  1.00 21.30           C  
ATOM   4695  CD  GLU B 114       8.657  54.589  41.034  1.00 25.68           C  
ATOM   4696  OE1 GLU B 114       9.786  55.105  40.878  1.00 24.65           O  
ATOM   4697  OE2 GLU B 114       7.643  54.977  40.405  1.00 29.22           O  
ATOM   4698  N   GLY B 115       9.074  53.710  46.633  1.00 14.99           N  
ATOM   4699  CA  GLY B 115       9.658  54.145  47.891  1.00 18.05           C  
ATOM   4700  C   GLY B 115      10.234  52.977  48.666  1.00 21.13           C  
ATOM   4701  O   GLY B 115      11.380  53.014  49.145  1.00 20.70           O  
ATOM   4702  N   VAL B 116       9.439  51.922  48.769  1.00 20.52           N  
ATOM   4703  CA  VAL B 116       9.878  50.680  49.390  1.00 21.88           C  
ATOM   4704  C   VAL B 116      11.010  50.042  48.583  1.00 19.60           C  
ATOM   4705  O   VAL B 116      11.988  49.567  49.152  1.00 22.19           O  
ATOM   4706  CB  VAL B 116       8.702  49.699  49.536  1.00 19.39           C  
ATOM   4707  CG1 VAL B 116       9.189  48.291  49.874  1.00 20.65           C  
ATOM   4708  CG2 VAL B 116       7.727  50.226  50.586  1.00 17.83           C  
ATOM   4709  N   GLY B 117      10.883  50.058  47.257  1.00 18.39           N  
ATOM   4710  CA  GLY B 117      11.934  49.570  46.375  1.00 19.18           C  
ATOM   4711  C   GLY B 117      13.258  50.289  46.542  1.00 23.39           C  
ATOM   4712  O   GLY B 117      14.329  49.683  46.456  1.00 18.19           O  
ATOM   4713  N   GLU B 118      13.190  51.592  46.773  1.00 22.52           N  
ATOM   4714  CA  GLU B 118      14.386  52.378  46.984  1.00 24.64           C  
ATOM   4715  C   GLU B 118      15.104  51.931  48.262  1.00 23.27           C  
ATOM   4716  O   GLU B 118      16.328  51.753  48.272  1.00 20.08           O  
ATOM   4717  CB  GLU B 118      14.047  53.864  47.051  1.00 21.54           C  
ATOM   4718  CG  GLU B 118      15.280  54.695  47.226  1.00 24.44           C  
ATOM   4719  CD  GLU B 118      15.087  56.183  47.057  1.00 25.91           C  
ATOM   4720  OE1 GLU B 118      13.974  56.646  46.702  1.00 22.14           O  
ATOM   4721  OE2 GLU B 118      16.095  56.887  47.282  1.00 20.10           O  
ATOM   4722  N   VAL B 119      14.333  51.751  49.330  1.00 16.29           N  
ATOM   4723  CA  VAL B 119      14.869  51.233  50.587  1.00 19.23           C  
ATOM   4724  C   VAL B 119      15.403  49.824  50.386  1.00 22.74           C  
ATOM   4725  O   VAL B 119      16.417  49.438  50.985  1.00 20.43           O  
ATOM   4726  CB  VAL B 119      13.805  51.227  51.700  1.00 19.77           C  
ATOM   4727  CG1 VAL B 119      14.387  50.651  52.995  1.00 20.01           C  
ATOM   4728  CG2 VAL B 119      13.310  52.638  51.944  1.00 21.76           C  
ATOM   4729  N   GLN B 120      14.729  49.062  49.528  1.00 17.81           N  
ATOM   4730  CA  GLN B 120      15.195  47.712  49.209  1.00 19.71           C  
ATOM   4731  C   GLN B 120      16.579  47.716  48.548  1.00 19.71           C  
ATOM   4732  O   GLN B 120      17.355  46.787  48.760  1.00 17.55           O  
ATOM   4733  CB  GLN B 120      14.192  46.991  48.311  1.00 20.42           C  
ATOM   4734  CG  GLN B 120      14.545  45.517  48.060  1.00 21.34           C  
ATOM   4735  CD  GLN B 120      14.536  44.678  49.338  1.00 21.23           C  
ATOM   4736  OE1 GLN B 120      13.566  44.685  50.091  1.00 22.90           O  
ATOM   4737  NE2 GLN B 120      15.621  43.948  49.579  1.00 19.25           N  
ATOM   4738  N   GLU B 121      16.889  48.749  47.761  1.00 19.32           N  
ATOM   4739  CA  GLU B 121      18.220  48.888  47.169  1.00 20.36           C  
ATOM   4740  C   GLU B 121      19.287  49.034  48.239  1.00 20.41           C  
ATOM   4741  O   GLU B 121      20.411  48.517  48.103  1.00 15.36           O  
ATOM   4742  CB  GLU B 121      18.313  50.107  46.251  1.00 25.28           C  
ATOM   4743  CG  GLU B 121      17.348  50.153  45.090  1.00 35.85           C  
ATOM   4744  CD  GLU B 121      17.805  51.146  44.039  1.00 36.92           C  
ATOM   4745  OE1 GLU B 121      19.010  51.110  43.697  1.00 38.52           O  
ATOM   4746  OE2 GLU B 121      16.979  51.969  43.578  1.00 31.10           O  
ATOM   4747  N   TYR B 122      18.944  49.778  49.287  1.00 14.23           N  
ATOM   4748  CA  TYR B 122      19.855  49.981  50.402  1.00 15.80           C  
ATOM   4749  C   TYR B 122      20.080  48.638  51.107  1.00 18.48           C  
ATOM   4750  O   TYR B 122      21.218  48.231  51.367  1.00 13.73           O  
ATOM   4751  CB  TYR B 122      19.300  51.040  51.351  1.00 18.49           C  
ATOM   4752  CG  TYR B 122      20.293  51.670  52.321  1.00 21.79           C  
ATOM   4753  CD1 TYR B 122      21.550  51.111  52.547  1.00 21.29           C  
ATOM   4754  CD2 TYR B 122      19.959  52.825  53.023  1.00 22.37           C  
ATOM   4755  CE1 TYR B 122      22.446  51.681  53.447  1.00 22.75           C  
ATOM   4756  CE2 TYR B 122      20.853  53.410  53.919  1.00 21.06           C  
ATOM   4757  CZ  TYR B 122      22.096  52.831  54.124  1.00 24.98           C  
ATOM   4758  OH  TYR B 122      22.980  53.405  55.017  1.00 22.98           O  
ATOM   4759  N   VAL B 123      18.995  47.924  51.371  1.00 16.65           N  
ATOM   4760  CA  VAL B 123      19.102  46.613  51.991  1.00 14.69           C  
ATOM   4761  C   VAL B 123      19.955  45.700  51.129  1.00 18.57           C  
ATOM   4762  O   VAL B 123      20.803  44.983  51.652  1.00 18.63           O  
ATOM   4763  CB  VAL B 123      17.713  45.964  52.224  1.00 19.03           C  
ATOM   4764  CG1 VAL B 123      17.846  44.470  52.569  1.00 20.01           C  
ATOM   4765  CG2 VAL B 123      16.964  46.694  53.329  1.00 19.79           C  
ATOM   4766  N   ASP B 124      19.755  45.747  49.809  1.00 15.13           N  
ATOM   4767  CA  ASP B 124      20.497  44.871  48.910  1.00 14.61           C  
ATOM   4768  C   ASP B 124      21.990  45.188  48.919  1.00 16.56           C  
ATOM   4769  O   ASP B 124      22.814  44.279  48.942  1.00 15.33           O  
ATOM   4770  CB  ASP B 124      19.987  44.965  47.465  1.00 15.83           C  
ATOM   4771  CG  ASP B 124      18.606  44.357  47.277  1.00 22.55           C  
ATOM   4772  OD1 ASP B 124      18.130  43.644  48.183  1.00 23.07           O  
ATOM   4773  OD2 ASP B 124      18.006  44.594  46.206  1.00 23.77           O  
ATOM   4774  N   ILE B 125      22.346  46.466  48.878  1.00 14.93           N  
ATOM   4775  CA  ILE B 125      23.775  46.792  48.825  1.00 17.78           C  
ATOM   4776  C   ILE B 125      24.444  46.479  50.174  1.00 16.11           C  
ATOM   4777  O   ILE B 125      25.625  46.142  50.212  1.00 19.02           O  
ATOM   4778  CB  ILE B 125      24.030  48.270  48.417  1.00 15.68           C  
ATOM   4779  CG1 ILE B 125      25.518  48.495  48.095  1.00 15.68           C  
ATOM   4780  CG2 ILE B 125      23.568  49.241  49.501  1.00 14.73           C  
ATOM   4781  CD1 ILE B 125      26.001  47.829  46.806  1.00 13.98           C  
ATOM   4782  N   CYS B 126      23.694  46.566  51.269  1.00 17.43           N  
ATOM   4783  CA  CYS B 126      24.232  46.136  52.560  1.00 20.90           C  
ATOM   4784  C   CYS B 126      24.654  44.668  52.491  1.00 23.72           C  
ATOM   4785  O   CYS B 126      25.789  44.335  52.841  1.00 21.51           O  
ATOM   4786  CB  CYS B 126      23.221  46.347  53.689  1.00 20.39           C  
ATOM   4787  SG  CYS B 126      23.100  48.058  54.211  1.00 20.38           S  
ATOM   4788  N   ASP B 127      23.758  43.797  52.018  1.00 19.26           N  
ATOM   4789  CA  ASP B 127      24.101  42.377  51.843  1.00 23.33           C  
ATOM   4790  C   ASP B 127      25.351  42.179  50.988  1.00 23.66           C  
ATOM   4791  O   ASP B 127      26.189  41.330  51.295  1.00 23.35           O  
ATOM   4792  CB  ASP B 127      22.940  41.600  51.207  1.00 29.27           C  
ATOM   4793  CG  ASP B 127      21.719  41.532  52.099  1.00 43.08           C  
ATOM   4794  OD1 ASP B 127      21.840  41.828  53.309  1.00 42.40           O  
ATOM   4795  OD2 ASP B 127      20.635  41.171  51.585  1.00 45.91           O  
ATOM   4796  N   TYR B 128      25.462  42.961  49.914  1.00 22.47           N  
ATOM   4797  CA  TYR B 128      26.608  42.899  49.010  1.00 22.53           C  
ATOM   4798  C   TYR B 128      27.886  43.323  49.731  1.00 21.10           C  
ATOM   4799  O   TYR B 128      28.913  42.650  49.626  1.00 21.71           O  
ATOM   4800  CB  TYR B 128      26.363  43.787  47.780  1.00 23.59           C  
ATOM   4801  CG  TYR B 128      27.398  43.693  46.668  1.00 16.89           C  
ATOM   4802  CD1 TYR B 128      27.283  42.735  45.671  1.00 25.97           C  
ATOM   4803  CD2 TYR B 128      28.464  44.585  46.594  1.00 18.99           C  
ATOM   4804  CE1 TYR B 128      28.212  42.645  44.644  1.00 29.59           C  
ATOM   4805  CE2 TYR B 128      29.408  44.506  45.567  1.00 20.50           C  
ATOM   4806  CZ  TYR B 128      29.268  43.529  44.594  1.00 25.80           C  
ATOM   4807  OH  TYR B 128      30.176  43.431  43.564  1.00 28.57           O  
ATOM   4808  N   ALA B 129      27.804  44.431  50.471  1.00 19.05           N  
ATOM   4809  CA  ALA B 129      28.956  45.014  51.154  1.00 20.13           C  
ATOM   4810  C   ALA B 129      29.473  44.099  52.254  1.00 19.58           C  
ATOM   4811  O   ALA B 129      30.681  44.032  52.501  1.00 17.48           O  
ATOM   4812  CB  ALA B 129      28.602  46.362  51.733  1.00 19.69           C  
ATOM   4813  N   VAL B 130      28.549  43.425  52.928  1.00 18.05           N  
ATOM   4814  CA  VAL B 130      28.897  42.438  53.950  1.00 19.01           C  
ATOM   4815  C   VAL B 130      29.772  41.347  53.343  1.00 20.80           C  
ATOM   4816  O   VAL B 130      30.767  40.907  53.933  1.00 20.37           O  
ATOM   4817  CB  VAL B 130      27.644  41.791  54.570  1.00 22.10           C  
ATOM   4818  CG1 VAL B 130      28.046  40.638  55.488  1.00 20.74           C  
ATOM   4819  CG2 VAL B 130      26.843  42.832  55.337  1.00 21.28           C  
ATOM   4820  N   GLY B 131      29.392  40.920  52.149  1.00 19.68           N  
ATOM   4821  CA  GLY B 131      30.194  39.964  51.419  1.00 16.46           C  
ATOM   4822  C   GLY B 131      31.546  40.555  51.086  1.00 14.23           C  
ATOM   4823  O   GLY B 131      32.584  39.904  51.284  1.00 17.77           O  
ATOM   4824  N   LEU B 132      31.544  41.786  50.572  1.00 17.32           N  
ATOM   4825  CA  LEU B 132      32.794  42.436  50.178  1.00 18.39           C  
ATOM   4826  C   LEU B 132      33.735  42.592  51.350  1.00 16.43           C  
ATOM   4827  O   LEU B 132      34.968  42.645  51.182  1.00 14.50           O  
ATOM   4828  CB  LEU B 132      32.541  43.817  49.581  1.00 22.20           C  
ATOM   4829  CG  LEU B 132      32.058  43.964  48.143  1.00 23.58           C  
ATOM   4830  CD1 LEU B 132      31.883  45.443  47.876  1.00 21.49           C  
ATOM   4831  CD2 LEU B 132      33.057  43.362  47.159  1.00 19.66           C  
ATOM   4832  N   SER B 133      33.158  42.707  52.543  1.00 14.65           N  
ATOM   4833  CA  SER B 133      33.962  42.967  53.727  1.00 22.63           C  
ATOM   4834  C   SER B 133      34.962  41.836  53.989  1.00 21.89           C  
ATOM   4835  O   SER B 133      35.898  42.020  54.749  1.00 18.32           O  
ATOM   4836  CB  SER B 133      33.069  43.184  54.955  1.00 18.49           C  
ATOM   4837  OG  SER B 133      32.623  41.949  55.486  1.00 19.25           O  
ATOM   4838  N   ARG B 134      34.759  40.680  53.351  1.00 16.37           N  
ATOM   4839  CA  ARG B 134      35.664  39.530  53.467  1.00 18.61           C  
ATOM   4840  C   ARG B 134      36.522  39.338  52.215  1.00 16.64           C  
ATOM   4841  O   ARG B 134      37.245  38.353  52.101  1.00 19.94           O  
ATOM   4842  CB  ARG B 134      34.862  38.240  53.706  1.00 19.73           C  
ATOM   4843  CG  ARG B 134      34.076  38.215  55.003  1.00 21.01           C  
ATOM   4844  CD  ARG B 134      34.694  37.227  55.941  1.00 23.79           C  
ATOM   4845  NE  ARG B 134      33.961  37.078  57.195  1.00 24.86           N  
ATOM   4846  CZ  ARG B 134      34.534  36.651  58.317  1.00 18.43           C  
ATOM   4847  NH1 ARG B 134      35.834  36.365  58.323  1.00 21.37           N  
ATOM   4848  NH2 ARG B 134      33.829  36.528  59.432  1.00 21.95           N  
ATOM   4849  N   MET B 135      36.420  40.269  51.272  1.00 18.15           N  
ATOM   4850  CA  MET B 135      36.976  40.066  49.938  1.00 19.79           C  
ATOM   4851  C   MET B 135      37.868  41.190  49.441  1.00 21.50           C  
ATOM   4852  O   MET B 135      38.770  40.949  48.642  1.00 25.88           O  
ATOM   4853  CB  MET B 135      35.842  39.866  48.925  1.00 21.11           C  
ATOM   4854  CG  MET B 135      34.927  38.697  49.213  1.00 20.13           C  
ATOM   4855  SD  MET B 135      33.548  38.630  48.033  1.00 24.40           S  
ATOM   4856  CE  MET B 135      32.578  37.319  48.790  1.00 25.12           C  
ATOM   4857  N   ILE B 136      37.619  42.415  49.896  1.00 16.43           N  
ATOM   4858  CA  ILE B 136      38.309  43.570  49.322  1.00 20.37           C  
ATOM   4859  C   ILE B 136      39.821  43.469  49.533  1.00 20.32           C  
ATOM   4860  O   ILE B 136      40.285  42.991  50.554  1.00 18.86           O  
ATOM   4861  CB  ILE B 136      37.801  44.906  49.908  1.00 23.85           C  
ATOM   4862  CG1 ILE B 136      37.958  44.935  51.432  1.00 24.87           C  
ATOM   4863  CG2 ILE B 136      36.353  45.150  49.485  1.00 26.33           C  
ATOM   4864  CD1 ILE B 136      37.776  46.337  52.041  1.00 27.10           C  
ATOM   4865  N   GLY B 137      40.578  43.921  48.547  1.00 21.02           N  
ATOM   4866  CA  GLY B 137      42.026  43.860  48.615  1.00 18.39           C  
ATOM   4867  C   GLY B 137      42.540  43.735  47.198  1.00 18.71           C  
ATOM   4868  O   GLY B 137      41.795  43.920  46.233  1.00 18.48           O  
ATOM   4869  N   GLY B 138      43.813  43.399  47.063  1.00 20.50           N  
ATOM   4870  CA  GLY B 138      44.418  43.347  45.752  1.00 18.05           C  
ATOM   4871  C   GLY B 138      45.282  42.119  45.613  1.00 20.34           C  
ATOM   4872  O   GLY B 138      45.490  41.378  46.574  1.00 19.42           O  
ATOM   4873  N   PRO B 139      45.775  41.883  44.395  1.00 23.62           N  
ATOM   4874  CA  PRO B 139      46.593  40.712  44.102  1.00 21.28           C  
ATOM   4875  C   PRO B 139      48.013  40.775  44.678  1.00 20.13           C  
ATOM   4876  O   PRO B 139      48.607  41.858  44.829  1.00 16.69           O  
ATOM   4877  CB  PRO B 139      46.638  40.705  42.569  1.00 21.31           C  
ATOM   4878  CG  PRO B 139      46.484  42.134  42.192  1.00 20.67           C  
ATOM   4879  CD  PRO B 139      45.483  42.669  43.184  1.00 22.42           C  
ATOM   4880  N   ILE B 140      48.528  39.601  45.031  1.00 21.22           N  
ATOM   4881  CA  ILE B 140      49.963  39.395  45.166  1.00 20.46           C  
ATOM   4882  C   ILE B 140      50.477  39.069  43.779  1.00 24.23           C  
ATOM   4883  O   ILE B 140      49.958  38.171  43.118  1.00 24.18           O  
ATOM   4884  CB  ILE B 140      50.309  38.256  46.136  1.00 26.00           C  
ATOM   4885  CG1 ILE B 140      49.770  38.583  47.525  1.00 33.27           C  
ATOM   4886  CG2 ILE B 140      51.822  38.032  46.188  1.00 28.57           C  
ATOM   4887  CD1 ILE B 140      49.817  37.424  48.480  1.00 37.35           C  
ATOM   4888  N   LEU B 141      51.489  39.801  43.337  1.00 18.57           N  
ATOM   4889  CA  LEU B 141      51.983  39.678  41.977  1.00 15.24           C  
ATOM   4890  C   LEU B 141      53.400  39.129  42.012  1.00 15.81           C  
ATOM   4891  O   LEU B 141      54.121  39.339  42.981  1.00 20.52           O  
ATOM   4892  CB  LEU B 141      51.955  41.036  41.268  1.00 22.17           C  
ATOM   4893  CG  LEU B 141      50.582  41.691  41.096  1.00 24.88           C  
ATOM   4894  CD1 LEU B 141      50.744  43.120  40.595  1.00 20.38           C  
ATOM   4895  CD2 LEU B 141      49.688  40.867  40.164  1.00 21.96           C  
ATOM   4896  N   PRO B 142      53.795  38.403  40.964  1.00 20.91           N  
ATOM   4897  CA  PRO B 142      55.152  37.855  40.958  1.00 24.50           C  
ATOM   4898  C   PRO B 142      56.185  38.928  40.612  1.00 19.66           C  
ATOM   4899  O   PRO B 142      56.143  39.502  39.525  1.00 24.54           O  
ATOM   4900  CB  PRO B 142      55.089  36.776  39.878  1.00 26.15           C  
ATOM   4901  CG  PRO B 142      54.008  37.210  38.974  1.00 22.76           C  
ATOM   4902  CD  PRO B 142      53.012  37.987  39.788  1.00 17.62           C  
ATOM   4903  N   SER B 143      57.086  39.218  41.537  1.00 21.64           N  
ATOM   4904  CA  SER B 143      58.158  40.177  41.249  1.00 23.90           C  
ATOM   4905  C   SER B 143      59.172  39.560  40.296  1.00 25.31           C  
ATOM   4906  O   SER B 143      59.376  38.344  40.315  1.00 21.10           O  
ATOM   4907  CB  SER B 143      58.842  40.634  42.544  1.00 24.02           C  
ATOM   4908  OG  SER B 143      60.009  41.402  42.280  1.00 29.96           O  
ATOM   4909  N   GLU B 144      59.802  40.391  39.463  1.00 20.57           N  
ATOM   4910  CA  GLU B 144      60.906  39.942  38.601  1.00 21.90           C  
ATOM   4911  C   GLU B 144      62.236  39.825  39.348  1.00 20.55           C  
ATOM   4912  O   GLU B 144      63.240  39.390  38.783  1.00 21.08           O  
ATOM   4913  CB  GLU B 144      61.092  40.899  37.418  1.00 23.79           C  
ATOM   4914  CG  GLU B 144      61.662  42.260  37.800  1.00 27.64           C  
ATOM   4915  CD  GLU B 144      61.849  43.174  36.597  1.00 25.90           C  
ATOM   4916  OE1 GLU B 144      60.839  43.464  35.934  1.00 22.09           O  
ATOM   4917  OE2 GLU B 144      63.007  43.583  36.300  1.00 27.26           O  
ATOM   4918  N   ARG B 145      62.234  40.229  40.613  1.00 19.31           N  
ATOM   4919  CA  ARG B 145      63.423  40.193  41.444  1.00 31.06           C  
ATOM   4920  C   ARG B 145      63.346  39.131  42.528  1.00 23.73           C  
ATOM   4921  O   ARG B 145      62.347  39.019  43.235  1.00 24.63           O  
ATOM   4922  CB  ARG B 145      63.649  41.568  42.070  1.00 27.44           C  
ATOM   4923  CG  ARG B 145      64.034  42.610  41.040  1.00 36.59           C  
ATOM   4924  CD  ARG B 145      64.095  43.999  41.622  1.00 37.22           C  
ATOM   4925  NE  ARG B 145      62.769  44.558  41.848  1.00 36.11           N  
ATOM   4926  CZ  ARG B 145      62.556  45.793  42.284  1.00 43.87           C  
ATOM   4927  NH1 ARG B 145      61.320  46.231  42.458  1.00 36.73           N  
ATOM   4928  NH2 ARG B 145      63.587  46.590  42.537  1.00 49.39           N  
ATOM   4929  N  ASER B 146      64.409  38.347  42.652  0.45 23.58           N  
ATOM   4930  N  BSER B 146      64.413  38.349  42.642  0.55 23.33           N  
ATOM   4931  CA ASER B 146      64.477  37.306  43.671  0.45 24.90           C  
ATOM   4932  CA BSER B 146      64.544  37.330  43.681  0.55 25.23           C  
ATOM   4933  C  ASER B 146      64.385  37.889  45.078  0.45 25.89           C  
ATOM   4934  C  BSER B 146      64.383  37.909  45.088  0.55 25.84           C  
ATOM   4935  O  ASER B 146      64.944  38.951  45.366  0.45 25.84           O  
ATOM   4936  O  BSER B 146      64.892  38.995  45.386  0.55 24.95           O  
ATOM   4937  CB ASER B 146      65.769  36.498  43.522  0.45 27.88           C  
ATOM   4938  CB BSER B 146      65.905  36.631  43.552  0.55 28.31           C
[truncated: 837,059 more chars]
