# Supplementary material for: SAXS fingerprints of aldehyde dehydrogenase oligomers
Source: Data Brief. 2015 Oct 25;5:745–51. doi: 10.1016/j.dib.2015.10.017 (PMC4659792; doi:10.1016/j.dib.2015.10.017)
Supplement: Supplementary file 1 — SAXS curves for BhP5CDH, TtP5CDH, and ALDH7A1 are provided as text files with file extension .dat. Coordinates of the BhP5CDH dimer, hALDH7A1 tetramer, and TtP5CDH hexamer are provided as text files with file extension.pdb. [file mmc1.zip › TtP5CDHhexamer.pdb]

REMARK HEXAMER BUILT FROM PDB ENTRY 2BHQ  
ATOM      1  N   MET A   1      46.045  20.231 102.585  1.00 20.81           N  
ATOM      2  CA  MET A   1      45.206  20.053 101.366  1.00 19.98           C  
ATOM      3  C   MET A   1      45.710  18.874 100.550  1.00 18.97           C  
ATOM      4  O   MET A   1      46.911  18.605 100.507  1.00 20.91           O  
ATOM      5  CB  MET A   1      45.238  21.319 100.517  1.00 21.10           C  
ATOM      6  N   THR A   2      44.790  18.169  99.900  1.00 15.47           N  
ATOM      7  CA  THR A   2      45.165  17.028  99.084  1.00 12.99           C  
ATOM      8  C   THR A   2      44.871  17.276  97.606  1.00 11.22           C  
ATOM      9  O   THR A   2      45.021  16.385  96.774  1.00 11.07           O  
ATOM     10  CB  THR A   2      44.451  15.752  99.567  1.00 12.34           C  
ATOM     11  OG1 THR A   2      43.056  16.016  99.749  1.00 19.04           O  
ATOM     12  CG2 THR A   2      45.046  15.284 100.890  1.00 17.62           C  
ATOM     13  N   VAL A   3      44.450  18.498  97.292  1.00  9.66           N  
ATOM     14  CA  VAL A   3      44.157  18.903  95.919  1.00  7.76           C  
ATOM     15  C   VAL A   3      44.795  20.268  95.679  1.00  8.11           C  
ATOM     16  O   VAL A   3      45.227  20.931  96.626  1.00 10.34           O  
ATOM     17  CB  VAL A   3      42.630  19.018  95.656  1.00  7.69           C  
ATOM     18  CG1 VAL A   3      41.996  17.635  95.630  1.00  8.30           C  
ATOM     19  CG2 VAL A   3      41.976  19.881  96.731  1.00 10.59           C  
ATOM     20  N   GLU A   4      44.861  20.676  94.415  1.00  8.72           N  
ATOM     21  CA  GLU A   4      45.434  21.969  94.048  1.00  9.79           C  
ATOM     22  C   GLU A   4      44.623  23.099  94.669  1.00  9.45           C  
ATOM     23  O   GLU A   4      43.438  22.936  94.961  1.00  8.92           O  
ATOM     24  CB  GLU A   4      45.407  22.149  92.528  1.00 12.05           C  
ATOM     25  CG  GLU A   4      46.297  21.203  91.742  1.00 17.49           C  
ATOM     26  CD  GLU A   4      47.745  21.639  91.721  1.00 22.19           C  
ATOM     27  OE1 GLU A   4      48.548  20.990  91.016  1.00 24.63           O  
ATOM     28  OE2 GLU A   4      48.086  22.629  92.404  1.00 25.97           O  
ATOM     29  N   PRO A   5      45.255  24.261  94.889  1.00  9.50           N  
ATOM     30  CA  PRO A   5      44.523  25.387  95.469  1.00  9.42           C  
ATOM     31  C   PRO A   5      43.374  25.755  94.531  1.00  9.43           C  
ATOM     32  O   PRO A   5      43.488  25.612  93.314  1.00  9.36           O  
ATOM     33  CB  PRO A   5      45.578  26.488  95.531  1.00 11.79           C  
ATOM     34  CG  PRO A   5      46.837  25.720  95.769  1.00 11.80           C  
ATOM     35  CD  PRO A   5      46.695  24.560  94.803  1.00 10.01           C  
ATOM     36  N   PHE A   6      42.269  26.216  95.100  1.00  8.64           N  
ATOM     37  CA  PHE A   6      41.116  26.613  94.300  1.00  7.68           C  
ATOM     38  C   PHE A   6      41.473  27.684  93.276  1.00  8.73           C  
ATOM     39  O   PHE A   6      42.241  28.607  93.562  1.00  8.71           O  
ATOM     40  CB  PHE A   6      40.010  27.160  95.208  1.00  6.84           C  
ATOM     41  CG  PHE A   6      38.864  27.793  94.462  1.00  5.75           C  
ATOM     42  CD1 PHE A   6      37.802  27.022  93.998  1.00  5.12           C  
ATOM     43  CD2 PHE A   6      38.867  29.161  94.196  1.00  5.06           C  
ATOM     44  CE1 PHE A   6      36.756  27.606  93.274  1.00  5.98           C  
ATOM     45  CE2 PHE A   6      37.831  29.755  93.474  1.00  5.66           C  
ATOM     46  CZ  PHE A   6      36.773  28.976  93.011  1.00  5.01           C  
ATOM     47  N   ARG A   7      40.907  27.544  92.083  1.00  8.73           N  
ATOM     48  CA  ARG A   7      41.077  28.509  91.004  1.00 10.52           C  
ATOM     49  C   ARG A   7      39.724  28.555  90.307  1.00  9.39           C  
ATOM     50  O   ARG A   7      39.062  27.525  90.180  1.00  9.84           O  
ATOM     51  CB  ARG A   7      42.152  28.064  90.003  1.00 14.67           C  
ATOM     52  CG  ARG A   7      43.539  27.869  90.599  1.00 18.99           C  
ATOM     53  CD  ARG A   7      44.630  28.115  89.561  1.00 23.24           C  
ATOM     54  NE  ARG A   7      44.449  27.325  88.344  1.00 26.46           N  
ATOM     55  CZ  ARG A   7      44.578  26.003  88.274  1.00 27.60           C  
ATOM     56  NH1 ARG A   7      44.892  25.301  89.353  1.00 28.85           N  
ATOM     57  NH2 ARG A   7      44.394  25.381  87.117  1.00 28.41           N  
ATOM     58  N   ASN A   8      39.300  29.737  89.869  1.00  7.93           N  
ATOM     59  CA  ASN A   8      38.017  29.842  89.178  1.00  7.68           C  
ATOM     60  C   ASN A   8      38.078  29.214  87.788  1.00  9.13           C  
ATOM     61  O   ASN A   8      39.098  29.297  87.103  1.00  9.51           O  
ATOM     62  CB  ASN A   8      37.583  31.303  89.047  1.00  7.59           C  
ATOM     63  CG  ASN A   8      37.307  31.952  90.391  1.00  8.19           C  
ATOM     64  OD1 ASN A   8      38.198  32.544  91.002  1.00  8.33           O  
ATOM     65  ND2 ASN A   8      36.069  31.832  90.864  1.00  6.07           N  
ATOM     66  N   GLU A   9      36.981  28.578  87.388  1.00  7.30           N  
ATOM     67  CA  GLU A   9      36.875  27.949  86.076  1.00  8.22           C  
ATOM     68  C   GLU A   9      36.823  29.069  85.035  1.00  9.33           C  
ATOM     69  O   GLU A   9      36.030  30.000  85.155  1.00  9.85           O  
ATOM     70  CB  GLU A   9      35.595  27.109  86.017  1.00  8.35           C  
ATOM     71  CG  GLU A   9      35.308  26.416  84.686  1.00 11.39           C  
ATOM     72  CD  GLU A   9      36.198  25.214  84.429  1.00 12.66           C  
ATOM     73  OE1 GLU A   9      36.761  24.662  85.397  1.00 11.73           O  
ATOM     74  OE2 GLU A   9      36.320  24.809  83.252  1.00 14.52           O  
ATOM     75  N   PRO A  10      37.676  29.000  84.006  1.00 10.26           N  
ATOM     76  CA  PRO A  10      37.667  30.050  82.983  1.00 12.19           C  
ATOM     77  C   PRO A  10      36.328  30.154  82.262  1.00 11.34           C  
ATOM     78  O   PRO A  10      35.695  29.143  81.965  1.00 14.26           O  
ATOM     79  CB  PRO A  10      38.794  29.625  82.045  1.00 13.14           C  
ATOM     80  CG  PRO A  10      39.746  28.915  82.970  1.00 13.92           C  
ATOM     81  CD  PRO A  10      38.808  28.079  83.809  1.00 11.61           C  
ATOM     82  N   ILE A  11      35.901  31.383  81.996  1.00 11.15           N  
ATOM     83  CA  ILE A  11      34.649  31.633  81.292  1.00 10.75           C  
ATOM     84  C   ILE A  11      34.990  31.699  79.807  1.00 11.14           C  
ATOM     85  O   ILE A  11      35.798  32.526  79.381  1.00 11.86           O  
ATOM     86  CB  ILE A  11      34.014  32.968  81.750  1.00 10.43           C  
ATOM     87  CG1 ILE A  11      33.724  32.905  83.253  1.00 12.05           C  
ATOM     88  CG2 ILE A  11      32.732  33.244  80.964  1.00 10.98           C  
ATOM     89  CD1 ILE A  11      33.230  34.209  83.847  1.00 13.63           C  
ATOM     90  N   GLU A  12      34.383  30.814  79.026  1.00 11.75           N  
ATOM     91  CA  GLU A  12      34.639  30.755  77.592  1.00 12.42           C  
ATOM     92  C   GLU A  12      34.109  31.988  76.862  1.00 14.14           C  
ATOM     93  O   GLU A  12      32.982  32.427  77.102  1.00 13.99           O  
ATOM     94  CB  GLU A  12      34.015  29.479  77.016  1.00 13.56           C  
ATOM     95  CG  GLU A  12      34.258  29.271  75.531  1.00 13.27           C  
ATOM     96  CD  GLU A  12      35.730  29.280  75.168  1.00 15.76           C  
ATOM     97  OE1 GLU A  12      36.474  28.397  75.651  1.00 15.61           O  
ATOM     98  OE2 GLU A  12      36.140  30.175  74.399  1.00 14.50           O  
ATOM     99  N   THR A  13      34.936  32.544  75.978  1.00 15.32           N  
ATOM    100  CA  THR A  13      34.569  33.727  75.200  1.00 17.53           C  
ATOM    101  C   THR A  13      34.199  33.346  73.764  1.00 17.69           C  
ATOM    102  O   THR A  13      33.615  34.143  73.029  1.00 18.50           O  
ATOM    103  CB  THR A  13      35.727  34.742  75.148  1.00 18.93           C  
ATOM    104  OG1 THR A  13      36.885  34.113  74.586  1.00 21.77           O  
ATOM    105  CG2 THR A  13      36.052  35.256  76.546  1.00 21.38           C  
ATOM    106  N   PHE A  14      34.553  32.124  73.376  1.00 16.88           N  
ATOM    107  CA  PHE A  14      34.264  31.603  72.042  1.00 17.91           C  
ATOM    108  C   PHE A  14      34.928  32.394  70.921  1.00 19.68           C  
ATOM    109  O   PHE A  14      34.347  32.577  69.850  1.00 20.13           O  
ATOM    110  CB  PHE A  14      32.750  31.549  71.814  1.00 16.13           C  
ATOM    111  CG  PHE A  14      32.017  30.755  72.856  1.00 14.56           C  
ATOM    112  CD1 PHE A  14      31.452  31.385  73.962  1.00 13.63           C  
ATOM    113  CD2 PHE A  14      31.931  29.372  72.756  1.00 13.60           C  
ATOM    114  CE1 PHE A  14      30.813  30.644  74.957  1.00 12.07           C  
ATOM    115  CE2 PHE A  14      31.295  28.620  73.744  1.00 12.11           C  
ATOM    116  CZ  PHE A  14      30.735  29.260  74.848  1.00 13.07           C  
ATOM    117  N   GLN A  15      36.152  32.848  71.166  1.00 20.58           N  
ATOM    118  CA  GLN A  15      36.894  33.611  70.170  1.00 23.51           C  
ATOM    119  C   GLN A  15      37.703  32.699  69.253  1.00 23.51           C  
ATOM    120  O   GLN A  15      38.075  33.094  68.148  1.00 26.02           O  
ATOM    121  CB  GLN A  15      37.825  34.613  70.855  1.00 25.65           C  
ATOM    122  CG  GLN A  15      37.106  35.668  71.684  1.00 29.68           C  
ATOM    123  CD  GLN A  15      36.082  36.450  70.883  1.00 31.83           C  
ATOM    124  OE1 GLN A  15      35.057  35.909  70.463  1.00 34.25           O  
ATOM    125  NE2 GLN A  15      36.357  37.731  70.663  1.00 33.83           N  
ATOM    126  N   THR A  16      37.975  31.481  69.709  1.00 22.55           N  
ATOM    127  CA  THR A  16      38.735  30.527  68.911  1.00 21.73           C  
ATOM    128  C   THR A  16      37.794  29.642  68.097  1.00 21.77           C  
ATOM    129  O   THR A  16      36.648  29.410  68.489  1.00 20.23           O  
ATOM    130  CB  THR A  16      39.617  29.622  69.798  1.00 22.48           C  
ATOM    131  OG1 THR A  16      38.788  28.842  70.669  1.00 22.18           O  
ATOM    132  CG2 THR A  16      40.570  30.464  70.634  1.00 22.65           C  
ATOM    133  N   GLU A  17      38.279  29.154  66.960  1.00 21.41           N  
ATOM    134  CA  GLU A  17      37.471  28.300  66.101  1.00 21.66           C  
ATOM    135  C   GLU A  17      37.098  27.030  66.844  1.00 21.10           C  
ATOM    136  O   GLU A  17      35.988  26.517  66.705  1.00 20.58           O  
ATOM    137  CB  GLU A  17      38.245  27.940  64.830  1.00 22.77           C  
ATOM    138  CG  GLU A  17      37.479  27.048  63.860  1.00 24.42           C  
ATOM    139  CD  GLU A  17      36.130  27.628  63.482  1.00 25.33           C  
ATOM    140  OE1 GLU A  17      36.051  28.858  63.283  1.00 25.06           O  
ATOM    141  OE2 GLU A  17      35.152  26.853  63.374  1.00 25.94           O  
ATOM    142  N   GLU A  18      38.038  26.529  67.636  1.00 20.57           N  
ATOM    143  CA  GLU A  18      37.829  25.313  68.407  1.00 20.50           C  
ATOM    144  C   GLU A  18      36.635  25.477  69.350  1.00 17.65           C  
ATOM    145  O   GLU A  18      35.780  24.595  69.438  1.00 16.50           O  
ATOM    146  CB  GLU A  18      39.103  24.990  69.197  1.00 24.61           C  
ATOM    147  CG  GLU A  18      39.236  23.545  69.657  1.00 30.67           C  
ATOM    148  CD  GLU A  18      38.475  23.250  70.933  1.00 34.19           C  
ATOM    149  OE1 GLU A  18      38.616  22.124  71.456  1.00 38.11           O  
ATOM    150  OE2 GLU A  18      37.740  24.137  71.416  1.00 37.47           O  
ATOM    151  N   ALA A  19      36.576  26.611  70.042  1.00 16.13           N  
ATOM    152  CA  ALA A  19      35.488  26.884  70.977  1.00 14.54           C  
ATOM    153  C   ALA A  19      34.160  27.028  70.244  1.00 14.30           C  
ATOM    154  O   ALA A  19      33.131  26.545  70.710  1.00 12.57           O  
ATOM    155  CB  ALA A  19      35.783  28.148  71.774  1.00 15.73           C  
ATOM    156  N   ARG A  20      34.186  27.697  69.097  1.00 14.14           N  
ATOM    157  CA  ARG A  20      32.972  27.885  68.312  1.00 15.41           C  
ATOM    158  C   ARG A  20      32.468  26.555  67.767  1.00 15.09           C  
ATOM    159  O   ARG A  20      31.266  26.284  67.783  1.00 14.15           O  
ATOM    160  CB  ARG A  20      33.230  28.848  67.157  1.00 17.60           C  
ATOM    161  CG  ARG A  20      33.435  30.281  67.588  1.00 20.21           C  
ATOM    162  CD  ARG A  20      33.680  31.159  66.377  1.00 24.10           C  
ATOM    163  NE  ARG A  20      33.855  32.558  66.742  1.00 27.93           N  
ATOM    164  CZ  ARG A  20      33.999  33.542  65.861  1.00 29.80           C  
ATOM    165  NH1 ARG A  20      33.987  33.275  64.561  1.00 30.81           N  
ATOM    166  NH2 ARG A  20      34.151  34.791  66.279  1.00 30.88           N  
ATOM    167  N   ARG A  21      33.389  25.726  67.286  1.00 15.18           N  
ATOM    168  CA  ARG A  21      33.029  24.423  66.745  1.00 14.90           C  
ATOM    169  C   ARG A  21      32.363  23.579  67.825  1.00 14.05           C  
ATOM    170  O   ARG A  21      31.319  22.971  67.596  1.00 12.99           O  
ATOM    171  CB  ARG A  21      34.270  23.690  66.234  1.00 16.43           C  
ATOM    172  CG  ARG A  21      33.956  22.366  65.551  1.00 20.53           C  
ATOM    173  CD  ARG A  21      35.131  21.402  65.632  1.00 22.84           C  
ATOM    174  NE  ARG A  21      35.371  20.969  67.006  1.00 26.17           N  
ATOM    175  CZ  ARG A  21      34.507  20.262  67.730  1.00 26.98           C  
ATOM    176  NH1 ARG A  21      33.340  19.902  67.213  1.00 28.66           N  
ATOM    177  NH2 ARG A  21      34.806  19.919  68.976  1.00 28.16           N  
ATOM    178  N   ALA A  22      32.977  23.541  69.004  1.00 12.93           N  
ATOM    179  CA  ALA A  22      32.445  22.761  70.114  1.00 12.56           C  
ATOM    180  C   ALA A  22      31.066  23.253  70.544  1.00 10.30           C  
ATOM    181  O   ALA A  22      30.178  22.451  70.819  1.00 10.41           O  
ATOM    182  CB  ALA A  22      33.415  22.805  71.299  1.00 13.57           C  
ATOM    183  N   MET A  23      30.888  24.567  70.599  1.00 10.57           N  
ATOM    184  CA  MET A  23      29.607  25.131  71.005  1.00  9.71           C  
ATOM    185  C   MET A  23      28.526  24.855  69.962  1.00 10.27           C  
ATOM    186  O   MET A  23      27.393  24.519  70.312  1.00  9.04           O  
ATOM    187  CB  MET A  23      29.729  26.640  71.242  1.00 11.25           C  
ATOM    188  CG  MET A  23      28.456  27.264  71.806  1.00 11.79           C  
ATOM    189  SD  MET A  23      27.937  26.465  73.350  1.00 12.69           S  
ATOM    190  CE  MET A  23      27.241  27.866  74.241  1.00 13.14           C  
ATOM    191  N   ARG A  24      28.866  24.992  68.684  1.00 10.79           N  
ATOM    192  CA  ARG A  24      27.878  24.733  67.643  1.00 10.27           C  
ATOM    193  C   ARG A  24      27.396  23.287  67.697  1.00  8.89           C  
ATOM    194  O   ARG A  24      26.204  23.019  67.537  1.00  9.14           O  
ATOM    195  CB  ARG A  24      28.445  25.064  66.252  1.00 11.89           C  
ATOM    196  CG  ARG A  24      28.584  26.563  65.988  1.00 14.08           C  
ATOM    197  CD  ARG A  24      28.846  26.864  64.510  1.00 18.31           C  
ATOM    198  NE  ARG A  24      30.129  26.331  64.060  1.00 20.50           N  
ATOM    199  CZ  ARG A  24      31.229  27.059  63.874  1.00 22.39           C  
ATOM    200  NH1 ARG A  24      31.214  28.371  64.090  1.00 19.92           N  
ATOM    201  NH2 ARG A  24      32.355  26.467  63.493  1.00 21.19           N  
ATOM    202  N   GLU A  25      28.310  22.352  67.940  1.00  8.76           N  
ATOM    203  CA  GLU A  25      27.920  20.948  68.020  1.00  8.41           C  
ATOM    204  C   GLU A  25      27.040  20.724  69.247  1.00  7.59           C  
ATOM    205  O   GLU A  25      26.044  20.011  69.176  1.00  8.28           O  
ATOM    206  CB  GLU A  25      29.156  20.043  68.089  1.00 11.27           C  
ATOM    207  CG  GLU A  25      28.848  18.545  68.125  1.00 12.92           C  
ATOM    208  CD  GLU A  25      28.057  18.061  66.917  1.00 14.67           C  
ATOM    209  OE1 GLU A  25      28.338  18.524  65.791  1.00 14.81           O  
ATOM    210  OE2 GLU A  25      27.164  17.206  67.092  1.00 14.49           O  
ATOM    211  N   ALA A  26      27.400  21.343  70.369  1.00  8.20           N  
ATOM    212  CA  ALA A  26      26.616  21.191  71.591  1.00  7.97           C  
ATOM    213  C   ALA A  26      25.209  21.756  71.403  1.00  8.08           C  
ATOM    214  O   ALA A  26      24.230  21.142  71.816  1.00  9.08           O  
ATOM    215  CB  ALA A  26      27.316  21.885  72.758  1.00  7.57           C  
ATOM    216  N   LEU A  27      25.111  22.929  70.782  1.00  7.29           N  
ATOM    217  CA  LEU A  27      23.812  23.545  70.527  1.00  5.62           C  
ATOM    218  C   LEU A  27      22.975  22.655  69.614  1.00  7.49           C  
ATOM    219  O   LEU A  27      21.777  22.464  69.841  1.00  7.07           O  
ATOM    220  CB  LEU A  27      23.998  24.927  69.886  1.00  7.07           C  
ATOM    221  CG  LEU A  27      24.459  26.032  70.840  1.00  7.70           C  
ATOM    222  CD1 LEU A  27      24.956  27.232  70.048  1.00  8.72           C  
ATOM    223  CD2 LEU A  27      23.303  26.427  71.762  1.00  8.05           C  
ATOM    224  N   ARG A  28      23.606  22.105  68.582  1.00  7.68           N  
ATOM    225  CA  ARG A  28      22.895  21.239  67.656  1.00  8.22           C  
ATOM    226  C   ARG A  28      22.352  19.993  68.352  1.00  8.51           C  
ATOM    227  O   ARG A  28      21.188  19.634  68.163  1.00 10.05           O  
ATOM    228  CB  ARG A  28      23.808  20.864  66.481  1.00  7.60           C  
ATOM    229  CG  ARG A  28      23.965  22.010  65.490  1.00  6.89           C  
ATOM    230  CD  ARG A  28      25.122  21.829  64.516  1.00  7.81           C  
ATOM    231  NE  ARG A  28      25.105  22.904  63.526  1.00  7.85           N  
ATOM    232  CZ  ARG A  28      26.174  23.380  62.894  1.00  8.57           C  
ATOM    233  NH1 ARG A  28      27.380  22.884  63.132  1.00  9.47           N  
ATOM    234  NH2 ARG A  28      26.033  24.377  62.029  1.00  9.07           N  
ATOM    235  N   ARG A  29      23.175  19.346  69.172  1.00  9.45           N  
ATOM    236  CA  ARG A  29      22.723  18.146  69.875  1.00 10.46           C  
ATOM    237  C   ARG A  29      21.601  18.434  70.870  1.00 10.60           C  
ATOM    238  O   ARG A  29      20.672  17.638  71.007  1.00 10.82           O  
ATOM    239  CB  ARG A  29      23.895  17.465  70.584  1.00 12.31           C  
ATOM    240  CG  ARG A  29      24.957  16.965  69.619  1.00 16.25           C  
ATOM    241  CD  ARG A  29      25.922  16.015  70.293  1.00 20.24           C  
ATOM    242  NE  ARG A  29      26.927  15.518  69.358  1.00 23.16           N  
ATOM    243  CZ  ARG A  29      27.764  14.521  69.625  1.00 24.86           C  
ATOM    244  NH1 ARG A  29      27.714  13.911  70.801  1.00 25.84           N  
ATOM    245  NH2 ARG A  29      28.653  14.137  68.719  1.00 26.04           N  
ATOM    246  N   VAL A  30      21.675  19.567  71.565  1.00 10.96           N  
ATOM    247  CA  VAL A  30      20.623  19.913  72.514  1.00 10.74           C  
ATOM    248  C   VAL A  30      19.318  20.170  71.759  1.00 10.74           C  
ATOM    249  O   VAL A  30      18.259  19.699  72.162  1.00 10.13           O  
ATOM    250  CB  VAL A  30      21.006  21.160  73.352  1.00 11.06           C  
ATOM    251  CG1 VAL A  30      19.784  21.705  74.072  1.00 11.78           C  
ATOM    252  CG2 VAL A  30      22.074  20.782  74.375  1.00 12.51           C  
ATOM    253  N   ARG A  31      19.404  20.899  70.650  1.00 11.32           N  
ATOM    254  CA  ARG A  31      18.225  21.199  69.839  1.00 12.11           C  
ATOM    255  C   ARG A  31      17.608  19.908  69.301  1.00 12.65           C  
ATOM    256  O   ARG A  31      16.388  19.742  69.300  1.00 13.60           O  
ATOM    257  CB  ARG A  31      18.609  22.115  68.670  1.00 14.23           C  
ATOM    258  CG  ARG A  31      17.473  22.433  67.700  1.00 18.45           C  
ATOM    259  CD  ARG A  31      16.469  23.411  68.291  1.00 22.32           C  
ATOM    260  NE  ARG A  31      15.344  23.661  67.390  1.00 23.71           N  
ATOM    261  CZ  ARG A  31      14.424  22.753  67.077  1.00 25.80           C  
ATOM    262  NH1 ARG A  31      14.491  21.531  67.590  1.00 24.64           N  
ATOM    263  NH2 ARG A  31      13.430  23.065  66.254  1.00 26.45           N  
ATOM    264  N   GLU A  32      18.458  18.994  68.852  1.00 11.72           N  
ATOM    265  CA  GLU A  32      17.993  17.722  68.308  1.00 13.59           C  
ATOM    266  C   GLU A  32      17.385  16.846  69.397  1.00 14.79           C  
ATOM    267  O   GLU A  32      16.702  15.859  69.111  1.00 15.65           O  
ATOM    268  CB  GLU A  32      19.159  17.007  67.623  1.00 13.77           C  
ATOM    269  CG  GLU A  32      19.649  17.761  66.387  1.00 13.49           C  
ATOM    270  CD  GLU A  32      21.000  17.297  65.881  1.00 15.41           C  
ATOM    271  OE1 GLU A  32      21.412  17.767  64.798  1.00 17.60           O  
ATOM    272  OE2 GLU A  32      21.658  16.478  66.557  1.00 15.27           O  
ATOM    273  N   GLU A  33      17.626  17.236  70.644  1.00 14.40           N  
ATOM    274  CA  GLU A  33      17.131  16.520  71.813  1.00 14.74           C  
ATOM    275  C   GLU A  33      15.830  17.131  72.345  1.00 13.44           C  
ATOM    276  O   GLU A  33      15.253  16.630  73.306  1.00 14.83           O  
ATOM    277  CB  GLU A  33      18.213  16.540  72.899  1.00 17.18           C  
ATOM    278  CG  GLU A  33      17.826  15.927  74.231  1.00 20.58           C  
ATOM    279  CD  GLU A  33      18.958  16.003  75.241  1.00 22.08           C  
ATOM    280  OE1 GLU A  33      19.367  17.130  75.604  1.00 21.04           O  
ATOM    281  OE2 GLU A  33      19.443  14.934  75.665  1.00 23.70           O  
ATOM    282  N   PHE A  34      15.371  18.212  71.721  1.00 12.42           N  
ATOM    283  CA  PHE A  34      14.133  18.866  72.143  1.00 12.50           C  
ATOM    284  C   PHE A  34      12.995  17.860  72.282  1.00 13.42           C  
ATOM    285  O   PHE A  34      12.832  16.978  71.437  1.00 15.55           O  
ATOM    286  CB  PHE A  34      13.722  19.934  71.126  1.00 12.34           C  
ATOM    287  CG  PHE A  34      14.286  21.305  71.400  1.00 12.42           C  
ATOM    288  CD1 PHE A  34      15.468  21.468  72.120  1.00 12.38           C  
ATOM    289  CD2 PHE A  34      13.648  22.437  70.897  1.00 13.03           C  
ATOM    290  CE1 PHE A  34      16.007  22.738  72.330  1.00 11.81           C  
ATOM    291  CE2 PHE A  34      14.180  23.709  71.101  1.00 14.22           C  
ATOM    292  CZ  PHE A  34      15.364  23.857  71.820  1.00 12.34           C  
ATOM    293  N   GLY A  35      12.209  17.998  73.345  1.00 13.09           N  
ATOM    294  CA  GLY A  35      11.084  17.102  73.551  1.00 13.37           C  
ATOM    295  C   GLY A  35      11.334  15.975  74.533  1.00 14.29           C  
ATOM    296  O   GLY A  35      10.404  15.272  74.924  1.00 15.43           O  
ATOM    297  N   ARG A  36      12.587  15.795  74.932  1.00 12.94           N  
ATOM    298  CA  ARG A  36      12.942  14.742  75.872  1.00 13.36           C  
ATOM    299  C   ARG A  36      12.192  14.921  77.194  1.00 11.92           C  
ATOM    300  O   ARG A  36      11.876  16.045  77.591  1.00 12.46           O  
ATOM    301  CB  ARG A  36      14.452  14.763  76.108  1.00 14.61           C  
ATOM    302  CG  ARG A  36      14.965  13.687  77.035  1.00 17.34           C  
ATOM    303  CD  ARG A  36      16.470  13.776  77.149  1.00 20.86           C  
ATOM    304  NE  ARG A  36      16.994  12.910  78.198  1.00 22.80           N  
ATOM    305  CZ  ARG A  36      18.252  12.940  78.620  1.00 24.50           C  
ATOM    306  NH1 ARG A  36      19.111  13.794  78.076  1.00 24.69           N  
ATOM    307  NH2 ARG A  36      18.650  12.126  79.589  1.00 24.52           N  
ATOM    308  N   HIS A  37      11.901  13.809  77.865  1.00 11.82           N  
ATOM    309  CA  HIS A  37      11.186  13.839  79.140  1.00 11.00           C  
ATOM    310  C   HIS A  37      12.117  13.475  80.290  1.00 11.35           C  
ATOM    311  O   HIS A  37      12.854  12.494  80.210  1.00 12.75           O  
ATOM    312  CB  HIS A  37      10.011  12.857  79.108  1.00 11.95           C  
ATOM    313  CG  HIS A  37       9.184  12.861  80.358  1.00 11.26           C  
ATOM    314  ND1 HIS A  37       8.341  13.899  80.689  1.00 12.03           N  
ATOM    315  CD2 HIS A  37       9.076  11.955  81.358  1.00 12.27           C  
ATOM    316  CE1 HIS A  37       7.746  13.632  81.839  1.00 13.20           C  
ATOM    317  NE2 HIS A  37       8.175  12.457  82.265  1.00 12.70           N  
ATOM    318  N   TYR A  38      12.078  14.268  81.360  1.00 11.23           N  
ATOM    319  CA  TYR A  38      12.917  14.025  82.530  1.00 10.70           C  
ATOM    320  C   TYR A  38      12.047  13.795  83.764  1.00 10.01           C  
ATOM    321  O   TYR A  38      11.226  14.636  84.115  1.00 10.46           O  
ATOM    322  CB  TYR A  38      13.846  15.219  82.782  1.00 11.97           C  
ATOM    323  CG  TYR A  38      14.633  15.668  81.570  1.00 10.48           C  
ATOM    324  CD1 TYR A  38      14.019  16.383  80.544  1.00 12.33           C  
ATOM    325  CD2 TYR A  38      15.989  15.369  81.444  1.00 13.02           C  
ATOM    326  CE1 TYR A  38      14.735  16.794  79.419  1.00 13.49           C  
ATOM    327  CE2 TYR A  38      16.716  15.773  80.324  1.00 11.83           C  
ATOM    328  CZ  TYR A  38      16.081  16.487  79.317  1.00 13.50           C  
ATOM    329  OH  TYR A  38      16.796  16.905  78.216  1.00 14.44           O  
ATOM    330  N   PRO A  39      12.214  12.645  84.435  1.00  9.93           N  
ATOM    331  CA  PRO A  39      11.420  12.343  85.632  1.00  9.16           C  
ATOM    332  C   PRO A  39      11.947  13.060  86.871  1.00  9.90           C  
ATOM    333  O   PRO A  39      12.913  13.825  86.799  1.00  9.69           O  
ATOM    334  CB  PRO A  39      11.566  10.827  85.777  1.00 10.84           C  
ATOM    335  CG  PRO A  39      11.982  10.359  84.409  1.00 11.57           C  
ATOM    336  CD  PRO A  39      12.920  11.444  83.967  1.00 10.79           C  
ATOM    337  N   LEU A  40      11.296  12.813  88.004  1.00  9.01           N  
ATOM    338  CA  LEU A  40      11.732  13.388  89.272  1.00  8.31           C  
ATOM    339  C   LEU A  40      12.891  12.493  89.702  1.00  9.16           C  
ATOM    340  O   LEU A  40      13.093  11.430  89.127  1.00  7.58           O  
ATOM    341  CB  LEU A  40      10.621  13.284  90.330  1.00  9.34           C  
ATOM    342  CG  LEU A  40       9.200  13.756  90.000  1.00  9.42           C  
ATOM    343  CD1 LEU A  40       8.276  13.442  91.180  1.00  9.63           C  
ATOM    344  CD2 LEU A  40       9.194  15.244  89.703  1.00 11.14           C  
ATOM    345  N   TYR A  41      13.668  12.918  90.692  1.00  7.18           N  
ATOM    346  CA  TYR A  41      14.750  12.079  91.190  1.00  6.74           C  
ATOM    347  C   TYR A  41      14.535  11.997  92.693  1.00  8.03           C  
ATOM    348  O   TYR A  41      14.688  12.989  93.407  1.00  8.63           O  
ATOM    349  CB  TYR A  41      16.123  12.684  90.883  1.00  6.89           C  
ATOM    350  CG  TYR A  41      17.283  11.757  91.202  1.00  7.72           C  
ATOM    351  CD1 TYR A  41      17.614  10.695  90.355  1.00  7.32           C  
ATOM    352  CD2 TYR A  41      18.052  11.945  92.348  1.00  7.66           C  
ATOM    353  CE1 TYR A  41      18.693   9.847  90.645  1.00  8.23           C  
ATOM    354  CE2 TYR A  41      19.121  11.109  92.647  1.00  8.57           C  
ATOM    355  CZ  TYR A  41      19.440  10.066  91.795  1.00  7.93           C  
ATOM    356  OH  TYR A  41      20.512   9.259  92.094  1.00  9.36           O  
ATOM    357  N   ILE A  42      14.157  10.815  93.166  1.00  7.87           N  
ATOM    358  CA  ILE A  42      13.882  10.608  94.582  1.00  9.18           C  
ATOM    359  C   ILE A  42      14.536   9.328  95.078  1.00  8.85           C  
ATOM    360  O   ILE A  42      14.389   8.274  94.466  1.00  8.14           O  
ATOM    361  CB  ILE A  42      12.354  10.491  94.839  1.00  8.91           C  
ATOM    362  CG1 ILE A  42      11.629  11.717  94.281  1.00 10.73           C  
ATOM    363  CG2 ILE A  42      12.081  10.345  96.335  1.00 10.79           C  
ATOM    364  CD1 ILE A  42      10.112  11.616  94.348  1.00  9.86           C  
ATOM    365  N   GLY A  43      15.263   9.423  96.184  1.00  8.24           N  
ATOM    366  CA  GLY A  43      15.897   8.246  96.747  1.00  9.44           C  
ATOM    367  C   GLY A  43      16.796   7.460  95.814  1.00 10.26           C  
ATOM    368  O   GLY A  43      16.736   6.228  95.781  1.00 10.75           O  
ATOM    369  N   GLY A  44      17.622   8.168  95.050  1.00 10.43           N  
ATOM    370  CA  GLY A  44      18.556   7.512  94.155  1.00 11.22           C  
ATOM    371  C   GLY A  44      18.005   6.958  92.857  1.00 12.10           C  
ATOM    372  O   GLY A  44      18.723   6.277  92.126  1.00 12.42           O  
ATOM    373  N   GLU A  45      16.743   7.237  92.556  1.00 12.37           N  
ATOM    374  CA  GLU A  45      16.167   6.734  91.314  1.00 14.48           C  
ATOM    375  C   GLU A  45      15.262   7.742  90.622  1.00 12.28           C  
ATOM    376  O   GLU A  45      14.667   8.610  91.260  1.00 10.39           O  
ATOM    377  CB  GLU A  45      15.388   5.444  91.580  1.00 17.38           C  
ATOM    378  CG  GLU A  45      14.247   5.591  92.566  1.00 21.54           C  
ATOM    379  CD  GLU A  45      13.556   4.271  92.855  1.00 25.48           C  
ATOM    380  OE1 GLU A  45      12.589   4.266  93.647  1.00 27.45           O  
ATOM    381  OE2 GLU A  45      13.979   3.239  92.290  1.00 28.31           O  
ATOM    382  N   TRP A  46      15.167   7.627  89.302  1.00 11.08           N  
ATOM    383  CA  TRP A  46      14.306   8.517  88.543  1.00 10.82           C  
ATOM    384  C   TRP A  46      12.879   7.993  88.663  1.00 12.28           C  
ATOM    385  O   TRP A  46      12.612   6.826  88.373  1.00 14.61           O  
ATOM    386  CB  TRP A  46      14.750   8.567  87.083  1.00 10.96           C  
ATOM    387  CG  TRP A  46      16.084   9.221  86.913  1.00 10.90           C  
ATOM    388  CD1 TRP A  46      17.302   8.604  86.840  1.00 11.28           C  
ATOM    389  CD2 TRP A  46      16.340  10.627  86.839  1.00 10.97           C  
ATOM    390  NE1 TRP A  46      18.302   9.543  86.725  1.00 11.99           N  
ATOM    391  CE2 TRP A  46      17.739  10.792  86.723  1.00 11.35           C  
ATOM    392  CE3 TRP A  46      15.524  11.764  86.860  1.00 11.45           C  
ATOM    393  CZ2 TRP A  46      18.340  12.054  86.628  1.00 12.51           C  
ATOM    394  CZ3 TRP A  46      16.123  13.022  86.764  1.00 11.72           C  
ATOM    395  CH2 TRP A  46      17.520  13.152  86.650  1.00 10.73           C  
ATOM    396  N   VAL A  47      11.977   8.860  89.108  1.00 12.19           N  
ATOM    397  CA  VAL A  47      10.574   8.509  89.313  1.00 13.05           C  
ATOM    398  C   VAL A  47       9.670   9.399  88.470  1.00 12.38           C  
ATOM    399  O   VAL A  47       9.685  10.621  88.607  1.00 11.65           O  
ATOM    400  CB  VAL A  47      10.186   8.679  90.801  1.00 14.07           C  
ATOM    401  CG1 VAL A  47       8.741   8.258  91.019  1.00 16.86           C  
ATOM    402  CG2 VAL A  47      11.121   7.867  91.676  1.00 15.34           C  
ATOM    403  N   ASP A  48       8.872   8.785  87.604  1.00 13.53           N  
ATOM    404  CA  ASP A  48       7.982   9.549  86.740  1.00 13.82           C  
ATOM    405  C   ASP A  48       6.614   9.737  87.388  1.00 14.31           C  
ATOM    406  O   ASP A  48       6.293   9.090  88.384  1.00 14.65           O  
ATOM    407  CB  ASP A  48       7.830   8.834  85.394  1.00 15.01           C  
ATOM    408  CG  ASP A  48       7.531   9.788  84.251  1.00 16.75           C  
ATOM    409  OD1 ASP A  48       7.360  11.001  84.499  1.00 15.78           O  
ATOM    410  OD2 ASP A  48       7.465   9.317  83.095  1.00 18.90           O  
ATOM    411  N   THR A  49       5.820  10.639  86.820  1.00 14.04           N  
ATOM    412  CA  THR A  49       4.476  10.914  87.315  1.00 15.04           C  
ATOM    413  C   THR A  49       3.512  10.953  86.138  1.00 16.44           C  
ATOM    414  O   THR A  49       3.933  11.052  84.986  1.00 16.64           O  
ATOM    415  CB  THR A  49       4.399  12.269  88.040  1.00 14.98           C  
ATOM    416  OG1 THR A  49       4.745  13.320  87.130  1.00 13.97           O  
ATOM    417  CG2 THR A  49       5.341  12.289  89.231  1.00 15.18           C  
ATOM    418  N   LYS A  50       2.218  10.876  86.428  1.00 18.61           N  
ATOM    419  CA  LYS A  50       1.213  10.909  85.374  1.00 20.55           C  
ATOM    420  C   LYS A  50       1.186  12.289  84.726  1.00 20.74           C  
ATOM    421  O   LYS A  50       1.244  12.408  83.502  1.00 21.33           O  
ATOM    422  CB  LYS A  50      -0.166  10.569  85.943  1.00 22.69           C  
ATOM    423  CG  LYS A  50      -1.232  10.365  84.881  1.00 26.22           C  
ATOM    424  CD  LYS A  50      -2.570   9.996  85.507  1.00 29.40           C  
ATOM    425  CE  LYS A  50      -3.606   9.677  84.441  1.00 31.48           C  
ATOM    426  NZ  LYS A  50      -3.803  10.812  83.498  1.00 33.92           N  
ATOM    427  N   GLU A  51       1.103  13.331  85.550  1.00 20.56           N  
ATOM    428  CA  GLU A  51       1.081  14.698  85.043  1.00 20.76           C  
ATOM    429  C   GLU A  51       2.488  15.130  84.651  1.00 19.68           C  
ATOM    430  O   GLU A  51       3.473  14.550  85.110  1.00 17.16           O  
ATOM    431  CB  GLU A  51       0.527  15.658  86.098  1.00 23.51           C  
ATOM    432  CG  GLU A  51      -0.943  15.438  86.429  1.00 27.90           C  
ATOM    433  CD  GLU A  51      -1.498  16.500  87.361  1.00 31.23           C  
ATOM    434  OE1 GLU A  51      -2.688  16.402  87.732  1.00 34.00           O  
ATOM    435  OE2 GLU A  51      -0.750  17.434  87.721  1.00 32.15           O  
ATOM    436  N   ARG A  52       2.582  16.148  83.802  1.00 19.91           N  
ATOM    437  CA  ARG A  52       3.885  16.631  83.364  1.00 20.19           C  
ATOM    438  C   ARG A  52       3.948  18.149  83.253  1.00 19.83           C  
ATOM    439  O   ARG A  52       2.924  18.833  83.256  1.00 19.22           O  
ATOM    440  CB  ARG A  52       4.252  16.009  82.014  1.00 22.41           C  
ATOM    441  CG  ARG A  52       3.454  16.546  80.838  1.00 24.98           C  
ATOM    442  CD  ARG A  52       3.930  15.923  79.534  1.00 28.65           C  
ATOM    443  NE  ARG A  52       3.376  16.596  78.363  1.00 29.96           N  
ATOM    444  CZ  ARG A  52       3.659  16.262  77.108  1.00 31.28           C  
ATOM    445  NH1 ARG A  52       4.491  15.259  76.857  1.00 31.33           N  
ATOM    446  NH2 ARG A  52       3.116  16.933  76.102  1.00 32.75           N  
ATOM    447  N   MET A  53       5.170  18.661  83.158  1.00 17.14           N  
ATOM    448  CA  MET A  53       5.416  20.091  83.029  1.00 17.30           C  
ATOM    449  C   MET A  53       6.111  20.334  81.702  1.00 15.72           C  
ATOM    450  O   MET A  53       6.921  19.522  81.266  1.00 15.27           O  
ATOM    451  CB  MET A  53       6.330  20.580  84.146  1.00 18.34           C  
ATOM    452  CG  MET A  53       5.739  20.506  85.527  1.00 21.35           C  
ATOM    453  SD  MET A  53       6.997  20.975  86.712  1.00 20.25           S  
ATOM    454  CE  MET A  53       7.186  22.721  86.323  1.00 22.02           C  
ATOM    455  N   VAL A  54       5.806  21.460  81.071  1.00 14.91           N  
ATOM    456  CA  VAL A  54       6.413  21.794  79.793  1.00 14.87           C  
ATOM    457  C   VAL A  54       7.382  22.959  79.943  1.00 13.59           C  
ATOM    458  O   VAL A  54       7.088  23.935  80.634  1.00 14.77           O  
ATOM    459  CB  VAL A  54       5.341  22.186  78.756  1.00 15.52           C  
ATOM    460  CG1 VAL A  54       5.993  22.461  77.412  1.00 17.12           C  
ATOM    461  CG2 VAL A  54       4.307  21.080  78.635  1.00 17.12           C  
ATOM    462  N   SER A  55       8.545  22.843  79.308  1.00 11.65           N  
ATOM    463  CA  SER A  55       9.541  23.907  79.345  1.00 10.71           C  
ATOM    464  C   SER A  55       9.679  24.434  77.923  1.00 10.20           C  
ATOM    465  O   SER A  55      10.041  23.691  77.012  1.00 11.84           O  
ATOM    466  CB  SER A  55      10.885  23.377  79.837  1.00 12.69           C  
ATOM    467  OG  SER A  55      11.845  24.420  79.864  1.00 13.36           O  
ATOM    468  N   LEU A  56       9.382  25.717  77.744  1.00  9.80           N  
ATOM    469  CA  LEU A  56       9.433  26.345  76.429  1.00 10.63           C  
ATOM    470  C   LEU A  56      10.701  27.140  76.159  1.00  9.70           C  
ATOM    471  O   LEU A  56      11.391  27.579  77.079  1.00 10.83           O  
ATOM    472  CB  LEU A  56       8.231  27.272  76.262  1.00 11.48           C  
ATOM    473  CG  LEU A  56       6.860  26.662  76.562  1.00 14.00           C  
ATOM    474  CD1 LEU A  56       5.799  27.746  76.496  1.00 16.35           C  
ATOM    475  CD2 LEU A  56       6.563  25.548  75.576  1.00 15.05           C  
ATOM    476  N   ASN A  57      10.991  27.321  74.877  1.00  9.44           N  
ATOM    477  CA  ASN A  57      12.143  28.088  74.428  1.00  8.04           C  
ATOM    478  C   ASN A  57      11.665  29.538  74.366  1.00  8.27           C  
ATOM    479  O   ASN A  57      10.850  29.892  73.516  1.00  8.39           O  
ATOM    480  CB  ASN A  57      12.558  27.597  73.036  1.00  7.16           C  
ATOM    481  CG  ASN A  57      13.679  28.414  72.427  1.00  8.51           C  
ATOM    482  OD1 ASN A  57      14.115  29.419  72.988  1.00  7.78           O  
ATOM    483  ND2 ASN A  57      14.145  27.989  71.257  1.00  7.85           N  
ATOM    484  N   PRO A  58      12.164  30.400  75.265  1.00  6.43           N  
ATOM    485  CA  PRO A  58      11.733  31.803  75.255  1.00  6.60           C  
ATOM    486  C   PRO A  58      12.058  32.572  73.975  1.00  6.26           C  
ATOM    487  O   PRO A  58      11.500  33.646  73.738  1.00  6.99           O  
ATOM    488  CB  PRO A  58      12.422  32.385  76.490  1.00  7.23           C  
ATOM    489  CG  PRO A  58      13.695  31.573  76.574  1.00  6.65           C  
ATOM    490  CD  PRO A  58      13.196  30.167  76.292  1.00  7.81           C  
ATOM    491  N   SER A  59      12.960  32.031  73.157  1.00  6.37           N  
ATOM    492  CA  SER A  59      13.330  32.672  71.896  1.00  6.74           C  
ATOM    493  C   SER A  59      12.355  32.275  70.791  1.00  8.54           C  
ATOM    494  O   SER A  59      12.276  32.937  69.756  1.00  9.76           O  
ATOM    495  CB  SER A  59      14.749  32.270  71.476  1.00  7.13           C  
ATOM    496  OG  SER A  59      15.732  32.862  72.313  1.00  7.72           O  
ATOM    497  N   ALA A  60      11.629  31.185  71.027  1.00  8.53           N  
ATOM    498  CA  ALA A  60      10.644  30.644  70.082  1.00  9.88           C  
ATOM    499  C   ALA A  60       9.711  29.775  70.923  1.00 10.16           C  
ATOM    500  O   ALA A  60       9.829  28.550  70.933  1.00  9.98           O  
ATOM    501  CB  ALA A  60      11.342  29.801  69.024  1.00 10.38           C  
ATOM    502  N   PRO A  61       8.764  30.414  71.635  1.00 12.33           N  
ATOM    503  CA  PRO A  61       7.765  29.813  72.527  1.00 13.65           C  
ATOM    504  C   PRO A  61       6.993  28.607  72.020  1.00 14.14           C  
ATOM    505  O   PRO A  61       6.434  27.856  72.818  1.00 13.30           O  
ATOM    506  CB  PRO A  61       6.842  30.987  72.851  1.00 16.23           C  
ATOM    507  CG  PRO A  61       7.744  32.158  72.764  1.00 14.26           C  
ATOM    508  CD  PRO A  61       8.521  31.861  71.510  1.00 12.55           C  
ATOM    509  N   SER A  62       6.942  28.420  70.706  1.00 14.73           N  
ATOM    510  CA  SER A  62       6.219  27.279  70.156  1.00 15.28           C  
ATOM    511  C   SER A  62       7.048  26.005  70.285  1.00 15.64           C  
ATOM    512  O   SER A  62       6.527  24.896  70.141  1.00 16.46           O  
ATOM    513  CB  SER A  62       5.881  27.522  68.684  1.00 14.49           C  
ATOM    514  OG  SER A  62       7.057  27.682  67.912  1.00 17.07           O  
ATOM    515  N   GLU A  63       8.338  26.164  70.571  1.00 14.33           N  
ATOM    516  CA  GLU A  63       9.234  25.021  70.699  1.00 13.88           C  
ATOM    517  C   GLU A  63       9.342  24.520  72.132  1.00 12.66           C  
ATOM    518  O   GLU A  63       9.612  25.290  73.054  1.00 12.14           O  
ATOM    519  CB  GLU A  63      10.632  25.381  70.188  1.00 14.47           C  
ATOM    520  CG  GLU A  63      10.633  26.071  68.834  1.00 15.90           C  
ATOM    521  CD  GLU A  63      12.028  26.299  68.284  1.00 17.12           C  
ATOM    522  OE1 GLU A  63      12.982  26.411  69.083  1.00 16.72           O  
ATOM    523  OE2 GLU A  63      12.167  26.380  67.046  1.00 19.22           O  
ATOM    524  N   VAL A  64       9.134  23.221  72.309  1.00 11.80           N  
ATOM    525  CA  VAL A  64       9.224  22.604  73.625  1.00 11.50           C  
ATOM    526  C   VAL A  64      10.627  22.040  73.824  1.00 11.25           C  
ATOM    527  O   VAL A  64      11.017  21.067  73.175  1.00 12.28           O  
ATOM    528  CB  VAL A  64       8.191  21.468  73.773  1.00 12.20           C  
ATOM    529  CG1 VAL A  64       8.369  20.759  75.111  1.00 12.64           C  
ATOM    530  CG2 VAL A  64       6.788  22.037  73.663  1.00 13.43           C  
ATOM    531  N   VAL A  65      11.393  22.663  74.714  1.00 10.00           N  
ATOM    532  CA  VAL A  65      12.748  22.209  74.986  1.00  9.69           C  
ATOM    533  C   VAL A  65      12.689  20.819  75.601  1.00  9.36           C  
ATOM    534  O   VAL A  65      13.508  19.953  75.294  1.00 11.68           O  
ATOM    535  CB  VAL A  65      13.476  23.176  75.946  1.00 10.65           C  
ATOM    536  CG1 VAL A  65      14.853  22.631  76.292  1.00 11.32           C  
ATOM    537  CG2 VAL A  65      13.600  24.550  75.294  1.00 10.44           C  
ATOM    538  N   GLY A  66      11.704  20.606  76.463  1.00 10.04           N  
ATOM    539  CA  GLY A  66      11.548  19.311  77.093  1.00 10.90           C  
ATOM    540  C   GLY A  66      10.414  19.341  78.090  1.00 10.86           C  
ATOM    541  O   GLY A  66       9.821  20.390  78.336  1.00 11.96           O  
ATOM    542  N   THR A  67      10.097  18.180  78.649  1.00 11.82           N  
ATOM    543  CA  THR A  67       9.048  18.084  79.647  1.00 12.50           C  
ATOM    544  C   THR A  67       9.616  17.318  80.828  1.00 11.91           C  
ATOM    545  O   THR A  67      10.582  16.563  80.686  1.00 13.32           O  
ATOM    546  CB  THR A  67       7.811  17.324  79.121  1.00 13.55           C  
ATOM    547  OG1 THR A  67       8.161  15.961  78.845  1.00 13.49           O  
ATOM    548  CG2 THR A  67       7.278  17.982  77.857  1.00 14.70           C  
ATOM    549  N   THR A  68       9.030  17.526  81.998  1.00 12.14           N  
ATOM    550  CA  THR A  68       9.479  16.825  83.190  1.00 11.54           C  
ATOM    551  C   THR A  68       8.268  16.327  83.954  1.00 11.19           C  
ATOM    552  O   THR A  68       7.134  16.735  83.687  1.00 13.22           O  
ATOM    553  CB  THR A  68      10.279  17.741  84.150  1.00 10.95           C  
ATOM    554  OG1 THR A  68       9.400  18.713  84.734  1.00 11.38           O  
ATOM    555  CG2 THR A  68      11.399  18.457  83.402  1.00 12.68           C  
ATOM    556  N   ALA A  69       8.517  15.429  84.897  1.00 11.22           N  
ATOM    557  CA  ALA A  69       7.457  14.918  85.742  1.00  9.92           C  
ATOM    558  C   ALA A  69       7.056  16.111  86.608  1.00 10.97           C  
ATOM    559  O   ALA A  69       7.761  17.121  86.644  1.00 10.43           O  
ATOM    560  CB  ALA A  69       7.981  13.784  86.604  1.00 10.30           C  
ATOM    561  N   LYS A  70       5.925  16.002  87.292  1.00 11.17           N  
ATOM    562  CA  LYS A  70       5.439  17.078  88.144  1.00 12.86           C  
ATOM    563  C   LYS A  70       5.183  16.520  89.535  1.00 13.02           C  
ATOM    564  O   LYS A  70       4.333  15.650  89.719  1.00 13.30           O  
ATOM    565  CB  LYS A  70       4.148  17.663  87.566  1.00 14.68           C  
ATOM    566  CG  LYS A  70       3.563  18.810  88.369  1.00 16.51           C  
ATOM    567  CD  LYS A  70       2.211  19.216  87.807  1.00 22.10           C  
ATOM    568  CE  LYS A  70       1.543  20.266  88.671  1.00 24.16           C  
ATOM    569  NZ  LYS A  70       0.176  20.587  88.167  1.00 27.98           N  
ATOM    570  N   ALA A  71       5.929  17.023  90.511  1.00 11.98           N  
ATOM    571  CA  ALA A  71       5.797  16.565  91.885  1.00 11.83           C  
ATOM    572  C   ALA A  71       4.626  17.219  92.608  1.00 12.23           C  
ATOM    573  O   ALA A  71       4.301  18.383  92.375  1.00 13.92           O  
ATOM    574  CB  ALA A  71       7.096  16.838  92.647  1.00 12.76           C  
ATOM    575  N   GLY A  72       3.996  16.442  93.482  1.00 12.75           N  
ATOM    576  CA  GLY A  72       2.886  16.931  94.278  1.00 13.30           C  
ATOM    577  C   GLY A  72       3.251  16.676  95.728  1.00 13.54           C  
ATOM    578  O   GLY A  72       4.396  16.331  96.021  1.00 13.11           O  
ATOM    579  N   LYS A  73       2.297  16.835  96.640  1.00 13.68           N  
ATOM    580  CA  LYS A  73       2.567  16.605  98.057  1.00 13.96           C  
ATOM    581  C   LYS A  73       3.081  15.195  98.333  1.00 13.71           C  
ATOM    582  O   LYS A  73       3.990  15.008  99.141  1.00 12.19           O  
ATOM    583  CB  LYS A  73       1.306  16.855  98.885  1.00 15.04           C  
ATOM    584  CG  LYS A  73       0.861  18.306  98.914  1.00 17.59           C  
ATOM    585  CD  LYS A  73      -0.418  18.463  99.721  1.00 19.90           C  
ATOM    586  CE  LYS A  73      -0.837  19.915  99.822  1.00 22.66           C  
ATOM    587  NZ  LYS A  73      -2.105  20.056 100.589  1.00 25.67           N  
ATOM    588  N   ALA A  74       2.498  14.203  97.667  1.00 12.23           N  
ATOM    589  CA  ALA A  74       2.908  12.817  97.862  1.00 12.64           C  
ATOM    590  C   ALA A  74       4.383  12.607  97.534  1.00 13.03           C  
ATOM    591  O   ALA A  74       5.105  11.931  98.274  1.00 11.90           O  
ATOM    592  CB  ALA A  74       2.049  11.895  97.008  1.00 14.20           C  
ATOM    593  N   GLU A  75       4.828  13.179  96.419  1.00 11.97           N  
ATOM    594  CA  GLU A  75       6.221  13.040  96.018  1.00 11.23           C  
ATOM    595  C   GLU A  75       7.131  13.824  96.955  1.00 10.92           C  
ATOM    596  O   GLU A  75       8.258  13.412  97.226  1.00  9.68           O  
ATOM    597  CB  GLU A  75       6.409  13.507  94.570  1.00 12.18           C  
ATOM    598  CG  GLU A  75       5.743  12.598  93.539  1.00 14.12           C  
ATOM    599  CD  GLU A  75       4.228  12.734  93.509  1.00 15.66           C  
ATOM    600  OE1 GLU A  75       3.562  11.808  92.998  1.00 19.19           O  
ATOM    601  OE2 GLU A  75       3.698  13.765  93.980  1.00 15.51           O  
ATOM    602  N   ALA A  76       6.640  14.952  97.455  1.00  9.80           N  
ATOM    603  CA  ALA A  76       7.427  15.764  98.376  1.00 10.86           C  
ATOM    604  C   ALA A  76       7.628  14.986  99.673  1.00 11.60           C  
ATOM    605  O   ALA A  76       8.721  14.974 100.235  1.00 11.11           O  
ATOM    606  CB  ALA A  76       6.719  17.081  98.654  1.00 10.32           C  
ATOM    607  N   GLU A  77       6.571  14.326 100.140  1.00 11.53           N  
ATOM    608  CA  GLU A  77       6.650  13.545 101.369  1.00 11.15           C  
ATOM    609  C   GLU A  77       7.605  12.367 101.182  1.00 10.91           C  
ATOM    610  O   GLU A  77       8.382  12.040 102.078  1.00 11.17           O  
ATOM    611  CB  GLU A  77       5.257  13.042 101.764  1.00 11.99           C  
ATOM    612  CG  GLU A  77       5.174  12.420 103.149  1.00 14.96           C  
ATOM    613  CD  GLU A  77       5.634  13.361 104.250  1.00 15.98           C  
ATOM    614  OE1 GLU A  77       5.305  14.566 104.190  1.00 17.15           O  
ATOM    615  OE2 GLU A  77       6.317  12.889 105.183  1.00 19.36           O  
ATOM    616  N   ALA A  78       7.547  11.729 100.017  1.00 10.18           N  
ATOM    617  CA  ALA A  78       8.426  10.601  99.731  1.00 10.05           C  
ATOM    618  C   ALA A  78       9.881  11.070  99.702  1.00 10.18           C  
ATOM    619  O   ALA A  78      10.776  10.372 100.181  1.00  9.87           O  
ATOM    620  CB  ALA A  78       8.054   9.964  98.393  1.00 11.10           C  
ATOM    621  N   ALA A  79      10.111  12.253  99.140  1.00  9.32           N  
ATOM    622  CA  ALA A  79      11.462  12.795  99.062  1.00  8.77           C  
ATOM    623  C   ALA A  79      11.969  13.145 100.455  1.00  8.32           C  
ATOM    624  O   ALA A  79      13.136  12.923 100.769  1.00  8.38           O  
ATOM    625  CB  ALA A  79      11.486  14.027  98.171  1.00  8.71           C  
ATOM    626  N   LEU A  80      11.089  13.681 101.293  1.00  7.19           N  
ATOM    627  CA  LEU A  80      11.481  14.054 102.648  1.00  8.39           C  
ATOM    628  C   LEU A  80      11.854  12.811 103.448  1.00  9.41           C  
ATOM    629  O   LEU A  80      12.829  12.815 104.201  1.00  9.39           O  
ATOM    630  CB  LEU A  80      10.346  14.827 103.334  1.00  9.78           C  
ATOM    631  CG  LEU A  80      10.644  15.468 104.694  1.00 10.00           C  
ATOM    632  CD1 LEU A  80      11.894  16.334 104.609  1.00 12.07           C  
ATOM    633  CD2 LEU A  80       9.450  16.309 105.119  1.00 12.91           C  
ATOM    634  N   GLU A  81      11.085  11.738 103.280  1.00  9.58           N  
ATOM    635  CA  GLU A  81      11.373  10.494 103.979  1.00 10.89           C  
ATOM    636  C   GLU A  81      12.724   9.945 103.527  1.00  9.49           C  
ATOM    637  O   GLU A  81      13.517   9.475 104.341  1.00  9.91           O  
ATOM    638  CB  GLU A  81      10.276   9.460 103.705  1.00 14.37           C  
ATOM    639  CG  GLU A  81       8.984   9.704 104.467  1.00 21.32           C  
ATOM    640  CD  GLU A  81       9.161   9.536 105.967  1.00 25.72           C  
ATOM    641  OE1 GLU A  81       9.625   8.457 106.395  1.00 29.46           O  
ATOM    642  OE2 GLU A  81       8.835  10.479 106.719  1.00 29.86           O  
ATOM    643  N   ALA A  82      12.987  10.011 102.225  1.00  8.93           N  
ATOM    644  CA  ALA A  82      14.248   9.514 101.692  1.00  8.46           C  
ATOM    645  C   ALA A  82      15.423  10.353 102.181  1.00  8.26           C  
ATOM    646  O   ALA A  82      16.492   9.820 102.479  1.00  8.06           O  
ATOM    647  CB  ALA A  82      14.210   9.513 100.169  1.00  8.69           C  
ATOM    648  N   ALA A  83      15.218  11.664 102.258  1.00  8.01           N  
ATOM    649  CA  ALA A  83      16.271  12.575 102.694  1.00  6.72           C  
ATOM    650  C   ALA A  83      16.658  12.363 104.154  1.00  6.49           C  
ATOM    651  O   ALA A  83      17.838  12.447 104.504  1.00  6.17           O  
ATOM    652  CB  ALA A  83      15.838  14.020 102.466  1.00  6.15           C  
ATOM    653  N   TRP A  84      15.679  12.091 105.012  1.00  6.61           N  
ATOM    654  CA  TRP A  84      15.990  11.858 106.419  1.00  7.24           C  
ATOM    655  C   TRP A  84      16.651  10.499 106.605  1.00  7.30           C  
ATOM    656  O   TRP A  84      17.570  10.351 107.411  1.00  7.12           O  
ATOM    657  CB  TRP A  84      14.730  11.961 107.284  1.00  6.25           C  
ATOM    658  CG  TRP A  84      14.398  13.381 107.645  1.00  6.64           C  
ATOM    659  CD1 TRP A  84      13.338  14.119 107.203  1.00  7.59           C  
ATOM    660  CD2 TRP A  84      15.159  14.240 108.500  1.00  6.91           C  
ATOM    661  NE1 TRP A  84      13.392  15.389 107.729  1.00  8.98           N  
ATOM    662  CE2 TRP A  84      14.500  15.489 108.530  1.00  7.40           C  
ATOM    663  CE3 TRP A  84      16.336  14.074 109.246  1.00  7.08           C  
ATOM    664  CZ2 TRP A  84      14.980  16.573 109.279  1.00  7.36           C  
ATOM    665  CZ3 TRP A  84      16.814  15.154 109.992  1.00  7.40           C  
ATOM    666  CH2 TRP A  84      16.133  16.388 110.000  1.00  7.42           C  
ATOM    667  N   LYS A  85      16.183   9.503 105.858  1.00  8.09           N  
ATOM    668  CA  LYS A  85      16.768   8.173 105.943  1.00  9.34           C  
ATOM    669  C   LYS A  85      18.242   8.264 105.533  1.00  8.63           C  
ATOM    670  O   LYS A  85      19.118   7.676 106.172  1.00  9.65           O  
ATOM    671  CB  LYS A  85      16.020   7.210 105.015  1.00 11.80           C  
ATOM    672  CG  LYS A  85      16.581   5.798 104.988  1.00 15.97           C  
ATOM    673  CD  LYS A  85      15.787   4.913 104.034  1.00 19.63           C  
ATOM    674  CE  LYS A  85      16.359   3.505 103.979  1.00 23.37           C  
ATOM    675  NZ  LYS A  85      16.360   2.864 105.322  1.00 27.12           N  
ATOM    676  N   ALA A  86      18.508   9.017 104.471  1.00  7.89           N  
ATOM    677  CA  ALA A  86      19.867   9.184 103.975  1.00  6.69           C  
ATOM    678  C   ALA A  86      20.720   9.975 104.956  1.00  6.63           C  
ATOM    679  O   ALA A  86      21.892   9.666 105.159  1.00  7.30           O  
ATOM    680  CB  ALA A  86      19.846   9.888 102.624  1.00  7.17           C  
ATOM    681  N   PHE A  87      20.129  11.000 105.562  1.00  6.65           N  
ATOM    682  CA  PHE A  87      20.858  11.836 106.508  1.00  6.61           C  
ATOM    683  C   PHE A  87      21.511  11.021 107.623  1.00  7.17           C  
ATOM    684  O   PHE A  87      22.641  11.302 108.025  1.00  7.76           O  
ATOM    685  CB  PHE A  87      19.923  12.885 107.120  1.00  6.77           C  
ATOM    686  CG  PHE A  87      20.579  13.740 108.173  1.00  6.35           C  
ATOM    687  CD1 PHE A  87      21.594  14.629 107.834  1.00  7.00           C  
ATOM    688  CD2 PHE A  87      20.197  13.639 109.508  1.00  6.55           C  
ATOM    689  CE1 PHE A  87      22.220  15.405 108.807  1.00  6.62           C  
ATOM    690  CE2 PHE A  87      20.816  14.410 110.490  1.00  6.88           C  
ATOM    691  CZ  PHE A  87      21.830  15.295 110.140  1.00  6.01           C  
ATOM    692  N   LYS A  88      20.800  10.008 108.114  1.00  8.77           N  
ATOM    693  CA  LYS A  88      21.306   9.167 109.196  1.00 10.08           C  
ATOM    694  C   LYS A  88      22.706   8.622 108.962  1.00  9.64           C  
ATOM    695  O   LYS A  88      23.494   8.515 109.903  1.00 11.24           O  
ATOM    696  CB  LYS A  88      20.350   7.998 109.459  1.00 13.67           C  
ATOM    697  CG  LYS A  88      19.001   8.423 110.003  1.00 19.75           C  
ATOM    698  CD  LYS A  88      18.117   7.219 110.288  1.00 23.78           C  
ATOM    699  CE  LYS A  88      16.761   7.649 110.827  1.00 26.48           C  
ATOM    700  NZ  LYS A  88      15.899   6.478 111.149  1.00 29.83           N  
ATOM    701  N   THR A  89      23.019   8.274 107.717  1.00  8.72           N  
ATOM    702  CA  THR A  89      24.338   7.744 107.396  1.00  8.96           C  
ATOM    703  C   THR A  89      25.250   8.750 106.695  1.00  8.02           C  
ATOM    704  O   THR A  89      26.460   8.732 106.898  1.00  8.35           O  
ATOM    705  CB  THR A  89      24.233   6.476 106.526  1.00  9.62           C  
ATOM    706  OG1 THR A  89      23.405   6.739 105.389  1.00 12.67           O  
ATOM    707  CG2 THR A  89      23.636   5.330 107.332  1.00 11.77           C  
ATOM    708  N   TRP A  90      24.672   9.629 105.880  1.00  7.41           N  
ATOM    709  CA  TRP A  90      25.457  10.635 105.161  1.00  6.80           C  
ATOM    710  C   TRP A  90      26.173  11.586 106.125  1.00  6.29           C  
ATOM    711  O   TRP A  90      27.302  12.016 105.868  1.00  6.54           O  
ATOM    712  CB  TRP A  90      24.541  11.420 104.214  1.00  5.58           C  
ATOM    713  CG  TRP A  90      25.209  12.537 103.443  1.00  5.31           C  
ATOM    714  CD1 TRP A  90      24.957  13.877 103.563  1.00  6.19           C  
ATOM    715  CD2 TRP A  90      26.187  12.406 102.403  1.00  5.89           C  
ATOM    716  NE1 TRP A  90      25.712  14.586 102.660  1.00  5.13           N  
ATOM    717  CE2 TRP A  90      26.477  13.709 101.934  1.00  6.59           C  
ATOM    718  CE3 TRP A  90      26.844  11.313 101.817  1.00  6.41           C  
ATOM    719  CZ2 TRP A  90      27.395  13.951 100.908  1.00  6.68           C  
ATOM    720  CZ3 TRP A  90      27.760  11.555 100.793  1.00  6.51           C  
ATOM    721  CH2 TRP A  90      28.024  12.864 100.351  1.00  6.61           C  
ATOM    722  N   LYS A  91      25.526  11.900 107.241  1.00  6.01           N  
ATOM    723  CA  LYS A  91      26.123  12.797 108.226  1.00  7.11           C  
ATOM    724  C   LYS A  91      27.383  12.184 108.835  1.00  7.32           C  
ATOM    725  O   LYS A  91      28.251  12.906 109.328  1.00  8.24           O  
ATOM    726  CB  LYS A  91      25.119  13.099 109.346  1.00  8.50           C  
ATOM    727  CG  LYS A  91      24.849  11.915 110.278  1.00  8.64           C  
ATOM    728  CD  LYS A  91      23.773  12.252 111.307  1.00 11.79           C  
ATOM    729  CE  LYS A  91      23.618  11.136 112.332  1.00 14.05           C  
ATOM    730  NZ  LYS A  91      24.856  10.955 113.147  1.00 16.82           N  
ATOM    731  N   ASP A  92      27.481  10.855 108.795  1.00  7.63           N  
ATOM    732  CA  ASP A  92      28.621  10.142 109.374  1.00  8.86           C  
ATOM    733  C   ASP A  92      29.787   9.890 108.421  1.00  9.27           C  
ATOM    734  O   ASP A  92      30.823   9.353 108.827  1.00  9.57           O  
ATOM    735  CB  ASP A  92      28.171   8.806 109.977  1.00 10.88           C  
ATOM    736  CG  ASP A  92      27.319   8.978 111.223  1.00 14.25           C  
ATOM    737  OD1 ASP A  92      27.393  10.050 111.859  1.00 15.26           O  
ATOM    738  OD2 ASP A  92      26.587   8.027 111.575  1.00 17.78           O  
ATOM    739  N   TRP A  93      29.618  10.249 107.154  1.00  8.68           N  
ATOM    740  CA  TRP A  93      30.699  10.088 106.185  1.00  8.17           C  
ATOM    741  C   TRP A  93      31.847  11.000 106.599  1.00  8.76           C  
ATOM    742  O   TRP A  93      31.615  12.124 107.044  1.00 10.20           O  
ATOM    743  CB  TRP A  93      30.251  10.536 104.791  1.00  7.74           C  
ATOM    744  CG  TRP A  93      29.576   9.507 103.958  1.00  8.08           C  
ATOM    745  CD1 TRP A  93      28.550   8.686 104.329  1.00  7.83           C  
ATOM    746  CD2 TRP A  93      29.836   9.227 102.578  1.00  7.83           C  
ATOM    747  NE1 TRP A  93      28.153   7.914 103.264  1.00  9.06           N  
ATOM    748  CE2 TRP A  93      28.925   8.226 102.176  1.00  9.39           C  
ATOM    749  CE3 TRP A  93      30.748   9.728 101.640  1.00  8.28           C  
ATOM    750  CZ2 TRP A  93      28.900   7.713 100.875  1.00  9.37           C  
ATOM    751  CZ3 TRP A  93      30.723   9.217 100.342  1.00  9.67           C  
ATOM    752  CH2 TRP A  93      29.803   8.220  99.976  1.00  9.43           C  
ATOM    753  N   PRO A  94      33.098  10.528 106.483  1.00  7.65           N  
ATOM    754  CA  PRO A  94      34.202  11.418 106.859  1.00  7.28           C  
ATOM    755  C   PRO A  94      34.109  12.605 105.898  1.00  7.01           C  
ATOM    756  O   PRO A  94      33.691  12.435 104.751  1.00  6.69           O  
ATOM    757  CB  PRO A  94      35.436  10.570 106.578  1.00  8.32           C  
ATOM    758  CG  PRO A  94      34.950   9.176 106.859  1.00  8.81           C  
ATOM    759  CD  PRO A  94      33.580   9.161 106.222  1.00  9.04           C  
ATOM    760  N   GLN A  95      34.494  13.796 106.342  1.00  5.34           N  
ATOM    761  CA  GLN A  95      34.404  14.954 105.457  1.00  6.24           C  
ATOM    762  C   GLN A  95      35.227  14.754 104.187  1.00  6.42           C  
ATOM    763  O   GLN A  95      34.822  15.171 103.102  1.00  6.13           O  
ATOM    764  CB  GLN A  95      34.862  16.226 106.174  1.00  5.69           C  
ATOM    765  CG  GLN A  95      34.694  17.486 105.318  1.00  5.15           C  
ATOM    766  CD  GLN A  95      33.262  17.662 104.828  1.00  5.56           C  
ATOM    767  OE1 GLN A  95      32.334  17.795 105.629  1.00  6.31           O  
ATOM    768  NE2 GLN A  95      33.079  17.658 103.511  1.00  5.12           N  
ATOM    769  N   GLU A  96      36.382  14.109 104.320  1.00  5.83           N  
ATOM    770  CA  GLU A  96      37.234  13.867 103.165  1.00  5.50           C  
ATOM    771  C   GLU A  96      36.500  13.083 102.079  1.00  5.43           C  
ATOM    772  O   GLU A  96      36.708  13.318 100.888  1.00  5.87           O  
ATOM    773  CB  GLU A  96      38.495  13.109 103.583  1.00  6.05           C  
ATOM    774  CG  GLU A  96      39.488  13.933 104.405  1.00  8.73           C  
ATOM    775  CD  GLU A  96      39.108  14.071 105.874  1.00 10.44           C  
ATOM    776  OE1 GLU A  96      39.836  14.780 106.602  1.00 13.59           O  
ATOM    777  OE2 GLU A  96      38.100  13.474 106.308  1.00  9.79           O  
ATOM    778  N   ASP A  97      35.646  12.150 102.501  1.00  6.64           N  
ATOM    779  CA  ASP A  97      34.868  11.323 101.577  1.00  6.21           C  
ATOM    780  C   ASP A  97      33.788  12.155 100.883  1.00  5.17           C  
ATOM    781  O   ASP A  97      33.569  12.028  99.675  1.00  5.34           O  
ATOM    782  CB  ASP A  97      34.200  10.163 102.331  1.00  8.51           C  
ATOM    783  CG  ASP A  97      35.191   9.110 102.813  1.00 10.59           C  
ATOM    784  OD1 ASP A  97      36.409   9.372 102.829  1.00 11.68           O  
ATOM    785  OD2 ASP A  97      34.737   8.009 103.192  1.00 11.39           O  
ATOM    786  N   ARG A  98      33.100  12.997 101.650  1.00  5.11           N  
ATOM    787  CA  ARG A  98      32.060  13.834 101.068  1.00  5.88           C  
ATOM    788  C   ARG A  98      32.676  14.830 100.094  1.00  4.95           C  
ATOM    789  O   ARG A  98      32.134  15.064  99.010  1.00  4.54           O  
ATOM    790  CB  ARG A  98      31.285  14.584 102.158  1.00  5.50           C  
ATOM    791  CG  ARG A  98      30.361  13.699 102.994  1.00  4.93           C  
ATOM    792  CD  ARG A  98      29.364  14.536 103.804  1.00  6.23           C  
ATOM    793  NE  ARG A  98      30.036  15.348 104.813  1.00  5.96           N  
ATOM    794  CZ  ARG A  98      30.017  15.095 106.117  1.00  7.57           C  
ATOM    795  NH1 ARG A  98      29.343  14.052 106.593  1.00  8.85           N  
ATOM    796  NH2 ARG A  98      30.710  15.863 106.945  1.00  8.76           N  
ATOM    797  N   SER A  99      33.818  15.404 100.471  1.00  5.15           N  
ATOM    798  CA  SER A  99      34.479  16.374  99.606  1.00  6.42           C  
ATOM    799  C   SER A  99      34.946  15.732  98.303  1.00  5.66           C  
ATOM    800  O   SER A  99      34.832  16.341  97.239  1.00  6.52           O  
ATOM    801  CB  SER A  99      35.655  17.034 100.339  1.00  6.05           C  
ATOM    802  OG  SER A  99      35.178  17.927 101.335  1.00  6.78           O  
ATOM    803  N   ARG A 100      35.462  14.504  98.374  1.00  5.01           N  
ATOM    804  CA  ARG A 100      35.895  13.823  97.157  1.00  5.58           C  
ATOM    805  C   ARG A 100      34.697  13.580  96.242  1.00  5.09           C  
ATOM    806  O   ARG A 100      34.827  13.643  95.019  1.00  5.07           O  
ATOM    807  CB  ARG A 100      36.593  12.492  97.482  1.00  5.81           C  
ATOM    808  CG  ARG A 100      38.083  12.643  97.784  1.00  6.13           C  
ATOM    809  CD  ARG A 100      38.763  11.284  97.974  1.00  4.72           C  
ATOM    810  NE  ARG A 100      38.461  10.683  99.270  1.00  6.62           N  
ATOM    811  CZ  ARG A 100      39.140  10.934 100.385  1.00  6.10           C  
ATOM    812  NH1 ARG A 100      40.166  11.773 100.360  1.00  5.52           N  
ATOM    813  NH2 ARG A 100      38.789  10.350 101.524  1.00  8.49           N  
ATOM    814  N   LEU A 101      33.532  13.314  96.825  1.00  5.81           N  
ATOM    815  CA  LEU A 101      32.340  13.087  96.012  1.00  6.24           C  
ATOM    816  C   LEU A 101      32.010  14.378  95.261  1.00  5.54           C  
ATOM    817  O   LEU A 101      31.672  14.346  94.077  1.00  6.15           O  
ATOM    818  CB  LEU A 101      31.159  12.663  96.890  1.00  6.92           C  
ATOM    819  CG  LEU A 101      30.289  11.541  96.313  1.00  8.79           C  
ATOM    820  CD1 LEU A 101      29.228  11.146  97.326  1.00  8.11           C  
ATOM    821  CD2 LEU A 101      29.643  11.993  95.011  1.00  8.80           C  
ATOM    822  N   LEU A 102      32.106  15.516  95.943  1.00  4.90           N  
ATOM    823  CA  LEU A 102      31.841  16.787  95.276  1.00  5.62           C  
ATOM    824  C   LEU A 102      32.843  17.015  94.143  1.00  5.29           C  
ATOM    825  O   LEU A 102      32.459  17.423  93.048  1.00  6.41           O  
ATOM    826  CB  LEU A 102      31.910  17.963  96.258  1.00  5.71           C  
ATOM    827  CG  LEU A 102      30.567  18.486  96.784  1.00  6.40           C  
ATOM    828  CD1 LEU A 102      29.935  17.453  97.704  1.00  7.61           C  
ATOM    829  CD2 LEU A 102      30.779  19.809  97.523  1.00  8.05           C  
ATOM    830  N   LEU A 103      34.124  16.748  94.396  1.00  4.83           N  
ATOM    831  CA  LEU A 103      35.136  16.949  93.362  1.00  5.92           C  
ATOM    832  C   LEU A 103      34.856  16.084  92.135  1.00  5.43           C  
ATOM    833  O   LEU A 103      35.109  16.499  91.006  1.00  5.29           O  
ATOM    834  CB  LEU A 103      36.536  16.665  93.915  1.00  7.79           C  
ATOM    835  CG  LEU A 103      36.983  17.642  95.011  1.00  9.30           C  
ATOM    836  CD1 LEU A 103      38.310  17.176  95.591  1.00 11.98           C  
ATOM    837  CD2 LEU A 103      37.103  19.057  94.452  1.00 12.46           C  
ATOM    838  N   LYS A 104      34.330  14.884  92.352  1.00  5.46           N  
ATOM    839  CA  LYS A 104      33.994  14.011  91.236  1.00  5.22           C  
ATOM    840  C   LYS A 104      32.854  14.662  90.446  1.00  5.01           C  
ATOM    841  O   LYS A 104      32.891  14.717  89.218  1.00  4.82           O  
ATOM    842  CB  LYS A 104      33.580  12.629  91.753  1.00  7.02           C  
ATOM    843  CG  LYS A 104      32.894  11.734  90.728  1.00  9.49           C  
ATOM    844  CD  LYS A 104      33.745  11.487  89.492  1.00 13.79           C  
ATOM    845  CE  LYS A 104      34.841  10.470  89.733  1.00 14.00           C  
ATOM    846  NZ  LYS A 104      35.447  10.022  88.433  1.00 11.99           N  
ATOM    847  N   ALA A 105      31.847  15.171  91.152  1.00  4.82           N  
ATOM    848  CA  ALA A 105      30.728  15.826  90.481  1.00  4.90           C  
ATOM    849  C   ALA A 105      31.212  17.020  89.652  1.00  5.93           C  
ATOM    850  O   ALA A 105      30.732  17.252  88.544  1.00  4.91           O  
ATOM    851  CB  ALA A 105      29.698  16.279  91.502  1.00  4.62           C  
ATOM    852  N   ALA A 106      32.168  17.776  90.183  1.00  5.39           N  
ATOM    853  CA  ALA A 106      32.689  18.925  89.452  1.00  4.98           C  
ATOM    854  C   ALA A 106      33.392  18.470  88.174  1.00  4.73           C  
ATOM    855  O   ALA A 106      33.250  19.100  87.127  1.00  5.02           O  
ATOM    856  CB  ALA A 106      33.652  19.714  90.325  1.00  5.15           C  
ATOM    857  N   ALA A 107      34.149  17.376  88.257  1.00  5.41           N  
ATOM    858  CA  ALA A 107      34.854  16.873  87.082  1.00  6.00           C  
ATOM    859  C   ALA A 107      33.853  16.443  86.016  1.00  5.72           C  
ATOM    860  O   ALA A 107      34.065  16.673  84.821  1.00  7.30           O  
ATOM    861  CB  ALA A 107      35.763  15.699  87.466  1.00  7.02           C  
ATOM    862  N   LEU A 108      32.763  15.820  86.452  1.00  6.26           N  
ATOM    863  CA  LEU A 108      31.726  15.374  85.529  1.00  6.24           C  
ATOM    864  C   LEU A 108      30.994  16.566  84.904  1.00  7.51           C  
ATOM    865  O   LEU A 108      30.658  16.542  83.715  1.00  8.92           O  
ATOM    866  CB  LEU A 108      30.732  14.464  86.253  1.00  6.23           C  
ATOM    867  CG  LEU A 108      31.295  13.123  86.736  1.00  5.70           C  
ATOM    868  CD1 LEU A 108      30.206  12.368  87.497  1.00  8.14           C  
ATOM    869  CD2 LEU A 108      31.793  12.304  85.543  1.00  9.96           C  
ATOM    870  N   MET A 109      30.748  17.611  85.693  1.00  6.33           N  
ATOM    871  CA  MET A 109      30.072  18.788  85.164  1.00  6.92           C  
ATOM    872  C   MET A 109      30.984  19.487  84.160  1.00  6.55           C  
ATOM    873  O   MET A 109      30.529  19.967  83.119  1.00  6.82           O  
ATOM    874  CB  MET A 109      29.701  19.753  86.292  1.00  6.10           C  
ATOM    875  CG  MET A 109      28.933  20.979  85.809  1.00  5.63           C  
ATOM    876  SD  MET A 109      28.325  22.032  87.144  1.00  6.67           S  
ATOM    877  CE  MET A 109      26.895  21.084  87.697  1.00  6.02           C  
ATOM    878  N   ARG A 110      32.276  19.533  84.468  1.00  5.97           N  
ATOM    879  CA  ARG A 110      33.236  20.175  83.584  1.00  8.13           C  
ATOM    880  C   ARG A 110      33.257  19.490  82.217  1.00  8.01           C  
ATOM    881  O   ARG A 110      33.383  20.151  81.185  1.00  9.50           O  
ATOM    882  CB  ARG A 110      34.636  20.145  84.212  1.00  8.81           C  
ATOM    883  CG  ARG A 110      35.644  21.036  83.504  1.00  9.88           C  
ATOM    884  CD  ARG A 110      37.000  21.063  84.203  1.00 10.11           C  
ATOM    885  NE  ARG A 110      36.950  21.721  85.509  1.00 10.47           N  
ATOM    886  CZ  ARG A 110      36.954  21.088  86.680  1.00 10.19           C  
ATOM    887  NH1 ARG A 110      36.901  21.783  87.809  1.00 10.43           N  
ATOM    888  NH2 ARG A 110      37.021  19.765  86.730  1.00 10.40           N  
ATOM    889  N   ARG A 111      33.119  18.167  82.210  1.00  8.07           N  
ATOM    890  CA  ARG A 111      33.131  17.422  80.956  1.00  8.90           C  
ATOM    891  C   ARG A 111      31.849  17.597  80.147  1.00 10.00           C  
ATOM    892  O   ARG A 111      31.805  17.246  78.966  1.00 10.80           O  
ATOM    893  CB  ARG A 111      33.402  15.941  81.236  1.00  9.79           C  
ATOM    894  CG  ARG A 111      34.835  15.706  81.688  1.00 11.79           C  
ATOM    895  CD  ARG A 111      35.061  14.337  82.291  1.00 14.30           C  
ATOM    896  NE  ARG A 111      36.437  14.219  82.764  1.00 15.47           N  
ATOM    897  CZ  ARG A 111      36.799  13.589  83.876  1.00 14.98           C  
ATOM    898  NH1 ARG A 111      35.888  13.006  84.644  1.00 15.56           N  
ATOM    899  NH2 ARG A 111      38.078  13.557  84.229  1.00 18.90           N  
ATOM    900  N   ARG A 112      30.812  18.147  80.775  1.00  8.64           N  
ATOM    901  CA  ARG A 112      29.540  18.377  80.089  1.00  9.47           C  
ATOM    902  C   ARG A 112      29.235  19.870  79.975  1.00  9.57           C  
ATOM    903  O   ARG A 112      28.086  20.263  79.758  1.00  7.82           O  
ATOM    904  CB  ARG A 112      28.394  17.678  80.834  1.00 10.47           C  
ATOM    905  CG  ARG A 112      28.473  16.156  80.809  1.00 14.09           C  
ATOM    906  CD  ARG A 112      27.319  15.505  81.567  1.00 17.45           C  
ATOM    907  NE  ARG A 112      26.016  15.774  80.960  1.00 19.40           N  
ATOM    908  CZ  ARG A 112      24.872  15.239  81.381  1.00 21.71           C  
ATOM    909  NH1 ARG A 112      23.730  15.538  80.773  1.00 23.45           N  
ATOM    910  NH2 ARG A 112      24.871  14.398  82.409  1.00 23.81           N  
ATOM    911  N   LYS A 113      30.267  20.700  80.108  1.00  9.31           N  
ATOM    912  CA  LYS A 113      30.096  22.152  80.047  1.00 10.21           C  
ATOM    913  C   LYS A 113      29.322  22.674  78.849  1.00  9.05           C  
ATOM    914  O   LYS A 113      28.336  23.392  79.013  1.00  9.35           O  
ATOM    915  CB  LYS A 113      31.449  22.871  80.087  1.00 13.21           C  
ATOM    916  CG  LYS A 113      32.054  22.990  81.466  1.00 17.83           C  
ATOM    917  CD  LYS A 113      33.084  24.117  81.526  1.00 18.25           C  
ATOM    918  CE  LYS A 113      34.277  23.864  80.624  1.00 20.80           C  
ATOM    919  NZ  LYS A 113      35.277  24.964  80.766  1.00 20.77           N  
ATOM    920  N   ARG A 114      29.778  22.333  77.648  1.00  9.16           N  
ATOM    921  CA  ARG A 114      29.123  22.806  76.434  1.00  9.39           C  
ATOM    922  C   ARG A 114      27.648  22.409  76.379  1.00  7.99           C  
ATOM    923  O   ARG A 114      26.797  23.211  75.991  1.00  7.68           O  
ATOM    924  CB  ARG A 114      29.860  22.283  75.193  1.00 10.88           C  
ATOM    925  CG  ARG A 114      31.284  22.830  75.004  1.00 13.83           C  
ATOM    926  CD  ARG A 114      31.300  24.310  74.612  1.00 15.32           C  
ATOM    927  NE  ARG A 114      31.525  25.205  75.748  1.00 17.25           N  
ATOM    928  CZ  ARG A 114      32.708  25.415  76.321  1.00 16.86           C  
ATOM    929  NH1 ARG A 114      33.791  24.795  75.870  1.00 17.98           N  
ATOM    930  NH2 ARG A 114      32.811  26.249  77.348  1.00 17.10           N  
ATOM    931  N   GLU A 115      27.344  21.177  76.773  1.00  7.75           N  
ATOM    932  CA  GLU A 115      25.963  20.701  76.773  1.00  8.63           C  
ATOM    933  C   GLU A 115      25.095  21.524  77.726  1.00  8.44           C  
ATOM    934  O   GLU A 115      23.983  21.928  77.377  1.00  7.82           O  
ATOM    935  CB  GLU A 115      25.907  19.232  77.191  1.00 10.11           C  
ATOM    936  CG  GLU A 115      24.506  18.646  77.149  1.00 12.12           C  
ATOM    937  CD  GLU A 115      24.398  17.327  77.886  1.00 15.06           C  
ATOM    938  OE1 GLU A 115      25.432  16.642  78.046  1.00 16.58           O  
ATOM    939  OE2 GLU A 115      23.273  16.972  78.298  1.00 15.97           O  
ATOM    940  N   LEU A 116      25.598  21.766  78.933  1.00  7.86           N  
ATOM    941  CA  LEU A 116      24.851  22.547  79.913  1.00  7.02           C  
ATOM    942  C   LEU A 116      24.684  23.988  79.442  1.00  6.00           C  
ATOM    943  O   LEU A 116      23.625  24.584  79.620  1.00  6.01           O  
ATOM    944  CB  LEU A 116      25.558  22.516  81.271  1.00  7.65           C  
ATOM    945  CG  LEU A 116      25.547  21.141  81.950  1.00  7.10           C  
ATOM    946  CD1 LEU A 116      26.422  21.184  83.195  1.00  8.19           C  
ATOM    947  CD2 LEU A 116      24.115  20.743  82.304  1.00 11.20           C  
ATOM    948  N   GLU A 117      25.728  24.551  78.839  1.00  5.72           N  
ATOM    949  CA  GLU A 117      25.652  25.919  78.336  1.00  6.69           C  
ATOM    950  C   GLU A 117      24.592  26.004  77.241  1.00  6.24           C  
ATOM    951  O   GLU A 117      23.766  26.917  77.231  1.00  6.78           O  
ATOM    952  CB  GLU A 117      27.005  26.361  77.771  1.00  7.60           C  
ATOM    953  CG  GLU A 117      28.122  26.448  78.805  1.00  8.18           C  
ATOM    954  CD  GLU A 117      29.480  26.680  78.171  1.00 10.26           C  
ATOM    955  OE1 GLU A 117      29.578  26.594  76.930  1.00 11.40           O  
ATOM    956  OE2 GLU A 117      30.454  26.942  78.910  1.00 10.95           O  
ATOM    957  N   ALA A 118      24.614  25.045  76.320  1.00  6.27           N  
ATOM    958  CA  ALA A 118      23.648  25.032  75.228  1.00  6.08           C  
ATOM    959  C   ALA A 118      22.223  24.897  75.757  1.00  6.07           C  
ATOM    960  O   ALA A 118      21.293  25.486  75.206  1.00  6.63           O  
ATOM    961  CB  ALA A 118      23.962  23.895  74.265  1.00  6.56           C  
ATOM    962  N   THR A 119      22.051  24.123  76.823  1.00  5.51           N  
ATOM    963  CA  THR A 119      20.727  23.944  77.404  1.00  5.92           C  
ATOM    964  C   THR A 119      20.236  25.272  77.993  1.00  6.99           C  
ATOM    965  O   THR A 119      19.049  25.588  77.912  1.00  7.67           O  
ATOM    966  CB  THR A 119      20.748  22.844  78.485  1.00  6.77           C  
ATOM    967  OG1 THR A 119      21.270  21.634  77.916  1.00  7.96           O  
ATOM    968  CG2 THR A 119      19.337  22.579  79.013  1.00  7.45           C  
ATOM    969  N   LEU A 120      21.146  26.052  78.574  1.00  6.77           N  
ATOM    970  CA  LEU A 120      20.783  27.354  79.130  1.00  6.08           C  
ATOM    971  C   LEU A 120      20.376  28.308  78.009  1.00  5.35           C  
ATOM    972  O   LEU A 120      19.420  29.077  78.144  1.00  6.35           O  
ATOM    973  CB  LEU A 120      21.961  27.958  79.906  1.00  6.25           C  
ATOM    974  CG  LEU A 120      22.275  27.323  81.261  1.00  6.59           C  
ATOM    975  CD1 LEU A 120      23.561  27.916  81.819  1.00  7.57           C  
ATOM    976  CD2 LEU A 120      21.111  27.571  82.214  1.00  7.89           C  
ATOM    977  N   VAL A 121      21.112  28.262  76.904  1.00  5.87           N  
ATOM    978  CA  VAL A 121      20.809  29.117  75.764  1.00  6.29           C  
ATOM    979  C   VAL A 121      19.361  28.883  75.328  1.00  6.50           C  
ATOM    980  O   VAL A 121      18.576  29.827  75.187  1.00  6.74           O  
ATOM    981  CB  VAL A 121      21.760  28.814  74.578  1.00  5.69           C  
ATOM    982  CG1 VAL A 121      21.301  29.565  73.332  1.00  7.23           C  
ATOM    983  CG2 VAL A 121      23.186  29.219  74.933  1.00  6.68           C  
ATOM    984  N   TYR A 122      19.002  27.618  75.128  1.00  6.72           N  
ATOM    985  CA  TYR A 122      17.651  27.286  74.688  1.00  7.01           C  
ATOM    986  C   TYR A 122      16.556  27.371  75.736  1.00  6.68           C  
ATOM    987  O   TYR A 122      15.449  27.817  75.430  1.00  7.81           O  
ATOM    988  CB  TYR A 122      17.625  25.891  74.060  1.00  8.25           C  
ATOM    989  CG  TYR A 122      18.291  25.844  72.711  1.00  7.22           C  
ATOM    990  CD1 TYR A 122      19.415  25.049  72.492  1.00  8.19           C  
ATOM    991  CD2 TYR A 122      17.814  26.620  71.655  1.00  8.91           C  
ATOM    992  CE1 TYR A 122      20.050  25.029  71.256  1.00  9.34           C  
ATOM    993  CE2 TYR A 122      18.442  26.610  70.415  1.00 10.27           C  
ATOM    994  CZ  TYR A 122      19.561  25.813  70.223  1.00 11.17           C  
ATOM    995  OH  TYR A 122      20.197  25.819  69.004  1.00 14.17           O  
ATOM    996  N   GLU A 123      16.845  26.959  76.968  1.00  6.86           N  
ATOM    997  CA  GLU A 123      15.800  26.976  77.985  1.00  6.16           C  
ATOM    998  C   GLU A 123      15.522  28.309  78.663  1.00  6.05           C  
ATOM    999  O   GLU A 123      14.363  28.614  78.958  1.00  6.72           O  
ATOM   1000  CB  GLU A 123      16.055  25.913  79.061  1.00  7.11           C  
ATOM   1001  CG  GLU A 123      14.811  25.684  79.915  1.00  7.23           C  
ATOM   1002  CD  GLU A 123      14.956  24.566  80.928  1.00  8.99           C  
ATOM   1003  OE1 GLU A 123      13.911  24.010  81.339  1.00  8.45           O  
ATOM   1004  OE2 GLU A 123      16.100  24.248  81.320  1.00  8.89           O  
ATOM   1005  N   VAL A 124      16.558  29.107  78.925  1.00  6.00           N  
ATOM   1006  CA  VAL A 124      16.312  30.390  79.572  1.00  6.83           C  
ATOM   1007  C   VAL A 124      16.766  31.616  78.782  1.00  6.73           C  
ATOM   1008  O   VAL A 124      16.758  32.734  79.293  1.00  6.47           O  
ATOM   1009  CB  VAL A 124      16.892  30.429  81.015  1.00  6.82           C  
ATOM   1010  CG1 VAL A 124      16.199  29.371  81.869  1.00  8.09           C  
ATOM   1011  CG2 VAL A 124      18.395  30.206  81.002  1.00  8.98           C  
ATOM   1012  N   GLY A 125      17.154  31.405  77.529  1.00  6.83           N  
ATOM   1013  CA  GLY A 125      17.532  32.525  76.687  1.00  5.64           C  
ATOM   1014  C   GLY A 125      18.809  33.291  76.974  1.00  5.21           C  
ATOM   1015  O   GLY A 125      18.869  34.503  76.753  1.00  6.37           O  
ATOM   1016  N   LYS A 126      19.831  32.600  77.460  1.00  5.61           N  
ATOM   1017  CA  LYS A 126      21.110  33.249  77.717  1.00  6.06           C  
ATOM   1018  C   LYS A 126      21.945  33.206  76.449  1.00  6.77           C  
ATOM   1019  O   LYS A 126      21.882  32.225  75.704  1.00  6.89           O  
ATOM   1020  CB  LYS A 126      21.875  32.527  78.829  1.00  7.90           C  
ATOM   1021  CG  LYS A 126      21.270  32.743  80.195  1.00  8.60           C  
ATOM   1022  CD  LYS A 126      22.249  32.448  81.319  1.00  9.19           C  
ATOM   1023  CE  LYS A 126      21.666  32.953  82.634  1.00  8.93           C  
ATOM   1024  NZ  LYS A 126      22.595  32.809  83.787  1.00  8.95           N  
ATOM   1025  N   ASN A 127      22.706  34.265  76.180  1.00  6.09           N  
ATOM   1026  CA  ASN A 127      23.565  34.217  75.012  1.00  6.07           C  
ATOM   1027  C   ASN A 127      24.727  33.297  75.405  1.00  6.82           C  
ATOM   1028  O   ASN A 127      24.752  32.777  76.524  1.00  6.62           O  
ATOM   1029  CB  ASN A 127      24.017  35.623  74.543  1.00  5.81           C  
ATOM   1030  CG  ASN A 127      24.928  36.341  75.522  1.00  5.62           C  
ATOM   1031  OD1 ASN A 127      25.472  35.751  76.450  1.00  7.12           O  
ATOM   1032  ND2 ASN A 127      25.119  37.642  75.289  1.00  7.90           N  
ATOM   1033  N   TRP A 128      25.668  33.073  74.498  1.00  6.85           N  
ATOM   1034  CA  TRP A 128      26.763  32.144  74.757  1.00  7.78           C  
ATOM   1035  C   TRP A 128      27.640  32.412  75.970  1.00  6.93           C  
ATOM   1036  O   TRP A 128      27.916  31.498  76.752  1.00  7.06           O  
ATOM   1037  CB  TRP A 128      27.645  32.038  73.517  1.00  8.05           C  
ATOM   1038  CG  TRP A 128      26.956  31.451  72.314  1.00  9.20           C  
ATOM   1039  CD1 TRP A 128      25.609  31.371  72.081  1.00  8.75           C  
ATOM   1040  CD2 TRP A 128      27.596  30.920  71.149  1.00  9.32           C  
ATOM   1041  NE1 TRP A 128      25.374  30.821  70.838  1.00  8.86           N  
ATOM   1042  CE2 TRP A 128      26.577  30.537  70.247  1.00  8.70           C  
ATOM   1043  CE3 TRP A 128      28.935  30.733  70.779  1.00 10.97           C  
ATOM   1044  CZ2 TRP A 128      26.858  29.977  68.993  1.00 10.18           C  
ATOM   1045  CZ3 TRP A 128      29.215  30.175  69.533  1.00 12.13           C  
ATOM   1046  CH2 TRP A 128      28.179  29.805  68.657  1.00 10.92           C  
ATOM   1047  N   VAL A 129      28.093  33.648  76.123  1.00  7.74           N  
ATOM   1048  CA  VAL A 129      28.960  33.975  77.248  1.00  8.30           C  
ATOM   1049  C   VAL A 129      28.213  33.968  78.578  1.00  7.38           C  
ATOM   1050  O   VAL A 129      28.765  33.548  79.593  1.00  7.23           O  
ATOM   1051  CB  VAL A 129      29.658  35.327  77.033  1.00 10.18           C  
ATOM   1052  CG1 VAL A 129      30.518  35.668  78.246  1.00 13.10           C  
ATOM   1053  CG2 VAL A 129      30.531  35.249  75.783  1.00 13.28           C  
ATOM   1054  N   GLU A 130      26.964  34.427  78.590  1.00  6.51           N  
ATOM   1055  CA  GLU A 130      26.199  34.397  79.832  1.00  5.29           C  
ATOM   1056  C   GLU A 130      26.016  32.935  80.250  1.00  5.03           C  
ATOM   1057  O   GLU A 130      26.095  32.603  81.430  1.00  5.81           O  
ATOM   1058  CB  GLU A 130      24.829  35.058  79.653  1.00  6.56           C  
ATOM   1059  CG  GLU A 130      24.848  36.577  79.511  1.00  8.16           C  
ATOM   1060  CD  GLU A 130      25.369  37.294  80.749  1.00  8.68           C  
ATOM   1061  OE1 GLU A 130      25.190  36.773  81.869  1.00  9.39           O  
ATOM   1062  OE2 GLU A 130      25.943  38.395  80.601  1.00 12.67           O  
ATOM   1063  N   ALA A 131      25.777  32.059  79.279  1.00  5.27           N  
ATOM   1064  CA  ALA A 131      25.598  30.646  79.582  1.00  4.72           C  
ATOM   1065  C   ALA A 131      26.895  30.038  80.114  1.00  4.59           C  
ATOM   1066  O   ALA A 131      26.875  29.270  81.076  1.00  5.63           O  
ATOM   1067  CB  ALA A 131      25.128  29.891  78.335  1.00  6.18           C  
ATOM   1068  N   SER A 132      28.022  30.388  79.499  1.00  5.34           N  
ATOM   1069  CA  SER A 132      29.305  29.851  79.942  1.00  4.90           C  
ATOM   1070  C   SER A 132      29.645  30.317  81.361  1.00  5.71           C  
ATOM   1071  O   SER A 132      30.160  29.543  82.171  1.00  6.77           O  
ATOM   1072  CB  SER A 132      30.419  30.259  78.973  1.00  6.76           C  
ATOM   1073  OG ASER A 132      31.655  29.696  79.363  0.50  3.65           O  
ATOM   1074  N   ALA A 133      29.354  31.577  81.666  1.00  5.77           N  
ATOM   1075  CA  ALA A 133      29.630  32.110  83.000  1.00  5.50           C  
ATOM   1076  C   ALA A 133      28.803  31.383  84.060  1.00  6.16           C  
ATOM   1077  O   ALA A 133      29.275  31.144  85.169  1.00  5.65           O  
ATOM   1078  CB  ALA A 133      29.333  33.606  83.040  1.00  5.97           C  
ATOM   1079  N   ASP A 134      27.563  31.049  83.708  1.00  5.13           N  
ATOM   1080  CA  ASP A 134      26.633  30.353  84.602  1.00  6.21           C  
ATOM   1081  C   ASP A 134      27.197  28.971  84.963  1.00  6.15           C  
ATOM   1082  O   ASP A 134      27.369  28.642  86.139  1.00  5.65           O  
ATOM   1083  CB  ASP A 134      25.278  30.224  83.886  1.00  6.75           C  
ATOM   1084  CG  ASP A 134      24.149  29.750  84.795  1.00  9.11           C  
ATOM   1085  OD1 ASP A 134      24.356  28.820  85.600  1.00 10.11           O  
ATOM   1086  OD2 ASP A 134      23.032  30.302  84.676  1.00  9.66           O  
ATOM   1087  N   VAL A 135      27.508  28.169  83.949  1.00  5.53           N  
ATOM   1088  CA  VAL A 135      28.048  26.836  84.187  1.00  5.83           C  
ATOM   1089  C   VAL A 135      29.408  26.887  84.902  1.00  5.28           C  
ATOM   1090  O   VAL A 135      29.682  26.069  85.778  1.00  5.70           O  
ATOM   1091  CB  VAL A 135      28.175  26.057  82.862  1.00  6.37           C  
ATOM   1092  CG1 VAL A 135      28.757  24.674  83.114  1.00  7.49           C  
ATOM   1093  CG2 VAL A 135      26.795  25.932  82.207  1.00  7.48           C  
ATOM   1094  N   ALA A 136      30.249  27.851  84.542  1.00  4.88           N  
ATOM   1095  CA  ALA A 136      31.558  27.974  85.182  1.00  4.74           C  
ATOM   1096  C   ALA A 136      31.392  28.259  86.673  1.00  4.71           C  
ATOM   1097  O   ALA A 136      32.132  27.731  87.501  1.00  5.46           O  
ATOM   1098  CB  ALA A 136      32.365  29.087  84.522  1.00  6.48           C  
ATOM   1099  N   GLU A 137      30.414  29.095  87.011  1.00  4.98           N  
ATOM   1100  CA  GLU A 137      30.157  29.432  88.408  1.00  4.42           C  
ATOM   1101  C   GLU A 137      29.673  28.202  89.187  1.00  4.64           C  
ATOM   1102  O   GLU A 137      30.020  28.028  90.357  1.00  4.92           O  
ATOM   1103  CB  GLU A 137      29.120  30.549  88.493  1.00  4.68           C  
ATOM   1104  CG  GLU A 137      28.865  31.035  89.906  1.00  7.26           C  
ATOM   1105  CD  GLU A 137      27.913  32.207  89.936  1.00 11.32           C  
ATOM   1106  OE1 GLU A 137      28.135  33.163  89.165  1.00 12.75           O  
ATOM   1107  OE2 GLU A 137      26.950  32.174  90.728  1.00 16.11           O  
ATOM   1108  N   ALA A 138      28.874  27.354  88.540  1.00  5.01           N  
ATOM   1109  CA  ALA A 138      28.374  26.141  89.183  1.00  4.36           C  
ATOM   1110  C   ALA A 138      29.557  25.240  89.534  1.00  4.64           C  
ATOM   1111  O   ALA A 138      29.627  24.687  90.632  1.00  5.14           O  
ATOM   1112  CB  ALA A 138      27.413  25.409  88.251  1.00  5.32           C  
ATOM   1113  N   ILE A 139      30.483  25.091  88.589  1.00  5.02           N  
ATOM   1114  CA  ILE A 139      31.669  24.273  88.818  1.00  4.93           C  
ATOM   1115  C   ILE A 139      32.457  24.882  89.985  1.00  4.41           C  
ATOM   1116  O   ILE A 139      32.913  24.162  90.879  1.00  5.13           O  
ATOM   1117  CB  ILE A 139      32.546  24.215  87.541  1.00  4.10           C  
ATOM   1118  CG1 ILE A 139      31.808  23.424  86.455  1.00  6.06           C  
ATOM   1119  CG2 ILE A 139      33.894  23.574  87.852  1.00  5.90           C  
ATOM   1120  CD1 ILE A 139      32.358  23.633  85.051  1.00  4.99           C  
ATOM   1121  N   ASP A 140      32.580  26.207  89.994  1.00  4.43           N  
ATOM   1122  CA  ASP A 140      33.295  26.895  91.068  1.00  4.52           C  
ATOM   1123  C   ASP A 140      32.672  26.611  92.435  1.00  4.71           C  
ATOM   1124  O   ASP A 140      33.394  26.390  93.411  1.00  5.12           O  
ATOM   1125  CB  ASP A 140      33.304  28.416  90.857  1.00  4.73           C  
ATOM   1126  CG  ASP A 140      34.222  28.859  89.732  1.00  6.21           C  
ATOM   1127  OD1 ASP A 140      35.033  28.042  89.243  1.00  6.68           O  
ATOM   1128  OD2 ASP A 140      34.139  30.047  89.346  1.00  7.14           O  
ATOM   1129  N   PHE A 141      31.341  26.639  92.521  1.00  4.39           N  
ATOM   1130  CA  PHE A 141      30.685  26.375  93.807  1.00  3.54           C  
ATOM   1131  C   PHE A 141      31.059  24.985  94.311  1.00  3.54           C  
ATOM   1132  O   PHE A 141      31.355  24.797  95.494  1.00  4.00           O  
ATOM   1133  CB  PHE A 141      29.155  26.468  93.689  1.00  4.12           C  
ATOM   1134  CG  PHE A 141      28.606  27.871  93.760  1.00  4.34           C  
ATOM   1135  CD1 PHE A 141      27.666  28.301  92.831  1.00  5.30           C  
ATOM   1136  CD2 PHE A 141      28.999  28.751  94.768  1.00  4.31           C  
ATOM   1137  CE1 PHE A 141      27.122  29.580  92.895  1.00  5.39           C  
ATOM   1138  CE2 PHE A 141      28.459  30.038  94.843  1.00  4.43           C  
ATOM   1139  CZ  PHE A 141      27.518  30.452  93.902  1.00  5.59           C  
ATOM   1140  N   ILE A 142      31.049  24.003  93.415  1.00  3.63           N  
ATOM   1141  CA  ILE A 142      31.382  22.643  93.824  1.00  3.97           C  
ATOM   1142  C   ILE A 142      32.836  22.553  94.282  1.00  4.41           C  
ATOM   1143  O   ILE A 142      33.128  22.019  95.354  1.00  4.69           O  
ATOM   1144  CB  ILE A 142      31.154  21.641  92.678  1.00  4.75           C  
ATOM   1145  CG1 ILE A 142      29.693  21.689  92.230  1.00  5.08           C  
ATOM   1146  CG2 ILE A 142      31.489  20.232  93.151  1.00  6.17           C  
ATOM   1147  CD1 ILE A 142      29.420  20.884  90.957  1.00  6.54           C  
ATOM   1148  N   GLU A 143      33.747  23.079  93.471  1.00  4.99           N  
ATOM   1149  CA  GLU A 143      35.168  23.051  93.805  1.00  3.37           C  
ATOM   1150  C   GLU A 143      35.470  23.813  95.095  1.00  4.73           C  
ATOM   1151  O   GLU A 143      36.252  23.356  95.928  1.00  5.18           O  
ATOM   1152  CB  GLU A 143      35.985  23.667  92.668  1.00  4.89           C  
ATOM   1153  CG  GLU A 143      35.970  22.882  91.363  1.00  4.76           C  
ATOM   1154  CD  GLU A 143      36.880  21.664  91.379  1.00  8.38           C  
ATOM   1155  OE1 GLU A 143      37.663  21.495  92.337  1.00 10.76           O  
ATOM   1156  OE2 GLU A 143      36.816  20.872  90.418  1.00  8.67           O  
ATOM   1157  N   TYR A 144      34.843  24.975  95.255  1.00  4.72           N  
ATOM   1158  CA  TYR A 144      35.068  25.808  96.430  1.00  3.85           C  
ATOM   1159  C   TYR A 144      34.505  25.189  97.706  1.00  3.57           C  
ATOM   1160  O   TYR A 144      35.212  25.071  98.711  1.00  4.10           O  
ATOM   1161  CB  TYR A 144      34.450  27.194  96.218  1.00  3.82           C  
ATOM   1162  CG  TYR A 144      34.797  28.177  97.314  1.00  4.42           C  
ATOM   1163  CD1 TYR A 144      35.947  28.961  97.239  1.00  5.19           C  
ATOM   1164  CD2 TYR A 144      33.994  28.290  98.446  1.00  4.93           C  
ATOM   1165  CE1 TYR A 144      36.289  29.841  98.275  1.00  5.58           C  
ATOM   1166  CE2 TYR A 144      34.326  29.157  99.482  1.00  4.50           C  
ATOM   1167  CZ  TYR A 144      35.472  29.929  99.392  1.00  5.47           C  
ATOM   1168  OH  TYR A 144      35.800  30.786 100.422  1.00  6.95           O  
ATOM   1169  N   TYR A 145      33.234  24.798  97.677  1.00  4.28           N  
ATOM   1170  CA  TYR A 145      32.620  24.219  98.869  1.00  4.64           C  
ATOM   1171  C   TYR A 145      33.257  22.885  99.267  1.00  4.84           C  
ATOM   1172  O   TYR A 145      33.294  22.548 100.452  1.00  5.00           O  
ATOM   1173  CB  TYR A 145      31.105  24.057  98.675  1.00  5.27           C  
ATOM   1174  CG  TYR A 145      30.342  25.369  98.567  1.00  5.43           C  
ATOM   1175  CD1 TYR A 145      29.153  25.442  97.845  1.00  5.37           C  
ATOM   1176  CD2 TYR A 145      30.816  26.537  99.174  1.00  5.95           C  
ATOM   1177  CE1 TYR A 145      28.453  26.639  97.718  1.00  4.61           C  
ATOM   1178  CE2 TYR A 145      30.122  27.750  99.056  1.00  5.77           C  
ATOM   1179  CZ  TYR A 145      28.944  27.792  98.323  1.00  6.20           C  
ATOM   1180  OH  TYR A 145      28.275  28.984  98.166  1.00  5.08           O  
ATOM   1181  N   ALA A 146      33.766  22.131  98.293  1.00  3.82           N  
ATOM   1182  CA  ALA A 146      34.417  20.860  98.606  1.00  4.28           C  
ATOM   1183  C   ALA A 146      35.617  21.139  99.509  1.00  5.18           C  
ATOM   1184  O   ALA A 146      35.859  20.431 100.485  1.00  5.64           O  
ATOM   1185  CB  ALA A 146      34.881  20.172  97.325  1.00  5.12           C  
ATOM   1186  N   ARG A 147      36.364  22.184  99.172  1.00  4.44           N  
ATOM   1187  CA  ARG A 147      37.542  22.568  99.939  1.00  5.41           C  
ATOM   1188  C   ARG A 147      37.175  23.264 101.251  1.00  4.96           C  
ATOM   1189  O   ARG A 147      37.753  22.973 102.301  1.00  5.94           O  
ATOM   1190  CB  ARG A 147      38.429  23.486  99.099  1.00  4.93           C  
ATOM   1191  CG  ARG A 147      39.083  22.804  97.898  1.00  4.79           C  
ATOM   1192  CD  ARG A 147      39.751  23.844  97.012  1.00  5.82           C  
ATOM   1193  NE  ARG A 147      40.558  23.263  95.942  1.00  5.65           N  
ATOM   1194  CZ  ARG A 147      40.073  22.638  94.874  1.00  5.56           C  
ATOM   1195  NH1 ARG A 147      40.909  22.150  93.968  1.00  6.24           N  
ATOM   1196  NH2 ARG A 147      38.763  22.500  94.702  1.00  6.25           N  
ATOM   1197  N   ALA A 148      36.210  24.179 101.187  1.00  4.28           N  
ATOM   1198  CA  ALA A 148      35.782  24.920 102.370  1.00  4.81           C  
ATOM   1199  C   ALA A 148      35.238  24.013 103.466  1.00  6.12           C  
ATOM   1200  O   ALA A 148      35.467  24.256 104.654  1.00  5.95           O  
ATOM   1201  CB  ALA A 148      34.730  25.966 101.978  1.00  5.79           C  
ATOM   1202  N   ALA A 149      34.527  22.960 103.069  1.00  5.37           N  
ATOM   1203  CA  ALA A 149      33.952  22.032 104.035  1.00  5.50           C  
ATOM   1204  C   ALA A 149      35.009  21.393 104.929  1.00  6.00           C  
ATOM   1205  O   ALA A 149      34.755  21.113 106.104  1.00  5.88           O  
ATOM   1206  CB  ALA A 149      33.158  20.948 103.307  1.00  5.47           C  
ATOM   1207  N   LEU A 150      36.198  21.165 104.384  1.00  6.37           N  
ATOM   1208  CA  LEU A 150      37.264  20.549 105.167  1.00  7.68           C  
ATOM   1209  C   LEU A 150      37.733  21.434 106.317  1.00  7.50           C  
ATOM   1210  O   LEU A 150      38.308  20.944 107.288  1.00  7.83           O  
ATOM   1211  CB  LEU A 150      38.439  20.188 104.258  1.00  8.32           C  
ATOM   1212  CG  LEU A 150      38.165  19.000 103.329  1.00 11.11           C  
ATOM   1213  CD1 LEU A 150      39.191  18.969 102.206  1.00 12.76           C  
ATOM   1214  CD2 LEU A 150      38.199  17.708 104.133  1.00 11.21           C  
ATOM   1215  N   ARG A 151      37.478  22.734 106.215  1.00  7.36           N  
ATOM   1216  CA  ARG A 151      37.876  23.673 107.263  1.00  8.48           C  
ATOM   1217  C   ARG A 151      37.006  23.519 108.512  1.00  8.67           C  
ATOM   1218  O   ARG A 151      37.339  24.044 109.578  1.00  9.49           O  
ATOM   1219  CB  ARG A 151      37.780  25.110 106.740  1.00 11.12           C  
ATOM   1220  CG  ARG A 151      38.692  25.396 105.551  1.00 12.38           C  
ATOM   1221  CD  ARG A 151      40.147  25.529 105.978  1.00 14.68           C  
ATOM   1222  NE  ARG A 151      40.410  26.835 106.574  1.00 17.28           N  
ATOM   1223  CZ  ARG A 151      40.657  27.940 105.876  1.00 17.70           C  
ATOM   1224  NH1 ARG A 151      40.688  27.903 104.549  1.00 18.01           N  
ATOM   1225  NH2 ARG A 151      40.861  29.089 106.505  1.00 19.09           N  
ATOM   1226  N   TYR A 152      35.898  22.796 108.380  1.00  6.48           N  
ATOM   1227  CA  TYR A 152      34.983  22.580 109.501  1.00  7.50           C  
ATOM   1228  C   TYR A 152      35.055  21.156 110.057  1.00  6.95           C  
ATOM   1229  O   TYR A 152      34.271  20.795 110.937  1.00  8.36           O  
ATOM   1230  CB  TYR A 152      33.535  22.853 109.067  1.00  6.23           C  
ATOM   1231  CG  TYR A 152      33.237  24.293 108.702  1.00  6.22           C  
ATOM   1232  CD1 TYR A 152      33.384  24.753 107.392  1.00  5.55           C  
ATOM   1233  CD2 TYR A 152      32.821  25.199 109.675  1.00  7.02           C  
ATOM   1234  CE1 TYR A 152      33.124  26.084 107.062  1.00  7.49           C  
ATOM   1235  CE2 TYR A 152      32.559  26.528 109.359  1.00  6.26           C  
ATOM   1236  CZ  TYR A 152      32.712  26.964 108.053  1.00  7.21           C  
ATOM   1237  OH  TYR A 152      32.450  28.280 107.745  1.00  7.98           O  
ATOM   1238  N   ARG A 153      35.998  20.351 109.569  1.00  7.87           N  
ATOM   1239  CA  ARG A 153      36.089  18.954 109.994  1.00  9.55           C  
ATOM   1240  C   ARG A 153      36.385  18.692 111.469  1.00  9.79           C  
ATOM   1241  O   ARG A 153      37.060  19.468 112.134  1.00  9.45           O  
ATOM   1242  CB  ARG A 153      37.102  18.197 109.128  1.00 11.61           C  
ATOM   1243  CG  ARG A 153      38.545  18.555 109.383  1.00 13.89           C  
ATOM   1244  CD  ARG A 153      39.466  17.659 108.569  1.00 19.55           C  
ATOM   1245  NE  ARG A 153      40.841  17.717 109.055  1.00 23.46           N  
ATOM   1246  CZ  ARG A 153      41.597  16.646 109.277  1.00 25.93           C  
ATOM   1247  NH1 ARG A 153      41.111  15.431 109.055  1.00 26.76           N  
ATOM   1248  NH2 ARG A 153      42.837  16.787 109.728  1.00 26.93           N  
ATOM   1249  N   TYR A 154      35.869  17.565 111.951  1.00 10.16           N  
ATOM   1250  CA  TYR A 154      36.008  17.130 113.342  1.00  9.78           C  
ATOM   1251  C   TYR A 154      37.430  17.057 113.885  1.00 10.77           C  
ATOM   1252  O   TYR A 154      38.289  16.405 113.290  1.00 12.15           O  
ATOM   1253  CB  TYR A 154      35.362  15.750 113.500  1.00 10.39           C  
ATOM   1254  CG  TYR A 154      35.554  15.120 114.863  1.00  9.58           C  
ATOM   1255  CD1 TYR A 154      36.543  14.155 115.084  1.00  9.02           C  
ATOM   1256  CD2 TYR A 154      34.736  15.479 115.931  1.00  9.68           C  
ATOM   1257  CE1 TYR A 154      36.702  13.560 116.339  1.00 10.42           C  
ATOM   1258  CE2 TYR A 154      34.886  14.897 117.181  1.00  9.45           C  
ATOM   1259  CZ  TYR A 154      35.866  13.938 117.382  1.00 10.13           C  
ATOM   1260  OH  TYR A 154      35.988  13.351 118.621  1.00  9.17           O  
ATOM   1261  N   PRO A 155      37.716  17.760 114.997  1.00 10.82           N  
ATOM   1262  CA  PRO A 155      36.885  18.680 115.785  1.00 11.66           C  
ATOM   1263  C   PRO A 155      37.466  20.065 115.476  1.00 12.44           C  
ATOM   1264  O   PRO A 155      38.611  20.357 115.823  1.00 13.14           O  
ATOM   1265  CB  PRO A 155      37.137  18.224 117.216  1.00 11.13           C  
ATOM   1266  CG  PRO A 155      38.589  17.867 117.191  1.00 12.68           C  
ATOM   1267  CD  PRO A 155      38.825  17.232 115.820  1.00 10.95           C  
ATOM   1268  N   ALA A 156      36.677  20.916 114.828  1.00 11.53           N  
ATOM   1269  CA  ALA A 156      37.167  22.223 114.386  1.00 11.22           C  
ATOM   1270  C   ALA A 156      37.123  23.445 115.298  1.00 10.48           C  
ATOM   1271  O   ALA A 156      37.734  24.463 114.980  1.00 11.54           O  
ATOM   1272  CB  ALA A 156      36.478  22.578 113.068  1.00  9.96           C  
ATOM   1273  N   VAL A 157      36.426  23.365 116.423  1.00  9.29           N  
ATOM   1274  CA  VAL A 157      36.301  24.539 117.280  1.00  8.86           C  
ATOM   1275  C   VAL A 157      37.437  24.831 118.248  1.00  8.80           C  
ATOM   1276  O   VAL A 157      37.901  23.957 118.976  1.00  8.98           O  
ATOM   1277  CB  VAL A 157      34.982  24.483 118.067  1.00  7.40           C  
ATOM   1278  CG1 VAL A 157      34.778  25.786 118.835  1.00  6.64           C  
ATOM   1279  CG2 VAL A 157      33.822  24.225 117.106  1.00  8.43           C  
ATOM   1280  N   GLU A 158      37.871  26.087 118.246  1.00  7.64           N  
ATOM   1281  CA  GLU A 158      38.938  26.557 119.120  1.00  7.71           C  
ATOM   1282  C   GLU A 158      38.355  26.866 120.498  1.00  7.30           C  
ATOM   1283  O   GLU A 158      37.544  27.784 120.644  1.00  6.49           O  
ATOM   1284  CB  GLU A 158      39.554  27.822 118.523  1.00 10.45           C  
ATOM   1285  CG  GLU A 158      40.708  28.417 119.300  1.00 13.96           C  
ATOM   1286  CD  GLU A 158      41.173  29.727 118.692  1.00 16.06           C  
ATOM   1287  OE1 GLU A 158      41.266  29.797 117.448  1.00 16.14           O  
ATOM   1288  OE2 GLU A 158      41.447  30.682 119.452  1.00 17.58           O  
ATOM   1289  N   VAL A 159      38.761  26.099 121.504  1.00  6.17           N  
ATOM   1290  CA  VAL A 159      38.259  26.306 122.858  1.00  7.10           C  
ATOM   1291  C   VAL A 159      39.381  26.458 123.871  1.00  6.83           C  
ATOM   1292  O   VAL A 159      40.545  26.141 123.598  1.00  7.22           O  
ATOM   1293  CB  VAL A 159      37.339  25.140 123.315  1.00  8.98           C  
ATOM   1294  CG1 VAL A 159      36.141  25.015 122.379  1.00  8.76           C  
ATOM   1295  CG2 VAL A 159      38.122  23.839 123.351  1.00 10.12           C  
ATOM   1296  N   VAL A 160      39.017  26.963 125.043  1.00  6.49           N  
ATOM   1297  CA  VAL A 160      39.955  27.170 126.133  1.00  6.13           C  
ATOM   1298  C   VAL A 160      40.033  25.879 126.935  1.00  7.63           C  
ATOM   1299  O   VAL A 160      39.010  25.299 127.289  1.00  7.14           O  
ATOM   1300  CB  VAL A 160      39.470  28.311 127.046  1.00  5.88           C  
ATOM   1301  CG1 VAL A 160      40.429  28.492 128.209  1.00  8.40           C  
ATOM   1302  CG2 VAL A 160      39.344  29.595 126.243  1.00  7.92           C  
ATOM   1303  N   PRO A 161      41.248  25.399 127.228  1.00  8.51           N  
ATOM   1304  CA  PRO A 161      41.337  24.155 127.997  1.00  9.17           C  
ATOM   1305  C   PRO A 161      41.061  24.316 129.489  1.00  8.32           C  
ATOM   1306  O   PRO A 161      41.072  25.428 130.030  1.00  9.17           O  
ATOM   1307  CB  PRO A 161      42.762  23.681 127.717  1.00  9.69           C  
ATOM   1308  CG  PRO A 161      43.506  24.957 127.560  1.00 12.39           C  
ATOM   1309  CD  PRO A 161      42.570  25.805 126.720  1.00 10.68           C  
ATOM   1310  N   TYR A 162      40.811  23.191 130.149  1.00  7.48           N  
ATOM   1311  CA  TYR A 162      40.531  23.181 131.577  1.00  8.20           C  
ATOM   1312  C   TYR A 162      41.256  21.993 132.198  1.00  8.45           C  
ATOM   1313  O   TYR A 162      41.280  20.901 131.628  1.00  8.08           O  
ATOM   1314  CB  TYR A 162      39.026  23.053 131.822  1.00  9.05           C  
ATOM   1315  CG  TYR A 162      38.628  23.319 133.254  1.00 11.75           C  
ATOM   1316  CD1 TYR A 162      38.552  24.623 133.743  1.00 14.42           C  
ATOM   1317  CD2 TYR A 162      38.358  22.269 134.130  1.00 13.06           C  
ATOM   1318  CE1 TYR A 162      38.216  24.873 135.070  1.00 15.88           C  
ATOM   1319  CE2 TYR A 162      38.022  22.510 135.458  1.00 15.86           C  
ATOM   1320  CZ  TYR A 162      37.953  23.815 135.918  1.00 15.62           C  
ATOM   1321  OH  TYR A 162      37.613  24.066 137.230  1.00 21.29           O  
ATOM   1322  N   PRO A 163      41.844  22.185 133.384  1.00  8.55           N  
ATOM   1323  CA  PRO A 163      42.575  21.118 134.079  1.00 10.21           C  
ATOM   1324  C   PRO A 163      41.786  19.829 134.321  1.00  9.16           C  
ATOM   1325  O   PRO A 163      40.633  19.867 134.758  1.00 10.74           O  
ATOM   1326  CB  PRO A 163      42.981  21.783 135.395  1.00 11.40           C  
ATOM   1327  CG  PRO A 163      43.097  23.234 135.028  1.00 12.14           C  
ATOM   1328  CD  PRO A 163      41.886  23.440 134.154  1.00  9.84           C  
ATOM   1329  N   GLY A 164      42.428  18.698 134.032  1.00  8.37           N  
ATOM   1330  CA  GLY A 164      41.831  17.388 134.246  1.00  8.18           C  
ATOM   1331  C   GLY A 164      40.643  17.024 133.381  1.00  7.55           C  
ATOM   1332  O   GLY A 164      39.921  16.075 133.690  1.00  7.38           O  
ATOM   1333  N   GLU A 165      40.453  17.755 132.288  1.00  6.18           N  
ATOM   1334  CA  GLU A 165      39.328  17.525 131.390  1.00  6.89           C  
ATOM   1335  C   GLU A 165      39.700  17.633 129.929  1.00  6.77           C  
ATOM   1336  O   GLU A 165      40.640  18.337 129.562  1.00  6.92           O  
ATOM   1337  CB  GLU A 165      38.244  18.584 131.598  1.00  7.59           C  
ATOM   1338  CG  GLU A 165      37.376  18.455 132.815  1.00 11.96           C  
ATOM   1339  CD  GLU A 165      36.233  19.466 132.809  1.00 11.60           C  
ATOM   1340  OE1 GLU A 165      35.336  19.333 133.661  1.00 13.16           O  
ATOM   1341  OE2 GLU A 165      36.229  20.394 131.963  1.00  9.41           O  
ATOM   1342  N   ASP A 166      38.936  16.933 129.099  1.00  6.10           N  
ATOM   1343  CA  ASP A 166      39.080  17.051 127.657  1.00  5.32           C  
ATOM   1344  C   ASP A 166      37.814  17.817 127.283  1.00  6.15           C  
ATOM   1345  O   ASP A 166      36.716  17.423 127.670  1.00  6.39           O  
ATOM   1346  CB  ASP A 166      39.061  15.690 126.955  1.00  7.07           C  
ATOM   1347  CG  ASP A 166      39.189  15.818 125.442  1.00  9.77           C  
ATOM   1348  OD1 ASP A 166      38.234  15.473 124.706  1.00  8.71           O  
ATOM   1349  OD2 ASP A 166      40.256  16.275 124.987  1.00 13.12           O  
ATOM   1350  N   ASN A 167      37.967  18.928 126.575  1.00  5.42           N  
ATOM   1351  CA  ASN A 167      36.826  19.719 126.137  1.00  5.67           C  
ATOM   1352  C   ASN A 167      36.928  19.816 124.633  1.00  6.56           C  
ATOM   1353  O   ASN A 167      37.861  20.406 124.091  1.00  7.79           O  
ATOM   1354  CB  ASN A 167      36.844  21.087 126.807  1.00  4.97           C  
ATOM   1355  CG  ASN A 167      36.312  21.022 128.219  1.00  7.05           C  
ATOM   1356  OD1 ASN A 167      35.101  20.939 128.428  1.00  5.01           O  
ATOM   1357  ND2 ASN A 167      37.211  21.022 129.197  1.00  6.76           N  
ATOM   1358  N   GLU A 168      35.955  19.211 123.970  1.00  5.20           N  
ATOM   1359  CA  GLU A 168      35.944  19.131 122.522  1.00  5.36           C  
ATOM   1360  C   GLU A 168      34.658  19.654 121.912  1.00  4.57           C  
ATOM   1361  O   GLU A 168      33.576  19.134 122.183  1.00  6.49           O  
ATOM   1362  CB  GLU A 168      36.133  17.666 122.138  1.00  5.77           C  
ATOM   1363  CG  GLU A 168      36.292  17.377 120.668  1.00  6.21           C  
ATOM   1364  CD  GLU A 168      36.421  15.889 120.426  1.00  7.19           C  
ATOM   1365  OE1 GLU A 168      35.381  15.195 120.389  1.00  7.06           O  
ATOM   1366  OE2 GLU A 168      37.566  15.408 120.303  1.00  7.65           O  
ATOM   1367  N   SER A 169      34.777  20.687 121.088  1.00  4.74           N  
ATOM   1368  CA  SER A 169      33.617  21.239 120.415  1.00  4.28           C  
ATOM   1369  C   SER A 169      33.772  20.954 118.930  1.00  4.62           C  
ATOM   1370  O   SER A 169      34.873  21.055 118.374  1.00  5.50           O  
ATOM   1371  CB  SER A 169      33.500  22.742 120.681  1.00  3.78           C  
ATOM   1372  OG  SER A 169      33.004  22.955 121.996  1.00  5.89           O  
ATOM   1373  N   PHE A 170      32.671  20.586 118.293  1.00  3.97           N  
ATOM   1374  CA  PHE A 170      32.706  20.254 116.879  1.00  4.55           C  
ATOM   1375  C   PHE A 170      31.376  20.535 116.201  1.00  4.09           C  
ATOM   1376  O   PHE A 170      30.340  20.685 116.859  1.00  4.80           O  
ATOM   1377  CB  PHE A 170      33.095  18.777 116.687  1.00  4.54           C  
ATOM   1378  CG  PHE A 170      32.247  17.805 117.474  1.00  3.60           C  
ATOM   1379  CD1 PHE A 170      32.601  17.440 118.771  1.00  5.04           C  
ATOM   1380  CD2 PHE A 170      31.103  17.245 116.911  1.00  6.34           C  
ATOM   1381  CE1 PHE A 170      31.826  16.528 119.494  1.00  7.06           C  
ATOM   1382  CE2 PHE A 170      30.320  16.332 117.624  1.00  7.16           C  
ATOM   1383  CZ  PHE A 170      30.683  15.973 118.915  1.00  6.45           C  
ATOM   1384  N   TYR A 171      31.412  20.599 114.876  1.00  4.26           N  
ATOM   1385  CA  TYR A 171      30.216  20.867 114.099  1.00  4.81           C  
ATOM   1386  C   TYR A 171      29.553  19.613 113.557  1.00  5.74           C  
ATOM   1387  O   TYR A 171      30.209  18.615 113.260  1.00  7.19           O  
ATOM   1388  CB  TYR A 171      30.546  21.785 112.920  1.00  5.50           C  
ATOM   1389  CG  TYR A 171      31.078  23.128 113.339  1.00  5.40           C  
ATOM   1390  CD1 TYR A 171      32.409  23.478 113.102  1.00  5.96           C  
ATOM   1391  CD2 TYR A 171      30.254  24.053 113.981  1.00  6.31           C  
ATOM   1392  CE1 TYR A 171      32.907  24.716 113.494  1.00  7.69           C  
ATOM   1393  CE2 TYR A 171      30.743  25.294 114.379  1.00  5.91           C  
ATOM   1394  CZ  TYR A 171      32.071  25.618 114.131  1.00  5.73           C  
ATOM   1395  OH  TYR A 171      32.568  26.846 114.515  1.00  8.14           O  
ATOM   1396  N   VAL A 172      28.235  19.683 113.440  1.00  5.24           N  
ATOM   1397  CA  VAL A 172      27.451  18.593 112.881  1.00  5.40           C  
ATOM   1398  C   VAL A 172      26.393  19.195 111.966  1.00  5.82           C  
ATOM   1399  O   VAL A 172      25.922  20.312 112.189  1.00  4.91           O  
ATOM   1400  CB  VAL A 172      26.750  17.752 113.974  1.00  7.14           C  
ATOM   1401  CG1 VAL A 172      27.790  17.005 114.791  1.00  7.93           C  
ATOM   1402  CG2 VAL A 172      25.893  18.642 114.861  1.00  8.38           C  
ATOM   1403  N   PRO A 173      26.026  18.474 110.901  1.00  4.60           N  
ATOM   1404  CA  PRO A 173      25.009  18.988 109.979  1.00  4.63           C  
ATOM   1405  C   PRO A 173      23.633  19.028 110.646  1.00  5.36           C  
ATOM   1406  O   PRO A 173      23.396  18.359 111.654  1.00  8.00           O  
ATOM   1407  CB  PRO A 173      25.080  18.012 108.810  1.00  5.14           C  
ATOM   1408  CG  PRO A 173      25.476  16.728 109.470  1.00  4.92           C  
ATOM   1409  CD  PRO A 173      26.549  17.174 110.444  1.00  6.66           C  
ATOM   1410  N   LEU A 174      22.731  19.815 110.071  1.00  4.67           N  
ATOM   1411  CA  LEU A 174      21.391  19.999 110.620  1.00  5.65           C  
ATOM   1412  C   LEU A 174      20.395  18.889 110.323  1.00  6.04           C  
ATOM   1413  O   LEU A 174      19.666  18.454 111.215  1.00  7.23           O  
ATOM   1414  CB  LEU A 174      20.816  21.325 110.124  1.00  5.03           C  
ATOM   1415  CG  LEU A 174      21.649  22.584 110.379  1.00  5.82           C  
ATOM   1416  CD1 LEU A 174      21.001  23.765 109.679  1.00  7.33           C  
ATOM   1417  CD2 LEU A 174      21.778  22.834 111.879  1.00  7.43           C  
ATOM   1418  N   GLY A 175      20.342  18.451 109.069  1.00  5.51           N  
ATOM   1419  CA  GLY A 175      19.405  17.409 108.696  1.00  6.57           C  
ATOM   1420  C   GLY A 175      18.957  17.566 107.258  1.00  6.04           C  
ATOM   1421  O   GLY A 175      19.758  17.909 106.390  1.00  5.76           O  
ATOM   1422  N   ALA A 176      17.674  17.316 107.003  1.00  6.66           N  
ATOM   1423  CA  ALA A 176      17.123  17.428 105.657  1.00  5.92           C  
ATOM   1424  C   ALA A 176      16.456  18.783 105.470  1.00  6.52           C  
ATOM   1425  O   ALA A 176      15.676  19.223 106.316  1.00  7.91           O  
ATOM   1426  CB  ALA A 176      16.113  16.305 105.409  1.00  6.26           C  
ATOM   1427  N   GLY A 177      16.767  19.441 104.358  1.00  5.22           N  
ATOM   1428  CA  GLY A 177      16.184  20.743 104.089  1.00  5.63           C  
ATOM   1429  C   GLY A 177      15.709  20.871 102.657  1.00  5.94           C  
ATOM   1430  O   GLY A 177      15.902  19.964 101.843  1.00  6.23           O  
ATOM   1431  N   VAL A 178      15.086  22.002 102.348  1.00  5.94           N  
ATOM   1432  CA  VAL A 178      14.576  22.241 101.009  1.00  5.47           C  
ATOM   1433  C   VAL A 178      15.279  23.428 100.362  1.00  6.03           C  
ATOM   1434  O   VAL A 178      15.569  24.441 101.018  1.00  6.43           O  
ATOM   1435  CB  VAL A 178      13.039  22.486 101.028  1.00  6.68           C  
ATOM   1436  CG1 VAL A 178      12.702  23.694 101.892  1.00  6.57           C  
ATOM   1437  CG2 VAL A 178      12.523  22.690  99.605  1.00  6.96           C  
ATOM   1438  N   VAL A 179      15.575  23.268  99.077  1.00  5.84           N  
ATOM   1439  CA  VAL A 179      16.222  24.293  98.275  1.00  5.87           C  
ATOM   1440  C   VAL A 179      15.212  24.744  97.224  1.00  6.14           C  
ATOM   1441  O   VAL A 179      14.651  23.919  96.501  1.00  7.04           O  
ATOM   1442  CB  VAL A 179      17.478  23.730  97.557  1.00  5.67           C  
ATOM   1443  CG1 VAL A 179      17.884  24.643  96.400  1.00  7.67           C  
ATOM   1444  CG2 VAL A 179      18.622  23.595  98.550  1.00  8.33           C  
ATOM   1445  N   ILE A 180      14.970  26.048  97.160  1.00  5.63           N  
ATOM   1446  CA  ILE A 180      14.047  26.624  96.186  1.00  6.83           C  
ATOM   1447  C   ILE A 180      14.918  27.550  95.339  1.00  6.30           C  
ATOM   1448  O   ILE A 180      15.293  28.644  95.766  1.00  6.54           O  
ATOM   1449  CB  ILE A 180      12.920  27.396  96.901  1.00  8.02           C  
ATOM   1450  CG1 ILE A 180      12.095  26.414  97.741  1.00  9.90           C  
ATOM   1451  CG2 ILE A 180      12.035  28.100  95.886  1.00  8.50           C  
ATOM   1452  CD1 ILE A 180      11.063  27.064  98.625  1.00 12.06           C  
ATOM   1453  N   ALA A 181      15.237  27.085  94.134  1.00  6.87           N  
ATOM   1454  CA  ALA A 181      16.133  27.794  93.225  1.00  6.63           C  
ATOM   1455  C   ALA A 181      15.477  28.722  92.212  1.00  6.68           C  
ATOM   1456  O   ALA A 181      14.298  28.586  91.889  1.00  8.30           O  
ATOM   1457  CB  ALA A 181      17.014  26.780  92.500  1.00  7.14           C  
ATOM   1458  N   PRO A 182      16.257  29.680  91.683  1.00  6.66           N  
ATOM   1459  CA  PRO A 182      15.795  30.661  90.701  1.00  7.47           C  
ATOM   1460  C   PRO A 182      15.975  30.189  89.265  1.00  7.24           C  
ATOM   1461  O   PRO A 182      16.714  29.240  89.002  1.00  7.56           O  
ATOM   1462  CB  PRO A 182      16.677  31.858  91.000  1.00  7.54           C  
ATOM   1463  CG  PRO A 182      18.003  31.187  91.240  1.00  8.03           C  
ATOM   1464  CD  PRO A 182      17.630  29.997  92.122  1.00  7.92           C  
ATOM   1465  N   TRP A 183      15.306  30.870  88.340  1.00  7.00           N  
ATOM   1466  CA  TRP A 183      15.422  30.530  86.930  1.00  7.75           C  
ATOM   1467  C   TRP A 183      16.523  31.302  86.214  1.00  8.14           C  
ATOM   1468  O   TRP A 183      16.926  30.915  85.117  1.00  8.37           O  
ATOM   1469  CB  TRP A 183      14.098  30.775  86.184  1.00  8.03           C  
ATOM   1470  CG  TRP A 183      13.485  32.139  86.390  1.00  7.72           C  
ATOM   1471  CD1 TRP A 183      12.465  32.456  87.242  1.00  8.40           C  
ATOM   1472  CD2 TRP A 183      13.845  33.363  85.726  1.00  6.84           C  
ATOM   1473  NE1 TRP A 183      12.165  33.794  87.151  1.00  8.36           N  
ATOM   1474  CE2 TRP A 183      12.997  34.375  86.230  1.00  7.03           C  
ATOM   1475  CE3 TRP A 183      14.800  33.702  84.755  1.00  6.45           C  
ATOM   1476  CZ2 TRP A 183      13.073  35.705  85.796  1.00  7.36           C  
ATOM   1477  CZ3 TRP A 183      14.875  35.029  84.322  1.00  6.19           C  
ATOM   1478  CH2 TRP A 183      14.016  36.011  84.843  1.00  7.36           C  
ATOM   1479  N   ASN A 184      17.023  32.381  86.816  1.00  7.47           N  
ATOM   1480  CA  ASN A 184      18.040  33.176  86.133  1.00  7.51           C  
ATOM   1481  C   ASN A 184      19.468  32.619  86.155  1.00  7.97           C  
ATOM   1482  O   ASN A 184      20.269  32.949  85.291  1.00  8.34           O  
ATOM   1483  CB  ASN A 184      17.986  34.639  86.609  1.00  7.14           C  
ATOM   1484  CG  ASN A 184      18.491  34.829  88.020  1.00  7.20           C  
ATOM   1485  OD1 ASN A 184      18.446  33.918  88.847  1.00  9.21           O  
ATOM   1486  ND2 ASN A 184      18.958  36.039  88.311  1.00  9.76           N  
ATOM   1487  N   PHE A 185      19.782  31.782  87.139  1.00  8.11           N  
ATOM   1488  CA  PHE A 185      21.084  31.111  87.215  1.00  7.33           C  
ATOM   1489  C   PHE A 185      20.713  29.696  87.637  1.00  7.72           C  
ATOM   1490  O   PHE A 185      21.078  29.232  88.720  1.00  7.59           O  
ATOM   1491  CB  PHE A 185      22.006  31.765  88.249  1.00  8.19           C  
ATOM   1492  CG  PHE A 185      22.589  33.070  87.791  1.00  9.17           C  
ATOM   1493  CD1 PHE A 185      21.934  34.270  88.050  1.00 10.06           C  
ATOM   1494  CD2 PHE A 185      23.773  33.094  87.057  1.00 11.05           C  
ATOM   1495  CE1 PHE A 185      22.451  35.480  87.583  1.00 11.19           C  
ATOM   1496  CE2 PHE A 185      24.298  34.294  86.586  1.00 12.46           C  
ATOM   1497  CZ  PHE A 185      23.634  35.491  86.850  1.00 11.75           C  
ATOM   1498  N   PRO A 186      19.981  28.985  86.763  1.00  7.36           N  
ATOM   1499  CA  PRO A 186      19.508  27.621  86.991  1.00  7.01           C  
ATOM   1500  C   PRO A 186      20.522  26.489  87.040  1.00  6.03           C  
ATOM   1501  O   PRO A 186      20.149  25.340  87.286  1.00  7.00           O  
ATOM   1502  CB  PRO A 186      18.458  27.446  85.904  1.00  7.53           C  
ATOM   1503  CG  PRO A 186      19.053  28.176  84.768  1.00  6.67           C  
ATOM   1504  CD  PRO A 186      19.639  29.429  85.396  1.00  7.29           C  
ATOM   1505  N   VAL A 187      21.788  26.793  86.773  1.00  6.13           N  
ATOM   1506  CA  VAL A 187      22.820  25.780  86.913  1.00  5.95           C  
ATOM   1507  C   VAL A 187      23.677  26.240  88.097  1.00  5.63           C  
ATOM   1508  O   VAL A 187      23.819  25.520  89.083  1.00  6.53           O  
ATOM   1509  CB  VAL A 187      23.697  25.623  85.651  1.00  5.85           C  
ATOM   1510  CG1 VAL A 187      24.802  24.603  85.918  1.00  5.98           C  
ATOM   1511  CG2 VAL A 187      22.842  25.145  84.493  1.00  8.42           C  
ATOM   1512  N   ALA A 188      24.197  27.463  88.021  1.00  4.98           N  
ATOM   1513  CA  ALA A 188      25.052  28.004  89.080  1.00  4.66           C  
ATOM   1514  C   ALA A 188      24.441  28.048  90.483  1.00  5.27           C  
ATOM   1515  O   ALA A 188      24.946  27.405  91.409  1.00  5.38           O  
ATOM   1516  CB  ALA A 188      25.532  29.404  88.692  1.00  4.74           C  
ATOM   1517  N   ILE A 189      23.368  28.814  90.653  1.00  6.08           N  
ATOM   1518  CA  ILE A 189      22.750  28.933  91.971  1.00  4.85           C  
ATOM   1519  C   ILE A 189      22.034  27.653  92.402  1.00  5.25           C  
ATOM   1520  O   ILE A 189      22.043  27.292  93.575  1.00  5.25           O  
ATOM   1521  CB  ILE A 189      21.822  30.164  92.014  1.00  6.69           C  
ATOM   1522  CG1 ILE A 189      22.686  31.427  91.871  1.00  7.44           C  
ATOM   1523  CG2 ILE A 189      21.050  30.213  93.332  1.00  6.17           C  
ATOM   1524  CD1 ILE A 189      21.920  32.730  91.894  1.00 10.58           C  
ATOM   1525  N   PHE A 190      21.433  26.961  91.441  1.00  5.80           N  
ATOM   1526  CA  PHE A 190      20.764  25.695  91.705  1.00  4.99           C  
ATOM   1527  C   PHE A 190      21.806  24.764  92.342  1.00  5.00           C  
ATOM   1528  O   PHE A 190      21.575  24.169  93.390  1.00  5.27           O  
ATOM   1529  CB  PHE A 190      20.274  25.119  90.372  1.00  5.86           C  
ATOM   1530  CG  PHE A 190      19.581  23.788  90.484  1.00  5.57           C  
ATOM   1531  CD1 PHE A 190      18.254  23.707  90.891  1.00  6.53           C  
ATOM   1532  CD2 PHE A 190      20.245  22.618  90.125  1.00  5.91           C  
ATOM   1533  CE1 PHE A 190      17.591  22.472  90.934  1.00  6.69           C  
ATOM   1534  CE2 PHE A 190      19.594  21.384  90.165  1.00  7.54           C  
ATOM   1535  CZ  PHE A 190      18.265  21.312  90.569  1.00  6.79           C  
ATOM   1536  N   THR A 191      22.973  24.674  91.712  1.00  4.66           N  
ATOM   1537  CA  THR A 191      24.047  23.814  92.199  1.00  4.55           C  
ATOM   1538  C   THR A 191      24.620  24.275  93.541  1.00  4.41           C  
ATOM   1539  O   THR A 191      24.763  23.477  94.471  1.00  4.96           O  
ATOM   1540  CB  THR A 191      25.192  23.738  91.163  1.00  4.94           C  
ATOM   1541  OG1 THR A 191      24.696  23.162  89.946  1.00  5.09           O  
ATOM   1542  CG2 THR A 191      26.337  22.882  91.685  1.00  6.12           C  
ATOM   1543  N   GLY A 192      24.939  25.563  93.640  1.00  4.44           N  
ATOM   1544  CA  GLY A 192      25.507  26.089  94.866  1.00  5.24           C  
ATOM   1545  C   GLY A 192      24.634  25.890  96.091  1.00  5.37           C  
ATOM   1546  O   GLY A 192      25.117  25.454  97.145  1.00  5.68           O  
ATOM   1547  N   MET A 193      23.348  26.209  95.964  1.00  4.81           N  
ATOM   1548  CA  MET A 193      22.431  26.074  97.088  1.00  5.33           C  
ATOM   1549  C   MET A 193      22.250  24.636  97.545  1.00  4.97           C  
ATOM   1550  O   MET A 193      21.888  24.385  98.696  1.00  5.49           O  
ATOM   1551  CB  MET A 193      21.065  26.673  96.749  1.00  7.77           C  
ATOM   1552  CG AMET A 193      21.066  28.143  96.380  0.50  7.16           C  
ATOM   1553  SD AMET A 193      19.436  28.652  95.782  0.50  5.02           S  
ATOM   1554  CE AMET A 193      18.502  28.663  97.312  0.50  7.57           C  
ATOM   1555  N   ILE A 194      22.501  23.696  96.642  1.00  4.74           N  
ATOM   1556  CA  ILE A 194      22.365  22.283  96.972  1.00  5.03           C  
ATOM   1557  C   ILE A 194      23.650  21.700  97.555  1.00  5.87           C  
ATOM   1558  O   ILE A 194      23.644  21.112  98.643  1.00  5.29           O  
ATOM   1559  CB  ILE A 194      22.009  21.443  95.718  1.00  4.50           C  
ATOM   1560  CG1 ILE A 194      20.628  21.832  95.194  1.00  4.50           C  
ATOM   1561  CG2 ILE A 194      22.050  19.952  96.049  1.00  6.11           C  
ATOM   1562  CD1 ILE A 194      20.287  21.180  93.852  1.00  5.63           C  
ATOM   1563  N   VAL A 195      24.756  21.874  96.836  1.00  4.86           N  
ATOM   1564  CA  VAL A 195      26.015  21.283  97.269  1.00  6.51           C  
ATOM   1565  C   VAL A 195      26.650  21.881  98.516  1.00  5.80           C  
ATOM   1566  O   VAL A 195      27.418  21.203  99.189  1.00  7.06           O  
ATOM   1567  CB  VAL A 195      27.055  21.246  96.110  1.00  7.47           C  
ATOM   1568  CG1 VAL A 195      26.448  20.538  94.902  1.00  9.02           C  
ATOM   1569  CG2 VAL A 195      27.509  22.647  95.742  1.00  9.55           C  
ATOM   1570  N   GLY A 196      26.333  23.131  98.837  1.00  6.23           N  
ATOM   1571  CA  GLY A 196      26.900  23.717 100.042  1.00  4.69           C  
ATOM   1572  C   GLY A 196      26.419  22.929 101.253  1.00  5.18           C  
ATOM   1573  O   GLY A 196      27.225  22.380 102.016  1.00  5.44           O  
ATOM   1574  N   PRO A 197      25.094  22.849 101.455  1.00  5.32           N  
ATOM   1575  CA  PRO A 197      24.543  22.106 102.592  1.00  4.51           C  
ATOM   1576  C   PRO A 197      24.942  20.635 102.566  1.00  4.54           C  
ATOM   1577  O   PRO A 197      25.280  20.054 103.595  1.00  4.86           O  
ATOM   1578  CB  PRO A 197      23.038  22.280 102.419  1.00  5.07           C  
ATOM   1579  CG  PRO A 197      22.932  23.642 101.808  1.00  6.47           C  
ATOM   1580  CD  PRO A 197      24.037  23.615 100.770  1.00  5.05           C  
ATOM   1581  N   VAL A 198      24.892  20.035 101.382  1.00  5.39           N  
ATOM   1582  CA  VAL A 198      25.225  18.622 101.231  1.00  4.59           C  
ATOM   1583  C   VAL A 198      26.681  18.292 101.565  1.00  5.30           C  
ATOM   1584  O   VAL A 198      26.970  17.248 102.151  1.00  4.96           O  
ATOM   1585  CB  VAL A 198      24.899  18.152  99.790  1.00  4.03           C  
ATOM   1586  CG1 VAL A 198      25.558  16.802  99.492  1.00  6.77           C  
ATOM   1587  CG2 VAL A 198      23.387  18.039  99.632  1.00  6.21           C  
ATOM   1588  N   ALA A 199      27.591  19.193 101.211  1.00  5.12           N  
ATOM   1589  CA  ALA A 199      29.012  18.981 101.454  1.00  5.20           C  
ATOM   1590  C   ALA A 199      29.341  18.685 102.907  1.00  4.85           C  
ATOM   1591  O   ALA A 199      30.185  17.832 103.200  1.00  5.56           O  
ATOM   1592  CB  ALA A 199      29.800  20.195 100.995  1.00  5.94           C  
ATOM   1593  N   VAL A 200      28.675  19.386 103.819  1.00  4.29           N  
ATOM   1594  CA  VAL A 200      28.948  19.200 105.236  1.00  4.49           C  
ATOM   1595  C   VAL A 200      28.059  18.189 105.953  1.00  5.49           C  
ATOM   1596  O   VAL A 200      28.066  18.108 107.182  1.00  6.37           O  
ATOM   1597  CB  VAL A 200      28.922  20.551 105.990  1.00  5.37           C  
ATOM   1598  CG1 VAL A 200      30.014  21.455 105.433  1.00  7.15           C  
ATOM   1599  CG2 VAL A 200      27.560  21.217 105.864  1.00  6.49           C  
ATOM   1600  N   GLY A 201      27.287  17.418 105.193  1.00  4.67           N  
ATOM   1601  CA  GLY A 201      26.481  16.390 105.829  1.00  5.38           C  
ATOM   1602  C   GLY A 201      24.970  16.479 105.826  1.00  4.94           C  
ATOM   1603  O   GLY A 201      24.311  15.584 106.350  1.00  5.42           O  
ATOM   1604  N   ASN A 202      24.410  17.545 105.266  1.00  4.93           N  
ATOM   1605  CA  ASN A 202      22.959  17.679 105.204  1.00  4.79           C  
ATOM   1606  C   ASN A 202      22.452  16.963 103.962  1.00  5.36           C  
ATOM   1607  O   ASN A 202      23.238  16.559 103.099  1.00  5.25           O  
ATOM   1608  CB  ASN A 202      22.568  19.154 105.106  1.00  4.72           C  
ATOM   1609  CG  ASN A 202      22.975  19.940 106.323  1.00  4.69           C  
ATOM   1610  OD1 ASN A 202      22.319  19.881 107.359  1.00  4.53           O  
ATOM   1611  ND2 ASN A 202      24.080  20.669 106.211  1.00  4.49           N  
ATOM   1612  N   THR A 203      21.136  16.788 103.888  1.00  5.70           N  
ATOM   1613  CA  THR A 203      20.520  16.185 102.712  1.00  5.00           C  
ATOM   1614  C   THR A 203      19.532  17.229 102.200  1.00  5.55           C  
ATOM   1615  O   THR A 203      19.029  18.055 102.968  1.00  5.53           O  
ATOM   1616  CB  THR A 203      19.840  14.828 103.022  1.00  5.26           C  
ATOM   1617  OG1 THR A 203      18.849  14.991 104.041  1.00  6.10           O  
ATOM   1618  CG2 THR A 203      20.886  13.817 103.478  1.00  4.82           C  
ATOM   1619  N   VAL A 204      19.263  17.194 100.901  1.00  5.31           N  
ATOM   1620  CA  VAL A 204      18.425  18.203 100.279  1.00  5.98           C  
ATOM   1621  C   VAL A 204      17.357  17.733  99.302  1.00  6.05           C  
ATOM   1622  O   VAL A 204      17.542  16.759  98.574  1.00  6.64           O  
ATOM   1623  CB  VAL A 204      19.343  19.207  99.522  1.00  6.18           C  
ATOM   1624  CG1 VAL A 204      18.531  20.136  98.632  1.00  8.13           C  
ATOM   1625  CG2 VAL A 204      20.162  20.008 100.520  1.00  7.32           C  
ATOM   1626  N   ILE A 205      16.237  18.450  99.315  1.00  6.77           N  
ATOM   1627  CA  ILE A 205      15.139  18.229  98.383  1.00  6.30           C  
ATOM   1628  C   ILE A 205      15.164  19.550  97.617  1.00  6.22           C  
ATOM   1629  O   ILE A 205      14.975  20.618  98.204  1.00  6.72           O  
ATOM   1630  CB  ILE A 205      13.782  18.083  99.087  1.00  8.49           C  
ATOM   1631  CG1 ILE A 205      13.800  16.857 100.005  1.00  9.13           C  
ATOM   1632  CG2 ILE A 205      12.679  17.939  98.044  1.00  9.37           C  
ATOM   1633  CD1 ILE A 205      12.530  16.689 100.810  1.00 12.98           C  
ATOM   1634  N   ALA A 206      15.419  19.481  96.317  1.00  6.55           N  
ATOM   1635  CA  ALA A 206      15.519  20.687  95.509  1.00  7.52           C  
ATOM   1636  C   ALA A 206      14.369  20.902  94.546  1.00  7.99           C  
ATOM   1637  O   ALA A 206      13.997  19.998  93.793  1.00  8.37           O  
ATOM   1638  CB  ALA A 206      16.837  20.676  94.733  1.00  9.08           C  
ATOM   1639  N   LYS A 207      13.805  22.106  94.584  1.00  7.25           N  
ATOM   1640  CA  LYS A 207      12.726  22.470  93.677  1.00  8.99           C  
ATOM   1641  C   LYS A 207      13.270  23.491  92.689  1.00  8.57           C  
ATOM   1642  O   LYS A 207      13.558  24.634  93.055  1.00  8.52           O  
ATOM   1643  CB  LYS A 207      11.540  23.101  94.416  1.00 11.63           C  
ATOM   1644  CG  LYS A 207      10.415  23.506  93.449  1.00 16.67           C  
ATOM   1645  CD  LYS A 207       9.588  24.674  93.965  1.00 21.65           C  
ATOM   1646  CE  LYS A 207       8.596  25.171  92.909  1.00 24.32           C  
ATOM   1647  NZ  LYS A 207       9.265  25.728  91.693  1.00 27.08           N  
ATOM   1648  N   PRO A 208      13.432  23.091  91.423  1.00  8.36           N  
ATOM   1649  CA  PRO A 208      13.941  24.016  90.410  1.00  8.48           C  
ATOM   1650  C   PRO A 208      12.847  25.011  90.041  1.00  8.92           C  
ATOM   1651  O   PRO A 208      11.666  24.764  90.294  1.00  9.50           O  
ATOM   1652  CB  PRO A 208      14.272  23.094  89.247  1.00  8.49           C  
ATOM   1653  CG  PRO A 208      13.175  22.052  89.359  1.00  6.99           C  
ATOM   1654  CD  PRO A 208      13.140  21.767  90.842  1.00  7.36           C  
ATOM   1655  N   ALA A 209      13.240  26.137  89.455  1.00  7.86           N  
ATOM   1656  CA  ALA A 209      12.273  27.132  89.020  1.00  7.75           C  
ATOM   1657  C   ALA A 209      11.559  26.510  87.815  1.00  9.25           C  
ATOM   1658  O   ALA A 209      12.181  25.794  87.028  1.00  9.17           O  
ATOM   1659  CB  ALA A 209      12.990  28.417  88.618  1.00  7.06           C  
ATOM   1660  N   GLU A 210      10.263  26.779  87.675  1.00  9.27           N  
ATOM   1661  CA  GLU A 210       9.472  26.213  86.577  1.00 10.66           C  
ATOM   1662  C   GLU A 210      10.066  26.403  85.182  1.00 10.49           C  
ATOM   1663  O   GLU A 210       9.991  25.501  84.343  1.00 10.16           O  
ATOM   1664  CB  GLU A 210       8.056  26.804  86.568  1.00 13.02           C  
ATOM   1665  CG  GLU A 210       7.228  26.550  87.809  1.00 16.37           C  
ATOM   1666  CD  GLU A 210       5.792  27.025  87.639  1.00 18.80           C  
ATOM   1667  OE1 GLU A 210       5.121  27.281  88.658  1.00 20.10           O  
ATOM   1668  OE2 GLU A 210       5.334  27.135  86.481  1.00 21.19           O  
ATOM   1669  N   ASP A 211      10.643  27.575  84.934  1.00 10.28           N  
ATOM   1670  CA  ASP A 211      11.216  27.889  83.625  1.00 10.77           C  
ATOM   1671  C   ASP A 211      12.558  27.235  83.327  1.00 10.76           C  
ATOM   1672  O   ASP A 211      13.069  27.357  82.214  1.00 12.12           O  
ATOM   1673  CB  ASP A 211      11.370  29.405  83.469  1.00 13.27           C  
ATOM   1674  CG  ASP A 211      10.038  30.124  83.412  1.00 16.17           C  
ATOM   1675  OD1 ASP A 211       9.254  29.844  82.482  1.00 19.61           O  
ATOM   1676  OD2 ASP A 211       9.776  30.967  84.293  1.00 17.26           O  
ATOM   1677  N   ALA A 212      13.124  26.535  84.303  1.00  9.15           N  
ATOM   1678  CA  ALA A 212      14.426  25.910  84.107  1.00  8.78           C  
ATOM   1679  C   ALA A 212      14.504  24.483  84.632  1.00  8.29           C  
ATOM   1680  O   ALA A 212      15.542  24.055  85.136  1.00  8.57           O  
ATOM   1681  CB  ALA A 212      15.501  26.771  84.770  1.00 10.00           C  
ATOM   1682  N   VAL A 213      13.414  23.737  84.495  1.00  8.48           N  
ATOM   1683  CA  VAL A 213      13.373  22.361  84.976  1.00  7.69           C  
ATOM   1684  C   VAL A 213      14.257  21.383  84.196  1.00  7.68           C  
ATOM   1685  O   VAL A 213      14.781  20.424  84.764  1.00  7.75           O  
ATOM   1686  CB  VAL A 213      11.922  21.825  84.981  1.00  7.51           C  
ATOM   1687  CG1 VAL A 213      11.097  22.580  86.007  1.00  7.48           C  
ATOM   1688  CG2 VAL A 213      11.294  21.988  83.595  1.00  8.38           C  
ATOM   1689  N   VAL A 214      14.438  21.616  82.899  1.00  6.82           N  
ATOM   1690  CA  VAL A 214      15.254  20.702  82.105  1.00  7.31           C  
ATOM   1691  C   VAL A 214      16.730  20.759  82.488  1.00  7.94           C  
ATOM   1692  O   VAL A 214      17.366  19.721  82.703  1.00  7.65           O  
ATOM   1693  CB  VAL A 214      15.108  20.982  80.589  1.00  7.39           C  
ATOM   1694  CG1 VAL A 214      16.080  20.109  79.794  1.00  8.29           C  
ATOM   1695  CG2 VAL A 214      13.678  20.690  80.150  1.00  8.55           C  
ATOM   1696  N   VAL A 215      17.286  21.960  82.591  1.00  7.91           N  
ATOM   1697  CA  VAL A 215      18.693  22.050  82.942  1.00  8.77           C  
ATOM   1698  C   VAL A 215      18.917  21.556  84.375  1.00  7.86           C  
ATOM   1699  O   VAL A 215      19.985  21.036  84.699  1.00  7.32           O  
ATOM   1700  CB  VAL A 215      19.237  23.489  82.746  1.00  9.56           C  
ATOM   1701  CG1 VAL A 215      18.785  24.403  83.878  1.00  7.05           C  
ATOM   1702  CG2 VAL A 215      20.751  23.442  82.623  1.00 11.58           C  
ATOM   1703  N   GLY A 216      17.899  21.698  85.221  1.00  7.08           N  
ATOM   1704  CA  GLY A 216      18.006  21.211  86.587  1.00  6.48           C  
ATOM   1705  C   GLY A 216      18.092  19.693  86.580  1.00  5.94           C  
ATOM   1706  O   GLY A 216      18.828  19.091  87.368  1.00  6.33           O  
ATOM   1707  N   ALA A 217      17.334  19.062  85.688  1.00  6.06           N  
ATOM   1708  CA  ALA A 217      17.359  17.609  85.575  1.00  5.64           C  
ATOM   1709  C   ALA A 217      18.733  17.152  85.095  1.00  6.08           C  
ATOM   1710  O   ALA A 217      19.239  16.121  85.534  1.00  6.79           O  
ATOM   1711  CB  ALA A 217      16.281  17.134  84.599  1.00  5.93           C  
ATOM   1712  N   LYS A 218      19.340  17.920  84.194  1.00  6.67           N  
ATOM   1713  CA  LYS A 218      20.656  17.549  83.691  1.00  6.76           C  
ATOM   1714  C   LYS A 218      21.693  17.640  84.802  1.00  7.29           C  
ATOM   1715  O   LYS A 218      22.632  16.845  84.843  1.00  7.61           O  
ATOM   1716  CB  LYS A 218      21.046  18.422  82.495  1.00  6.55           C  
ATOM   1717  CG  LYS A 218      20.178  18.162  81.272  1.00  7.91           C  
ATOM   1718  CD  LYS A 218      20.779  18.775  80.020  1.00  9.85           C  
ATOM   1719  CE  LYS A 218      19.939  18.445  78.798  1.00 11.83           C  
ATOM   1720  NZ  LYS A 218      20.596  18.913  77.549  1.00 16.51           N  
ATOM   1721  N   VAL A 219      21.525  18.597  85.711  1.00  6.63           N  
ATOM   1722  CA  VAL A 219      22.453  18.707  86.827  1.00  6.60           C  
ATOM   1723  C   VAL A 219      22.288  17.459  87.697  1.00  6.83           C  
ATOM   1724  O   VAL A 219      23.269  16.903  88.195  1.00  7.06           O  
ATOM   1725  CB  VAL A 219      22.190  19.982  87.660  1.00  6.82           C  
ATOM   1726  CG1 VAL A 219      22.984  19.932  88.963  1.00  8.14           C  
ATOM   1727  CG2 VAL A 219      22.597  21.210  86.854  1.00  7.83           C  
ATOM   1728  N   PHE A 220      21.050  16.998  87.870  1.00  6.24           N  
ATOM   1729  CA  PHE A 220      20.846  15.799  88.664  1.00  6.54           C  
ATOM   1730  C   PHE A 220      21.396  14.553  87.988  1.00  6.96           C  
ATOM   1731  O   PHE A 220      21.753  13.588  88.662  1.00  6.53           O  
ATOM   1732  CB  PHE A 220      19.375  15.621  89.037  1.00  7.29           C  
ATOM   1733  CG  PHE A 220      19.058  16.148  90.400  1.00  5.54           C  
ATOM   1734  CD1 PHE A 220      18.904  17.518  90.613  1.00  5.93           C  
ATOM   1735  CD2 PHE A 220      19.019  15.289  91.495  1.00  6.65           C  
ATOM   1736  CE1 PHE A 220      18.723  18.023  91.896  1.00  6.06           C  
ATOM   1737  CE2 PHE A 220      18.839  15.784  92.782  1.00  6.14           C  
ATOM   1738  CZ  PHE A 220      18.692  17.155  92.984  1.00  6.05           C  
ATOM   1739  N   GLU A 221      21.475  14.563  86.660  1.00  7.76           N  
ATOM   1740  CA  GLU A 221      22.056  13.421  85.966  1.00  8.01           C  
ATOM   1741  C   GLU A 221      23.512  13.347  86.416  1.00  6.54           C  
ATOM   1742  O   GLU A 221      24.058  12.265  86.617  1.00  8.00           O  
ATOM   1743  CB  GLU A 221      22.004  13.606  84.450  1.00  9.81           C  
ATOM   1744  CG  GLU A 221      20.623  13.452  83.841  1.00 11.45           C  
ATOM   1745  CD  GLU A 221      20.669  13.507  82.330  1.00 14.67           C  
ATOM   1746  OE1 GLU A 221      21.241  14.476  81.794  1.00 16.01           O  
ATOM   1747  OE2 GLU A 221      20.139  12.584  81.676  1.00 18.54           O  
ATOM   1748  N   ILE A 222      24.133  14.512  86.579  1.00  6.89           N  
ATOM   1749  CA  ILE A 222      25.519  14.572  87.029  1.00  6.85           C  
ATOM   1750  C   ILE A 222      25.638  14.080  88.472  1.00  6.20           C  
ATOM   1751  O   ILE A 222      26.544  13.310  88.790  1.00  7.09           O  
ATOM   1752  CB  ILE A 222      26.073  16.011  86.911  1.00  6.84           C  
ATOM   1753  CG1 ILE A 222      26.204  16.377  85.429  1.00  8.97           C  
ATOM   1754  CG2 ILE A 222      27.431  16.113  87.600  1.00  7.29           C  
ATOM   1755  CD1 ILE A 222      26.438  17.849  85.161  1.00  8.28           C  
ATOM   1756  N   PHE A 223      24.725  14.509  89.342  1.00  6.38           N  
ATOM   1757  CA  PHE A 223      24.761  14.066  90.737  1.00  6.36           C  
ATOM   1758  C   PHE A 223      24.627  12.546  90.806  1.00  7.23           C  
ATOM   1759  O   PHE A 223      25.329  11.879  91.576  1.00  6.98           O  
ATOM   1760  CB  PHE A 223      23.626  14.695  91.561  1.00  6.19           C  
ATOM   1761  CG  PHE A 223      23.751  16.190  91.767  1.00  7.63           C  
ATOM   1762  CD1 PHE A 223      24.989  16.824  91.721  1.00  7.80           C  
ATOM   1763  CD2 PHE A 223      22.625  16.949  92.070  1.00  7.43           C  
ATOM   1764  CE1 PHE A 223      25.100  18.194  91.977  1.00  8.00           C  
ATOM   1765  CE2 PHE A 223      22.725  18.313  92.327  1.00  7.61           C  
ATOM   1766  CZ  PHE A 223      23.965  18.939  92.283  1.00  8.24           C  
ATOM   1767  N   HIS A 224      23.716  12.002  90.004  1.00  6.85           N  
ATOM   1768  CA  HIS A 224      23.492  10.561  89.981  1.00  7.32           C  
ATOM   1769  C   HIS A 224      24.740   9.821  89.528  1.00  8.03           C  
ATOM   1770  O   HIS A 224      25.156   8.849  90.158  1.00  9.19           O  
ATOM   1771  CB  HIS A 224      22.326  10.211  89.048  1.00  9.38           C  
ATOM   1772  CG  HIS A 224      22.068   8.739  88.937  1.00 11.27           C  
ATOM   1773  ND1 HIS A 224      21.605   7.983  89.993  1.00 12.55           N  
ATOM   1774  CD2 HIS A 224      22.232   7.880  87.903  1.00 13.81           C  
ATOM   1775  CE1 HIS A 224      21.494   6.722  89.615  1.00 13.39           C  
ATOM   1776  NE2 HIS A 224      21.868   6.632  88.351  1.00 14.89           N  
ATOM   1777  N   GLU A 225      25.342  10.285  88.438  1.00  8.64           N  
ATOM   1778  CA  GLU A 225      26.539   9.635  87.921  1.00  8.74           C  
ATOM   1779  C   GLU A 225      27.706   9.725  88.902  1.00  8.80           C  
ATOM   1780  O   GLU A 225      28.507   8.795  89.007  1.00  9.68           O  
ATOM   1781  CB  GLU A 225      26.944  10.242  86.574  1.00 10.79           C  
ATOM   1782  CG  GLU A 225      28.196   9.610  85.989  1.00 13.61           C  
ATOM   1783  CD  GLU A 225      28.462  10.028  84.556  1.00 17.91           C  
ATOM   1784  OE1 GLU A 225      29.559   9.722  84.048  1.00 20.01           O  
ATOM   1785  OE2 GLU A 225      27.575  10.649  83.936  1.00 21.24           O  
ATOM   1786  N   ALA A 226      27.797  10.839  89.622  1.00  7.35           N  
ATOM   1787  CA  ALA A 226      28.874  11.030  90.593  1.00  7.74           C  
ATOM   1788  C   ALA A 226      28.775  10.002  91.714  1.00  7.78           C  
ATOM   1789  O   ALA A 226      29.783   9.615  92.302  1.00  7.85           O  
ATOM   1790  CB  ALA A 226      28.829  12.449  91.169  1.00  7.83           C  
ATOM   1791  N   GLY A 227      27.552   9.578  92.021  1.00  7.89           N  
ATOM   1792  CA  GLY A 227      27.366   8.574  93.049  1.00  8.94           C  
ATOM   1793  C   GLY A 227      26.869   9.004  94.416  1.00  7.56           C  
ATOM   1794  O   GLY A 227      27.130   8.314  95.400  1.00  8.94           O  
ATOM   1795  N   PHE A 228      26.169  10.130  94.507  1.00  7.74           N  
ATOM   1796  CA  PHE A 228      25.636  10.542  95.805  1.00  7.81           C  
ATOM   1797  C   PHE A 228      24.695   9.434  96.273  1.00  8.46           C  
ATOM   1798  O   PHE A 228      23.870   8.941  95.499  1.00  8.63           O  
ATOM   1799  CB  PHE A 228      24.869  11.863  95.686  1.00  7.73           C  
ATOM   1800  CG  PHE A 228      25.756  13.078  95.637  1.00  8.25           C  
ATOM   1801  CD1 PHE A 228      26.289  13.615  96.807  1.00  8.71           C  
ATOM   1802  CD2 PHE A 228      26.076  13.673  94.420  1.00  8.76           C  
ATOM   1803  CE1 PHE A 228      27.129  14.728  96.764  1.00  8.83           C  
ATOM   1804  CE2 PHE A 228      26.914  14.788  94.364  1.00  8.37           C  
ATOM   1805  CZ  PHE A 228      27.442  15.316  95.538  1.00  8.88           C  
ATOM   1806  N   PRO A 229      24.818   9.009  97.541  1.00  8.42           N  
ATOM   1807  CA  PRO A 229      23.951   7.947  98.064  1.00  8.79           C  
ATOM   1808  C   PRO A 229      22.471   8.281  97.918  1.00  8.30           C  
ATOM   1809  O   PRO A 229      22.081   9.446  97.919  1.00  8.00           O  
ATOM   1810  CB  PRO A 229      24.378   7.842  99.528  1.00  8.47           C  
ATOM   1811  CG  PRO A 229      25.831   8.228  99.478  1.00  9.07           C  
ATOM   1812  CD  PRO A 229      25.809   9.422  98.550  1.00  7.49           C  
ATOM   1813  N   PRO A 230      21.622   7.252  97.785  1.00  8.22           N  
ATOM   1814  CA  PRO A 230      20.184   7.484  97.639  1.00  8.24           C  
ATOM   1815  C   PRO A 230      19.634   8.380  98.744  1.00  7.64           C  
ATOM   1816  O   PRO A 230      19.932   8.180  99.924  1.00  7.61           O  
ATOM   1817  CB  PRO A 230      19.600   6.075  97.706  1.00  9.71           C  
ATOM   1818  CG  PRO A 230      20.694   5.234  97.115  1.00 12.15           C  
ATOM   1819  CD  PRO A 230      21.933   5.812  97.751  1.00 10.29           C  
ATOM   1820  N   GLY A 231      18.842   9.372  98.346  1.00  7.60           N  
ATOM   1821  CA  GLY A 231      18.234  10.279  99.303  1.00  7.38           C  
ATOM   1822  C   GLY A 231      19.010  11.533  99.670  1.00  7.02           C  
ATOM   1823  O   GLY A 231      18.422  12.474 100.200  1.00  6.56           O  
ATOM   1824  N   VAL A 232      20.311  11.568  99.393  1.00  6.16           N  
ATOM   1825  CA  VAL A 232      21.124  12.737  99.733  1.00  5.86           C  
ATOM   1826  C   VAL A 232      20.694  13.985  98.954  1.00  5.96           C  
ATOM   1827  O   VAL A 232      20.641  15.079  99.516  1.00  6.32           O  
ATOM   1828  CB  VAL A 232      22.622  12.429  99.531  1.00  5.07           C  
ATOM   1829  CG1 VAL A 232      23.460  13.682  99.755  1.00  6.04           C  
ATOM   1830  CG2 VAL A 232      23.047  11.343 100.524  1.00  6.70           C  
ATOM   1831  N   VAL A 233      20.402  13.825  97.663  1.00  5.98           N  
ATOM   1832  CA  VAL A 233      19.899  14.932  96.846  1.00  6.70           C  
ATOM   1833  C   VAL A 233      18.668  14.426  96.100  1.00  6.67           C  
ATOM   1834  O   VAL A 233      18.675  13.321  95.548  1.00  7.63           O  
ATOM   1835  CB  VAL A 233      20.938  15.476  95.821  1.00  6.47           C  
ATOM   1836  CG1 VAL A 233      22.016  16.266  96.547  1.00  7.54           C  
ATOM   1837  CG2 VAL A 233      21.550  14.337  95.017  1.00  6.43           C  
ATOM   1838  N   ASN A 234      17.614  15.235  96.099  1.00  6.24           N  
ATOM   1839  CA  ASN A 234      16.353  14.881  95.455  1.00  7.09           C  
ATOM   1840  C   ASN A 234      15.882  16.044  94.587  1.00  7.06           C  
ATOM   1841  O   ASN A 234      16.042  17.211  94.953  1.00  6.95           O  
ATOM   1842  CB  ASN A 234      15.331  14.533  96.537  1.00  7.75           C  
ATOM   1843  CG  ASN A 234      15.845  13.457  97.484  1.00  7.84           C  
ATOM   1844  OD1 ASN A 234      15.740  12.261  97.206  1.00  8.16           O  
ATOM   1845  ND2 ASN A 234      16.428  13.882  98.599  1.00  6.72           N  
ATOM   1846  N   PHE A 235      15.301  15.704  93.438  1.00  7.36           N  
ATOM   1847  CA  PHE A 235      14.845  16.662  92.431  1.00  7.61           C  
ATOM   1848  C   PHE A 235      13.325  16.646  92.280  1.00  8.04           C  
ATOM   1849  O   PHE A 235      12.760  15.648  91.828  1.00  7.67           O  
ATOM   1850  CB  PHE A 235      15.532  16.283  91.114  1.00  7.64           C  
ATOM   1851  CG  PHE A 235      15.149  17.125  89.934  1.00  7.63           C  
ATOM   1852  CD1 PHE A 235      14.575  16.529  88.813  1.00  8.15           C  
ATOM   1853  CD2 PHE A 235      15.420  18.487  89.902  1.00  7.71           C  
ATOM   1854  CE1 PHE A 235      14.284  17.275  87.675  1.00  7.67           C  
ATOM   1855  CE2 PHE A 235      15.131  19.242  88.767  1.00  7.57           C  
ATOM   1856  CZ  PHE A 235      14.563  18.632  87.650  1.00  7.55           C  
ATOM   1857  N   LEU A 236      12.677  17.755  92.639  1.00  7.56           N  
ATOM   1858  CA  LEU A 236      11.222  17.852  92.578  1.00  9.27           C  
ATOM   1859  C   LEU A 236      10.634  19.012  91.784  1.00  9.31           C  
ATOM   1860  O   LEU A 236      10.136  19.982  92.361  1.00 10.28           O  
ATOM   1861  CB  LEU A 236      10.632  17.901  93.994  1.00 10.12           C  
ATOM   1862  CG  LEU A 236      10.842  16.709  94.928  1.00 11.02           C  
ATOM   1863  CD1 LEU A 236      10.028  16.923  96.200  1.00 13.35           C  
ATOM   1864  CD2 LEU A 236      10.406  15.422  94.245  1.00 12.08           C  
ATOM   1865  N   PRO A 237      10.700  18.944  90.447  1.00  9.70           N  
ATOM   1866  CA  PRO A 237      10.116  20.043  89.678  1.00  9.84           C  
ATOM   1867  C   PRO A 237       8.611  20.045  89.945  1.00 11.79           C  
ATOM   1868  O   PRO A 237       8.017  18.990  90.183  1.00 12.03           O  
ATOM   1869  CB  PRO A 237      10.459  19.681  88.230  1.00 10.07           C  
ATOM   1870  CG  PRO A 237      10.648  18.186  88.267  1.00  9.38           C  
ATOM   1871  CD  PRO A 237      11.381  17.981  89.567  1.00  9.78           C  
ATOM   1872  N   GLY A 238       8.003  21.225  89.927  1.00 12.74           N  
ATOM   1873  CA  GLY A 238       6.575  21.322  90.175  1.00 15.42           C  
ATOM   1874  C   GLY A 238       5.996  22.626  89.667  1.00 16.27           C  
ATOM   1875  O   GLY A 238       6.735  23.555  89.333  1.00 17.45           O  
ATOM   1876  N   VAL A 239       4.670  22.697  89.602  1.00 16.94           N  
ATOM   1877  CA  VAL A 239       3.991  23.899  89.133  1.00 18.11           C  
ATOM   1878  C   VAL A 239       3.272  24.593  90.280  1.00 18.67           C  
ATOM   1879  O   VAL A 239       2.594  23.950  91.078  1.00 19.99           O  
ATOM   1880  CB  VAL A 239       2.949  23.569  88.037  1.00 18.22           C  
ATOM   1881  CG1 VAL A 239       2.216  24.837  87.618  1.00 19.80           C  
ATOM   1882  CG2 VAL A 239       3.636  22.937  86.839  1.00 19.09           C  
ATOM   1883  N   GLY A 240       3.427  25.909  90.365  1.00 18.84           N  
ATOM   1884  CA  GLY A 240       2.765  26.646  91.422  1.00 19.95           C  
ATOM   1885  C   GLY A 240       3.443  26.533  92.775  1.00 20.39           C  
ATOM   1886  O   GLY A 240       4.573  26.057  92.881  1.00 20.59           O  
ATOM   1887  N   GLU A 241       2.729  26.955  93.813  1.00 21.34           N  
ATOM   1888  CA  GLU A 241       3.250  26.948  95.176  1.00 22.42           C  
ATOM   1889  C   GLU A 241       3.087  25.644  95.951  1.00 21.45           C  
ATOM   1890  O   GLU A 241       3.654  25.502  97.032  1.00 20.27           O  
ATOM   1891  CB  GLU A 241       2.588  28.069  95.980  1.00 25.86           C  
ATOM   1892  CG  GLU A 241       2.715  29.450  95.364  1.00 31.14           C  
ATOM   1893  CD  GLU A 241       2.005  30.511  96.182  1.00 34.24           C  
ATOM   1894  OE1 GLU A 241       0.781  30.378  96.394  1.00 37.25           O  
ATOM   1895  OE2 GLU A 241       2.669  31.478  96.613  1.00 37.07           O  
ATOM   1896  N   GLU A 242       2.329  24.695  95.412  1.00 20.58           N  
ATOM   1897  CA  GLU A 242       2.089  23.438  96.116  1.00 20.42           C  
ATOM   1898  C   GLU A 242       3.297  22.808  96.807  1.00 19.20           C  
ATOM   1899  O   GLU A 242       3.344  22.740  98.034  1.00 18.94           O  
ATOM   1900  CB  GLU A 242       1.455  22.400  95.181  1.00 21.36           C  
ATOM   1901  CG  GLU A 242       1.128  21.091  95.894  1.00 24.50           C  
ATOM   1902  CD  GLU A 242       0.426  20.076  95.010  1.00 27.26           C  
ATOM   1903  OE1 GLU A 242       0.164  18.956  95.496  1.00 29.65           O  
ATOM   1904  OE2 GLU A 242       0.134  20.392  93.837  1.00 28.89           O  
ATOM   1905  N   VAL A 243       4.265  22.342  96.024  1.00 17.65           N  
ATOM   1906  CA  VAL A 243       5.452  21.695  96.577  1.00 16.30           C  
ATOM   1907  C   VAL A 243       6.238  22.573  97.544  1.00 15.44           C  
ATOM   1908  O   VAL A 243       6.552  22.149  98.656  1.00 13.85           O  
ATOM   1909  CB  VAL A 243       6.404  21.220  95.453  1.00 17.47           C  
ATOM   1910  CG1 VAL A 243       7.699  20.678  96.053  1.00 18.81           C  
ATOM   1911  CG2 VAL A 243       5.720  20.143  94.620  1.00 19.66           C  
ATOM   1912  N   GLY A 244       6.555  23.791  97.116  1.00 14.61           N  
ATOM   1913  CA  GLY A 244       7.313  24.702  97.958  1.00 14.25           C  
ATOM   1914  C   GLY A 244       6.635  25.011  99.278  1.00 14.05           C  
ATOM   1915  O   GLY A 244       7.269  24.980 100.334  1.00 13.08           O  
ATOM   1916  N   ALA A 245       5.343  25.314  99.226  1.00 13.51           N  
ATOM   1917  CA  ALA A 245       4.594  25.627 100.434  1.00 13.85           C  
ATOM   1918  C   ALA A 245       4.559  24.436 101.388  1.00 13.16           C  
ATOM   1919  O   ALA A 245       4.780  24.585 102.589  1.00 14.58           O  
ATOM   1920  CB  ALA A 245       3.174  26.047 100.073  1.00 14.42           C  
ATOM   1921  N   TYR A 246       4.277  23.256 100.848  1.00 12.51           N  
ATOM   1922  CA  TYR A 246       4.200  22.039 101.648  1.00 12.01           C  
ATOM   1923  C   TYR A 246       5.498  21.794 102.417  1.00 11.48           C  
ATOM   1924  O   TYR A 246       5.479  21.466 103.604  1.00 11.54           O  
ATOM   1925  CB  TYR A 246       3.904  20.840 100.738  1.00 13.08           C  
ATOM   1926  CG  TYR A 246       3.727  19.534 101.475  1.00 12.43           C  
ATOM   1927  CD1 TYR A 246       2.583  19.289 102.238  1.00 14.04           C  
ATOM   1928  CD2 TYR A 246       4.708  18.546 101.426  1.00 13.79           C  
ATOM   1929  CE1 TYR A 246       2.424  18.092 102.931  1.00 15.47           C  
ATOM   1930  CE2 TYR A 246       4.559  17.345 102.119  1.00 13.61           C  
ATOM   1931  CZ  TYR A 246       3.416  17.127 102.869  1.00 16.00           C  
ATOM   1932  OH  TYR A 246       3.271  15.945 103.561  1.00 18.12           O  
ATOM   1933  N   LEU A 247       6.628  21.954 101.740  1.00 10.28           N  
ATOM   1934  CA  LEU A 247       7.914  21.728 102.386  1.00  9.58           C  
ATOM   1935  C   LEU A 247       8.319  22.846 103.339  1.00  9.14           C  
ATOM   1936  O   LEU A 247       8.772  22.580 104.449  1.00  8.72           O  
ATOM   1937  CB  LEU A 247       8.997  21.509 101.327  1.00  9.35           C  
ATOM   1938  CG  LEU A 247       8.821  20.195 100.558  1.00  9.19           C  
ATOM   1939  CD1 LEU A 247       9.816  20.128  99.408  1.00  9.29           C  
ATOM   1940  CD2 LEU A 247       9.003  19.023 101.513  1.00 10.40           C  
ATOM   1941  N   VAL A 248       8.146  24.095 102.921  1.00  9.12           N  
ATOM   1942  CA  VAL A 248       8.509  25.217 103.779  1.00  9.83           C  
ATOM   1943  C   VAL A 248       7.780  25.186 105.122  1.00 10.26           C  
ATOM   1944  O   VAL A 248       8.374  25.484 106.162  1.00  9.96           O  
ATOM   1945  CB  VAL A 248       8.227  26.567 103.074  1.00 10.33           C  
ATOM   1946  CG1 VAL A 248       8.268  27.709 104.078  1.00  9.17           C  
ATOM   1947  CG2 VAL A 248       9.260  26.801 101.983  1.00 10.74           C  
ATOM   1948  N   GLU A 249       6.503  24.812 105.103  1.00 10.13           N  
ATOM   1949  CA  GLU A 249       5.698  24.772 106.322  1.00 10.91           C  
ATOM   1950  C   GLU A 249       5.701  23.427 107.042  1.00 10.27           C  
ATOM   1951  O   GLU A 249       5.089  23.283 108.101  1.00 11.80           O  
ATOM   1952  CB  GLU A 249       4.253  25.161 105.993  1.00 13.68           C  
ATOM   1953  CG  GLU A 249       4.129  26.499 105.276  1.00 18.51           C  
ATOM   1954  CD  GLU A 249       2.696  26.844 104.919  1.00 23.07           C  
ATOM   1955  OE1 GLU A 249       2.031  26.018 104.255  1.00 24.72           O  
ATOM   1956  OE2 GLU A 249       2.238  27.943 105.297  1.00 25.30           O  
ATOM   1957  N   HIS A 250       6.401  22.452 106.478  1.00  9.32           N  
ATOM   1958  CA  HIS A 250       6.455  21.110 107.048  1.00  9.30           C  
ATOM   1959  C   HIS A 250       7.180  21.059 108.396  1.00  9.44           C  
ATOM   1960  O   HIS A 250       8.231  21.673 108.567  1.00  8.97           O  
ATOM   1961  CB  HIS A 250       7.138  20.174 106.047  1.00  9.59           C  
ATOM   1962  CG  HIS A 250       6.773  18.732 106.213  1.00  8.98           C  
ATOM   1963  ND1 HIS A 250       7.129  17.993 107.320  1.00  9.11           N  
ATOM   1964  CD2 HIS A 250       6.098  17.888 105.397  1.00 10.19           C  
ATOM   1965  CE1 HIS A 250       6.693  16.753 107.178  1.00 10.67           C  
ATOM   1966  NE2 HIS A 250       6.064  16.664 106.020  1.00 11.42           N  
ATOM   1967  N   PRO A 251       6.618  20.333 109.377  1.00  9.12           N  
ATOM   1968  CA  PRO A 251       7.268  20.241 110.690  1.00  8.63           C  
ATOM   1969  C   PRO A 251       8.607  19.503 110.654  1.00  8.73           C  
ATOM   1970  O   PRO A 251       9.439  19.673 111.544  1.00  9.94           O  
ATOM   1971  CB  PRO A 251       6.229  19.508 111.543  1.00  9.92           C  
ATOM   1972  CG  PRO A 251       5.488  18.658 110.521  1.00  9.24           C  
ATOM   1973  CD  PRO A 251       5.323  19.627 109.377  1.00  9.20           C  
ATOM   1974  N   ARG A 252       8.819  18.694 109.620  1.00  8.47           N  
ATOM   1975  CA  ARG A 252      10.056  17.932 109.508  1.00  9.02           C  
ATOM   1976  C   ARG A 252      11.099  18.483 108.538  1.00  8.56           C  
ATOM   1977  O   ARG A 252      12.064  17.793 108.209  1.00  8.10           O  
ATOM   1978  CB  ARG A 252       9.741  16.474 109.168  1.00 10.93           C  
ATOM   1979  CG  ARG A 252       9.182  15.688 110.348  1.00 17.81           C  
ATOM   1980  CD  ARG A 252       8.788  14.280 109.933  1.00 23.35           C  
ATOM   1981  NE  ARG A 252       7.598  14.292 109.089  1.00 28.90           N  
ATOM   1982  CZ  ARG A 252       7.118  13.229 108.453  1.00 31.79           C  
ATOM   1983  NH1 ARG A 252       7.730  12.057 108.557  1.00 33.74           N  
ATOM   1984  NH2 ARG A 252       6.015  13.337 107.723  1.00 32.75           N  
ATOM   1985  N   ILE A 253      10.899  19.710 108.063  1.00  7.71           N  
ATOM   1986  CA  ILE A 253      11.889  20.351 107.197  1.00  6.86           C  
ATOM   1987  C   ILE A 253      12.780  21.140 108.166  1.00  6.56           C  
ATOM   1988  O   ILE A 253      12.290  21.955 108.953  1.00  6.33           O  
ATOM   1989  CB  ILE A 253      11.214  21.274 106.146  1.00  7.46           C  
ATOM   1990  CG1 ILE A 253      10.881  20.455 104.893  1.00  6.64           C  
ATOM   1991  CG2 ILE A 253      12.118  22.450 105.792  1.00  7.12           C  
ATOM   1992  CD1 ILE A 253      12.108  19.939 104.140  1.00  9.48           C  
ATOM   1993  N   ARG A 254      14.085  20.876 108.125  1.00  5.00           N  
ATOM   1994  CA  ARG A 254      15.021  21.514 109.053  1.00  5.02           C  
ATOM   1995  C   ARG A 254      15.493  22.906 108.669  1.00  4.74           C  
ATOM   1996  O   ARG A 254      15.703  23.754 109.534  1.00  5.41           O  
ATOM   1997  CB  ARG A 254      16.244  20.610 109.265  1.00  5.92           C  
ATOM   1998  CG  ARG A 254      17.207  21.104 110.338  1.00  5.75           C  
ATOM   1999  CD  ARG A 254      16.550  21.025 111.702  1.00  6.62           C  
ATOM   2000  NE  ARG A 254      17.334  21.618 112.783  1.00  6.94           N  
ATOM   2001  CZ  ARG A 254      17.387  22.919 113.053  1.00  6.39           C  
ATOM   2002  NH1 ARG A 254      18.120  23.352 114.072  1.00  9.19           N  
ATOM   2003  NH2 ARG A 254      16.713  23.792 112.312  1.00  6.14           N  
ATOM   2004  N   PHE A 255      15.684  23.130 107.375  1.00  4.70           N  
ATOM   2005  CA  PHE A 255      16.137  24.425 106.892  1.00  4.76           C  
ATOM   2006  C   PHE A 255      15.615  24.672 105.491  1.00  5.09           C  
ATOM   2007  O   PHE A 255      15.226  23.739 104.783  1.00  5.74           O  
ATOM   2008  CB  PHE A 255      17.675  24.509 106.885  1.00  6.82           C  
ATOM   2009  CG  PHE A 255      18.349  23.504 105.979  1.00  6.46           C  
ATOM   2010  CD1 PHE A 255      18.760  22.271 106.470  1.00  6.38           C  
ATOM   2011  CD2 PHE A 255      18.574  23.797 104.633  1.00  5.91           C  
ATOM   2012  CE1 PHE A 255      19.387  21.339 105.640  1.00  7.23           C  
ATOM   2013  CE2 PHE A 255      19.200  22.871 103.793  1.00  6.50           C  
ATOM   2014  CZ  PHE A 255      19.608  21.639 104.298  1.00  6.62           C  
ATOM   2015  N   ILE A 256      15.619  25.940 105.103  1.00  5.76           N  
ATOM   2016  CA  ILE A 256      15.156  26.350 103.789  1.00  6.52           C  
ATOM   2017  C   ILE A 256      16.205  27.271 103.179  1.00  6.58           C  
ATOM   2018  O   ILE A 256      16.633  28.230 103.813  1.00  7.60           O  
ATOM   2019  CB  ILE A 256      13.832  27.129 103.889  1.00  6.50           C  
ATOM   2020  CG1 ILE A 256      12.753  26.242 104.512  1.00  8.29           C  
ATOM   2021  CG2 ILE A 256      13.412  27.622 102.504  1.00  8.43           C  
ATOM   2022  CD1 ILE A 256      11.818  27.001 105.432  1.00 10.17           C  
ATOM   2023  N   ASN A 257      16.631  26.961 101.959  1.00  5.98           N  
ATOM   2024  CA  ASN A 257      17.612  27.780 101.258  1.00  6.40           C  
ATOM   2025  C   ASN A 257      16.850  28.294 100.043  1.00  7.50           C  
ATOM   2026  O   ASN A 257      16.422  27.515  99.186  1.00  8.21           O  
ATOM   2027  CB  ASN A 257      18.820  26.932 100.845  1.00  6.81           C  
ATOM   2028  CG  ASN A 257      20.070  27.765 100.633  1.00  7.88           C  
ATOM   2029  OD1 ASN A 257      20.071  28.971 100.869  1.00  8.76           O  
ATOM   2030  ND2 ASN A 257      21.145  27.122 100.191  1.00  8.17           N  
ATOM   2031  N   PHE A 258      16.671  29.609  99.979  1.00  6.25           N  
ATOM   2032  CA  PHE A 258      15.901  30.224  98.909  1.00  7.32           C  
ATOM   2033  C   PHE A 258      16.569  31.405  98.230  1.00  7.47           C  
ATOM   2034  O   PHE A 258      17.209  32.233  98.876  1.00  7.60           O  
ATOM   2035  CB  PHE A 258      14.553  30.692  99.474  1.00  7.12           C  
ATOM   2036  CG  PHE A 258      13.773  31.593  98.547  1.00  8.01           C  
ATOM   2037  CD1 PHE A 258      12.987  31.059  97.533  1.00  8.46           C  
ATOM   2038  CD2 PHE A 258      13.828  32.978  98.691  1.00  7.62           C  
ATOM   2039  CE1 PHE A 258      12.265  31.891  96.675  1.00  9.13           C  
ATOM   2040  CE2 PHE A 258      13.110  33.816  97.837  1.00  8.46           C  
ATOM   2041  CZ  PHE A 258      12.329  33.272  96.830  1.00  7.92           C  
ATOM   2042  N   THR A 259      16.402  31.472  96.914  1.00  8.15           N  
ATOM   2043  CA  THR A 259      16.903  32.584  96.119  1.00  8.15           C  
ATOM   2044  C   THR A 259      15.772  32.876  95.138  1.00  8.21           C  
ATOM   2045  O   THR A 259      15.355  31.997  94.382  1.00  8.53           O  
ATOM   2046  CB  THR A 259      18.195  32.232  95.347  1.00  9.71           C  
ATOM   2047  OG1 THR A 259      19.241  31.927  96.279  1.00 10.58           O  
ATOM   2048  CG2 THR A 259      18.637  33.414  94.488  1.00 10.35           C  
ATOM   2049  N   GLY A 260      15.259  34.102  95.177  1.00  9.13           N  
ATOM   2050  CA  GLY A 260      14.170  34.478  94.294  1.00  9.90           C  
ATOM   2051  C   GLY A 260      13.627  35.860  94.603  1.00 10.42           C  
ATOM   2052  O   GLY A 260      14.343  36.721  95.118  1.00 11.44           O  
ATOM   2053  N   SER A 261      12.350  36.071  94.300  1.00 10.04           N  
ATOM   2054  CA  SER A 261      11.709  37.363  94.522  1.00 10.42           C  
ATOM   2055  C   SER A 261      11.523  37.695  95.996  1.00  9.93           C  
ATOM   2056  O   SER A 261      11.419  36.804  96.841  1.00  9.26           O  
ATOM   2057  CB  SER A 261      10.340  37.395  93.847  1.00 11.88           C  
ATOM   2058  OG  SER A 261       9.438  36.541  94.526  1.00 12.67           O  
ATOM   2059  N   LEU A 262      11.466  38.989  96.291  1.00  9.45           N  
ATOM   2060  CA  LEU A 262      11.269  39.450  97.658  1.00  9.15           C  
ATOM   2061  C   LEU A 262       9.899  39.005  98.163  1.00  9.93           C  
ATOM   2062  O   LEU A 262       9.751  38.604  99.317  1.00 10.04           O  
ATOM   2063  CB  LEU A 262      11.376  40.977  97.723  1.00  9.32           C  
ATOM   2064  CG  LEU A 262      11.063  41.632  99.072  1.00  8.33           C  
ATOM   2065  CD1 LEU A 262      11.982  41.069 100.151  1.00  8.76           C  
ATOM   2066  CD2 LEU A 262      11.237  43.139  98.958  1.00  9.89           C  
ATOM   2067  N   GLU A 263       8.895  39.073  97.294  1.00 11.89           N  
ATOM   2068  CA  GLU A 263       7.543  38.681  97.675  1.00 13.45           C  
ATOM   2069  C   GLU A 263       7.510  37.271  98.253  1.00 12.08           C  
ATOM   2070  O   GLU A 263       6.923  37.036  99.309  1.00 12.20           O  
ATOM   2071  CB  GLU A 263       6.602  38.766  96.470  1.00 17.29           C  
ATOM   2072  CG  GLU A 263       5.213  38.216  96.748  1.00 24.22           C  
ATOM   2073  CD  GLU A 263       4.318  38.225  95.524  1.00 28.92           C  
ATOM   2074  OE1 GLU A 263       4.713  37.640  94.492  1.00 32.53           O  
ATOM   2075  OE2 GLU A 263       3.216  38.811  95.596  1.00 31.30           O  
ATOM   2076  N   VAL A 264       8.144  36.333  97.560  1.00 10.35           N  
ATOM   2077  CA  VAL A 264       8.176  34.955  98.017  1.00 10.49           C  
ATOM   2078  C   VAL A 264       9.100  34.804  99.226  1.00  9.34           C  
ATOM   2079  O   VAL A 264       8.774  34.097 100.177  1.00  9.89           O  
ATOM   2080  CB  VAL A 264       8.628  34.011  96.875  1.00 10.69           C  
ATOM   2081  CG1 VAL A 264       8.780  32.584  97.390  1.00 11.70           C  
ATOM   2082  CG2 VAL A 264       7.603  34.060  95.744  1.00 12.75           C  
ATOM   2083  N   GLY A 265      10.242  35.486  99.189  1.00  9.27           N  
ATOM   2084  CA  GLY A 265      11.182  35.411 100.297  1.00  7.75           C  
ATOM   2085  C   GLY A 265      10.579  35.859 101.615  1.00  7.38           C  
ATOM   2086  O   GLY A 265      10.866  35.282 102.668  1.00  7.89           O  
ATOM   2087  N   LEU A 266       9.751  36.898 101.570  1.00  6.66           N  
ATOM   2088  CA  LEU A 266       9.108  37.391 102.784  1.00  7.97           C  
ATOM   2089  C   LEU A 266       8.170  36.335 103.366  1.00  7.84           C  
ATOM   2090  O   LEU A 266       8.133  36.129 104.578  1.00  9.13           O  
ATOM   2091  CB  LEU A 266       8.325  38.675 102.492  1.00  7.78           C  
ATOM   2092  CG  LEU A 266       9.161  39.928 102.213  1.00  8.99           C  
ATOM   2093  CD1 LEU A 266       8.247  41.054 101.747  1.00  9.61           C  
ATOM   2094  CD2 LEU A 266       9.921  40.342 103.467  1.00 10.80           C  
ATOM   2095  N   LYS A 267       7.416  35.662 102.499  1.00  8.83           N  
ATOM   2096  CA  LYS A 267       6.495  34.629 102.956  1.00  8.63           C  
ATOM   2097  C   LYS A 267       7.252  33.441 103.542  1.00  7.97           C  
ATOM   2098  O   LYS A 267       6.829  32.855 104.538  1.00  8.42           O  
ATOM   2099  CB  LYS A 267       5.603  34.161 101.801  1.00 10.06           C  
ATOM   2100  CG  LYS A 267       4.627  35.222 101.321  1.00 13.18           C  
ATOM   2101  CD  LYS A 267       3.839  34.752 100.110  1.00 16.10           C  
ATOM   2102  CE  LYS A 267       2.863  35.823  99.647  1.00 19.43           C  
ATOM   2103  NZ  LYS A 267       2.152  35.414  98.402  1.00 22.82           N  
ATOM   2104  N   ILE A 268       8.370  33.086 102.920  1.00  8.04           N  
ATOM   2105  CA  ILE A 268       9.173  31.970 103.397  1.00  8.55           C  
ATOM   2106  C   ILE A 268       9.756  32.269 104.775  1.00  8.11           C  
ATOM   2107  O   ILE A 268       9.697  31.436 105.676  1.00  8.60           O  
ATOM   2108  CB  ILE A 268      10.315  31.657 102.405  1.00  8.15           C  
ATOM   2109  CG1 ILE A 268       9.725  31.043 101.132  1.00 10.01           C  
ATOM   2110  CG2 ILE A 268      11.329  30.701 103.035  1.00  9.51           C  
ATOM   2111  CD1 ILE A 268      10.758  30.729 100.075  1.00 10.18           C  
ATOM   2112  N   TYR A 269      10.301  33.469 104.943  1.00  7.88           N  
ATOM   2113  CA  TYR A 269      10.899  33.850 106.216  1.00  8.08           C  
ATOM   2114  C   TYR A 269       9.849  33.862 107.321  1.00  7.98           C  
ATOM   2115  O   TYR A 269      10.119  33.450 108.449  1.00  7.86           O  
ATOM   2116  CB  TYR A 269      11.553  35.229 106.099  1.00  7.39           C  
ATOM   2117  CG  TYR A 269      12.667  35.466 107.099  1.00  7.43           C  
ATOM   2118  CD1 TYR A 269      12.538  36.418 108.115  1.00  7.60           C  
ATOM   2119  CD2 TYR A 269      13.865  34.761 107.006  1.00  8.26           C  
ATOM   2120  CE1 TYR A 269      13.582  36.665 109.008  1.00  7.23           C  
ATOM   2121  CE2 TYR A 269      14.912  34.996 107.893  1.00  7.81           C  
ATOM   2122  CZ  TYR A 269      14.767  35.951 108.888  1.00  8.14           C  
ATOM   2123  OH  TYR A 269      15.816  36.200 109.746  1.00 10.43           O  
ATOM   2124  N   GLU A 270       8.647  34.334 107.000  1.00  8.42           N  
ATOM   2125  CA  GLU A 270       7.580  34.377 107.990  1.00  9.05           C  
ATOM   2126  C   GLU A 270       7.156  32.963 108.379  1.00  9.43           C  
ATOM   2127  O   GLU A 270       7.006  32.651 109.561  1.00  8.94           O  
ATOM   2128  CB  GLU A 270       6.377  35.155 107.448  1.00 12.80           C  
ATOM   2129  CG  GLU A 270       5.321  35.421 108.502  1.00 15.09           C  
ATOM   2130  CD  GLU A 270       4.187  36.287 108.000  1.00 18.87           C  
ATOM   2131  OE1 GLU A 270       4.461  37.325 107.361  1.00 18.77           O  
ATOM   2132  OE2 GLU A 270       3.018  35.934 108.255  1.00 24.41           O  
ATOM   2133  N   ALA A 271       6.964  32.108 107.381  1.00  9.10           N  
ATOM   2134  CA  ALA A 271       6.572  30.725 107.630  1.00  9.08           C  
ATOM   2135  C   ALA A 271       7.636  29.976 108.437  1.00  9.95           C  
ATOM   2136  O   ALA A 271       7.313  29.174 109.314  1.00 11.28           O  
ATOM   2137  CB  ALA A 271       6.322  30.010 106.303  1.00 10.89           C  
ATOM   2138  N   ALA A 272       8.905  30.242 108.143  1.00  9.78           N  
ATOM   2139  CA  ALA A 272      10.004  29.582 108.843  1.00  9.94           C  
ATOM   2140  C   ALA A 272      10.041  29.947 110.323  1.00  9.10           C  
ATOM   2141  O   ALA A 272      10.564  29.192 111.144  1.00  9.61           O  
ATOM   2142  CB  ALA A 272      11.338  29.943 108.187  1.00  8.07           C  
ATOM   2143  N   GLY A 273       9.490  31.108 110.663  1.00  9.44           N  
ATOM   2144  CA  GLY A 273       9.483  31.541 112.050  1.00  9.18           C  
ATOM   2145  C   GLY A 273       8.399  30.897 112.893  1.00  8.94           C  
ATOM   2146  O   GLY A 273       8.382  31.055 114.116  1.00  8.79           O  
ATOM   2147  N   ARG A 274       7.502  30.160 112.245  1.00  9.45           N  
ATOM   2148  CA  ARG A 274       6.401  29.504 112.940  1.00 10.17           C  
ATOM   2149  C   ARG A 274       6.707  28.055 113.299  1.00 10.08           C  
ATOM   2150  O   ARG A 274       7.426  27.356 112.578  1.00  9.93           O  
ATOM   2151  CB  ARG A 274       5.130  29.538 112.077  1.00 11.58           C  
ATOM   2152  CG  ARG A 274       4.645  30.928 111.706  1.00 15.72           C  
ATOM   2153  CD  ARG A 274       3.219  30.879 111.170  1.00 20.85           C  
ATOM   2154  NE  ARG A 274       3.106  30.130 109.921  1.00 25.00           N  
ATOM   2155  CZ  ARG A 274       3.338  30.636 108.712  1.00 27.44           C  
ATOM   2156  NH1 ARG A 274       3.211  29.869 107.637  1.00 27.82           N  
ATOM   2157  NH2 ARG A 274       3.682  31.910 108.573  1.00 29.25           N  
ATOM   2158  N   LEU A 275       6.157  27.605 114.420  1.00  8.67           N  
ATOM   2159  CA  LEU A 275       6.347  26.231 114.846  1.00  8.82           C  
ATOM   2160  C   LEU A 275       5.161  25.425 114.323  1.00 10.12           C  
ATOM   2161  O   LEU A 275       4.048  25.540 114.839  1.00 10.32           O  
ATOM   2162  CB  LEU A 275       6.393  26.139 116.374  1.00  9.25           C  
ATOM   2163  CG  LEU A 275       6.768  24.769 116.937  1.00  9.09           C  
ATOM   2164  CD1 LEU A 275       8.278  24.571 116.831  1.00  8.39           C  
ATOM   2165  CD2 LEU A 275       6.318  24.672 118.388  1.00 10.44           C  
ATOM   2166  N   ALA A 276       5.390  24.632 113.283  1.00  9.74           N  
ATOM   2167  CA  ALA A 276       4.325  23.807 112.723  1.00 10.83           C  
ATOM   2168  C   ALA A 276       3.957  22.748 113.756  1.00 11.76           C  
ATOM   2169  O   ALA A 276       4.769  22.393 114.611  1.00 10.87           O  
ATOM   2170  CB  ALA A 276       4.799  23.145 111.440  1.00  9.68           C  
ATOM   2171  N   PRO A 277       2.723  22.226 113.701  1.00 13.13           N  
ATOM   2172  CA  PRO A 277       2.333  21.205 114.677  1.00 13.07           C  
ATOM   2173  C   PRO A 277       3.297  20.019 114.711  1.00 11.85           C  
ATOM   2174  O   PRO A 277       3.544  19.384 113.687  1.00 12.58           O  
ATOM   2175  CB  PRO A 277       0.938  20.802 114.205  1.00 13.46           C  
ATOM   2176  CG  PRO A 277       0.406  22.086 113.651  1.00 14.86           C  
ATOM   2177  CD  PRO A 277       1.581  22.606 112.850  1.00 14.07           C  
ATOM   2178  N   GLY A 278       3.841  19.731 115.891  1.00 11.71           N  
ATOM   2179  CA  GLY A 278       4.762  18.615 116.038  1.00 11.21           C  
ATOM   2180  C   GLY A 278       6.220  18.928 115.746  1.00 10.48           C  
ATOM   2181  O   GLY A 278       7.089  18.077 115.932  1.00 11.02           O  
ATOM   2182  N   GLN A 279       6.489  20.146 115.289  1.00  9.41           N  
ATOM   2183  CA  GLN A 279       7.852  20.570 114.964  1.00  9.14           C  
ATOM   2184  C   GLN A 279       8.704  20.601 116.233  1.00  8.62           C  
ATOM   2185  O   GLN A 279       8.251  21.077 117.272  1.00  9.52           O  
ATOM   2186  CB  GLN A 279       7.800  21.955 114.319  1.00  9.39           C  
ATOM   2187  CG  GLN A 279       9.103  22.449 113.720  1.00  8.16           C  
ATOM   2188  CD  GLN A 279       8.902  23.745 112.957  1.00  9.01           C  
ATOM   2189  OE1 GLN A 279       8.037  23.829 112.082  1.00  8.80           O  
ATOM   2190  NE2 GLN A 279       9.695  24.764 113.284  1.00  8.78           N  
ATOM   2191  N   THR A 280       9.938  20.105 116.146  1.00  8.73           N  
ATOM   2192  CA  THR A 280      10.818  20.061 117.316  1.00  9.38           C  
ATOM   2193  C   THR A 280      12.121  20.852 117.193  1.00  8.70           C  
ATOM   2194  O   THR A 280      13.142  20.486 117.781  1.00  9.46           O  
ATOM   2195  CB  THR A 280      11.162  18.602 117.689  1.00 10.75           C  
ATOM   2196  OG1 THR A 280      11.747  17.942 116.561  1.00 13.02           O  
ATOM   2197  CG2 THR A 280       9.906  17.853 118.116  1.00 13.31           C  
ATOM   2198  N   TRP A 281      12.085  21.940 116.435  1.00  7.73           N  
ATOM   2199  CA  TRP A 281      13.261  22.787 116.272  1.00  7.22           C  
ATOM   2200  C   TRP A 281      12.877  24.140 115.707  1.00  6.95           C  
ATOM   2201  O   TRP A 281      11.746  24.337 115.250  1.00  7.09           O  
ATOM   2202  CB  TRP A 281      14.293  22.123 115.342  1.00  7.20           C  
ATOM   2203  CG  TRP A 281      13.759  21.726 113.985  1.00  6.27           C  
ATOM   2204  CD1 TRP A 281      13.244  22.552 113.021  1.00  7.21           C  
ATOM   2205  CD2 TRP A 281      13.696  20.400 113.451  1.00  6.03           C  
ATOM   2206  NE1 TRP A 281      12.864  21.816 111.919  1.00  6.58           N  
ATOM   2207  CE2 TRP A 281      13.132  20.493 112.157  1.00  6.31           C  
ATOM   2208  CE3 TRP A 281      14.065  19.142 113.940  1.00  7.52           C  
ATOM   2209  CZ2 TRP A 281      12.928  19.371 111.344  1.00  7.63           C  
ATOM   2210  CZ3 TRP A 281      13.861  18.021 113.129  1.00  8.22           C  
ATOM   2211  CH2 TRP A 281      13.297  18.148 111.846  1.00  8.30           C  
ATOM   2212  N   PHE A 282      13.816  25.080 115.762  1.00  6.06           N  
ATOM   2213  CA  PHE A 282      13.607  26.407 115.202  1.00  5.99           C  
ATOM   2214  C   PHE A 282      14.214  26.324 113.802  1.00  6.36           C  
ATOM   2215  O   PHE A 282      15.418  26.117 113.645  1.00  6.71           O  
ATOM   2216  CB  PHE A 282      14.328  27.480 116.029  1.00  6.99           C  
ATOM   2217  CG  PHE A 282      13.693  27.747 117.368  1.00  6.67           C  
ATOM   2218  CD1 PHE A 282      13.984  26.946 118.467  1.00  6.75           C  
ATOM   2219  CD2 PHE A 282      12.784  28.791 117.521  1.00  7.54           C  
ATOM   2220  CE1 PHE A 282      13.379  27.178 119.699  1.00  7.14           C  
ATOM   2221  CE2 PHE A 282      12.172  29.032 118.745  1.00  6.72           C  
ATOM   2222  CZ  PHE A 282      12.469  28.225 119.839  1.00  6.90           C  
ATOM   2223  N   LYS A 283      13.377  26.466 112.784  1.00  6.49           N  
ATOM   2224  CA  LYS A 283      13.848  26.383 111.410  1.00  6.40           C  
ATOM   2225  C   LYS A 283      14.804  27.502 111.037  1.00  5.76           C  
ATOM   2226  O   LYS A 283      14.677  28.628 111.518  1.00  7.18           O  
ATOM   2227  CB  LYS A 283      12.667  26.437 110.441  1.00  7.48           C  
ATOM   2228  CG  LYS A 283      11.829  25.182 110.391  1.00  7.76           C  
ATOM   2229  CD  LYS A 283      10.582  25.408 109.545  1.00  8.73           C  
ATOM   2230  CE  LYS A 283       9.789  24.126 109.396  1.00  9.35           C  
ATOM   2231  NZ  LYS A 283       8.502  24.397 108.699  1.00  7.41           N  
ATOM   2232  N   ARG A 284      15.769  27.176 110.182  1.00  6.12           N  
ATOM   2233  CA  ARG A 284      16.700  28.169 109.673  1.00  6.14           C  
ATOM   2234  C   ARG A 284      16.259  28.423 108.237  1.00  6.01           C  
ATOM   2235  O   ARG A 284      15.968  27.484 107.498  1.00  7.25           O  
ATOM   2236  CB  ARG A 284      18.140  27.650 109.670  1.00  6.41           C  
ATOM   2237  CG  ARG A 284      18.720  27.425 111.053  1.00  6.70           C  
ATOM   2238  CD  ARG A 284      20.232  27.258 110.990  1.00  6.29           C  
ATOM   2239  NE  ARG A 284      20.787  26.915 112.297  1.00  6.36           N  
ATOM   2240  CZ  ARG A 284      22.071  26.657 112.525  1.00  6.97           C  
ATOM   2241  NH1 ARG A 284      22.953  26.705 111.533  1.00  6.85           N  
ATOM   2242  NH2 ARG A 284      22.470  26.334 113.748  1.00  7.37           N  
ATOM   2243  N   ALA A 285      16.180  29.690 107.861  1.00  6.62           N  
ATOM   2244  CA  ALA A 285      15.788  30.068 106.510  1.00  6.56           C  
ATOM   2245  C   ALA A 285      16.785  31.087 105.990  1.00  6.53           C  
ATOM   2246  O   ALA A 285      17.016  32.130 106.612  1.00  8.51           O  
ATOM   2247  CB  ALA A 285      14.378  30.658 106.502  1.00  8.53           C  
ATOM   2248  N   TYR A 286      17.386  30.769 104.854  1.00  6.76           N  
ATOM   2249  CA  TYR A 286      18.356  31.651 104.229  1.00  6.65           C  
ATOM   2250  C   TYR A 286      17.713  32.126 102.939  1.00  8.73           C  
ATOM   2251  O   TYR A 286      17.270  31.321 102.126  1.00  7.79           O  
ATOM   2252  CB ATYR A 286      19.653  30.883 103.923  0.50  6.49           C  
ATOM   2253  CG ATYR A 286      19.929  29.711 104.858  0.50  4.92           C  
ATOM   2254  CD1ATYR A 286      19.581  28.408 104.496  0.50  4.46           C  
ATOM   2255  CD2ATYR A 286      20.516  29.908 106.109  0.50  4.49           C  
ATOM   2256  CE1ATYR A 286      19.809  27.329 105.356  0.50  4.24           C  
ATOM   2257  CE2ATYR A 286      20.747  28.836 106.978  0.50  3.29           C  
ATOM   2258  CZ ATYR A 286      20.390  27.550 106.595  0.50  2.84           C  
ATOM   2259  OH ATYR A 286      20.603  26.491 107.454  0.50  2.77           O  
ATOM   2260  N   VAL A 287      17.634  33.439 102.764  1.00  8.42           N  
ATOM   2261  CA  VAL A 287      17.003  33.974 101.572  1.00 10.30           C  
ATOM   2262  C   VAL A 287      17.792  35.088 100.900  1.00 10.46           C  
ATOM   2263  O   VAL A 287      18.355  35.958 101.569  1.00 10.54           O  
ATOM   2264  CB  VAL A 287      15.583  34.508 101.900  1.00 10.17           C  
ATOM   2265  CG1 VAL A 287      14.749  33.407 102.548  1.00 10.84           C  
ATOM   2266  CG2 VAL A 287      15.670  35.709 102.826  1.00 12.57           C  
ATOM   2267  N   GLU A 288      17.861  35.024  99.572  1.00  9.96           N  
ATOM   2268  CA  GLU A 288      18.512  36.055  98.763  1.00 11.26           C  
ATOM   2269  C   GLU A 288      17.322  36.533  97.943  1.00 10.35           C  
ATOM   2270  O   GLU A 288      16.749  35.766  97.158  1.00 10.10           O  
ATOM   2271  CB  GLU A 288      19.607  35.469  97.867  1.00 14.85           C  
ATOM   2272  CG  GLU A 288      20.523  36.532  97.241  1.00 19.56           C  
ATOM   2273  CD  GLU A 288      20.171  36.867  95.800  1.00 22.78           C  
ATOM   2274  OE1 GLU A 288      20.710  36.198  94.890  1.00 22.73           O  
ATOM   2275  OE2 GLU A 288      19.355  37.789  95.576  1.00 23.67           O  
ATOM   2276  N   THR A 289      16.968  37.802  98.124  1.00  8.86           N  
ATOM   2277  CA  THR A 289      15.775  38.374  97.520  1.00  9.75           C  
ATOM   2278  C   THR A 289      15.830  39.542  96.534  1.00 11.16           C  
ATOM   2279  O   THR A 289      14.892  40.341  96.477  1.00 13.55           O  
ATOM   2280  CB  THR A 289      14.813  38.757  98.646  1.00 10.52           C  
ATOM   2281  OG1 THR A 289      15.546  39.452  99.667  1.00 10.40           O  
ATOM   2282  CG2 THR A 289      14.186  37.511  99.250  1.00 11.28           C  
ATOM   2283  N   GLY A 290      16.902  39.650  95.764  1.00 10.15           N  
ATOM   2284  CA  GLY A 290      16.981  40.707  94.767  1.00  9.40           C  
ATOM   2285  C   GLY A 290      17.525  42.043  95.216  1.00  7.83           C  
ATOM   2286  O   GLY A 290      18.002  42.190  96.341  1.00  7.95           O  
ATOM   2287  N   GLY A 291      17.452  43.020  94.319  1.00  6.72           N  
ATOM   2288  CA  GLY A 291      17.938  44.352  94.632  1.00  7.21           C  
ATOM   2289  C   GLY A 291      17.522  45.408  93.624  1.00  5.87           C  
ATOM   2290  O   GLY A 291      16.836  45.116  92.648  1.00  7.67           O  
ATOM   2291  N   LYS A 292      17.903  46.653  93.896  1.00  6.08           N  
ATOM   2292  CA  LYS A 292      17.637  47.778  92.999  1.00  5.54           C  
ATOM   2293  C   LYS A 292      19.006  48.440  92.988  1.00  4.69           C  
ATOM   2294  O   LYS A 292      19.240  49.477  93.616  1.00  5.36           O  
ATOM   2295  CB  LYS A 292      16.576  48.720  93.573  1.00  6.15           C  
ATOM   2296  CG  LYS A 292      16.115  49.772  92.575  1.00  6.79           C  
ATOM   2297  CD  LYS A 292      15.367  49.142  91.405  1.00  7.78           C  
ATOM   2298  CE  LYS A 292      15.085  50.167  90.322  1.00  6.67           C  
ATOM   2299  NZ  LYS A 292      14.307  49.572  89.197  1.00  6.43           N  
ATOM   2300  N   ASP A 293      19.910  47.801  92.258  1.00  5.36           N  
ATOM   2301  CA  ASP A 293      21.308  48.206  92.201  1.00  4.79           C  
ATOM   2302  C   ASP A 293      21.669  49.407  91.346  1.00  5.39           C  
ATOM   2303  O   ASP A 293      21.258  49.516  90.189  1.00  4.98           O  
ATOM   2304  CB  ASP A 293      22.146  47.002  91.769  1.00  4.92           C  
ATOM   2305  CG  ASP A 293      21.637  45.693  92.360  1.00  4.38           C  
ATOM   2306  OD1 ASP A 293      21.501  45.589  93.600  1.00  3.52           O  
ATOM   2307  OD2 ASP A 293      21.371  44.758  91.574  1.00  6.38           O  
ATOM   2308  N   ALA A 294      22.479  50.288  91.927  1.00  4.25           N  
ATOM   2309  CA  ALA A 294      22.920  51.496  91.249  1.00  4.98           C  
ATOM   2310  C   ALA A 294      24.417  51.584  91.003  1.00  5.44           C  
ATOM   2311  O   ALA A 294      25.231  51.016  91.736  1.00  5.42           O  
ATOM   2312  CB  ALA A 294      22.490  52.724  92.049  1.00  6.71           C  
ATOM   2313  N   ILE A 295      24.758  52.298  89.938  1.00  5.85           N  
ATOM   2314  CA  ILE A 295      26.142  52.593  89.619  1.00  5.20           C  
ATOM   2315  C   ILE A 295      26.182  54.114  89.666  1.00  5.86           C  
ATOM   2316  O   ILE A 295      25.355  54.789  89.041  1.00  6.09           O  
ATOM   2317  CB  ILE A 295      26.566  52.139  88.209  1.00  5.55           C  
ATOM   2318  CG1 ILE A 295      26.675  50.612  88.166  1.00  5.35           C  
ATOM   2319  CG2 ILE A 295      27.920  52.773  87.848  1.00  6.73           C  
ATOM   2320  CD1 ILE A 295      27.034  50.052  86.796  1.00  7.89           C  
ATOM   2321  N   ILE A 296      27.108  54.644  90.452  1.00  5.53           N  
ATOM   2322  CA  ILE A 296      27.296  56.082  90.578  1.00  5.63           C  
ATOM   2323  C   ILE A 296      28.485  56.460  89.712  1.00  5.95           C  
ATOM   2324  O   ILE A 296      29.480  55.737  89.682  1.00  5.70           O  
ATOM   2325  CB  ILE A 296      27.654  56.485  92.027  1.00  5.11           C  
ATOM   2326  CG1 ILE A 296      26.476  56.224  92.969  1.00  6.29           C  
ATOM   2327  CG2 ILE A 296      28.067  57.960  92.070  1.00  5.23           C  
ATOM   2328  CD1 ILE A 296      26.817  56.459  94.444  1.00  6.68           C  
ATOM   2329  N   VAL A 297      28.388  57.580  89.002  1.00  5.46           N  
ATOM   2330  CA  VAL A 297      29.512  58.052  88.204  1.00  5.86           C  
ATOM   2331  C   VAL A 297      29.686  59.533  88.510  1.00  6.80           C  
ATOM   2332  O   VAL A 297      28.718  60.292  88.443  1.00  7.06           O  
ATOM   2333  CB  VAL A 297      29.281  57.904  86.682  1.00  4.83           C  
ATOM   2334  CG1 VAL A 297      30.554  58.305  85.927  1.00  6.92           C  
ATOM   2335  CG2 VAL A 297      28.891  56.479  86.346  1.00  5.99           C  
ATOM   2336  N   ASP A 298      30.897  59.948  88.882  1.00  6.73           N  
ATOM   2337  CA  ASP A 298      31.117  61.367  89.139  1.00  7.23           C  
ATOM   2338  C   ASP A 298      31.938  61.977  88.008  1.00  7.03           C  
ATOM   2339  O   ASP A 298      32.359  61.269  87.095  1.00  7.38           O  
ATOM   2340  CB  ASP A 298      31.751  61.632  90.523  1.00  7.04           C  
ATOM   2341  CG  ASP A 298      33.172  61.114  90.661  1.00  6.77           C  
ATOM   2342  OD1 ASP A 298      33.923  61.088  89.668  1.00  8.33           O  
ATOM   2343  OD2 ASP A 298      33.537  60.760  91.804  1.00  8.55           O  
ATOM   2344  N   GLU A 299      32.154  63.288  88.058  1.00  8.39           N  
ATOM   2345  CA  GLU A 299      32.869  63.974  86.987  1.00  9.94           C  
ATOM   2346  C   GLU A 299      34.349  63.648  86.807  1.00  9.75           C  
ATOM   2347  O   GLU A 299      34.954  64.073  85.823  1.00 10.61           O  
ATOM   2348  CB  GLU A 299      32.701  65.493  87.124  1.00 12.57           C  
ATOM   2349  CG  GLU A 299      33.411  66.110  88.320  1.00 18.91           C  
ATOM   2350  CD  GLU A 299      33.300  67.626  88.342  1.00 24.67           C  
ATOM   2351  OE1 GLU A 299      32.164  68.143  88.265  1.00 29.38           O  
ATOM   2352  OE2 GLU A 299      34.346  68.301  88.438  1.00 27.85           O  
ATOM   2353  N   THR A 300      34.929  62.889  87.731  1.00  9.16           N  
ATOM   2354  CA  THR A 300      36.347  62.542  87.633  1.00  8.74           C  
ATOM   2355  C   THR A 300      36.581  61.199  86.946  1.00  8.81           C  
ATOM   2356  O   THR A 300      37.718  60.839  86.648  1.00  9.75           O  
ATOM   2357  CB  THR A 300      37.012  62.460  89.030  1.00  9.48           C  
ATOM   2358  OG1 THR A 300      36.582  61.264  89.698  1.00  9.28           O  
ATOM   2359  CG2 THR A 300      36.635  63.666  89.878  1.00  8.30           C  
ATOM   2360  N   ALA A 301      35.502  60.470  86.686  1.00  8.27           N  
ATOM   2361  CA  ALA A 301      35.592  59.148  86.074  1.00  7.02           C  
ATOM   2362  C   ALA A 301      36.004  59.098  84.612  1.00  7.80           C  
ATOM   2363  O   ALA A 301      35.973  60.099  83.895  1.00  8.68           O  
ATOM   2364  CB  ALA A 301      34.252  58.432  86.228  1.00  7.49           C  
ATOM   2365  N   ASP A 302      36.413  57.905  84.193  1.00  7.62           N  
ATOM   2366  CA  ASP A 302      36.746  57.647  82.802  1.00  7.16           C  
ATOM   2367  C   ASP A 302      35.345  57.344  82.262  1.00  7.46           C  
ATOM   2368  O   ASP A 302      34.804  56.257  82.479  1.00  7.70           O  
ATOM   2369  CB  ASP A 302      37.664  56.425  82.707  1.00  8.95           C  
ATOM   2370  CG  ASP A 302      37.929  55.992  81.277  1.00 12.07           C  
ATOM   2371  OD1 ASP A 302      38.944  55.296  81.060  1.00 13.34           O  
ATOM   2372  OD2 ASP A 302      37.128  56.325  80.377  1.00  9.57           O  
ATOM   2373  N   PHE A 303      34.748  58.326  81.592  1.00  7.50           N  
ATOM   2374  CA  PHE A 303      33.390  58.196  81.068  1.00  7.29           C  
ATOM   2375  C   PHE A 303      33.169  57.052  80.085  1.00  8.04           C  
ATOM   2376  O   PHE A 303      32.097  56.451  80.071  1.00  8.86           O  
ATOM   2377  CB  PHE A 303      32.954  59.516  80.422  1.00  7.24           C  
ATOM   2378  CG  PHE A 303      32.935  60.688  81.371  1.00  9.46           C  
ATOM   2379  CD1 PHE A 303      33.140  61.980  80.894  1.00  9.11           C  
ATOM   2380  CD2 PHE A 303      32.694  60.510  82.733  1.00  9.78           C  
ATOM   2381  CE1 PHE A 303      33.107  63.075  81.751  1.00 10.31           C  
ATOM   2382  CE2 PHE A 303      32.657  61.605  83.604  1.00  9.84           C  
ATOM   2383  CZ  PHE A 303      32.864  62.890  83.111  1.00 10.24           C  
ATOM   2384  N   ASP A 304      34.160  56.754  79.251  1.00  8.68           N  
ATOM   2385  CA  ASP A 304      34.000  55.661  78.300  1.00  9.11           C  
ATOM   2386  C   ASP A 304      34.006  54.332  79.040  1.00  9.20           C  
ATOM   2387  O   ASP A 304      33.219  53.436  78.729  1.00  8.31           O  
ATOM   2388  CB  ASP A 304      35.114  55.671  77.250  1.00 11.79           C  
ATOM   2389  CG  ASP A 304      34.999  56.840  76.292  1.00 13.64           C  
ATOM   2390  OD1 ASP A 304      33.870  57.133  75.845  1.00 13.84           O  
ATOM   2391  OD2 ASP A 304      36.038  57.458  75.980  1.00 19.27           O  
ATOM   2392  N   LEU A 305      34.898  54.208  80.018  1.00  8.17           N  
ATOM   2393  CA  LEU A 305      34.988  52.986  80.806  1.00  8.40           C  
ATOM   2394  C   LEU A 305      33.677  52.802  81.565  1.00  7.93           C  
ATOM   2395  O   LEU A 305      33.129  51.703  81.621  1.00  8.68           O  
ATOM   2396  CB  LEU A 305      36.148  53.076  81.799  1.00  8.39           C  
ATOM   2397  CG  LEU A 305      36.467  51.796  82.577  1.00  8.93           C  
ATOM   2398  CD1 LEU A 305      37.131  50.786  81.646  1.00 10.49           C  
ATOM   2399  CD2 LEU A 305      37.383  52.119  83.750  1.00  9.03           C  
ATOM   2400  N   ALA A 306      33.178  53.891  82.141  1.00  7.64           N  
ATOM   2401  CA  ALA A 306      31.930  53.850  82.893  1.00  7.16           C  
ATOM   2402  C   ALA A 306      30.751  53.430  82.018  1.00  6.61           C  
ATOM   2403  O   ALA A 306      29.960  52.571  82.400  1.00  6.89           O  
ATOM   2404  CB  ALA A 306      31.652  55.216  83.518  1.00  6.95           C  
ATOM   2405  N   ALA A 307      30.631  54.036  80.841  1.00  6.45           N  
ATOM   2406  CA  ALA A 307      29.526  53.711  79.945  1.00  6.96           C  
ATOM   2407  C   ALA A 307      29.508  52.230  79.571  1.00  6.44           C  
ATOM   2408  O   ALA A 307      28.449  51.603  79.524  1.00  7.78           O  
ATOM   2409  CB  ALA A 307      29.604  54.577  78.685  1.00  7.78           C  
ATOM   2410  N   GLU A 308      30.683  51.668  79.314  1.00  7.78           N  
ATOM   2411  CA  GLU A 308      30.787  50.258  78.948  1.00  8.24           C  
ATOM   2412  C   GLU A 308      30.346  49.376  80.119  1.00  8.48           C  
ATOM   2413  O   GLU A 308      29.561  48.443  79.942  1.00  7.18           O  
ATOM   2414  CB  GLU A 308      32.235  49.940  78.558  1.00 12.15           C  
ATOM   2415  CG  GLU A 308      32.439  48.696  77.701  1.00 18.88           C  
ATOM   2416  CD  GLU A 308      32.372  47.403  78.484  1.00 22.59           C  
ATOM   2417  OE1 GLU A 308      32.788  47.394  79.662  1.00 25.92           O  
ATOM   2418  OE2 GLU A 308      31.923  46.387  77.910  1.00 25.56           O  
ATOM   2419  N   GLY A 309      30.848  49.686  81.312  1.00  7.63           N  
ATOM   2420  CA  GLY A 309      30.502  48.918  82.497  1.00  7.50           C  
ATOM   2421  C   GLY A 309      29.028  49.013  82.836  1.00  6.48           C  
ATOM   2422  O   GLY A 309      28.422  48.048  83.308  1.00  5.67           O  
ATOM   2423  N   VAL A 310      28.446  50.184  82.600  1.00  5.61           N  
ATOM   2424  CA  VAL A 310      27.032  50.389  82.865  1.00  6.03           C  
ATOM   2425  C   VAL A 310      26.191  49.547  81.909  1.00  6.08           C  
ATOM   2426  O   VAL A 310      25.237  48.897  82.329  1.00  6.04           O  
ATOM   2427  CB  VAL A 310      26.648  51.880  82.717  1.00  6.35           C  
ATOM   2428  CG1 VAL A 310      25.132  52.033  82.721  1.00  8.24           C  
ATOM   2429  CG2 VAL A 310      27.260  52.684  83.855  1.00  7.23           C  
ATOM   2430  N   VAL A 311      26.543  49.548  80.627  1.00  6.07           N  
ATOM   2431  CA  VAL A 311      25.791  48.773  79.647  1.00  6.35           C  
ATOM   2432  C   VAL A 311      25.881  47.269  79.916  1.00  6.37           C  
ATOM   2433  O   VAL A 311      24.882  46.557  79.806  1.00  6.49           O  
ATOM   2434  CB  VAL A 311      26.259  49.116  78.211  1.00  7.27           C  
ATOM   2435  CG1 VAL A 311      25.683  48.129  77.208  1.00  9.04           C  
ATOM   2436  CG2 VAL A 311      25.800  50.532  77.863  1.00  9.66           C  
ATOM   2437  N   VAL A 312      27.063  46.785  80.281  1.00  5.36           N  
ATOM   2438  CA  VAL A 312      27.225  45.371  80.597  1.00  6.99           C  
ATOM   2439  C   VAL A 312      26.398  45.027  81.839  1.00  6.19           C  
ATOM   2440  O   VAL A 312      25.684  44.027  81.870  1.00  6.38           O  
ATOM   2441  CB  VAL A 312      28.713  45.026  80.883  1.00  7.11           C  
ATOM   2442  CG1 VAL A 312      28.823  43.676  81.587  1.00 10.10           C  
ATOM   2443  CG2 VAL A 312      29.494  44.991  79.584  1.00  8.95           C  
ATOM   2444  N   SER A 313      26.497  45.870  82.861  1.00  5.91           N  
ATOM   2445  CA  SER A 313      25.778  45.641  84.111  1.00  5.26           C  
ATOM   2446  C   SER A 313      24.264  45.737  83.995  1.00  4.60           C  
ATOM   2447  O   SER A 313      23.536  45.009  84.672  1.00  5.60           O  
ATOM   2448  CB  SER A 313      26.245  46.635  85.176  1.00  6.25           C  
ATOM   2449  OG  SER A 313      27.628  46.484  85.454  1.00  6.18           O  
ATOM   2450  N   ALA A 314      23.787  46.634  83.137  1.00  5.53           N  
ATOM   2451  CA  ALA A 314      22.351  46.832  82.981  1.00  5.01           C  
ATOM   2452  C   ALA A 314      21.663  45.872  82.030  1.00  6.43           C  
ATOM   2453  O   ALA A 314      20.522  45.476  82.270  1.00  6.12           O  
ATOM   2454  CB  ALA A 314      22.075  48.269  82.528  1.00  5.91           C  
ATOM   2455  N   TYR A 315      22.352  45.479  80.963  1.00  6.04           N  
ATOM   2456  CA  TYR A 315      21.713  44.631  79.970  1.00  5.99           C  
ATOM   2457  C   TYR A 315      22.191  43.194  79.835  1.00  7.45           C  
ATOM   2458  O   TYR A 315      21.622  42.429  79.053  1.00  6.14           O  
ATOM   2459  CB  TYR A 315      21.749  45.361  78.621  1.00  6.23           C  
ATOM   2460  CG  TYR A 315      21.116  46.738  78.708  1.00  6.87           C  
ATOM   2461  CD1 TYR A 315      19.767  46.887  79.038  1.00  6.90           C  
ATOM   2462  CD2 TYR A 315      21.871  47.890  78.502  1.00  7.46           C  
ATOM   2463  CE1 TYR A 315      19.189  48.151  79.163  1.00  8.41           C  
ATOM   2464  CE2 TYR A 315      21.303  49.157  78.624  1.00  8.32           C  
ATOM   2465  CZ  TYR A 315      19.962  49.278  78.954  1.00  7.90           C  
ATOM   2466  OH  TYR A 315      19.392  50.526  79.063  1.00  8.08           O  
ATOM   2467  N   GLY A 316      23.226  42.823  80.589  1.00  6.42           N  
ATOM   2468  CA  GLY A 316      23.700  41.445  80.551  1.00  6.68           C  
ATOM   2469  C   GLY A 316      22.526  40.560  80.944  1.00  6.99           C  
ATOM   2470  O   GLY A 316      21.847  40.838  81.931  1.00  6.31           O  
ATOM   2471  N   PHE A 317      22.302  39.487  80.186  1.00  5.48           N  
ATOM   2472  CA  PHE A 317      21.170  38.579  80.389  1.00  5.93           C  
ATOM   2473  C   PHE A 317      19.867  39.356  80.522  1.00  5.20           C  
ATOM   2474  O   PHE A 317      19.019  39.066  81.372  1.00  5.47           O  
ATOM   2475  CB  PHE A 317      21.358  37.638  81.590  1.00  6.43           C  
ATOM   2476  CG  PHE A 317      20.306  36.545  81.667  1.00  5.20           C  
ATOM   2477  CD1 PHE A 317      19.868  35.904  80.508  1.00  6.60           C  
ATOM   2478  CD2 PHE A 317      19.737  36.179  82.885  1.00  6.68           C  
ATOM   2479  CE1 PHE A 317      18.876  34.922  80.558  1.00  5.44           C  
ATOM   2480  CE2 PHE A 317      18.744  35.192  82.942  1.00  6.86           C  
ATOM   2481  CZ  PHE A 317      18.314  34.566  81.773  1.00  6.91           C  
ATOM   2482  N   GLN A 318      19.734  40.367  79.670  1.00  6.21           N  
ATOM   2483  CA  GLN A 318      18.537  41.180  79.606  1.00  6.10           C  
ATOM   2484  C   GLN A 318      18.149  41.842  80.933  1.00  6.35           C  
ATOM   2485  O   GLN A 318      16.972  42.121  81.177  1.00  5.68           O  
ATOM   2486  CB  GLN A 318      17.381  40.321  79.075  1.00  6.88           C  
ATOM   2487  CG  GLN A 318      17.595  39.710  77.663  1.00  6.52           C  
ATOM   2488  CD  GLN A 318      18.553  38.515  77.624  1.00  5.58           C  
ATOM   2489  OE1 GLN A 318      19.761  38.669  77.405  1.00  7.40           O  
ATOM   2490  NE2 GLN A 318      18.011  37.317  77.835  1.00  5.45           N  
ATOM   2491  N   GLY A 319      19.142  42.099  81.780  1.00  5.30           N  
ATOM   2492  CA  GLY A 319      18.883  42.738  83.060  1.00  6.06           C  
ATOM   2493  C   GLY A 319      18.184  41.848  84.073  1.00  5.15           C  
ATOM   2494  O   GLY A 319      17.723  42.326  85.110  1.00  5.65           O  
ATOM   2495  N   GLN A 320      18.115  40.553  83.783  1.00  5.56           N  
ATOM   2496  CA  GLN A 320      17.452  39.603  84.670  1.00  5.58           C  
ATOM   2497  C   GLN A 320      18.407  39.035  85.712  1.00  5.78           C  
ATOM   2498  O   GLN A 320      18.590  37.819  85.814  1.00  6.38           O  
ATOM   2499  CB  GLN A 320      16.829  38.471  83.845  1.00  6.60           C  
ATOM   2500  CG  GLN A 320      15.854  38.971  82.781  1.00  5.96           C  
ATOM   2501  CD  GLN A 320      15.338  37.859  81.894  1.00  5.84           C  
ATOM   2502  OE1 GLN A 320      14.140  37.576  81.868  1.00  6.91           O  
ATOM   2503  NE2 GLN A 320      16.242  37.220  81.157  1.00  5.30           N  
ATOM   2504  N   LYS A 321      19.020  39.931  86.479  1.00  5.38           N  
ATOM   2505  CA  LYS A 321      19.948  39.537  87.531  1.00  4.40           C  
ATOM   2506  C   LYS A 321      19.659  40.370  88.768  1.00  5.66           C  
ATOM   2507  O   LYS A 321      19.318  41.549  88.671  1.00  5.23           O  
ATOM   2508  CB  LYS A 321      21.400  39.782  87.105  1.00  3.82           C  
ATOM   2509  CG  LYS A 321      21.834  39.053  85.839  1.00  4.83           C  
ATOM   2510  CD  LYS A 321      23.317  39.282  85.551  1.00  4.62           C  
ATOM   2511  CE  LYS A 321      23.734  38.599  84.261  1.00  5.08           C  
ATOM   2512  NZ  LYS A 321      25.195  38.724  83.995  1.00  8.16           N  
ATOM   2513  N   CYS A 322      19.797  39.757  89.936  1.00  6.51           N  
ATOM   2514  CA  CYS A 322      19.572  40.481  91.177  1.00  6.94           C  
ATOM   2515  C   CYS A 322      20.696  41.500  91.372  1.00  7.63           C  
ATOM   2516  O   CYS A 322      20.582  42.416  92.181  1.00  7.52           O  
ATOM   2517  CB  CYS A 322      19.530  39.505  92.350  1.00  8.46           C  
ATOM   2518  SG  CYS A 322      18.199  38.295  92.202  1.00 14.20           S  
ATOM   2519  N   SER A 323      21.767  41.332  90.600  1.00  5.48           N  
ATOM   2520  CA  SER A 323      22.939  42.203  90.641  1.00  6.10           C  
ATOM   2521  C   SER A 323      22.952  43.268  89.544  1.00  5.39           C  
ATOM   2522  O   SER A 323      23.827  44.133  89.530  1.00  4.75           O  
ATOM   2523  CB  SER A 323      24.195  41.355  90.478  1.00  5.93           C  
ATOM   2524  OG  SER A 323      24.106  40.608  89.267  1.00  6.54           O  
ATOM   2525  N   ALA A 324      21.991  43.202  88.625  1.00  5.23           N  
ATOM   2526  CA  ALA A 324      21.943  44.135  87.500  1.00  5.18           C  
ATOM   2527  C   ALA A 324      21.842  45.607  87.866  1.00  5.17           C  
ATOM   2528  O   ALA A 324      21.160  45.986  88.820  1.00  6.36           O  
ATOM   2529  CB  ALA A 324      20.786  43.763  86.569  1.00  5.07           C  
ATOM   2530  N   ALA A 325      22.535  46.442  87.102  1.00  5.34           N  
ATOM   2531  CA  ALA A 325      22.461  47.873  87.328  1.00  5.47           C  
ATOM   2532  C   ALA A 325      21.129  48.341  86.749  1.00  6.04           C  
ATOM   2533  O   ALA A 325      20.943  48.335  85.527  1.00  6.44           O  
ATOM   2534  CB  ALA A 325      23.617  48.585  86.630  1.00  6.30           C  
ATOM   2535  N   SER A 326      20.196  48.713  87.623  1.00  5.03           N  
ATOM   2536  CA  SER A 326      18.897  49.204  87.182  1.00  4.63           C  
ATOM   2537  C   SER A 326      18.795  50.702  87.452  1.00  5.58           C  
ATOM   2538  O   SER A 326      17.821  51.351  87.061  1.00  5.91           O  
ATOM   2539  CB  SER A 326      17.759  48.447  87.879  1.00  5.80           C  
ATOM   2540  OG  SER A 326      17.832  48.555  89.291  1.00  6.43           O  
ATOM   2541  N   ARG A 327      19.804  51.250  88.126  1.00  5.69           N  
ATOM   2542  CA  ARG A 327      19.843  52.679  88.407  1.00  5.14           C  
ATOM   2543  C   ARG A 327      21.219  53.229  88.047  1.00  5.32           C  
ATOM   2544  O   ARG A 327      22.241  52.616  88.357  1.00  6.37           O  
ATOM   2545  CB  ARG A 327      19.569  52.972  89.890  1.00  5.72           C  
ATOM   2546  CG  ARG A 327      18.184  52.580  90.389  1.00  6.06           C  
ATOM   2547  CD  ARG A 327      17.988  53.029  91.834  1.00  5.65           C  
ATOM   2548  NE  ARG A 327      18.939  52.373  92.725  1.00  5.20           N  
ATOM   2549  CZ  ARG A 327      19.371  52.885  93.873  1.00  6.56           C  
ATOM   2550  NH1 ARG A 327      20.239  52.204  94.611  1.00  6.66           N  
ATOM   2551  NH2 ARG A 327      18.953  54.083  94.278  1.00  6.36           N  
ATOM   2552  N   LEU A 328      21.240  54.374  87.375  1.00  5.99           N  
ATOM   2553  CA  LEU A 328      22.495  55.029  87.018  1.00  5.44           C  
ATOM   2554  C   LEU A 328      22.407  56.410  87.653  1.00  5.64           C  
ATOM   2555  O   LEU A 328      21.592  57.236  87.243  1.00  6.58           O  
ATOM   2556  CB  LEU A 328      22.645  55.150  85.498  1.00  5.16           C  
ATOM   2557  CG  LEU A 328      23.900  55.902  85.032  1.00  4.58           C  
ATOM   2558  CD1 LEU A 328      25.154  55.201  85.549  1.00  6.90           C  
ATOM   2559  CD2 LEU A 328      23.917  55.980  83.514  1.00  6.46           C  
ATOM   2560  N   ILE A 329      23.224  56.641  88.676  1.00  4.75           N  
ATOM   2561  CA  ILE A 329      23.220  57.910  89.396  1.00  5.84           C  
ATOM   2562  C   ILE A 329      24.394  58.750  88.931  1.00  7.19           C  
ATOM   2563  O   ILE A 329      25.552  58.410  89.166  1.00  6.77           O  
ATOM   2564  CB  ILE A 329      23.296  57.661  90.916  1.00  5.31           C  
ATOM   2565  CG1 ILE A 329      22.126  56.767  91.343  1.00  6.05           C  
ATOM   2566  CG2 ILE A 329      23.258  58.986  91.672  1.00  6.98           C  
ATOM   2567  CD1 ILE A 329      22.215  56.275  92.773  1.00  6.63           C  
ATOM   2568  N   LEU A 330      24.082  59.855  88.265  1.00  6.23           N  
ATOM   2569  CA  LEU A 330      25.109  60.729  87.718  1.00  6.66           C  
ATOM   2570  C   LEU A 330      25.166  62.098  88.383  1.00  7.72           C  
ATOM   2571  O   LEU A 330      24.149  62.785  88.490  1.00  8.08           O  
ATOM   2572  CB  LEU A 330      24.866  60.907  86.213  1.00  6.15           C  
ATOM   2573  CG  LEU A 330      24.698  59.613  85.407  1.00  4.92           C  
ATOM   2574  CD1 LEU A 330      24.294  59.925  83.974  1.00  6.50           C  
ATOM   2575  CD2 LEU A 330      26.016  58.836  85.431  1.00  7.53           C  
ATOM   2576  N   THR A 331      26.352  62.493  88.839  1.00  7.34           N  
ATOM   2577  CA  THR A 331      26.507  63.809  89.441  1.00  8.25           C  
ATOM   2578  C   THR A 331      26.339  64.796  88.286  1.00  9.52           C  
ATOM   2579  O   THR A 331      26.447  64.413  87.121  1.00  9.51           O  
ATOM   2580  CB  THR A 331      27.896  63.986  90.094  1.00  7.80           C  
ATOM   2581  OG1 THR A 331      28.917  63.843  89.101  1.00  8.57           O  
ATOM   2582  CG2 THR A 331      28.099  62.956  91.198  1.00  8.59           C  
ATOM   2583  N   GLN A 332      26.074  66.059  88.602  1.00 10.75           N  
ATOM   2584  CA  GLN A 332      25.846  67.065  87.573  1.00 10.79           C  
ATOM   2585  C   GLN A 332      26.898  67.104  86.466  1.00 11.05           C  
ATOM   2586  O   GLN A 332      26.557  67.146  85.283  1.00 10.96           O  
ATOM   2587  CB  GLN A 332      25.716  68.446  88.221  1.00 11.74           C  
ATOM   2588  CG  GLN A 332      25.270  69.550  87.262  1.00 12.85           C  
ATOM   2589  CD  GLN A 332      23.968  69.221  86.549  1.00 13.27           C  
ATOM   2590  OE1 GLN A 332      23.008  68.752  87.165  1.00 14.36           O  
ATOM   2591  NE2 GLN A 332      23.927  69.475  85.244  1.00 14.35           N  
ATOM   2592  N   GLY A 333      28.171  67.075  86.846  1.00 10.77           N  
ATOM   2593  CA  GLY A 333      29.238  67.128  85.860  1.00 11.19           C  
ATOM   2594  C   GLY A 333      29.383  65.896  84.981  1.00 12.08           C  
ATOM   2595  O   GLY A 333      29.952  65.964  83.891  1.00 12.89           O  
ATOM   2596  N   ALA A 334      28.869  64.764  85.447  1.00 10.65           N  
ATOM   2597  CA  ALA A 334      28.967  63.527  84.685  1.00  8.64           C  
ATOM   2598  C   ALA A 334      27.710  63.211  83.882  1.00  8.81           C  
ATOM   2599  O   ALA A 334      27.746  62.371  82.984  1.00 10.15           O  
ATOM   2600  CB  ALA A 334      29.273  62.363  85.631  1.00  9.24           C  
ATOM   2601  N   TYR A 335      26.609  63.893  84.189  1.00  8.96           N  
ATOM   2602  CA  TYR A 335      25.336  63.620  83.525  1.00  9.74           C  
ATOM   2603  C   TYR A 335      25.329  63.557  82.001  1.00 10.45           C  
ATOM   2604  O   TYR A 335      25.074  62.502  81.424  1.00  9.98           O  
ATOM   2605  CB  TYR A 335      24.267  64.618  83.981  1.00  9.96           C  
ATOM   2606  CG  TYR A 335      22.895  64.317  83.411  1.00 11.21           C  
ATOM   2607  CD1 TYR A 335      22.131  63.255  83.897  1.00 10.27           C  
ATOM   2608  CD2 TYR A 335      22.382  65.064  82.353  1.00 11.49           C  
ATOM   2609  CE1 TYR A 335      20.887  62.943  83.339  1.00 10.19           C  
ATOM   2610  CE2 TYR A 335      21.145  64.761  81.787  1.00 12.25           C  
ATOM   2611  CZ  TYR A 335      20.405  63.703  82.281  1.00 11.74           C  
ATOM   2612  OH  TYR A 335      19.189  63.403  81.706  1.00 11.55           O  
ATOM   2613  N   GLU A 336      25.583  64.683  81.342  1.00 10.31           N  
ATOM   2614  CA  GLU A 336      25.562  64.704  79.883  1.00 12.34           C  
ATOM   2615  C   GLU A 336      26.614  63.791  79.253  1.00 11.37           C  
ATOM   2616  O   GLU A 336      26.295  62.962  78.398  1.00 11.30           O  
ATOM   2617  CB  GLU A 336      25.729  66.142  79.374  1.00 14.76           C  
ATOM   2618  CG  GLU A 336      25.506  66.331  77.873  1.00 20.41           C  
ATOM   2619  CD  GLU A 336      26.636  65.779  77.023  1.00 23.81           C  
ATOM   2620  OE1 GLU A 336      27.814  66.062  77.335  1.00 26.42           O  
ATOM   2621  OE2 GLU A 336      26.348  65.073  76.031  1.00 28.00           O  
ATOM   2622  N   PRO A 337      27.881  63.917  79.673  1.00 11.32           N  
ATOM   2623  CA  PRO A 337      28.914  63.058  79.086  1.00 10.24           C  
ATOM   2624  C   PRO A 337      28.644  61.555  79.192  1.00  9.05           C  
ATOM   2625  O   PRO A 337      28.795  60.826  78.214  1.00 10.43           O  
ATOM   2626  CB  PRO A 337      30.182  63.481  79.838  1.00 11.91           C  
ATOM   2627  CD  PRO A 337      28.479  64.817  80.673  1.00 11.19           C  
ATOM   2628  CG APRO A 337      29.663  64.023  81.129  0.50 11.31           C  
ATOM   2629  N   VAL A 338      28.238  61.094  80.370  1.00  8.78           N  
ATOM   2630  CA  VAL A 338      27.980  59.672  80.557  1.00  8.58           C  
ATOM   2631  C   VAL A 338      26.687  59.192  79.910  1.00  7.40           C  
ATOM   2632  O   VAL A 338      26.666  58.134  79.282  1.00  8.34           O  
ATOM   2633  CB  VAL A 338      27.971  59.296  82.058  1.00  7.54           C  
ATOM   2634  CG1 VAL A 338      27.646  57.811  82.224  1.00  9.21           C  
ATOM   2635  CG2 VAL A 338      29.337  59.600  82.670  1.00  8.11           C  
ATOM   2636  N   LEU A 339      25.609  59.959  80.047  1.00  8.19           N  
ATOM   2637  CA  LEU A 339      24.345  59.540  79.454  1.00  8.86           C  
ATOM   2638  C   LEU A 339      24.446  59.431  77.935  1.00  9.93           C  
ATOM   2639  O   LEU A 339      23.929  58.487  77.343  1.00  9.77           O  
ATOM   2640  CB  LEU A 339      23.215  60.506  79.832  1.00  8.81           C  
ATOM   2641  CG  LEU A 339      21.836  60.142  79.262  1.00  9.86           C  
ATOM   2642  CD1 LEU A 339      21.481  58.711  79.650  1.00 11.91           C  
ATOM   2643  CD2 LEU A 339      20.785  61.118  79.780  1.00 11.75           C  
ATOM   2644  N   GLU A 340      25.112  60.391  77.301  1.00 10.37           N  
ATOM   2645  CA  GLU A 340      25.242  60.357  75.848  1.00 11.90           C  
ATOM   2646  C   GLU A 340      26.010  59.107  75.422  1.00 10.53           C  
ATOM   2647  O   GLU A 340      25.662  58.462  74.432  1.00 10.68           O  
ATOM   2648  CB  GLU A 340      25.954  61.619  75.339  1.00 15.67           C  
ATOM   2649  CG  GLU A 340      27.420  61.714  75.720  1.00 22.13           C  
ATOM   2650  CD  GLU A 340      28.348  61.537  74.531  1.00 26.34           C  
ATOM   2651  OE1 GLU A 340      28.134  60.594  73.736  1.00 28.63           O  
ATOM   2652  OE2 GLU A 340      29.298  62.338  74.396  1.00 29.03           O  
ATOM   2653  N   ARG A 341      27.047  58.758  76.180  1.00 10.19           N  
ATOM   2654  CA  ARG A 341      27.850  57.578  75.868  1.00  8.69           C  
ATOM   2655  C   ARG A 341      27.073  56.287  76.106  1.00  8.41           C  
ATOM   2656  O   ARG A 341      27.184  55.335  75.332  1.00  9.14           O  
ATOM   2657  CB  ARG A 341      29.131  57.572  76.707  1.00  8.21           C  
ATOM   2658  CG  ARG A 341      30.174  58.588  76.260  1.00 10.05           C  
ATOM   2659  CD  ARG A 341      31.352  58.617  77.223  1.00 11.75           C  
ATOM   2660  NE  ARG A 341      32.461  59.419  76.714  1.00 12.85           N  
ATOM   2661  CZ  ARG A 341      32.438  60.742  76.577  1.00 14.77           C  
ATOM   2662  NH1 ARG A 341      33.501  61.375  76.099  1.00 18.15           N  
ATOM   2663  NH2 ARG A 341      31.361  61.435  76.921  1.00 16.02           N  
ATOM   2664  N   VAL A 342      26.290  56.253  77.178  1.00  7.51           N  
ATOM   2665  CA  VAL A 342      25.496  55.069  77.486  1.00  8.07           C  
ATOM   2666  C   VAL A 342      24.443  54.839  76.400  1.00  9.47           C  
ATOM   2667  O   VAL A 342      24.212  53.707  75.977  1.00  9.36           O  
ATOM   2668  CB  VAL A 342      24.804  55.208  78.867  1.00  7.85           C  
ATOM   2669  CG1 VAL A 342      23.750  54.118  79.045  1.00  8.73           C  
ATOM   2670  CG2 VAL A 342      25.846  55.106  79.976  1.00  8.59           C  
ATOM   2671  N   LEU A 343      23.816  55.917  75.938  1.00  9.19           N  
ATOM   2672  CA  LEU A 343      22.797  55.799  74.902  1.00 10.64           C  
ATOM   2673  C   LEU A 343      23.390  55.313  73.589  1.00 10.22           C  
ATOM   2674  O   LEU A 343      22.808  54.458  72.923  1.00 10.61           O  
ATOM   2675  CB  LEU A 343      22.096  57.141  74.685  1.00 10.51           C  
ATOM   2676  CG  LEU A 343      21.186  57.600  75.829  1.00 11.85           C  
ATOM   2677  CD1 LEU A 343      20.630  58.983  75.530  1.00 12.59           C  
ATOM   2678  CD2 LEU A 343      20.054  56.599  76.013  1.00 13.04           C  
ATOM   2679  N   LYS A 344      24.547  55.852  73.222  1.00 10.79           N  
ATOM   2680  CA  LYS A 344      25.207  55.457  71.982  1.00 12.87           C  
ATOM   2681  C   LYS A 344      25.585  53.981  72.002  1.00 12.21           C  
ATOM   2682  O   LYS A 344      25.446  53.286  70.999  1.00 11.93           O  
ATOM   2683  CB  LYS A 344      26.458  56.309  71.745  1.00 14.64           C  
ATOM   2684  CG  LYS A 344      26.161  57.737  71.309  1.00 19.76           C  
ATOM   2685  CD  LYS A 344      27.445  58.522  71.078  1.00 23.92           C  
ATOM   2686  CE  LYS A 344      27.164  59.883  70.453  1.00 26.60           C  
ATOM   2687  NZ  LYS A 344      26.251  60.713  71.286  1.00 29.04           N  
ATOM   2688  N   ARG A 345      26.060  53.502  73.147  1.00 12.02           N  
ATOM   2689  CA  ARG A 345      26.444  52.101  73.269  1.00 12.23           C  
ATOM   2690  C   ARG A 345      25.225  51.195  73.291  1.00 12.03           C  
ATOM   2691  O   ARG A 345      25.190  50.174  72.608  1.00 12.64           O  
ATOM   2692  CB  ARG A 345      27.259  51.873  74.546  1.00 14.29           C  
ATOM   2693  CG  ARG A 345      28.690  52.374  74.479  1.00 18.08           C  
ATOM   2694  CD  ARG A 345      29.407  52.156  75.809  1.00 22.13           C  
ATOM   2695  NE  ARG A 345      30.784  52.643  75.784  1.00 25.66           N  
ATOM   2696  CZ  ARG A 345      31.804  51.992  75.233  1.00 26.40           C  
ATOM   2697  NH1 ARG A 345      31.613  50.812  74.658  1.00 25.50           N  
ATOM   2698  NH2 ARG A 345      33.018  52.528  75.253  1.00 27.29           N  
ATOM   2699  N   ALA A 346      24.220  51.576  74.072  1.00 10.49           N  
ATOM   2700  CA  ALA A 346      23.013  50.770  74.200  1.00 10.71           C  
ATOM   2701  C   ALA A 346      22.216  50.638  72.908  1.00 12.12           C  
ATOM   2702  O   ALA A 346      21.614  49.596  72.655  1.00 11.93           O  
ATOM   2703  CB  ALA A 346      22.124  51.334  75.308  1.00 10.27           C  
ATOM   2704  N   GLU A 347      22.204  51.681  72.088  1.00 12.92           N  
ATOM   2705  CA  GLU A 347      21.443  51.609  70.846  1.00 15.28           C  
ATOM   2706  C   GLU A 347      22.077  50.678  69.814  1.00 15.52           C  
ATOM   2707  O   GLU A 347      21.448  50.345  68.809  1.00 17.81           O  
ATOM   2708  CB  GLU A 347      21.243  53.010  70.253  1.00 18.07           C  
ATOM   2709  CG  GLU A 347      22.513  53.744  69.877  1.00 22.81           C  
ATOM   2710  CD  GLU A 347      22.229  55.122  69.304  1.00 25.98           C  
ATOM   2711  OE1 GLU A 347      23.191  55.862  69.009  1.00 28.18           O  
ATOM   2712  OE2 GLU A 347      21.038  55.466  69.147  1.00 28.86           O  
ATOM   2713  N   ARG A 348      23.309  50.243  70.065  1.00 13.90           N  
ATOM   2714  CA  ARG A 348      23.999  49.345  69.142  1.00 14.99           C  
ATOM   2715  C   ARG A 348      23.874  47.875  69.538  1.00 14.00           C  
ATOM   2716  O   ARG A 348      24.337  46.991  68.816  1.00 14.86           O  
ATOM   2717  CB  ARG A 348      25.486  49.703  69.044  1.00 17.07           C  
ATOM   2718  CG  ARG A 348      25.772  51.095  68.505  1.00 23.81           C  
ATOM   2719  CD  ARG A 348      27.142  51.143  67.845  1.00 27.85           C  
ATOM   2720  NE  ARG A 348      28.193  50.595  68.700  1.00 32.06           N  
ATOM   2721  CZ  ARG A 348      28.658  51.189  69.794  1.00 34.11           C  
ATOM   2722  NH1 ARG A 348      29.615  50.611  70.509  1.00 34.26           N  
ATOM   2723  NH2 ARG A 348      28.175  52.366  70.170  1.00 35.15           N  
ATOM   2724  N   LEU A 349      23.249  47.613  70.682  1.00 11.05           N  
ATOM   2725  CA  LEU A 349      23.082  46.243  71.158  1.00 10.85           C  
ATOM   2726  C   LEU A 349      22.131  45.449  70.275  1.00 10.35           C  
ATOM   2727  O   LEU A 349      21.068  45.937  69.893  1.00 12.08           O  
ATOM   2728  CB  LEU A 349      22.551  46.242  72.593  1.00 10.81           C  
ATOM   2729  CG  LEU A 349      23.443  46.876  73.663  1.00 10.65           C  
ATOM   2730  CD1 LEU A 349      22.675  46.973  74.969  1.00 11.29           C  
ATOM   2731  CD2 LEU A 349      24.713  46.055  73.833  1.00 11.46           C  
ATOM   2732  N   SER A 350      22.518  44.221  69.950  1.00  9.32           N  
ATOM   2733  CA  SER A 350      21.674  43.364  69.131  1.00  8.95           C  
ATOM   2734  C   SER A 350      20.725  42.573  70.024  1.00  9.06           C  
ATOM   2735  O   SER A 350      21.064  42.229  71.158  1.00  8.67           O  
ATOM   2736  CB  SER A 350      22.530  42.404  68.301  1.00  9.34           C  
ATOM   2737  OG  SER A 350      23.284  41.530  69.125  1.00  9.04           O  
ATOM   2738  N   VAL A 351      19.530  42.304  69.509  1.00  7.95           N  
ATOM   2739  CA  VAL A 351      18.522  41.548  70.241  1.00  7.80           C  
ATOM   2740  C   VAL A 351      17.954  40.488  69.311  1.00  9.09           C  
ATOM   2741  O   VAL A 351      17.523  40.793  68.199  1.00  9.63           O  
ATOM   2742  CB  VAL A 351      17.358  42.447  70.709  1.00  7.30           C  
ATOM   2743  CG1 VAL A 351      16.395  41.640  71.573  1.00  8.74           C  
ATOM   2744  CG2 VAL A 351      17.892  43.648  71.482  1.00  9.20           C  
ATOM   2745  N   GLY A 352      17.956  39.242  69.763  1.00  8.04           N  
ATOM   2746  CA  GLY A 352      17.426  38.174  68.936  1.00  8.15           C  
ATOM   2747  C   GLY A 352      17.497  36.821  69.607  1.00  8.92           C  
ATOM   2748  O   GLY A 352      17.815  36.734  70.795  1.00  7.04           O  
ATOM   2749  N   PRO A 353      17.188  35.742  68.873  1.00  7.93           N  
ATOM   2750  CA  PRO A 353      17.228  34.387  69.427  1.00  7.80           C  
ATOM   2751  C   PRO A 353      18.578  34.134  70.095  1.00  8.11           C  
ATOM   2752  O   PRO A 353      19.631  34.398  69.507  1.00  8.24           O  
ATOM   2753  CB  PRO A 353      17.011  33.509  68.199  1.00  8.74           C  
ATOM   2754  CG  PRO A 353      16.122  34.375  67.329  1.00  9.00           C  
ATOM   2755  CD  PRO A 353      16.775  35.725  67.456  1.00  9.05           C  
ATOM   2756  N   ALA A 354      18.538  33.622  71.321  1.00  7.11           N  
ATOM   2757  CA  ALA A 354      19.755  33.362  72.084  1.00  7.26           C  
ATOM   2758  C   ALA A 354      20.780  32.504  71.345  1.00  7.77           C  
ATOM   2759  O   ALA A 354      21.986  32.717  71.491  1.00  6.37           O  
ATOM   2760  CB  ALA A 354      19.401  32.719  73.426  1.00  5.99           C  
ATOM   2761  N   GLU A 355      20.313  31.544  70.552  1.00  7.27           N  
ATOM   2762  CA  GLU A 355      21.236  30.680  69.823  1.00  8.18           C  
ATOM   2763  C   GLU A 355      22.144  31.454  68.863  1.00  7.95           C  
ATOM   2764  O   GLU A 355      23.236  30.990  68.529  1.00  8.19           O  
ATOM   2765  CB  GLU A 355      20.470  29.592  69.058  1.00 10.19           C  
ATOM   2766  CG  GLU A 355      19.514  30.111  67.993  1.00 10.56           C  
ATOM   2767  CD  GLU A 355      18.939  29.001  67.127  1.00 13.89           C  
ATOM   2768  OE1 GLU A 355      18.154  29.314  66.210  1.00 16.51           O  
ATOM   2769  OE2 GLU A 355      19.272  27.821  67.360  1.00 14.87           O  
ATOM   2770  N   GLU A 356      21.699  32.632  68.428  1.00  8.05           N  
ATOM   2771  CA  GLU A 356      22.482  33.470  67.515  1.00  8.15           C  
ATOM   2772  C   GLU A 356      23.570  34.258  68.251  1.00  8.74           C  
ATOM   2773  O   GLU A 356      24.322  35.014  67.635  1.00  9.02           O  
ATOM   2774  CB  GLU A 356      21.575  34.472  66.797  1.00  8.87           C  
ATOM   2775  CG  GLU A 356      20.498  33.868  65.904  1.00 10.48           C  
ATOM   2776  CD  GLU A 356      21.067  33.113  64.717  1.00 11.42           C  
ATOM   2777  OE1 GLU A 356      22.182  33.453  64.268  1.00 11.22           O  
ATOM   2778  OE2 GLU A 356      20.389  32.186  64.223  1.00 14.46           O  
ATOM   2779  N   ASN A 357      23.637  34.076  69.565  1.00  7.59           N  
ATOM   2780  CA  ASN A 357      24.593  34.773  70.421  1.00  7.38           C  
ATOM   2781  C   ASN A 357      24.508  36.298  70.285  1.00  7.80           C  
ATOM   2782  O   ASN A 357      25.508  36.980  70.028  1.00  8.99           O  
ATOM   2783  CB  ASN A 357      26.024  34.292  70.153  1.00  7.53           C  
ATOM   2784  CG  ASN A 357      26.997  34.742  71.232  1.00  7.58           C  
ATOM   2785  OD1 ASN A 357      26.613  34.921  72.388  1.00  7.94           O  
ATOM   2786  ND2 ASN A 357      28.262  34.909  70.865  1.00 10.26           N  
ATOM   2787  N   PRO A 358      23.298  36.855  70.455  1.00  8.15           N  
ATOM   2788  CA  PRO A 358      23.080  38.300  70.361  1.00  8.43           C  
ATOM   2789  C   PRO A 358      23.544  38.932  71.670  1.00  8.94           C  
ATOM   2790  O   PRO A 358      23.904  38.220  72.607  1.00  8.53           O  
ATOM   2791  CB  PRO A 358      21.571  38.396  70.205  1.00  8.12           C  
ATOM   2792  CG  PRO A 358      21.098  37.297  71.121  1.00  7.65           C  
ATOM   2793  CD  PRO A 358      22.035  36.154  70.759  1.00  8.72           C  
ATOM   2794  N   ASP A 359      23.546  40.260  71.738  1.00  8.51           N  
ATOM   2795  CA  ASP A 359      23.930  40.921  72.980  1.00  8.39           C  
ATOM   2796  C   ASP A 359      22.834  40.633  74.006  1.00  7.44           C  
ATOM   2797  O   ASP A 359      23.109  40.445  75.192  1.00  7.86           O  
ATOM   2798  CB  ASP A 359      24.083  42.429  72.766  1.00  8.75           C  
ATOM   2799  CG  ASP A 359      25.274  42.772  71.894  1.00 10.82           C  
ATOM   2800  OD1 ASP A 359      26.376  42.245  72.160  1.00 14.81           O  
ATOM   2801  OD2 ASP A 359      25.115  43.570  70.949  1.00 11.76           O  
ATOM   2802  N   LEU A 360      21.591  40.599  73.535  1.00  7.06           N  
ATOM   2803  CA  LEU A 360      20.442  40.304  74.384  1.00  7.01           C  
ATOM   2804  C   LEU A 360      19.535  39.262  73.756  1.00  6.50           C  
ATOM   2805  O   LEU A 360      19.182  39.364  72.578  1.00  6.98           O  
ATOM   2806  CB  LEU A 360      19.573  41.540  74.630  1.00  8.52           C  
ATOM   2807  CG  LEU A 360      19.954  42.571  75.690  1.00  7.11           C  
ATOM   2808  CD1 LEU A 360      21.063  43.459  75.160  1.00  8.77           C  
ATOM   2809  CD2 LEU A 360      18.729  43.409  76.044  1.00  8.25           C  
ATOM   2810  N   GLY A 361      19.166  38.265  74.549  1.00  6.96           N  
ATOM   2811  CA  GLY A 361      18.232  37.261  74.088  1.00  6.41           C  
ATOM   2812  C   GLY A 361      16.874  37.779  74.539  1.00  5.64           C  
ATOM   2813  O   GLY A 361      16.720  38.981  74.769  1.00  7.26           O  
ATOM   2814  N   PRO A 362      15.869  36.906  74.685  1.00  5.94           N  
ATOM   2815  CA  PRO A 362      14.523  37.298  75.118  1.00  6.06           C  
ATOM   2816  C   PRO A 362      14.431  37.254  76.639  1.00  6.77           C  
ATOM   2817  O   PRO A 362      15.319  36.702  77.288  1.00  6.81           O  
ATOM   2818  CB  PRO A 362      13.658  36.211  74.508  1.00  6.65           C  
ATOM   2819  CG  PRO A 362      14.522  34.987  74.744  1.00  7.70           C  
ATOM   2820  CD  PRO A 362      15.911  35.471  74.341  1.00  6.51           C  
ATOM   2821  N   VAL A 363      13.383  37.842  77.216  1.00  6.51           N  
ATOM   2822  CA  VAL A 363      13.217  37.717  78.658  1.00  7.42           C  
ATOM   2823  C   VAL A 363      12.713  36.278  78.798  1.00  8.03           C  
ATOM   2824  O   VAL A 363      12.305  35.661  77.806  1.00  8.87           O  
ATOM   2825  CB  VAL A 363      12.236  38.760  79.259  1.00  6.77           C  
ATOM   2826  CG1 VAL A 363      12.886  40.136  79.225  1.00  9.32           C  
ATOM   2827  CG2 VAL A 363      10.929  38.777  78.504  1.00  8.88           C  
ATOM   2828  N   VAL A 364      12.725  35.742  80.010  1.00  8.47           N  
ATOM   2829  CA  VAL A 364      12.398  34.333  80.215  1.00  7.68           C  
ATOM   2830  C   VAL A 364      11.008  33.760  79.941  1.00  7.78           C  
ATOM   2831  O   VAL A 364      10.889  32.572  79.627  1.00  8.33           O  
ATOM   2832  CB  VAL A 364      12.825  33.901  81.645  1.00  8.29           C  
ATOM   2833  CG1 VAL A 364      11.712  34.191  82.638  1.00  9.24           C  
ATOM   2834  CG2 VAL A 364      13.210  32.431  81.655  1.00 10.08           C  
ATOM   2835  N   SER A 365       9.963  34.573  80.045  1.00  8.19           N  
ATOM   2836  CA  SER A 365       8.614  34.056  79.837  1.00  8.64           C  
ATOM   2837  C   SER A 365       7.620  35.138  79.458  1.00  8.42           C  
ATOM   2838  O   SER A 365       7.929  36.323  79.506  1.00  8.32           O  
ATOM   2839  CB  SER A 365       8.122  33.379  81.113  1.00  9.85           C  
ATOM   2840  OG  SER A 365       7.976  34.343  82.149  1.00  9.10           O  
ATOM   2841  N   ALA A 366       6.411  34.711  79.098  1.00  8.87           N  
ATOM   2842  CA  ALA A 366       5.358  35.644  78.726  1.00  9.16           C  
ATOM   2843  C   ALA A 366       4.978  36.506  79.926  1.00  9.46           C  
ATOM   2844  O   ALA A 366       4.734  37.702  79.785  1.00 10.78           O  
ATOM   2845  CB  ALA A 366       4.136  34.879  78.221  1.00 10.79           C  
ATOM   2846  N   GLU A 367       4.926  35.894  81.104  1.00 11.05           N  
ATOM   2847  CA  GLU A 367       4.575  36.625  82.315  1.00 12.67           C  
ATOM   2848  C   GLU A 367       5.644  37.664  82.628  1.00 11.45           C  
ATOM   2849  O   GLU A 367       5.329  38.792  82.999  1.00 11.36           O  
ATOM   2850  CB  GLU A 367       4.411  35.668  83.499  1.00 14.97           C  
ATOM   2851  CG  GLU A 367       4.087  36.370  84.819  1.00 21.57           C  
ATOM   2852  CD  GLU A 367       2.816  37.209  84.761  1.00 23.59           C  
ATOM   2853  OE1 GLU A 367       2.527  37.916  85.751  1.00 27.85           O  
ATOM   2854  OE2 GLU A 367       2.100  37.169  83.737  1.00 26.49           O  
ATOM   2855  N   GLN A 368       6.909  37.287  82.481  1.00 11.36           N  
ATOM   2856  CA  GLN A 368       7.982  38.237  82.741  1.00 11.27           C  
ATOM   2857  C   GLN A 368       7.912  39.381  81.737  1.00 10.21           C  
ATOM   2858  O   GLN A 368       8.120  40.541  82.091  1.00  9.86           O  
ATOM   2859  CB  GLN A 368       9.349  37.551  82.665  1.00 11.72           C  
ATOM   2860  CG  GLN A 368       9.733  36.819  83.944  1.00 14.90           C  
ATOM   2861  CD  GLN A 368       9.626  37.710  85.171  1.00 15.20           C  
ATOM   2862  OE1 GLN A 368       8.828  37.450  86.073  1.00 20.33           O  
ATOM   2863  NE2 GLN A 368      10.424  38.772  85.205  1.00 16.52           N  
ATOM   2864  N   GLU A 369       7.609  39.061  80.484  1.00  9.77           N  
ATOM   2865  CA  GLU A 369       7.506  40.095  79.465  1.00 10.65           C  
ATOM   2866  C   GLU A 369       6.380  41.067  79.815  1.00 10.64           C  
ATOM   2867  O   GLU A 369       6.537  42.281  79.697  1.00 10.04           O  
ATOM   2868  CB  GLU A 369       7.244  39.466  78.096  1.00 12.14           C  
ATOM   2869  CG  GLU A 369       7.131  40.477  76.970  1.00 15.04           C  
ATOM   2870  CD  GLU A 369       6.907  39.813  75.632  1.00 19.16           C  
ATOM   2871  OE1 GLU A 369       5.893  39.099  75.489  1.00 23.00           O  
ATOM   2872  OE2 GLU A 369       7.744  40.003  74.728  1.00 23.24           O  
ATOM   2873  N   ARG A 370       5.245  40.528  80.250  1.00 10.27           N  
ATOM   2874  CA  ARG A 370       4.110  41.370  80.611  1.00 11.31           C  
ATOM   2875  C   ARG A 370       4.474  42.319  81.752  1.00 10.74           C  
ATOM   2876  O   ARG A 370       4.127  43.501  81.723  1.00 10.40           O  
ATOM   2877  CB  ARG A 370       2.917  40.514  81.035  1.00 13.03           C  
ATOM   2878  CG  ARG A 370       1.625  41.315  81.188  1.00 15.70           C  
ATOM   2879  CD  ARG A 370       0.557  40.517  81.919  1.00 16.78           C  
ATOM   2880  NE  ARG A 370       0.892  40.341  83.328  1.00 19.88           N  
ATOM   2881  CZ  ARG A 370       0.883  41.323  84.223  1.00 19.88           C  
ATOM   2882  NH1 ARG A 370       0.548  42.553  83.859  1.00 21.65           N  
ATOM   2883  NH2 ARG A 370       1.218  41.076  85.482  1.00 21.23           N  
ATOM   2884  N   LYS A 371       5.174  41.797  82.754  1.00 11.09           N  
ATOM   2885  CA  LYS A 371       5.573  42.602  83.903  1.00 11.21           C  
ATOM   2886  C   LYS A 371       6.550  43.708  83.523  1.00 10.44           C  
ATOM   2887  O   LYS A 371       6.403  44.853  83.958  1.00 10.60           O  
ATOM   2888  CB  LYS A 371       6.179  41.701  84.983  1.00 12.42           C  
ATOM   2889  CG  LYS A 371       5.159  40.757  85.615  1.00 16.34           C  
ATOM   2890  CD  LYS A 371       5.816  39.629  86.401  1.00 20.65           C  
ATOM   2891  CE  LYS A 371       6.625  40.136  87.581  1.00 22.66           C  
ATOM   2892  NZ  LYS A 371       7.226  38.998  88.338  1.00 23.36           N  
ATOM   2893  N   VAL A 372       7.544  43.375  82.706  1.00  9.89           N  
ATOM   2894  CA  VAL A 372       8.518  44.373  82.286  1.00  9.85           C  
ATOM   2895  C   VAL A 372       7.844  45.469  81.454  1.00  8.94           C  
ATOM   2896  O   VAL A 372       8.106  46.655  81.650  1.00  9.63           O  
ATOM   2897  CB  VAL A 372       9.670  43.716  81.482  1.00  8.96           C  
ATOM   2898  CG1 VAL A 372      10.610  44.784  80.937  1.00  9.42           C  
ATOM   2899  CG2 VAL A 372      10.436  42.753  82.383  1.00  8.87           C  
ATOM   2900  N   LEU A 373       6.968  45.080  80.532  1.00  8.14           N  
ATOM   2901  CA  LEU A 373       6.272  46.063  79.709  1.00  8.80           C  
ATOM   2902  C   LEU A 373       5.350  46.927  80.568  1.00  8.56           C  
ATOM   2903  O   LEU A 373       5.143  48.105  80.275  1.00  9.28           O  
ATOM   2904  CB  LEU A 373       5.468  45.367  78.604  1.00  9.38           C  
ATOM   2905  CG  LEU A 373       6.299  44.606  77.563  1.00 10.89           C  
ATOM   2906  CD1 LEU A 373       5.371  43.891  76.585  1.00 12.68           C  
ATOM   2907  CD2 LEU A 373       7.219  45.570  76.827  1.00 13.93           C  
ATOM   2908  N   SER A 374       4.805  46.342  81.631  1.00 10.09           N  
ATOM   2909  CA  SER A 374       3.924  47.083  82.523  1.00 10.97           C  
ATOM   2910  C   SER A 374       4.735  48.159  83.247  1.00 10.40           C  
ATOM   2911  O   SER A 374       4.281  49.294  83.400  1.00 11.10           O  
ATOM   2912  CB  SER A 374       3.270  46.140  83.535  1.00 12.59           C  
ATOM   2913  OG  SER A 374       2.376  46.853  84.374  1.00 15.58           O  
ATOM   2914  N   TYR A 375       5.943  47.805  83.680  1.00 10.54           N  
ATOM   2915  CA  TYR A 375       6.800  48.765  84.363  1.00 10.02           C  
ATOM   2916  C   TYR A 375       7.230  49.874  83.413  1.00 10.05           C  
ATOM   2917  O   TYR A 375       7.447  51.010  83.834  1.00  9.78           O  
ATOM   2918  CB  TYR A 375       8.032  48.068  84.950  1.00  8.88           C  
ATOM   2919  CG  TYR A 375       7.844  47.634  86.385  1.00  9.09           C  
ATOM   2920  CD1 TYR A 375       7.656  48.575  87.395  1.00  8.03           C  
ATOM   2921  CD2 TYR A 375       7.843  46.285  86.735  1.00  8.57           C  
ATOM   2922  CE1 TYR A 375       7.470  48.186  88.719  1.00  9.60           C  
ATOM   2923  CE2 TYR A 375       7.658  45.881  88.061  1.00 10.20           C  
ATOM   2924  CZ  TYR A 375       7.472  46.839  89.047  1.00  8.74           C  
ATOM   2925  OH  TYR A 375       7.294  46.455  90.357  1.00 11.03           O  
ATOM   2926  N   ILE A 376       7.359  49.546  82.131  1.00 10.03           N  
ATOM   2927  CA  ILE A 376       7.738  50.549  81.149  1.00 10.57           C  
ATOM   2928  C   ILE A 376       6.608  51.572  81.013  1.00 11.10           C  
ATOM   2929  O   ILE A 376       6.862  52.767  80.882  1.00 10.75           O  
ATOM   2930  CB  ILE A 376       8.062  49.896  79.779  1.00 10.50           C  
ATOM   2931  CG1 ILE A 376       9.400  49.151  79.879  1.00 11.15           C  
ATOM   2932  CG2 ILE A 376       8.130  50.955  78.686  1.00 11.69           C  
ATOM   2933  CD1 ILE A 376       9.754  48.331  78.658  1.00 11.37           C  
ATOM   2934  N   GLU A 377       5.362  51.107  81.065  1.00 11.43           N  
ATOM   2935  CA  GLU A 377       4.222  52.018  80.967  1.00 12.30           C  
ATOM   2936  C   GLU A 377       4.173  52.920  82.195  1.00 11.50           C  
ATOM   2937  O   GLU A 377       3.864  54.109  82.095  1.00 12.55           O  
ATOM   2938  CB  GLU A 377       2.914  51.234  80.829  1.00 13.30           C  
ATOM   2939  CG  GLU A 377       2.755  50.585  79.465  1.00 15.25           C  
ATOM   2940  CD  GLU A 377       2.937  51.583  78.337  1.00 15.97           C  
ATOM   2941  OE1 GLU A 377       2.156  52.556  78.269  1.00 17.94           O  
ATOM   2942  OE2 GLU A 377       3.864  51.402  77.522  1.00 17.78           O  
ATOM   2943  N   ILE A 378       4.484  52.351  83.355  1.00 11.51           N  
ATOM   2944  CA  ILE A 378       4.504  53.114  84.595  1.00 11.96           C  
ATOM   2945  C   ILE A 378       5.611  54.160  84.500  1.00 11.86           C  
ATOM   2946  O   ILE A 378       5.416  55.326  84.839  1.00 11.33           O  
ATOM   2947  CB  ILE A 378       4.771  52.191  85.805  1.00 11.35           C  
ATOM   2948  CG1 ILE A 378       3.565  51.278  86.021  1.00 13.29           C  
ATOM   2949  CG2 ILE A 378       5.064  53.020  87.052  1.00 13.07           C  
ATOM   2950  CD1 ILE A 378       3.793  50.189  87.036  1.00 14.12           C  
ATOM   2951  N   GLY A 379       6.773  53.735  84.013  1.00 11.35           N  
ATOM   2952  CA  GLY A 379       7.899  54.643  83.883  1.00 11.29           C  
ATOM   2953  C   GLY A 379       7.656  55.826  82.963  1.00 11.67           C  
ATOM   2954  O   GLY A 379       8.218  56.900  83.169  1.00 10.75           O  
ATOM   2955  N   LYS A 380       6.824  55.639  81.945  1.00 12.23           N  
ATOM   2956  CA  LYS A 380       6.532  56.720  81.006  1.00 13.96           C  
ATOM   2957  C   LYS A 380       5.877  57.922  81.680  1.00 14.45           C  
ATOM   2958  O   LYS A 380       5.952  59.042  81.173  1.00 15.85           O  
ATOM   2959  CB  LYS A 380       5.630  56.218  79.876  1.00 13.50           C  
ATOM   2960  CG  LYS A 380       6.341  55.341  78.861  1.00 16.09           C  
ATOM   2961  CD  LYS A 380       5.362  54.815  77.825  1.00 18.01           C  
ATOM   2962  CE  LYS A 380       6.055  53.951  76.792  1.00 20.02           C  
ATOM   2963  NZ  LYS A 380       5.073  53.336  75.854  1.00 20.42           N  
ATOM   2964  N   ASN A 381       5.240  57.686  82.823  1.00 15.12           N  
ATOM   2965  CA  ASN A 381       4.571  58.751  83.563  1.00 14.94           C  
ATOM   2966  C   ASN A 381       5.367  59.186  84.791  1.00 14.35           C  
ATOM   2967  O   ASN A 381       4.897  60.001  85.587  1.00 14.48           O  
ATOM   2968  CB  ASN A 381       3.178  58.285  83.989  1.00 16.88           C  
ATOM   2969  CG  ASN A 381       2.241  58.090  82.808  1.00 17.79           C  
ATOM   2970  OD1 ASN A 381       1.329  57.268  82.858  1.00 22.79           O  
ATOM   2971  ND2 ASN A 381       2.455  58.856  81.747  1.00 19.48           N  
ATOM   2972  N   GLU A 382       6.570  58.637  84.946  1.00 12.99           N  
ATOM   2973  CA  GLU A 382       7.424  58.982  86.081  1.00 12.93           C  
ATOM   2974  C   GLU A 382       8.698  59.671  85.614  1.00 12.56           C  
ATOM   2975  O   GLU A 382       9.128  60.663  86.200  1.00 14.32           O  
ATOM   2976  CB  GLU A 382       7.790  57.730  86.885  1.00 11.83           C  
ATOM   2977  CG  GLU A 382       6.602  57.025  87.518  1.00 11.81           C  
ATOM   2978  CD  GLU A 382       7.023  55.948  88.492  1.00 13.04           C  
ATOM   2979  OE1 GLU A 382       7.938  55.167  88.154  1.00 11.08           O  
ATOM   2980  OE2 GLU A 382       6.438  55.877  89.595  1.00 12.93           O  
ATOM   2981  N   GLY A 383       9.302  59.136  84.559  1.00 13.50           N  
ATOM   2982  CA  GLY A 383      10.521  59.719  84.031  1.00 12.60           C  
ATOM   2983  C   GLY A 383      10.397  59.993  82.545  1.00 13.33           C  
ATOM   2984  O   GLY A 383       9.301  59.928  81.987  1.00 14.68           O  
ATOM   2985  N   GLN A 384      11.516  60.296  81.899  1.00 10.99           N  
ATOM   2986  CA  GLN A 384      11.517  60.580  80.469  1.00 11.32           C  
ATOM   2987  C   GLN A 384      12.135  59.423  79.690  1.00 12.09           C  
ATOM   2988  O   GLN A 384      13.312  59.114  79.854  1.00 11.23           O  
ATOM   2989  CB  GLN A 384      12.307  61.861  80.189  1.00 13.46           C  
ATOM   2990  CG  GLN A 384      12.443  62.196  78.713  1.00 16.24           C  
ATOM   2991  CD  GLN A 384      13.405  63.338  78.459  1.00 19.02           C  
ATOM   2992  OE1 GLN A 384      13.622  63.741  77.315  1.00 23.09           O  
ATOM   2993  NE2 GLN A 384      13.990  63.867  79.527  1.00 21.96           N  
ATOM   2994  N   LEU A 385      11.337  58.777  78.849  1.00 10.65           N  
ATOM   2995  CA  LEU A 385      11.835  57.667  78.046  1.00 11.36           C  
ATOM   2996  C   LEU A 385      12.747  58.228  76.959  1.00 12.36           C  
ATOM   2997  O   LEU A 385      12.324  59.076  76.171  1.00 13.52           O  
ATOM   2998  CB  LEU A 385      10.664  56.918  77.405  1.00 11.58           C  
ATOM   2999  CG  LEU A 385      11.005  55.747  76.482  1.00 10.79           C  
ATOM   3000  CD1 LEU A 385      11.646  54.615  77.280  1.00 11.37           C  
ATOM   3001  CD2 LEU A 385       9.734  55.263  75.799  1.00 14.29           C  
ATOM   3002  N   VAL A 386      13.995  57.765  76.913  1.00 11.24           N  
ATOM   3003  CA  VAL A 386      14.936  58.248  75.906  1.00 11.32           C  
ATOM   3004  C   VAL A 386      15.513  57.161  75.000  1.00 11.72           C  
ATOM   3005  O   VAL A 386      16.268  57.465  74.075  1.00 12.42           O  
ATOM   3006  CB  VAL A 386      16.098  59.038  76.548  1.00 11.57           C  
ATOM   3007  CG1 VAL A 386      15.568  60.329  77.154  1.00 12.43           C  
ATOM   3008  CG2 VAL A 386      16.780  58.199  77.615  1.00 11.44           C  
ATOM   3009  N   LEU A 387      15.164  55.903  75.264  1.00 10.95           N  
ATOM   3010  CA  LEU A 387      15.627  54.787  74.437  1.00 10.48           C  
ATOM   3011  C   LEU A 387      14.778  53.536  74.655  1.00 10.21           C  
ATOM   3012  O   LEU A 387      14.432  53.202  75.788  1.00  9.30           O  
ATOM   3013  CB  LEU A 387      17.096  54.448  74.729  1.00 10.88           C  
ATOM   3014  CG  LEU A 387      17.692  53.379  73.799  1.00 11.61           C  
ATOM   3015  CD1 LEU A 387      17.841  53.955  72.400  1.00 13.73           C  
ATOM   3016  CD2 LEU A 387      19.044  52.914  74.311  1.00 12.54           C  
ATOM   3017  N   GLY A 388      14.450  52.853  73.560  1.00 10.86           N  
ATOM   3018  CA  GLY A 388      13.663  51.630  73.633  1.00 10.90           C  
ATOM   3019  C   GLY A 388      12.260  51.789  74.187  1.00 12.43           C  
ATOM   3020  O   GLY A 388      11.500  52.652  73.742  1.00 13.21           O  
ATOM   3021  N   GLY A 389      11.911  50.936  75.147  1.00 13.18           N  
ATOM   3022  CA  GLY A 389      10.601  51.003  75.769  1.00 14.55           C  
ATOM   3023  C   GLY A 389       9.503  50.227  75.069  1.00 16.28           C  
ATOM   3024  O   GLY A 389       8.320  50.516  75.259  1.00 17.59           O  
ATOM   3025  N   LYS A 390       9.873  49.242  74.258  1.00 16.10           N  
ATOM   3026  CA  LYS A 390       8.864  48.464  73.559  1.00 17.65           C  
ATOM   3027  C   LYS A 390       9.300  47.046  73.239  1.00 16.98           C  
ATOM   3028  O   LYS A 390      10.490  46.721  73.243  1.00 14.68           O  
ATOM   3029  CB  LYS A 390       8.458  49.171  72.263  1.00 21.45           C  
ATOM   3030  CG  LYS A 390       9.574  49.295  71.243  1.00 25.31           C  
ATOM   3031  CD  LYS A 390       9.102  50.054  70.007  1.00 28.64           C  
ATOM   3032  CE  LYS A 390      10.184  50.106  68.938  1.00 30.60           C  
ATOM   3033  NZ  LYS A 390       9.754  50.897  67.748  1.00 33.50           N  
ATOM   3034  N   ARG A 391       8.311  46.204  72.973  1.00 16.66           N  
ATOM   3035  CA  ARG A 391       8.553  44.818  72.615  1.00 17.76           C  
ATOM   3036  C   ARG A 391       8.968  44.847  71.150  1.00 17.53           C  
ATOM   3037  O   ARG A 391       8.506  45.695  70.383  1.00 18.16           O  
ATOM   3038  CB  ARG A 391       7.267  44.007  72.773  1.00 18.88           C  
ATOM   3039  CG  ARG A 391       7.437  42.506  72.605  1.00 24.00           C  
ATOM   3040  CD  ARG A 391       6.076  41.825  72.583  1.00 26.78           C  
ATOM   3041  NE  ARG A 391       6.156  40.370  72.687  1.00 29.92           N  
ATOM   3042  CZ  ARG A 391       6.828  39.584  71.851  1.00 31.00           C  
ATOM   3043  NH1 ARG A 391       7.498  40.103  70.829  1.00 32.74           N  
ATOM   3044  NH2 ARG A 391       6.814  38.270  72.028  1.00 31.36           N  
ATOM   3045  N   LEU A 392       9.850  43.938  70.761  1.00 17.52           N  
ATOM   3046  CA  LEU A 392      10.297  43.884  69.380  1.00 18.49           C  
ATOM   3047  C   LEU A 392       9.462  42.850  68.640  1.00 19.36           C  
ATOM   3048  O   LEU A 392       8.724  42.082  69.256  1.00 18.82           O  
ATOM   3049  CB  LEU A 392      11.782  43.520  69.322  1.00 18.69           C  
ATOM   3050  CG  LEU A 392      12.692  44.490  70.080  1.00 19.34           C  
ATOM   3051  CD1 LEU A 392      14.125  43.987  70.035  1.00 21.20           C  
ATOM   3052  CD2 LEU A 392      12.586  45.882  69.468  1.00 19.98           C  
ATOM   3053  N   GLU A 393       9.570  42.841  67.317  1.00 21.27           N  
ATOM   3054  CA  GLU A 393       8.821  41.896  66.499  1.00 23.94           C  
ATOM   3055  C   GLU A 393       9.341  40.479  66.704  1.00 23.61           C  
ATOM   3056  O   GLU A 393      10.528  40.276  66.955  1.00 25.26           O  
ATOM   3057  CB  GLU A 393       8.934  42.285  65.024  1.00 25.59           C  
ATOM   3058  CG  GLU A 393       8.295  43.624  64.697  1.00 29.03           C  
ATOM   3059  CD  GLU A 393       8.569  44.074  63.274  1.00 31.43           C  
ATOM   3060  OE1 GLU A 393       8.013  45.113  62.864  1.00 33.11           O  
ATOM   3061  OE2 GLU A 393       9.342  43.393  62.567  1.00 33.47           O  
ATOM   3062  N   GLY A 394       8.448  39.501  66.605  1.00 23.83           N  
ATOM   3063  CA  GLY A 394       8.856  38.118  66.779  1.00 23.85           C  
ATOM   3064  C   GLY A 394       8.067  37.380  67.842  1.00 22.79           C  
ATOM   3065  O   GLY A 394       7.488  37.993  68.738  1.00 23.32           O  
ATOM   3066  N   GLU A 395       8.046  36.054  67.737  1.00 22.55           N  
ATOM   3067  CA  GLU A 395       7.331  35.211  68.686  1.00 21.91           C  
ATOM   3068  C   GLU A 395       8.028  35.210  70.042  1.00 18.58           C  
ATOM   3069  O   GLU A 395       7.375  35.136  71.086  1.00 18.53           O  
ATOM   3070  CB  GLU A 395       7.243  33.779  68.152  1.00 24.87           C  
ATOM   3071  CG  GLU A 395       6.396  33.646  66.901  1.00 30.38           C  
ATOM   3072  CD  GLU A 395       4.973  34.112  67.127  1.00 33.20           C  
ATOM   3073  OE1 GLU A 395       4.309  33.566  68.034  1.00 36.36           O  
ATOM   3074  OE2 GLU A 395       4.519  35.023  66.402  1.00 36.37           O  
ATOM   3075  N   GLY A 396       9.355  35.289  70.013  1.00 16.79           N  
ATOM   3076  CA  GLY A 396      10.128  35.302  71.243  1.00 14.10           C  
ATOM   3077  C   GLY A 396       9.806  36.514  72.095  1.00 12.98           C  
ATOM   3078  O   GLY A 396       9.284  37.509  71.595  1.00 13.16           O  
ATOM   3079  N   TYR A 397      10.124  36.441  73.384  1.00  9.46           N  
ATOM   3080  CA  TYR A 397       9.842  37.539  74.306  1.00  9.74           C  
ATOM   3081  C   TYR A 397      10.954  38.587  74.271  1.00 10.40           C  
ATOM   3082  O   TYR A 397      11.646  38.819  75.261  1.00  9.49           O  
ATOM   3083  CB  TYR A 397       9.675  36.978  75.721  1.00 10.35           C  
ATOM   3084  CG  TYR A 397       8.739  35.787  75.778  1.00 10.45           C  
ATOM   3085  CD1 TYR A 397       9.173  34.559  76.273  1.00 11.50           C  
ATOM   3086  CD2 TYR A 397       7.424  35.883  75.315  1.00 10.49           C  
ATOM   3087  CE1 TYR A 397       8.325  33.450  76.307  1.00 11.78           C  
ATOM   3088  CE2 TYR A 397       6.566  34.779  75.344  1.00 10.29           C  
ATOM   3089  CZ  TYR A 397       7.024  33.567  75.841  1.00 12.55           C  
ATOM   3090  OH  TYR A 397       6.187  32.473  75.876  1.00 12.54           O  
ATOM   3091  N   PHE A 398      11.097  39.237  73.122  1.00  9.79           N  
ATOM   3092  CA  PHE A 398      12.137  40.233  72.930  1.00  9.99           C  
ATOM   3093  C   PHE A 398      11.741  41.651  73.316  1.00 10.91           C  
ATOM   3094  O   PHE A 398      10.762  42.200  72.809  1.00 11.39           O  
ATOM   3095  CB  PHE A 398      12.597  40.203  71.469  1.00 11.48           C  
ATOM   3096  CG  PHE A 398      13.060  38.847  71.010  1.00 12.45           C  
ATOM   3097  CD1 PHE A 398      14.165  38.239  71.599  1.00 12.30           C  
ATOM   3098  CD2 PHE A 398      12.388  38.175  69.991  1.00 13.47           C  
ATOM   3099  CE1 PHE A 398      14.596  36.979  71.180  1.00 12.46           C  
ATOM   3100  CE2 PHE A 398      12.810  36.916  69.565  1.00 13.69           C  
ATOM   3101  CZ  PHE A 398      13.916  36.317  70.162  1.00 13.46           C  
ATOM   3102  N   ILE A 399      12.516  42.239  74.222  1.00  8.95           N  
ATOM   3103  CA  ILE A 399      12.284  43.605  74.671  1.00  9.46           C  
ATOM   3104  C   ILE A 399      13.554  44.399  74.389  1.00  8.98           C  
ATOM   3105  O   ILE A 399      14.660  43.924  74.637  1.00  9.00           O  
ATOM   3106  CB  ILE A 399      11.966  43.657  76.182  1.00 10.04           C  
ATOM   3107  CG1 ILE A 399      10.666  42.900  76.460  1.00  9.76           C  
ATOM   3108  CG2 ILE A 399      11.842  45.100  76.643  1.00 10.39           C  
ATOM   3109  CD1 ILE A 399      10.256  42.902  77.913  1.00 10.66           C  
ATOM   3110  N   ALA A 400      13.393  45.606  73.860  1.00  9.52           N  
ATOM   3111  CA  ALA A 400      14.540  46.440  73.533  1.00 10.08           C  
ATOM   3112  C   ALA A 400      15.171  47.095  74.755  1.00  9.83           C  
ATOM   3113  O   ALA A 400      14.480  47.416  75.721  1.00 10.31           O  
ATOM   3114  CB  ALA A 400      14.123  47.517  72.537  1.00 13.38           C  
ATOM   3115  N   PRO A 401      16.505  47.279  74.734  1.00  9.20           N  
ATOM   3116  CA  PRO A 401      17.219  47.916  75.845  1.00  8.63           C  
ATOM   3117  C   PRO A 401      16.502  49.243  76.069  1.00  9.22           C  
ATOM   3118  O   PRO A 401      16.316  50.025  75.132  1.00  9.76           O  
ATOM   3119  CB  PRO A 401      18.624  48.095  75.285  1.00  9.73           C  
ATOM   3120  CG  PRO A 401      18.782  46.868  74.443  1.00  9.81           C  
ATOM   3121  CD  PRO A 401      17.452  46.794  73.713  1.00 10.53           C  
ATOM   3122  N   THR A 402      16.102  49.491  77.308  1.00  8.32           N  
ATOM   3123  CA  THR A 402      15.343  50.685  77.631  1.00  8.53           C  
ATOM   3124  C   THR A 402      16.024  51.607  78.626  1.00  8.12           C  
ATOM   3125  O   THR A 402      16.666  51.152  79.573  1.00  7.65           O  
ATOM   3126  CB  THR A 402      13.960  50.266  78.170  1.00  7.88           C  
ATOM   3127  OG1 THR A 402      13.286  49.501  77.163  1.00  8.80           O  
ATOM   3128  CG2 THR A 402      13.114  51.479  78.541  1.00  9.51           C  
ATOM   3129  N   VAL A 403      15.872  52.909  78.401  1.00  7.95           N  
ATOM   3130  CA  VAL A 403      16.450  53.913  79.282  1.00  7.60           C  
ATOM   3131  C   VAL A 403      15.477  55.052  79.576  1.00  8.03           C  
ATOM   3132  O   VAL A 403      14.867  55.613  78.661  1.00  8.32           O  
ATOM   3133  CB  VAL A 403      17.728  54.548  78.673  1.00  7.18           C  
ATOM   3134  CG1 VAL A 403      18.331  55.549  79.659  1.00  7.85           C  
ATOM   3135  CG2 VAL A 403      18.744  53.473  78.333  1.00  7.33           C  
ATOM   3136  N   PHE A 404      15.324  55.367  80.859  1.00  7.43           N  
ATOM   3137  CA  PHE A 404      14.495  56.483  81.313  1.00  7.46           C  
ATOM   3138  C   PHE A 404      15.472  57.423  82.003  1.00  9.14           C  
ATOM   3139  O   PHE A 404      16.385  56.964  82.695  1.00  8.05           O  
ATOM   3140  CB  PHE A 404      13.454  56.056  82.358  1.00  8.47           C  
ATOM   3141  CG  PHE A 404      12.302  55.280  81.802  1.00  8.34           C  
ATOM   3142  CD1 PHE A 404      12.305  53.892  81.827  1.00  9.99           C  
ATOM   3143  CD2 PHE A 404      11.197  55.941  81.268  1.00  9.22           C  
ATOM   3144  CE1 PHE A 404      11.227  53.166  81.331  1.00  9.83           C  
ATOM   3145  CE2 PHE A 404      10.113  55.223  80.768  1.00  9.40           C  
ATOM   3146  CZ  PHE A 404      10.127  53.835  80.800  1.00  9.57           C  
ATOM   3147  N   THR A 405      15.302  58.728  81.820  1.00  8.49           N  
ATOM   3148  CA  THR A 405      16.191  59.669  82.485  1.00  8.92           C  
ATOM   3149  C   THR A 405      15.400  60.711  83.279  1.00  8.88           C  
ATOM   3150  O   THR A 405      14.165  60.756  83.198  1.00  8.53           O  
ATOM   3151  CB  THR A 405      17.150  60.346  81.485  1.00 10.09           C  
ATOM   3152  OG1 THR A 405      18.175  61.036  82.217  1.00 11.04           O  
ATOM   3153  CG2 THR A 405      16.400  61.320  80.576  1.00 11.29           C  
ATOM   3154  N   GLU A 406      16.113  61.532  84.050  1.00  8.72           N  
ATOM   3155  CA  GLU A 406      15.501  62.542  84.912  1.00  9.86           C  
ATOM   3156  C   GLU A 406      14.462  61.851  85.797  1.00  9.76           C  
ATOM   3157  O   GLU A 406      13.401  62.400  86.099  1.00 10.41           O  
ATOM   3158  CB  GLU A 406      14.837  63.651  84.083  1.00 12.38           C  
ATOM   3159  CG  GLU A 406      15.799  64.515  83.253  1.00 14.23           C  
ATOM   3160  CD  GLU A 406      16.709  65.408  84.093  1.00 16.56           C  
ATOM   3161  OE1 GLU A 406      16.436  65.604  85.295  1.00 18.30           O  
ATOM   3162  OE2 GLU A 406      17.697  65.936  83.542  1.00 19.93           O  
ATOM   3163  N   VAL A 407      14.788  60.636  86.225  1.00  8.35           N  
ATOM   3164  CA  VAL A 407      13.886  59.855  87.055  1.00  7.73           C  
ATOM   3165  C   VAL A 407      13.945  60.270  88.521  1.00  8.71           C  
ATOM   3166  O   VAL A 407      15.026  60.369  89.104  1.00  8.82           O  
ATOM   3167  CB  VAL A 407      14.223  58.346  86.970  1.00  8.11           C  
ATOM   3168  CG1 VAL A 407      13.238  57.543  87.814  1.00  8.26           C  
ATOM   3169  CG2 VAL A 407      14.199  57.884  85.518  1.00  6.48           C  
ATOM   3170  N   PRO A 408      12.779  60.542  89.132  1.00  8.97           N  
ATOM   3171  CA  PRO A 408      12.760  60.935  90.545  1.00  9.17           C  
ATOM   3172  C   PRO A 408      13.249  59.748  91.375  1.00  8.87           C  
ATOM   3173  O   PRO A 408      12.861  58.609  91.120  1.00  8.87           O  
ATOM   3174  CB  PRO A 408      11.284  61.238  90.799  1.00 11.51           C  
ATOM   3175  CG  PRO A 408      10.813  61.741  89.467  1.00 11.10           C  
ATOM   3176  CD  PRO A 408      11.460  60.758  88.508  1.00 10.18           C  
ATOM   3177  N   PRO A 409      14.101  59.998  92.380  1.00  9.35           N  
ATOM   3178  CA  PRO A 409      14.622  58.918  93.226  1.00 10.35           C  
ATOM   3179  C   PRO A 409      13.555  58.022  93.857  1.00 10.58           C  
ATOM   3180  O   PRO A 409      13.791  56.834  94.068  1.00 11.10           O  
ATOM   3181  CB  PRO A 409      15.431  59.668  94.281  1.00 10.99           C  
ATOM   3182  CG  PRO A 409      15.941  60.847  93.527  1.00 12.36           C  
ATOM   3183  CD  PRO A 409      14.722  61.286  92.738  1.00  9.62           C  
ATOM   3184  N   LYS A 410      12.389  58.588  94.160  1.00 11.27           N  
ATOM   3185  CA  LYS A 410      11.318  57.818  94.784  1.00 12.10           C  
ATOM   3186  C   LYS A 410      10.285  57.253  93.811  1.00 10.87           C  
ATOM   3187  O   LYS A 410       9.270  56.695  94.233  1.00 11.66           O  
ATOM   3188  CB  LYS A 410      10.611  58.665  95.848  1.00 14.41           C  
ATOM   3189  CG  LYS A 410      11.442  58.928  97.107  1.00 17.87           C  
ATOM   3190  CD  LYS A 410      11.851  57.626  97.787  1.00 22.55           C  
ATOM   3191  CE  LYS A 410      11.860  57.757  99.309  1.00 25.46           C  
ATOM   3192  NZ  LYS A 410      12.742  58.855  99.800  1.00 25.61           N  
ATOM   3193  N   ALA A 411      10.540  57.391  92.514  1.00  9.08           N  
ATOM   3194  CA  ALA A 411       9.626  56.866  91.503  1.00  9.51           C  
ATOM   3195  C   ALA A 411       9.588  55.347  91.615  1.00  9.34           C  
ATOM   3196  O   ALA A 411      10.555  54.730  92.059  1.00  9.82           O  
ATOM   3197  CB  ALA A 411      10.097  57.268  90.118  1.00  8.46           C  
ATOM   3198  N   ARG A 412       8.478  54.738  91.215  1.00  8.71           N  
ATOM   3199  CA  ARG A 412       8.376  53.287  91.281  1.00  7.86           C  
ATOM   3200  C   ARG A 412       9.488  52.611  90.477  1.00  7.70           C  
ATOM   3201  O   ARG A 412      10.055  51.617  90.929  1.00  7.52           O  
ATOM   3202  CB  ARG A 412       7.008  52.813  90.776  1.00  9.24           C  
ATOM   3203  CG  ARG A 412       5.834  53.269  91.637  1.00  8.91           C  
ATOM   3204  CD  ARG A 412       4.547  52.600  91.184  1.00 10.79           C  
ATOM   3205  NE  ARG A 412       4.605  51.154  91.373  1.00  9.97           N  
ATOM   3206  CZ  ARG A 412       3.693  50.302  90.916  1.00 11.63           C  
ATOM   3207  NH1 ARG A 412       3.831  49.001  91.138  1.00 11.87           N  
ATOM   3208  NH2 ARG A 412       2.645  50.749  90.235  1.00 13.19           N  
ATOM   3209  N   ILE A 413       9.810  53.136  89.296  1.00  7.46           N  
ATOM   3210  CA  ILE A 413      10.868  52.513  88.500  1.00  7.61           C  
ATOM   3211  C   ILE A 413      12.258  52.728  89.092  1.00  8.44           C  
ATOM   3212  O   ILE A 413      13.230  52.130  88.631  1.00  9.35           O  
ATOM   3213  CB  ILE A 413      10.868  52.988  87.017  1.00  7.66           C  
ATOM   3214  CG1 ILE A 413      11.034  54.507  86.926  1.00  7.59           C  
ATOM   3215  CG2 ILE A 413       9.590  52.505  86.327  1.00  6.37           C  
ATOM   3216  CD1 ILE A 413      11.356  54.995  85.508  1.00  9.68           C  
ATOM   3217  N   ALA A 414      12.359  53.578  90.111  1.00  8.67           N  
ATOM   3218  CA  ALA A 414      13.644  53.819  90.762  1.00  7.87           C  
ATOM   3219  C   ALA A 414      13.694  53.115  92.119  1.00  7.80           C  
ATOM   3220  O   ALA A 414      14.689  53.214  92.836  1.00  8.17           O  
ATOM   3221  CB  ALA A 414      13.874  55.313  90.950  1.00  8.73           C  
ATOM   3222  N   GLN A 415      12.626  52.399  92.461  1.00  8.17           N  
ATOM   3223  CA  GLN A 415      12.538  51.710  93.748  1.00  7.87           C  
ATOM   3224  C   GLN A 415      12.219  50.221  93.666  1.00  7.82           C  
ATOM   3225  O   GLN A 415      12.692  49.430  94.487  1.00  9.96           O  
ATOM   3226  CB  GLN A 415      11.457  52.369  94.612  1.00  7.32           C  
ATOM   3227  CG  GLN A 415      11.782  53.771  95.079  1.00  8.30           C  
ATOM   3228  CD  GLN A 415      12.864  53.777  96.139  1.00  7.74           C  
ATOM   3229  OE1 GLN A 415      12.802  53.014  97.105  1.00  8.74           O  
ATOM   3230  NE2 GLN A 415      13.855  54.643  95.972  1.00  8.36           N  
ATOM   3231  N   GLU A 416      11.407  49.844  92.686  1.00  7.68           N  
ATOM   3232  CA  GLU A 416      10.988  48.457  92.537  1.00  7.98           C  
ATOM   3233  C   GLU A 416      11.831  47.686  91.532  1.00  8.03           C  
ATOM   3234  O   GLU A 416      12.244  48.224  90.504  1.00  7.65           O  
ATOM   3235  CB  GLU A 416       9.501  48.420  92.153  1.00  9.75           C  
ATOM   3236  CG  GLU A 416       8.634  49.239  93.117  1.00 10.15           C  
ATOM   3237  CD  GLU A 416       7.159  49.278  92.749  1.00 10.94           C  
ATOM   3238  OE1 GLU A 416       6.433  50.118  93.324  1.00 10.31           O  
ATOM   3239  OE2 GLU A 416       6.720  48.476  91.899  1.00 10.54           O  
ATOM   3240  N   GLU A 417      12.087  46.420  91.845  1.00  7.09           N  
ATOM   3241  CA  GLU A 417      12.899  45.568  90.981  1.00  7.34           C  
ATOM   3242  C   GLU A 417      12.103  45.115  89.762  1.00  7.43           C  
ATOM   3243  O   GLU A 417      11.155  44.334  89.882  1.00  9.63           O  
ATOM   3244  CB  GLU A 417      13.395  44.350  91.762  1.00  6.87           C  
ATOM   3245  CG  GLU A 417      14.432  43.541  91.006  1.00  9.22           C  
ATOM   3246  CD  GLU A 417      14.905  42.326  91.773  1.00  9.84           C  
ATOM   3247  OE1 GLU A 417      16.131  42.076  91.778  1.00  7.33           O  
ATOM   3248  OE2 GLU A 417      14.057  41.615  92.360  1.00 11.63           O  
ATOM   3249  N   ILE A 418      12.506  45.604  88.593  1.00  6.15           N  
ATOM   3250  CA  ILE A 418      11.839  45.292  87.332  1.00  7.37           C  
ATOM   3251  C   ILE A 418      12.332  43.979  86.734  1.00  7.78           C  
ATOM   3252  O   ILE A 418      11.557  43.234  86.129  1.00  8.51           O  
ATOM   3253  CB  ILE A 418      12.056  46.438  86.323  1.00  7.29           C  
ATOM   3254  CG1 ILE A 418      11.484  47.736  86.904  1.00  7.89           C  
ATOM   3255  CG2 ILE A 418      11.410  46.094  84.986  1.00  7.28           C  
ATOM   3256  CD1 ILE A 418      11.812  48.974  86.103  1.00  9.08           C  
ATOM   3257  N   PHE A 419      13.624  43.704  86.898  1.00  6.60           N  
ATOM   3258  CA  PHE A 419      14.224  42.466  86.405  1.00  7.22           C  
ATOM   3259  C   PHE A 419      14.087  42.335  84.892  1.00  7.77           C  
ATOM   3260  O   PHE A 419      13.762  41.267  84.373  1.00  8.74           O  
ATOM   3261  CB  PHE A 419      13.573  41.265  87.102  1.00  7.89           C  
ATOM   3262  CG  PHE A 419      14.557  40.248  87.615  1.00  7.58           C  
ATOM   3263  CD1 PHE A 419      14.636  38.984  87.041  1.00  8.28           C  
ATOM   3264  CD2 PHE A 419      15.394  40.551  88.687  1.00  6.93           C  
ATOM   3265  CE1 PHE A 419      15.532  38.033  87.530  1.00  8.13           C  
ATOM   3266  CE2 PHE A 419      16.293  39.607  89.182  1.00  6.74           C  
ATOM   3267  CZ  PHE A 419      16.361  38.347  88.602  1.00  7.93           C  
ATOM   3268  N   GLY A 420      14.333  43.442  84.199  1.00  7.47           N  
ATOM   3269  CA  GLY A 420      14.260  43.465  82.749  1.00  8.01           C  
ATOM   3270  C   GLY A 420      15.301  44.436  82.229  1.00  7.38           C  
ATOM   3271  O   GLY A 420      16.027  45.036  83.023  1.00  7.52           O  
ATOM   3272  N   PRO A 421      15.407  44.621  80.906  1.00  7.34           N  
ATOM   3273  CA  PRO A 421      16.406  45.551  80.365  1.00  7.66           C  
ATOM   3274  C   PRO A 421      15.932  47.001  80.446  1.00  7.31           C  
ATOM   3275  O   PRO A 421      15.754  47.663  79.422  1.00  6.94           O  
ATOM   3276  CB  PRO A 421      16.572  45.066  78.928  1.00  7.97           C  
ATOM   3277  CG  PRO A 421      15.173  44.618  78.578  1.00  8.66           C  
ATOM   3278  CD  PRO A 421      14.724  43.880  79.828  1.00  7.65           C  
ATOM   3279  N   VAL A 422      15.747  47.487  81.672  1.00  7.35           N  
ATOM   3280  CA  VAL A 422      15.262  48.844  81.907  1.00  7.62           C  
ATOM   3281  C   VAL A 422      16.158  49.596  82.888  1.00  6.74           C  
ATOM   3282  O   VAL A 422      16.234  49.252  84.068  1.00  7.62           O  
ATOM   3283  CB  VAL A 422      13.822  48.816  82.470  1.00  8.91           C  
ATOM   3284  CG1 VAL A 422      13.297  50.224  82.620  1.00  8.68           C  
ATOM   3285  CG2 VAL A 422      12.916  48.001  81.548  1.00 10.65           C  
ATOM   3286  N   LEU A 423      16.828  50.629  82.390  1.00  7.32           N  
ATOM   3287  CA  LEU A 423      17.731  51.431  83.210  1.00  6.49           C  
ATOM   3288  C   LEU A 423      17.126  52.787  83.546  1.00  6.30           C  
ATOM   3289  O   LEU A 423      16.629  53.491  82.663  1.00  6.84           O  
ATOM   3290  CB  LEU A 423      19.052  51.636  82.466  1.00  6.69           C  
ATOM   3291  CG  LEU A 423      20.134  52.457  83.165  1.00  6.37           C  
ATOM   3292  CD1 LEU A 423      20.588  51.745  84.437  1.00  6.36           C  
ATOM   3293  CD2 LEU A 423      21.309  52.644  82.210  1.00  7.65           C  
ATOM   3294  N   SER A 424      17.167  53.144  84.828  1.00  6.39           N  
ATOM   3295  CA  SER A 424      16.644  54.429  85.288  1.00  6.57           C  
ATOM   3296  C   SER A 424      17.812  55.347  85.632  1.00  7.05           C  
ATOM   3297  O   SER A 424      18.622  55.027  86.500  1.00  6.67           O  
ATOM   3298  CB  SER A 424      15.757  54.241  86.525  1.00  7.35           C  
ATOM   3299  OG  SER A 424      14.561  53.553  86.200  1.00  8.12           O  
ATOM   3300  N   VAL A 425      17.890  56.490  84.956  1.00  7.26           N  
ATOM   3301  CA  VAL A 425      18.969  57.446  85.185  1.00  6.38           C  
ATOM   3302  C   VAL A 425      18.496  58.582  86.086  1.00  7.62           C  
ATOM   3303  O   VAL A 425      17.482  59.240  85.806  1.00  7.04           O  
ATOM   3304  CB  VAL A 425      19.481  58.026  83.852  1.00  6.87           C  
ATOM   3305  CG1 VAL A 425      20.703  58.907  84.096  1.00  7.55           C  
ATOM   3306  CG2 VAL A 425      19.820  56.890  82.894  1.00  6.81           C  
ATOM   3307  N   ILE A 426      19.246  58.804  87.161  1.00  7.03           N  
ATOM   3308  CA  ILE A 426      18.938  59.822  88.164  1.00  7.96           C  
ATOM   3309  C   ILE A 426      20.061  60.857  88.210  1.00  8.51           C  
ATOM   3310  O   ILE A 426      21.229  60.509  88.352  1.00  7.73           O  
ATOM   3311  CB  ILE A 426      18.788  59.162  89.560  1.00  8.68           C  
ATOM   3312  CG1 ILE A 426      17.753  58.037  89.491  1.00  9.61           C  
ATOM   3313  CG2 ILE A 426      18.365  60.195  90.597  1.00  8.69           C  
ATOM   3314  CD1 ILE A 426      17.711  57.160  90.735  1.00  9.02           C  
ATOM   3315  N   ARG A 427      19.702  62.130  88.083  1.00  7.11           N  
ATOM   3316  CA  ARG A 427      20.678  63.214  88.098  1.00  8.63           C  
ATOM   3317  C   ARG A 427      20.753  63.840  89.485  1.00  9.39           C  
ATOM   3318  O   ARG A 427      19.735  64.259  90.033  1.00 11.16           O  
ATOM   3319  CB  ARG A 427      20.282  64.275  87.064  1.00  9.96           C  
ATOM   3320  CG  ARG A 427      21.218  65.478  86.986  1.00 12.01           C  
ATOM   3321  CD  ARG A 427      20.935  66.294  85.726  1.00 13.92           C  
ATOM   3322  NE  ARG A 427      19.573  66.822  85.710  1.00 16.04           N  
ATOM   3323  CZ  ARG A 427      19.192  67.934  86.331  1.00 17.05           C  
ATOM   3324  NH1 ARG A 427      17.928  68.334  86.266  1.00 17.72           N  
ATOM   3325  NH2 ARG A 427      20.076  68.659  87.004  1.00 17.80           N  
ATOM   3326  N   VAL A 428      21.957  63.900  90.050  1.00  8.76           N  
ATOM   3327  CA  VAL A 428      22.145  64.476  91.378  1.00  9.25           C  
ATOM   3328  C   VAL A 428      23.195  65.584  91.348  1.00  9.06           C  
ATOM   3329  O   VAL A 428      23.976  65.686  90.402  1.00  9.49           O  
ATOM   3330  CB  VAL A 428      22.558  63.401  92.421  1.00  8.37           C  
ATOM   3331  CG1 VAL A 428      21.479  62.339  92.530  1.00 10.55           C  
ATOM   3332  CG2 VAL A 428      23.886  62.773  92.038  1.00  7.67           C  
ATOM   3333  N   LYS A 429      23.220  66.401  92.396  1.00 10.42           N  
ATOM   3334  CA  LYS A 429      24.148  67.524  92.465  1.00 12.70           C  
ATOM   3335  C   LYS A 429      25.608  67.168  92.702  1.00 12.25           C  
ATOM   3336  O   LYS A 429      26.492  67.679  92.015  1.00 14.01           O  
ATOM   3337  CB  LYS A 429      23.697  68.515  93.547  1.00 16.49           C  
ATOM   3338  CG  LYS A 429      24.631  69.710  93.702  1.00 21.06           C  
ATOM   3339  CD  LYS A 429      24.121  70.721  94.722  1.00 25.66           C  
ATOM   3340  CE  LYS A 429      24.078  70.141  96.129  1.00 28.15           C  
ATOM   3341  NZ  LYS A 429      23.666  71.170  97.130  1.00 30.19           N  
ATOM   3342  N   ASP A 430      25.865  66.296  93.670  1.00 11.24           N  
ATOM   3343  CA  ASP A 430      27.232  65.922  93.999  1.00 11.21           C  
ATOM   3344  C   ASP A 430      27.334  64.484  94.485  1.00 10.73           C  
ATOM   3345  O   ASP A 430      26.344  63.752  94.507  1.00  9.90           O  
ATOM   3346  CB  ASP A 430      27.790  66.865  95.072  1.00 13.20           C  
ATOM   3347  CG  ASP A 430      26.849  67.033  96.250  1.00 15.61           C  
ATOM   3348  OD1 ASP A 430      26.092  66.090  96.555  1.00 13.50           O  
ATOM   3349  OD2 ASP A 430      26.873  68.109  96.887  1.00 19.25           O  
ATOM   3350  N   PHE A 431      28.537  64.088  94.886  1.00 10.03           N  
ATOM   3351  CA  PHE A 431      28.762  62.728  95.352  1.00 10.11           C  
ATOM   3352  C   PHE A 431      27.987  62.387  96.622  1.00 10.46           C  
ATOM   3353  O   PHE A 431      27.495  61.269  96.768  1.00  9.39           O  
ATOM   3354  CB  PHE A 431      30.253  62.485  95.581  1.00 10.48           C  
ATOM   3355  CG  PHE A 431      30.621  61.032  95.606  1.00  9.24           C  
ATOM   3356  CD1 PHE A 431      30.630  60.288  94.432  1.00 10.55           C  
ATOM   3357  CD2 PHE A 431      30.918  60.396  96.805  1.00  9.55           C  
ATOM   3358  CE1 PHE A 431      30.925  58.931  94.452  1.00  9.98           C  
ATOM   3359  CE2 PHE A 431      31.215  59.038  96.836  1.00  8.62           C  
ATOM   3360  CZ  PHE A 431      31.218  58.303  95.658  1.00  9.99           C  
ATOM   3361  N   ALA A 432      27.884  63.338  97.546  1.00  9.49           N  
ATOM   3362  CA  ALA A 432      27.147  63.102  98.783  1.00  9.56           C  
ATOM   3363  C   ALA A 432      25.701  62.754  98.448  1.00  8.40           C  
ATOM   3364  O   ALA A 432      25.137  61.798  98.985  1.00  9.59           O  
ATOM   3365  CB  ALA A 432      27.192  64.340  99.670  1.00 10.99           C  
ATOM   3366  N   GLU A 433      25.103  63.533  97.552  1.00  8.40           N  
ATOM   3367  CA  GLU A 433      23.725  63.290  97.152  1.00  9.24           C  
ATOM   3368  C   GLU A 433      23.620  61.960  96.410  1.00  8.05           C  
ATOM   3369  O   GLU A 433      22.622  61.252  96.528  1.00  8.05           O  
ATOM   3370  CB  GLU A 433      23.227  64.436  96.270  1.00  9.76           C  
ATOM   3371  CG  GLU A 433      21.747  64.386  95.953  1.00 16.43           C  
ATOM   3372  CD  GLU A 433      21.254  65.692  95.364  1.00 18.32           C  
ATOM   3373  OE1 GLU A 433      21.259  66.709  96.089  1.00 25.81           O  
ATOM   3374  OE2 GLU A 433      20.872  65.707  94.180  1.00 22.32           O  
ATOM   3375  N   ALA A 434      24.654  61.621  95.646  1.00  6.83           N  
ATOM   3376  CA  ALA A 434      24.668  60.359  94.910  1.00  5.99           C  
ATOM   3377  C   ALA A 434      24.584  59.182  95.885  1.00  6.39           C  
ATOM   3378  O   ALA A 434      23.840  58.229  95.656  1.00  6.15           O  
ATOM   3379  CB  ALA A 434      25.941  60.256  94.072  1.00  6.57           C  
ATOM   3380  N   LEU A 435      25.353  59.243  96.970  1.00  7.07           N  
ATOM   3381  CA  LEU A 435      25.333  58.169  97.962  1.00  7.84           C  
ATOM   3382  C   LEU A 435      23.983  58.116  98.672  1.00  7.55           C  
ATOM   3383  O   LEU A 435      23.473  57.037  98.975  1.00  8.17           O  
ATOM   3384  CB  LEU A 435      26.456  58.361  98.992  1.00  8.85           C  
ATOM   3385  CG  LEU A 435      27.878  58.046  98.512  1.00  9.43           C  
ATOM   3386  CD1 LEU A 435      28.889  58.473  99.575  1.00 10.53           C  
ATOM   3387  CD2 LEU A 435      28.002  56.553  98.216  1.00 10.76           C  
ATOM   3388  N   GLU A 436      23.408  59.284  98.939  1.00  7.76           N  
ATOM   3389  CA  GLU A 436      22.110  59.352  99.603  1.00  9.05           C  
ATOM   3390  C   GLU A 436      21.058  58.655  98.753  1.00  8.38           C  
ATOM   3391  O   GLU A 436      20.271  57.852  99.255  1.00  8.11           O  
ATOM   3392  CB  GLU A 436      21.704  60.811  99.831  1.00 12.78           C  
ATOM   3393  CG  GLU A 436      22.627  61.568 100.762  1.00 21.18           C  
ATOM   3394  CD  GLU A 436      22.286  63.044 100.848  1.00 25.43           C  
ATOM   3395  OE1 GLU A 436      22.981  63.771 101.590  1.00 29.83           O  
ATOM   3396  OE2 GLU A 436      21.326  63.478 100.173  1.00 28.23           O  
ATOM   3397  N   VAL A 437      21.045  58.970  97.462  1.00  7.08           N  
ATOM   3398  CA  VAL A 437      20.089  58.364  96.545  1.00  6.85           C  
ATOM   3399  C   VAL A 437      20.381  56.871  96.402  1.00  6.33           C  
ATOM   3400  O   VAL A 437      19.465  56.046  96.378  1.00  7.18           O  
ATOM   3401  CB  VAL A 437      20.148  59.057  95.163  1.00  6.58           C  
ATOM   3402  CG1 VAL A 437      19.378  58.253  94.121  1.00  7.34           C  
ATOM   3403  CG2 VAL A 437      19.558  60.459  95.273  1.00  8.72           C  
ATOM   3404  N   ALA A 438      21.661  56.522  96.327  1.00  6.60           N  
ATOM   3405  CA  ALA A 438      22.044  55.123  96.184  1.00  7.17           C  
ATOM   3406  C   ALA A 438      21.531  54.285  97.351  1.00  7.19           C  
ATOM   3407  O   ALA A 438      21.005  53.189  97.155  1.00  6.72           O  
ATOM   3408  CB  ALA A 438      23.561  55.003  96.080  1.00  6.86           C  
ATOM   3409  N   ASN A 439      21.672  54.811  98.565  1.00  6.48           N  
ATOM   3410  CA  ASN A 439      21.235  54.095  99.758  1.00  6.65           C  
ATOM   3411  C   ASN A 439      19.732  54.111 100.012  1.00  7.57           C  
ATOM   3412  O   ASN A 439      19.216  53.259 100.739  1.00  7.75           O  
ATOM   3413  CB  ASN A 439      21.943  54.653 100.997  1.00  6.00           C  
ATOM   3414  CG  ASN A 439      23.393  54.240 101.071  1.00  6.94           C  
ATOM   3415  OD1 ASN A 439      23.730  53.097 100.780  1.00  8.18           O  
ATOM   3416  ND2 ASN A 439      24.259  55.160 101.478  1.00  8.87           N  
ATOM   3417  N   ASP A 440      19.028  55.061  99.406  1.00  6.84           N  
ATOM   3418  CA  ASP A 440      17.599  55.173  99.645  1.00  9.05           C  
ATOM   3419  C   ASP A 440      16.674  54.285  98.829  1.00  8.05           C  
ATOM   3420  O   ASP A 440      15.932  54.759  97.967  1.00  8.62           O  
ATOM   3421  CB  ASP A 440      17.158  56.636  99.522  1.00 12.04           C  
ATOM   3422  CG  ASP A 440      15.696  56.838  99.895  1.00 16.52           C  
ATOM   3423  OD1 ASP A 440      15.187  56.092 100.759  1.00 17.32           O  
ATOM   3424  OD2 ASP A 440      15.061  57.754  99.333  1.00 20.62           O  
ATOM   3425  N   THR A 441      16.745  52.988  99.110  1.00  7.96           N  
ATOM   3426  CA  THR A 441      15.872  51.977  98.511  1.00  8.06           C  
ATOM   3427  C   THR A 441      15.772  50.915  99.598  1.00  8.33           C  
ATOM   3428  O   THR A 441      16.550  50.922 100.552  1.00  8.71           O  
ATOM   3429  CB  THR A 441      16.438  51.290  97.236  1.00  7.77           C  
ATOM   3430  OG1 THR A 441      17.360  50.257  97.609  1.00  7.76           O  
ATOM   3431  CG2 THR A 441      17.110  52.299  96.323  1.00  8.65           C  
ATOM   3432  N   PRO A 442      14.812  49.994  99.477  1.00  7.88           N  
ATOM   3433  CA  PRO A 442      14.663  48.946 100.493  1.00  7.55           C  
ATOM   3434  C   PRO A 442      15.719  47.850 100.378  1.00  6.96           C  
ATOM   3435  O   PRO A 442      15.819  46.990 101.251  1.00  6.73           O  
ATOM   3436  CB  PRO A 442      13.265  48.388 100.218  1.00  9.56           C  
ATOM   3437  CG  PRO A 442      12.571  49.490  99.442  1.00 10.46           C  
ATOM   3438  CD  PRO A 442      13.665  49.996  98.554  1.00  9.79           C  
ATOM   3439  N   TYR A 443      16.507  47.902  99.307  1.00  6.75           N  
ATOM   3440  CA  TYR A 443      17.514  46.879  99.029  1.00  6.19           C  
ATOM   3441  C   TYR A 443      18.957  47.229  99.376  1.00  5.62           C  
ATOM   3442  O   TYR A 443      19.251  48.316  99.854  1.00  6.38           O  
ATOM   3443  CB  TYR A 443      17.448  46.499  97.546  1.00  6.58           C  
ATOM   3444  CG  TYR A 443      16.133  45.891  97.111  1.00  7.45           C  
ATOM   3445  CD1 TYR A 443      15.188  46.639  96.402  1.00  7.15           C  
ATOM   3446  CD2 TYR A 443      15.850  44.553  97.375  1.00  7.87           C  
ATOM   3447  CE1 TYR A 443      13.998  46.059  95.962  1.00  8.08           C  
ATOM   3448  CE2 TYR A 443      14.666  43.966  96.943  1.00  7.98           C  
ATOM   3449  CZ  TYR A 443      13.747  44.723  96.234  1.00  7.87           C  
ATOM   3450  OH  TYR A 443      12.591  44.126  95.776  1.00  8.96           O  
ATOM   3451  N   GLY A 444      19.864  46.288  99.117  1.00  5.44           N  
ATOM   3452  CA  GLY A 444      21.271  46.523  99.399  1.00  4.51           C  
ATOM   3453  C   GLY A 444      22.138  45.374  98.920  1.00  4.05           C  
ATOM   3454  O   GLY A 444      22.951  44.841  99.681  1.00  4.41           O  
ATOM   3455  N   LEU A 445      21.981  44.997  97.654  1.00  4.21           N  
ATOM   3456  CA  LEU A 445      22.739  43.876  97.108  1.00  3.64           C  
ATOM   3457  C   LEU A 445      24.046  44.275  96.422  1.00  4.40           C  
ATOM   3458  O   LEU A 445      25.124  44.027  96.968  1.00  4.70           O  
ATOM   3459  CB  LEU A 445      21.854  43.053  96.159  1.00  6.55           C  
ATOM   3460  CG  LEU A 445      22.460  41.722  95.699  1.00  7.71           C  
ATOM   3461  CD1 LEU A 445      23.044  40.954  96.885  1.00  7.56           C  
ATOM   3462  CD2 LEU A 445      21.383  40.893  95.009  1.00  7.09           C  
ATOM   3463  N   THR A 446      23.971  44.861  95.229  1.00  3.44           N  
ATOM   3464  CA  THR A 446      25.191  45.292  94.552  1.00  4.08           C  
ATOM   3465  C   THR A 446      25.158  46.784  94.292  1.00  3.87           C  
ATOM   3466  O   THR A 446      24.108  47.425  94.340  1.00  5.23           O  
ATOM   3467  CB  THR A 446      25.423  44.588  93.179  1.00  4.53           C  
ATOM   3468  OG1 THR A 446      24.365  44.928  92.276  1.00  5.37           O  
ATOM   3469  CG2 THR A 446      25.490  43.084  93.342  1.00  5.23           C  
ATOM   3470  N   GLY A 447      26.330  47.327  94.008  1.00  4.06           N  
ATOM   3471  CA  GLY A 447      26.443  48.738  93.718  1.00  4.33           C  
ATOM   3472  C   GLY A 447      27.802  48.991  93.119  1.00  4.70           C  
ATOM   3473  O   GLY A 447      28.708  48.162  93.246  1.00  4.88           O  
ATOM   3474  N   GLY A 448      27.948  50.124  92.447  1.00  4.21           N  
ATOM   3475  CA  GLY A 448      29.232  50.447  91.860  1.00  4.84           C  
ATOM   3476  C   GLY A 448      29.510  51.934  91.825  1.00  4.71           C  
ATOM   3477  O   GLY A 448      28.597  52.758  91.927  1.00  5.12           O  
ATOM   3478  N   VAL A 449      30.787  52.276  91.704  1.00  5.18           N  
ATOM   3479  CA  VAL A 449      31.196  53.669  91.605  1.00  5.58           C  
ATOM   3480  C   VAL A 449      32.312  53.796  90.584  1.00  5.22           C  
ATOM   3481  O   VAL A 449      33.296  53.056  90.646  1.00  6.18           O  
ATOM   3482  CB  VAL A 449      31.761  54.233  92.932  1.00  4.46           C  
ATOM   3483  CG1 VAL A 449      32.177  55.696  92.727  1.00  5.29           C  
ATOM   3484  CG2 VAL A 449      30.736  54.121  94.045  1.00  6.65           C  
ATOM   3485  N   TYR A 450      32.132  54.694  89.620  1.00  6.05           N  
ATOM   3486  CA  TYR A 450      33.181  54.982  88.654  1.00  6.14           C  
ATOM   3487  C   TYR A 450      33.647  56.372  89.056  1.00  5.40           C  
ATOM   3488  O   TYR A 450      32.868  57.329  89.034  1.00  5.91           O  
ATOM   3489  CB  TYR A 450      32.669  54.998  87.215  1.00  5.68           C  
ATOM   3490  CG  TYR A 450      32.631  53.629  86.582  1.00  5.11           C  
ATOM   3491  CD1 TYR A 450      31.523  52.800  86.742  1.00  5.05           C  
ATOM   3492  CD2 TYR A 450      33.715  53.151  85.837  1.00  5.10           C  
ATOM   3493  CE1 TYR A 450      31.487  51.531  86.177  1.00  6.36           C  
ATOM   3494  CE2 TYR A 450      33.692  51.876  85.267  1.00  3.63           C  
ATOM   3495  CZ  TYR A 450      32.571  51.075  85.442  1.00  5.70           C  
ATOM   3496  OH  TYR A 450      32.516  49.821  84.880  1.00  6.30           O  
ATOM   3497  N   SER A 451      34.909  56.463  89.457  1.00  6.17           N  
ATOM   3498  CA  SER A 451      35.505  57.718  89.898  1.00  6.58           C  
ATOM   3499  C   SER A 451      37.009  57.525  90.005  1.00  7.32           C  
ATOM   3500  O   SER A 451      37.475  56.412  90.238  1.00  7.07           O  
ATOM   3501  CB  SER A 451      34.960  58.098  91.281  1.00  7.09           C  
ATOM   3502  OG  SER A 451      35.638  59.228  91.817  1.00  6.72           O  
ATOM   3503  N   ARG A 452      37.764  58.605  89.833  1.00  7.90           N  
ATOM   3504  CA  ARG A 452      39.216  58.542  89.966  1.00  7.78           C  
ATOM   3505  C   ARG A 452      39.606  59.164  91.305  1.00  8.42           C  
ATOM   3506  O   ARG A 452      40.759  59.071  91.730  1.00 10.47           O  
ATOM   3507  CB  ARG A 452      39.914  59.320  88.852  1.00  9.18           C  
ATOM   3508  CG  ARG A 452      39.908  58.678  87.477  1.00 11.81           C  
ATOM   3509  CD  ARG A 452      40.839  59.479  86.568  1.00 13.42           C  
ATOM   3510  NE  ARG A 452      40.959  58.949  85.214  1.00 15.75           N  
ATOM   3511  CZ  ARG A 452      40.173  59.288  84.197  1.00 15.17           C  
ATOM   3512  NH1 ARG A 452      40.370  58.750  83.000  1.00 16.62           N  
ATOM   3513  NH2 ARG A 452      39.192  60.164  84.373  1.00 14.55           N  
ATOM   3514  N   LYS A 453      38.647  59.803  91.969  1.00  7.71           N  
ATOM   3515  CA  LYS A 453      38.930  60.455  93.246  1.00  7.05           C  
ATOM   3516  C   LYS A 453      38.980  59.450  94.389  1.00  7.73           C  
ATOM   3517  O   LYS A 453      37.963  58.866  94.761  1.00  7.00           O  
ATOM   3518  CB  LYS A 453      37.878  61.535  93.521  1.00  8.80           C  
ATOM   3519  CG  LYS A 453      38.177  62.377  94.748  1.00 10.79           C  
ATOM   3520  CD  LYS A 453      37.305  63.615  94.804  1.00 14.33           C  
ATOM   3521  CE  LYS A 453      37.615  64.426  96.050  1.00 17.16           C  
ATOM   3522  NZ  LYS A 453      39.063  64.765  96.135  1.00 17.90           N  
ATOM   3523  N   ARG A 454      40.174  59.257  94.948  1.00  7.88           N  
ATOM   3524  CA  ARG A 454      40.373  58.297  96.029  1.00  7.82           C  
ATOM   3525  C   ARG A 454      39.421  58.504  97.189  1.00  7.94           C  
ATOM   3526  O   ARG A 454      38.885  57.539  97.739  1.00  7.62           O  
ATOM   3527  CB  ARG A 454      41.812  58.364  96.561  1.00  7.69           C  
ATOM   3528  CG  ARG A 454      42.904  58.233  95.505  1.00  7.84           C  
ATOM   3529  CD  ARG A 454      42.690  57.036  94.584  1.00  7.65           C  
ATOM   3530  NE  ARG A 454      42.563  55.776  95.312  1.00  6.97           N  
ATOM   3531  CZ  ARG A 454      42.256  54.612  94.742  1.00  6.61           C  
ATOM   3532  NH1 ARG A 454      42.159  53.517  95.484  1.00  7.46           N  
ATOM   3533  NH2 ARG A 454      42.054  54.542  93.432  1.00  6.06           N  
ATOM   3534  N   GLU A 455      39.215  59.764  97.562  1.00  8.35           N  
ATOM   3535  CA  GLU A 455      38.342  60.087  98.682  1.00  8.22           C  
ATOM   3536  C   GLU A 455      36.896  59.669  98.450  1.00  7.62           C  
ATOM   3537  O   GLU A 455      36.193  59.312  99.396  1.00  9.44           O  
ATOM   3538  CB  GLU A 455      38.423  61.583  99.000  1.00 10.78           C  
ATOM   3539  CG  GLU A 455      39.790  62.027  99.516  1.00 11.58           C  
ATOM   3540  CD  GLU A 455      40.813  62.292  98.414  1.00 12.58           C  
ATOM   3541  OE1 GLU A 455      40.508  62.076  97.220  1.00 10.07           O  
ATOM   3542  OE2 GLU A 455      41.936  62.731  98.753  1.00 13.97           O  
ATOM   3543  N   HIS A 456      36.448  59.709  97.201  1.00  7.18           N  
ATOM   3544  CA  HIS A 456      35.083  59.296  96.901  1.00  6.46           C  
ATOM   3545  C   HIS A 456      34.963  57.779  96.975  1.00  7.69           C  
ATOM   3546  O   HIS A 456      33.993  57.255  97.524  1.00  6.46           O  
ATOM   3547  CB  HIS A 456      34.664  59.794  95.516  1.00  6.87           C  
ATOM   3548  CG  HIS A 456      34.359  61.258  95.475  1.00  7.31           C  
ATOM   3549  ND1 HIS A 456      33.908  61.894  94.339  1.00  9.48           N  
ATOM   3550  CD2 HIS A 456      34.419  62.208  96.439  1.00  8.58           C  
ATOM   3551  CE1 HIS A 456      33.699  63.172  94.605  1.00  9.77           C  
ATOM   3552  NE2 HIS A 456      34.001  63.388  95.872  1.00  8.77           N  
ATOM   3553  N   LEU A 457      35.950  57.072  96.429  1.00  6.87           N  
ATOM   3554  CA  LEU A 457      35.927  55.615  96.467  1.00  6.61           C  
ATOM   3555  C   LEU A 457      35.973  55.090  97.901  1.00  7.68           C  
ATOM   3556  O   LEU A 457      35.192  54.217  98.273  1.00  6.50           O  
ATOM   3557  CB  LEU A 457      37.104  55.037  95.673  1.00  6.65           C  
ATOM   3558  CG  LEU A 457      37.139  55.320  94.168  1.00  6.33           C  
ATOM   3559  CD1 LEU A 457      38.354  54.618  93.564  1.00  8.41           C  
ATOM   3560  CD2 LEU A 457      35.859  54.818  93.500  1.00  6.99           C  
ATOM   3561  N   GLU A 458      36.881  55.622  98.713  1.00  7.26           N  
ATOM   3562  CA  GLU A 458      36.992  55.151 100.088  1.00  8.10           C  
ATOM   3563  C   GLU A 458      35.771  55.547 100.916  1.00  8.25           C  
ATOM   3564  O   GLU A 458      35.401  54.859 101.868  1.00  8.16           O  
ATOM   3565  CB  GLU A 458      38.294  55.662 100.715  1.00  9.16           C  
ATOM   3566  CG  GLU A 458      39.553  55.201  99.963  1.00  9.35           C  
ATOM   3567  CD  GLU A 458      39.690  53.677  99.862  1.00  9.24           C  
ATOM   3568  OE1 GLU A 458      40.617  53.204  99.162  1.00  8.38           O  
ATOM   3569  OE2 GLU A 458      38.880  52.952 100.479  1.00 12.03           O  
ATOM   3570  N   TRP A 459      35.138  56.653 100.538  1.00  8.77           N  
ATOM   3571  CA  TRP A 459      33.933  57.125 101.210  1.00  8.66           C  
ATOM   3572  C   TRP A 459      32.846  56.082 100.921  1.00  7.32           C  
ATOM   3573  O   TRP A 459      32.136  55.632 101.821  1.00  7.40           O  
ATOM   3574  CB  TRP A 459      33.556  58.492 100.631  1.00 11.78           C  
ATOM   3575  CG  TRP A 459      32.374  59.179 101.240  1.00 16.69           C  
ATOM   3576  CD1 TRP A 459      31.585  58.733 102.260  1.00 17.44           C  
ATOM   3577  CD2 TRP A 459      31.841  60.448 100.844  1.00 18.12           C  
ATOM   3578  NE1 TRP A 459      30.589  59.648 102.522  1.00 21.35           N  
ATOM   3579  CE2 TRP A 459      30.726  60.710 101.667  1.00 21.22           C  
ATOM   3580  CE3 TRP A 459      32.202  61.390  99.869  1.00 21.22           C  
ATOM   3581  CZ2 TRP A 459      29.963  61.879 101.547  1.00 22.62           C  
ATOM   3582  CZ3 TRP A 459      31.443  62.553  99.748  1.00 22.03           C  
ATOM   3583  CH2 TRP A 459      30.337  62.785 100.585  1.00 22.72           C  
ATOM   3584  N   ALA A 460      32.734  55.692  99.656  1.00  6.00           N  
ATOM   3585  CA  ALA A 460      31.752  54.692  99.252  1.00  5.23           C  
ATOM   3586  C   ALA A 460      32.030  53.340  99.922  1.00  5.24           C  
ATOM   3587  O   ALA A 460      31.105  52.612 100.279  1.00  6.14           O  
ATOM   3588  CB  ALA A 460      31.763  54.539  97.734  1.00  4.99           C  
ATOM   3589  N   ARG A 461      33.306  53.001 100.090  1.00  5.85           N  
ATOM   3590  CA  ARG A 461      33.665  51.738 100.733  1.00  5.06           C  
ATOM   3591  C   ARG A 461      33.057  51.680 102.132  1.00  5.19           C  
ATOM   3592  O   ARG A 461      32.637  50.619 102.594  1.00  6.71           O  
ATOM   3593  CB  ARG A 461      35.190  51.606 100.827  1.00  5.43           C  
ATOM   3594  CG  ARG A 461      35.681  50.307 101.474  1.00  5.98           C  
ATOM   3595  CD  ARG A 461      37.215  50.254 101.527  1.00  6.16           C  
ATOM   3596  NE  ARG A 461      37.785  50.324 100.186  1.00  5.68           N  
ATOM   3597  CZ  ARG A 461      38.031  49.269  99.413  1.00  6.30           C  
ATOM   3598  NH1 ARG A 461      37.778  48.041  99.848  1.00  5.62           N  
ATOM   3599  NH2 ARG A 461      38.482  49.445  98.180  1.00  5.90           N  
ATOM   3600  N   ARG A 462      32.993  52.837 102.786  1.00  6.74           N  
ATOM   3601  CA  ARG A 462      32.455  52.934 104.135  1.00  8.86           C  
ATOM   3602  C   ARG A 462      30.954  53.213 104.208  1.00  9.97           C  
ATOM   3603  O   ARG A 462      30.295  52.766 105.145  1.00 11.79           O  
ATOM   3604  CB  ARG A 462      33.171  54.049 104.914  1.00 11.83           C  
ATOM   3605  CG  ARG A 462      34.693  54.016 104.873  1.00 15.81           C  
ATOM   3606  CD  ARG A 462      35.291  55.105 105.767  1.00 20.56           C  
ATOM   3607  NE  ARG A 462      34.895  56.461 105.379  1.00 23.98           N  
ATOM   3608  CZ  ARG A 462      35.547  57.221 104.500  1.00 25.46           C  
ATOM   3609  NH1 ARG A 462      36.642  56.769 103.900  1.00 25.19           N  
ATOM   3610  NH2 ARG A 462      35.107  58.443 104.223  1.00 26.60           N  
ATOM   3611  N   GLU A 463      30.408  53.930 103.226  1.00  9.08           N  
ATOM   3612  CA  GLU A 463      28.996  54.310 103.294  1.00  9.36           C  
ATOM   3613  C   GLU A 463      27.988  53.890 102.218  1.00  7.95           C  
ATOM   3614  O   GLU A 463      26.790  54.109 102.402  1.00  7.91           O  
ATOM   3615  CB  GLU A 463      28.906  55.827 103.485  1.00 13.23           C  
ATOM   3616  CG  GLU A 463      29.593  56.342 104.754  1.00 19.05           C  
ATOM   3617  CD  GLU A 463      29.070  55.683 106.023  1.00 23.63           C  
ATOM   3618  OE1 GLU A 463      27.834  55.620 106.199  1.00 27.73           O  
ATOM   3619  OE2 GLU A 463      29.891  55.234 106.854  1.00 26.66           O  
ATOM   3620  N   PHE A 464      28.441  53.318 101.104  1.00  6.56           N  
ATOM   3621  CA  PHE A 464      27.519  52.864 100.052  1.00  7.02           C  
ATOM   3622  C   PHE A 464      27.093  51.504 100.601  1.00  6.68           C  
ATOM   3623  O   PHE A 464      27.811  50.517 100.448  1.00  6.14           O  
ATOM   3624  CB  PHE A 464      28.279  52.713  98.730  1.00  6.06           C  
ATOM   3625  CG  PHE A 464      27.399  52.553  97.511  1.00  5.71           C  
ATOM   3626  CD1 PHE A 464      26.151  51.933  97.588  1.00  6.87           C  
ATOM   3627  CD2 PHE A 464      27.863  52.966  96.263  1.00  5.60           C  
ATOM   3628  CE1 PHE A 464      25.386  51.724  96.433  1.00  6.09           C  
ATOM   3629  CE2 PHE A 464      27.108  52.762  95.107  1.00  5.31           C  
ATOM   3630  CZ  PHE A 464      25.869  52.140  95.192  1.00  5.53           C  
ATOM   3631  N   HIS A 465      25.925  51.464 101.242  1.00  5.94           N  
ATOM   3632  CA  HIS A 465      25.444  50.261 101.922  1.00  6.75           C  
ATOM   3633  C   HIS A 465      24.889  49.101 101.099  1.00  6.15           C  
ATOM   3634  O   HIS A 465      23.678  48.878 101.047  1.00  6.31           O  
ATOM   3635  CB  HIS A 465      24.416  50.677 102.989  1.00  9.36           C  
ATOM   3636  CG  HIS A 465      24.223  49.666 104.079  1.00 11.22           C  
ATOM   3637  ND1 HIS A 465      25.245  49.267 104.914  1.00 11.41           N  
ATOM   3638  CD2 HIS A 465      23.122  48.985 104.479  1.00 12.85           C  
ATOM   3639  CE1 HIS A 465      24.782  48.382 105.781  1.00 12.38           C  
ATOM   3640  NE2 HIS A 465      23.497  48.194 105.539  1.00 11.36           N  
ATOM   3641  N   VAL A 466      25.793  48.356 100.470  1.00  4.72           N  
ATOM   3642  CA  VAL A 466      25.431  47.186  99.678  1.00  5.13           C  
ATOM   3643  C   VAL A 466      26.427  46.082 100.025  1.00  5.45           C  
ATOM   3644  O   VAL A 466      27.562  46.363 100.412  1.00  5.66           O  
ATOM   3645  CB  VAL A 466      25.478  47.466  98.156  1.00  4.78           C  
ATOM   3646  CG1 VAL A 466      24.394  48.460  97.782  1.00  5.50           C  
ATOM   3647  CG2 VAL A 466      26.848  47.995  97.749  1.00  6.05           C  
ATOM   3648  N   GLY A 467      26.002  44.831  99.890  1.00  4.77           N  
ATOM   3649  CA  GLY A 467      26.869  43.714 100.228  1.00  4.63           C  
ATOM   3650  C   GLY A 467      28.005  43.463  99.257  1.00  4.67           C  
ATOM   3651  O   GLY A 467      29.042  42.911  99.634  1.00  4.64           O  
ATOM   3652  N   ASN A 468      27.805  43.841  97.999  1.00  4.41           N  
ATOM   3653  CA  ASN A 468      28.824  43.662  96.970  1.00  4.06           C  
ATOM   3654  C   ASN A 468      29.003  44.971  96.220  1.00  4.15           C  
ATOM   3655  O   ASN A 468      28.154  45.359  95.415  1.00  4.63           O  
ATOM   3656  CB  ASN A 468      28.420  42.545  96.004  1.00  4.41           C  
ATOM   3657  CG  ASN A 468      28.643  41.167  96.590  1.00  4.97           C  
ATOM   3658  OD1 ASN A 468      27.842  40.675  97.386  1.00  5.10           O  
ATOM   3659  ND2 ASN A 468      29.752  40.540  96.212  1.00  5.61           N  
ATOM   3660  N   LEU A 469      30.121  45.639  96.495  1.00  4.15           N  
ATOM   3661  CA  LEU A 469      30.441  46.934  95.905  1.00  4.53           C  
ATOM   3662  C   LEU A 469      31.639  46.823  94.973  1.00  4.27           C  
ATOM   3663  O   LEU A 469      32.613  46.147  95.298  1.00  4.26           O  
ATOM   3664  CB  LEU A 469      30.741  47.925  97.031  1.00  4.18           C  
ATOM   3665  CG  LEU A 469      31.068  49.384  96.714  1.00  4.49           C  
ATOM   3666  CD1 LEU A 469      29.911  50.051  95.973  1.00  5.19           C  
ATOM   3667  CD2 LEU A 469      31.349  50.108  98.028  1.00  5.59           C  
ATOM   3668  N   TYR A 470      31.566  47.486  93.823  1.00  4.21           N  
ATOM   3669  CA  TYR A 470      32.649  47.432  92.843  1.00  4.66           C  
ATOM   3670  C   TYR A 470      33.043  48.819  92.353  1.00  4.73           C  
ATOM   3671  O   TYR A 470      32.175  49.645  92.050  1.00  5.66           O  
ATOM   3672  CB  TYR A 470      32.227  46.588  91.638  1.00  4.75           C  
ATOM   3673  CG  TYR A 470      31.700  45.215  91.990  1.00  4.50           C  
ATOM   3674  CD1 TYR A 470      30.373  45.032  92.390  1.00  3.94           C  
ATOM   3675  CD2 TYR A 470      32.527  44.096  91.924  1.00  5.38           C  
ATOM   3676  CE1 TYR A 470      29.886  43.759  92.716  1.00  5.51           C  
ATOM   3677  CE2 TYR A 470      32.053  42.829  92.243  1.00  5.15           C  
ATOM   3678  CZ  TYR A 470      30.735  42.664  92.638  1.00  6.08           C  
ATOM   3679  OH  TYR A 470      30.275  41.403  92.951  1.00  7.42           O  
ATOM   3680  N   PHE A 471      34.348  49.068  92.263  1.00  4.48           N  
ATOM   3681  CA  PHE A 471      34.844  50.362  91.796  1.00  4.76           C  
ATOM   3682  C   PHE A 471      35.511  50.262  90.429  1.00  4.66           C  
ATOM   3683  O   PHE A 471      36.404  49.432  90.214  1.00  4.76           O  
ATOM   3684  CB  PHE A 471      35.851  50.962  92.786  1.00  5.15           C  
ATOM   3685  CG  PHE A 471      35.300  51.201  94.168  1.00  4.01           C  
ATOM   3686  CD1 PHE A 471      33.956  51.505  94.365  1.00  5.44           C  
ATOM   3687  CD2 PHE A 471      36.145  51.156  95.277  1.00  4.62           C  
ATOM   3688  CE1 PHE A 471      33.462  51.760  95.643  1.00  5.16           C  
ATOM   3689  CE2 PHE A 471      35.662  51.409  96.557  1.00  5.02           C  
ATOM   3690  CZ  PHE A 471      34.314  51.713  96.742  1.00  5.04           C  
ATOM   3691  N   ASN A 472      35.069  51.120  89.515  1.00  4.71           N  
ATOM   3692  CA  ASN A 472      35.593  51.192  88.159  1.00  4.46           C  
ATOM   3693  C   ASN A 472      35.548  49.890  87.361  1.00  4.57           C  
ATOM   3694  O   ASN A 472      36.474  49.561  86.613  1.00  6.16           O  
ATOM   3695  CB  ASN A 472      37.006  51.791  88.191  1.00  4.79           C  
ATOM   3696  CG  ASN A 472      36.994  53.232  88.670  1.00  7.33           C  
ATOM   3697  OD1 ASN A 472      36.138  54.013  88.257  1.00  7.14           O  
ATOM   3698  ND2 ASN A 472      37.933  53.591  89.541  1.00  7.40           N  
ATOM   3699  N   ARG A 473      34.438  49.172  87.519  1.00  5.76           N  
ATOM   3700  CA  ARG A 473      34.180  47.924  86.810  1.00  4.94           C  
ATOM   3701  C   ARG A 473      32.701  47.558  86.949  1.00  5.29           C  
ATOM   3702  O   ARG A 473      31.975  48.159  87.742  1.00  5.61           O  
ATOM   3703  CB  ARG A 473      35.053  46.783  87.346  1.00  5.33           C  
ATOM   3704  CG  ARG A 473      34.968  46.561  88.843  1.00  4.49           C  
ATOM   3705  CD  ARG A 473      35.217  45.095  89.173  1.00  5.12           C  
ATOM   3706  NE  ARG A 473      34.042  44.287  88.855  1.00  4.96           N  
ATOM   3707  CZ  ARG A 473      33.990  42.961  88.930  1.00  5.02           C  
ATOM   3708  NH1 ARG A 473      35.059  42.270  89.302  1.00  5.78           N  
ATOM   3709  NH2 ARG A 473      32.853  42.329  88.665  1.00  5.97           N  
ATOM   3710  N   LYS A 474      32.259  46.578  86.166  1.00  4.39           N  
ATOM   3711  CA  LYS A 474      30.868  46.126  86.195  1.00  4.21           C  
ATOM   3712  C   LYS A 474      30.475  45.631  87.591  1.00  5.01           C  
ATOM   3713  O   LYS A 474      31.321  45.167  88.363  1.00  5.04           O  
ATOM   3714  CB  LYS A 474      30.671  44.993  85.186  1.00  5.81           C  
ATOM   3715  CG  LYS A 474      31.486  43.752  85.519  1.00  6.72           C  
ATOM   3716  CD  LYS A 474      31.249  42.614  84.540  1.00 11.13           C  
ATOM   3717  CE  LYS A 474      32.055  41.390  84.962  1.00 12.46           C  
ATOM   3718  NZ  LYS A 474      31.674  40.175  84.187  1.00 18.24           N  
ATOM   3719  N   ILE A 475      29.187  45.704  87.909  1.00  3.91           N  
ATOM   3720  CA  ILE A 475      28.725  45.268  89.223  1.00  4.61           C  
ATOM   3721  C   ILE A 475      28.090  43.880  89.234  1.00  4.35           C  
ATOM   3722  O   ILE A 475      27.565  43.431  90.254  1.00  4.23           O  
ATOM   3723  CB  ILE A 475      27.747  46.300  89.848  1.00  4.83           C  
ATOM   3724  CG1 ILE A 475      26.445  46.383  89.044  1.00  4.22           C  
ATOM   3725  CG2 ILE A 475      28.423  47.668  89.892  1.00  5.59           C  
ATOM   3726  CD1 ILE A 475      25.363  47.229  89.723  1.00  6.37           C  
ATOM   3727  N   THR A 476      28.150  43.202  88.094  1.00  5.91           N  
ATOM   3728  CA  THR A 476      27.613  41.853  87.975  1.00  4.71           C  
ATOM   3729  C   THR A 476      28.784  40.875  87.858  1.00  5.35           C  
ATOM   3730  O   THR A 476      29.945  41.286  87.749  1.00  6.85           O  
ATOM   3731  CB  THR A 476      26.749  41.712  86.706  1.00  5.16           C  
ATOM   3732  OG1 THR A 476      27.542  42.052  85.560  1.00  6.15           O  
ATOM   3733  CG2 THR A 476      25.535  42.627  86.771  1.00  5.27           C  
ATOM   3734  N   GLY A 477      28.475  39.584  87.899  1.00  6.41           N  
ATOM   3735  CA  GLY A 477      29.503  38.570  87.746  1.00  7.16           C  
ATOM   3736  C   GLY A 477      30.409  38.254  88.918  1.00  6.91           C  
ATOM   3737  O   GLY A 477      31.563  37.886  88.706  1.00  6.87           O  
ATOM   3738  N   ALA A 478      29.904  38.381  90.141  1.00  6.69           N  
ATOM   3739  CA  ALA A 478      30.715  38.077  91.316  1.00  5.49           C  
ATOM   3740  C   ALA A 478      31.298  36.680  91.153  1.00  6.07           C  
ATOM   3741  O   ALA A 478      30.584  35.739  90.804  1.00  7.36           O  
ATOM   3742  CB  ALA A 478      29.864  38.139  92.579  1.00  5.88           C  
ATOM   3743  N   LEU A 479      32.594  36.549  91.403  1.00  5.45           N  
ATOM   3744  CA  LEU A 479      33.262  35.262  91.283  1.00  4.86           C  
ATOM   3745  C   LEU A 479      33.340  34.538  92.613  1.00  5.03           C  
ATOM   3746  O   LEU A 479      33.665  35.129  93.641  1.00  4.62           O  
ATOM   3747  CB  LEU A 479      34.679  35.444  90.741  1.00  5.28           C  
ATOM   3748  CG  LEU A 479      34.789  35.948  89.302  1.00  4.84           C  
ATOM   3749  CD1 LEU A 479      36.243  36.246  88.978  1.00  7.82           C  
ATOM   3750  CD2 LEU A 479      34.221  34.903  88.350  1.00  8.05           C  
ATOM   3751  N   VAL A 480      33.032  33.248  92.578  1.00  5.09           N  
ATOM   3752  CA  VAL A 480      33.105  32.412  93.767  1.00  4.79           C  
ATOM   3753  C   VAL A 480      34.506  32.528  94.376  1.00  4.47           C  
ATOM   3754  O   VAL A 480      35.513  32.500  93.663  1.00  4.65           O  
ATOM   3755  CB  VAL A 480      32.831  30.941  93.398  1.00  4.37           C  
ATOM   3756  CG1 VAL A 480      33.190  30.028  94.562  1.00  4.89           C  
ATOM   3757  CG2 VAL A 480      31.361  30.767  93.024  1.00  6.89           C  
ATOM   3758  N   GLY A 481      34.565  32.675  95.695  1.00  4.43           N  
ATOM   3759  CA  GLY A 481      35.848  32.779  96.367  1.00  4.58           C  
ATOM   3760  C   GLY A 481      36.433  34.179  96.403  1.00  4.76           C  
ATOM   3761  O   GLY A 481      36.953  34.613  97.432  1.00  5.77           O  
ATOM   3762  N   VAL A 482      36.338  34.889  95.283  1.00  4.48           N  
ATOM   3763  CA  VAL A 482      36.879  36.238  95.166  1.00  4.68           C  
ATOM   3764  C   VAL A 482      35.977  37.288  95.795  1.00  4.69           C  
ATOM   3765  O   VAL A 482      36.431  38.148  96.561  1.00  5.40           O  
ATOM   3766  CB  VAL A 482      37.076  36.620  93.679  1.00  4.15           C  
ATOM   3767  CG1 VAL A 482      37.690  38.010  93.575  1.00  4.86           C  
ATOM   3768  CG2 VAL A 482      37.952  35.579  92.979  1.00  5.38           C  
ATOM   3769  N   GLN A 483      34.696  37.207  95.459  1.00  4.88           N  
ATOM   3770  CA  GLN A 483      33.710  38.155  95.945  1.00  4.74           C  
ATOM   3771  C   GLN A 483      32.511  37.495  96.611  1.00  6.21           C  
ATOM   3772  O   GLN A 483      31.525  37.171  95.942  1.00  7.02           O  
ATOM   3773  CB  GLN A 483      33.240  39.040  94.780  1.00  5.90           C  
ATOM   3774  CG  GLN A 483      34.331  39.960  94.226  1.00  6.52           C  
ATOM   3775  CD  GLN A 483      34.638  39.730  92.752  1.00  6.73           C  
ATOM   3776  OE1 GLN A 483      33.964  38.956  92.069  1.00  6.94           O  
ATOM   3777  NE2 GLN A 483      35.659  40.416  92.253  1.00  7.55           N  
ATOM   3778  N   PRO A 484      32.592  37.256  97.934  1.00  6.07           N  
ATOM   3779  CA  PRO A 484      31.486  36.639  98.679  1.00  5.77           C  
ATOM   3780  C   PRO A 484      30.222  37.373  98.245  1.00  4.15           C  
ATOM   3781  O   PRO A 484      30.162  38.601  98.324  1.00  4.96           O  
ATOM   3782  CB  PRO A 484      31.864  36.920 100.126  1.00  5.30           C  
ATOM   3783  CG  PRO A 484      33.364  36.774 100.091  1.00  5.14           C  
ATOM   3784  CD  PRO A 484      33.746  37.514  98.816  1.00  5.40           C  
ATOM   3785  N   PHE A 485      29.212  36.632  97.798  1.00  5.36           N  
ATOM   3786  CA  PHE A 485      28.001  37.264  97.279  1.00  4.34           C  
ATOM   3787  C   PHE A 485      26.765  37.188  98.176  1.00  4.60           C  
ATOM   3788  O   PHE A 485      26.326  36.108  98.564  1.00  5.72           O  
ATOM   3789  CB  PHE A 485      27.680  36.663  95.904  1.00  4.96           C  
ATOM   3790  CG  PHE A 485      26.601  37.396  95.166  1.00  5.06           C  
ATOM   3791  CD1 PHE A 485      26.855  38.634  94.583  1.00  5.73           C  
ATOM   3792  CD2 PHE A 485      25.312  36.876  95.103  1.00  5.77           C  
ATOM   3793  CE1 PHE A 485      25.837  39.345  93.953  1.00  7.14           C  
ATOM   3794  CE2 PHE A 485      24.285  37.584  94.473  1.00  7.16           C  
ATOM   3795  CZ  PHE A 485      24.549  38.816  93.901  1.00  6.28           C  
ATOM   3796  N   GLY A 486      26.198  38.351  98.484  1.00  4.70           N  
ATOM   3797  CA  GLY A 486      25.024  38.414  99.339  1.00  5.72           C  
ATOM   3798  C   GLY A 486      24.834  39.846  99.791  1.00  5.76           C  
ATOM   3799  O   GLY A 486      25.806  40.590  99.906  1.00  6.22           O  
ATOM   3800  N   GLY A 487      23.596  40.236 100.076  1.00  5.92           N  
ATOM   3801  CA  GLY A 487      23.355  41.619 100.446  1.00  6.08           C  
ATOM   3802  C   GLY A 487      22.841  41.956 101.826  1.00  5.45           C  
ATOM   3803  O   GLY A 487      22.870  41.143 102.754  1.00  6.18           O  
ATOM   3804  N   PHE A 488      22.373  43.198 101.932  1.00  5.14           N  
ATOM   3805  CA  PHE A 488      21.830  43.771 103.159  1.00  4.49           C  
ATOM   3806  C   PHE A 488      20.366  44.134 102.941  1.00  5.75           C  
ATOM   3807  O   PHE A 488      19.845  44.077 101.820  1.00  5.85           O  
ATOM   3808  CB  PHE A 488      22.553  45.079 103.506  1.00  4.43           C  
ATOM   3809  CG  PHE A 488      24.044  44.955 103.641  1.00  4.63           C  
ATOM   3810  CD1 PHE A 488      24.864  46.013 103.264  1.00  6.33           C  
ATOM   3811  CD2 PHE A 488      24.629  43.813 104.180  1.00  5.37           C  
ATOM   3812  CE1 PHE A 488      26.239  45.944 103.419  1.00  6.29           C  
ATOM   3813  CE2 PHE A 488      26.013  43.735 104.340  1.00  6.18           C  
ATOM   3814  CZ  PHE A 488      26.816  44.804 103.958  1.00  6.18           C  
ATOM   3815  N   LYS A 489      19.717  44.527 104.030  1.00  5.36           N  
ATOM   3816  CA  LYS A 489      18.338  44.974 103.980  1.00  5.46           C  
ATOM   3817  C   LYS A 489      17.402  43.977 103.301  1.00  5.92           C  
ATOM   3818  O   LYS A 489      17.506  42.775 103.550  1.00  6.31           O  
ATOM   3819  CB  LYS A 489      18.306  46.359 103.316  1.00  5.78           C  
ATOM   3820  CG  LYS A 489      19.037  47.406 104.167  1.00  8.21           C  
ATOM   3821  CD  LYS A 489      19.478  48.626 103.376  1.00  8.17           C  
ATOM   3822  CE  LYS A 489      18.305  49.363 102.757  1.00  8.54           C  
ATOM   3823  NZ  LYS A 489      18.784  50.537 101.958  1.00 10.54           N  
ATOM   3824  N   LEU A 490      16.493  44.445 102.449  1.00  5.82           N  
ATOM   3825  CA  LEU A 490      15.565  43.508 101.834  1.00  6.12           C  
ATOM   3826  C   LEU A 490      16.129  42.690 100.679  1.00  6.57           C  
ATOM   3827  O   LEU A 490      15.386  42.048  99.930  1.00  6.20           O  
ATOM   3828  CB  LEU A 490      14.256  44.218 101.454  1.00  5.91           C  
ATOM   3829  CG  LEU A 490      13.502  44.707 102.705  1.00  6.61           C  
ATOM   3830  CD1 LEU A 490      12.128  45.238 102.305  1.00  7.99           C  
ATOM   3831  CD2 LEU A 490      13.350  43.566 103.712  1.00  8.84           C  
ATOM   3832  N   SER A 491      17.453  42.706 100.544  1.00  5.80           N  
ATOM   3833  CA  SER A 491      18.113  41.890  99.538  1.00  6.37           C  
ATOM   3834  C   SER A 491      18.360  40.508 100.149  1.00  6.61           C  
ATOM   3835  O   SER A 491      18.896  39.619  99.498  1.00  7.96           O  
ATOM   3836  CB  SER A 491      19.436  42.516  99.105  1.00  4.91           C  
ATOM   3837  OG  SER A 491      19.184  43.630  98.273  1.00  6.79           O  
ATOM   3838  N   GLY A 492      17.974  40.326 101.409  1.00  6.58           N  
ATOM   3839  CA  GLY A 492      18.151  39.018 102.013  1.00  5.57           C  
ATOM   3840  C   GLY A 492      18.785  38.945 103.385  1.00  5.34           C  
ATOM   3841  O   GLY A 492      18.919  39.946 104.084  1.00  6.37           O  
ATOM   3842  N   THR A 493      19.193  37.734 103.751  1.00  5.44           N  
ATOM   3843  CA  THR A 493      19.795  37.466 105.051  1.00  5.27           C  
ATOM   3844  C   THR A 493      21.326  37.515 105.098  1.00  5.96           C  
ATOM   3845  O   THR A 493      21.927  37.149 106.107  1.00  7.10           O  
ATOM   3846  CB  THR A 493      19.321  36.100 105.570  1.00  6.65           C  
ATOM   3847  OG1 THR A 493      19.521  35.111 104.554  1.00  7.77           O  
ATOM   3848  CG2 THR A 493      17.837  36.154 105.910  1.00  8.31           C  
ATOM   3849  N   ASN A 494      21.946  37.973 104.014  1.00  5.97           N  
ATOM   3850  CA  ASN A 494      23.404  38.086 103.931  1.00  6.05           C  
ATOM   3851  C   ASN A 494      24.123  36.737 103.994  1.00  7.02           C  
ATOM   3852  O   ASN A 494      25.193  36.625 104.591  1.00  7.68           O  
ATOM   3853  CB  ASN A 494      23.939  39.016 105.038  1.00  5.96           C  
ATOM   3854  CG  ASN A 494      25.366  39.491 104.775  1.00  5.74           C  
ATOM   3855  OD1 ASN A 494      26.273  39.244 105.571  1.00  5.49           O  
ATOM   3856  ND2 ASN A 494      25.564  40.181 103.657  1.00  5.46           N  
ATOM   3857  N   ALA A 495      23.528  35.705 103.404  1.00  6.88           N  
ATOM   3858  CA  ALA A 495      24.185  34.402 103.368  1.00  7.17           C  
ATOM   3859  C   ALA A 495      25.172  34.554 102.219  1.00  9.23           C  
ATOM   3860  O   ALA A 495      24.792  34.497 101.052  1.00 11.51           O  
ATOM   3861  CB  ALA A 495      23.180  33.299 103.065  1.00  8.43           C  
ATOM   3862  N   LYS A 496      26.438  34.770 102.550  1.00  7.66           N  
ATOM   3863  CA  LYS A 496      27.459  34.978 101.529  1.00  6.81           C  
ATOM   3864  C   LYS A 496      27.867  33.725 100.771  1.00  6.07           C  
ATOM   3865  O   LYS A 496      28.621  32.898 101.279  1.00  7.15           O  
ATOM   3866  CB  LYS A 496      28.693  35.625 102.158  1.00  6.13           C  
ATOM   3867  CG  LYS A 496      28.519  37.099 102.520  1.00  5.97           C  
ATOM   3868  CD  LYS A 496      28.249  37.935 101.272  1.00  5.31           C  
ATOM   3869  CE  LYS A 496      28.805  39.343 101.397  1.00  4.84           C  
ATOM   3870  NZ  LYS A 496      28.548  40.134 100.159  1.00  4.67           N  
ATOM   3871  N   THR A 497      27.384  33.592  99.541  1.00  5.42           N  
ATOM   3872  CA  THR A 497      27.731  32.424  98.742  1.00  4.80           C  
ATOM   3873  C   THR A 497      29.169  32.534  98.249  1.00  4.26           C  
ATOM   3874  O   THR A 497      29.713  33.632  98.122  1.00  4.81           O  
ATOM   3875  CB  THR A 497      26.795  32.272  97.525  1.00  4.82           C  
ATOM   3876  OG1 THR A 497      26.984  33.372  96.625  1.00  6.39           O  
ATOM   3877  CG2 THR A 497      25.340  32.233  97.976  1.00  6.62           C  
ATOM   3878  N   GLY A 498      29.793  31.390  97.986  1.00  4.95           N  
ATOM   3879  CA  GLY A 498      31.166  31.399  97.512  1.00  4.48           C  
ATOM   3880  C   GLY A 498      32.141  31.909  98.557  1.00  5.09           C  
ATOM   3881  O   GLY A 498      33.182  32.484  98.225  1.00  5.61           O  
ATOM   3882  N   ALA A 499      31.797  31.699  99.824  1.00  4.74           N  
ATOM   3883  CA  ALA A 499      32.629  32.130 100.938  1.00  5.01           C  
ATOM   3884  C   ALA A 499      32.627  31.061 102.025  1.00  5.09           C  
ATOM   3885  O   ALA A 499      31.672  30.299 102.159  1.00  4.79           O  
ATOM   3886  CB  ALA A 499      32.103  33.440 101.502  1.00  6.70           C  
ATOM   3887  N   LEU A 500      33.700  31.021 102.803  1.00  4.83           N  
ATOM   3888  CA  LEU A 500      33.826  30.054 103.884  1.00  5.59           C  
ATOM   3889  C   LEU A 500      32.624  30.104 104.832  1.00  5.54           C  
ATOM   3890  O   LEU A 500      32.136  29.063 105.275  1.00  6.41           O  
ATOM   3891  CB  LEU A 500      35.108  30.330 104.673  1.00  7.12           C  
ATOM   3892  CG  LEU A 500      36.426  30.178 103.908  1.00 10.12           C  
ATOM   3893  CD1 LEU A 500      37.584  30.710 104.740  1.00 12.64           C  
ATOM   3894  CD2 LEU A 500      36.637  28.721 103.557  1.00 12.59           C  
ATOM   3895  N   ASP A 501      32.152  31.315 105.126  1.00  4.89           N  
ATOM   3896  CA  ASP A 501      31.029  31.521 106.040  1.00  6.47           C  
ATOM   3897  C   ASP A 501      29.728  30.861 105.611  1.00  5.23           C  
ATOM   3898  O   ASP A 501      28.880  30.558 106.447  1.00  7.14           O  
ATOM   3899  CB  ASP A 501      30.765  33.020 106.235  1.00  6.85           C  
ATOM   3900  CG  ASP A 501      31.768  33.681 107.153  1.00 10.03           C  
ATOM   3901  OD1 ASP A 501      32.718  33.008 107.606  1.00 10.97           O  
ATOM   3902  OD2 ASP A 501      31.600  34.888 107.416  1.00  8.25           O  
ATOM   3903  N   TYR A 502      29.562  30.639 104.312  1.00  5.10           N  
ATOM   3904  CA  TYR A 502      28.330  30.036 103.819  1.00  5.89           C  
ATOM   3905  C   TYR A 502      28.023  28.688 104.460  1.00  5.39           C  
ATOM   3906  O   TYR A 502      26.894  28.433 104.870  1.00  5.65           O  
ATOM   3907  CB  TYR A 502      28.404  29.858 102.302  1.00  5.32           C  
ATOM   3908  CG  TYR A 502      27.082  29.537 101.641  1.00  5.49           C  
ATOM   3909  CD1 TYR A 502      26.044  30.467 101.631  1.00  5.61           C  
ATOM   3910  CD2 TYR A 502      26.894  28.333 100.960  1.00  7.31           C  
ATOM   3911  CE1 TYR A 502      24.853  30.213 100.950  1.00  6.42           C  
ATOM   3912  CE2 TYR A 502      25.709  28.070 100.274  1.00  7.66           C  
ATOM   3913  CZ  TYR A 502      24.698  29.015 100.270  1.00  8.16           C  
ATOM   3914  OH  TYR A 502      23.547  28.776  99.552  1.00  9.59           O  
ATOM   3915  N   LEU A 503      29.030  27.828 104.560  1.00  4.96           N  
ATOM   3916  CA  LEU A 503      28.819  26.493 105.109  1.00  4.27           C  
ATOM   3917  C   LEU A 503      28.456  26.468 106.592  1.00  4.36           C  
ATOM   3918  O   LEU A 503      27.760  25.556 107.048  1.00  4.80           O  
ATOM   3919  CB  LEU A 503      30.051  25.618 104.840  1.00  4.84           C  
ATOM   3920  CG  LEU A 503      30.477  25.533 103.363  1.00  5.50           C  
ATOM   3921  CD1 LEU A 503      31.606  24.516 103.216  1.00  6.65           C  
ATOM   3922  CD2 LEU A 503      29.296  25.137 102.486  1.00  5.55           C  
ATOM   3923  N   ARG A 504      28.914  27.468 107.341  1.00  4.35           N  
ATOM   3924  CA  ARG A 504      28.615  27.542 108.768  1.00  5.54           C  
ATOM   3925  C   ARG A 504      27.107  27.618 108.992  1.00  5.20           C  
ATOM   3926  O   ARG A 504      26.597  27.198 110.032  1.00  4.96           O  
ATOM   3927  CB  ARG A 504      29.284  28.780 109.380  1.00  6.00           C  
ATOM   3928  CG  ARG A 504      29.019  28.964 110.872  1.00  7.15           C  
ATOM   3929  CD  ARG A 504      29.598  27.807 111.671  1.00  6.96           C  
ATOM   3930  NE  ARG A 504      29.335  27.922 113.105  1.00  6.29           N  
ATOM   3931  CZ  ARG A 504      28.202  27.557 113.699  1.00  7.58           C  
ATOM   3932  NH1 ARG A 504      28.072  27.704 115.014  1.00  7.47           N  
ATOM   3933  NH2 ARG A 504      27.206  27.037 112.993  1.00  6.46           N  
ATOM   3934  N   LEU A 505      26.399  28.165 108.008  1.00  4.43           N  
ATOM   3935  CA  LEU A 505      24.952  28.310 108.091  1.00  4.35           C  
ATOM   3936  C   LEU A 505      24.217  26.978 108.140  1.00  4.31           C  
ATOM   3937  O   LEU A 505      23.076  26.912 108.595  1.00  4.81           O  
ATOM   3938  CB  LEU A 505      24.439  29.102 106.888  1.00  5.92           C  
ATOM   3939  CG  LEU A 505      24.969  30.528 106.738  1.00  9.68           C  
ATOM   3940  CD1 LEU A 505      24.503  31.092 105.405  1.00 10.48           C  
ATOM   3941  CD2 LEU A 505      24.496  31.390 107.894  1.00 10.51           C  
ATOM   3942  N   PHE A 506      24.868  25.913 107.681  1.00  4.89           N  
ATOM   3943  CA  PHE A 506      24.224  24.603 107.637  1.00  4.71           C  
ATOM   3944  C   PHE A 506      24.796  23.622 108.651  1.00  5.34           C  
ATOM   3945  O   PHE A 506      24.721  22.398 108.482  1.00  4.80           O  
ATOM   3946  CB APHE A 506      24.383  24.010 106.234  0.50  5.37           C  
ATOM   3947  CG APHE A 506      24.246  25.021 105.132  0.50  5.22           C  
ATOM   3948  CD1APHE A 506      25.275  25.204 104.209  0.50  4.67           C  
ATOM   3949  CD2APHE A 506      23.097  25.797 105.017  0.50  4.58           C  
ATOM   3950  CE1APHE A 506      25.161  26.147 103.189  0.50  4.03           C  
ATOM   3951  CE2APHE A 506      22.974  26.744 103.999  0.50  3.35           C  
ATOM   3952  CZ APHE A 506      24.010  26.918 103.084  0.50  3.91           C  
ATOM   3953  N   LEU A 507      25.342  24.176 109.728  1.00  4.48           N  
ATOM   3954  CA  LEU A 507      25.937  23.384 110.798  1.00  4.49           C  
ATOM   3955  C   LEU A 507      25.512  23.905 112.159  1.00  4.62           C  
ATOM   3956  O   LEU A 507      25.149  25.073 112.299  1.00  5.38           O  
ATOM   3957  CB  LEU A 507      27.459  23.477 110.740  1.00  5.91           C  
ATOM   3958  CG  LEU A 507      28.177  22.914 109.519  1.00  3.87           C  
ATOM   3959  CD1 LEU A 507      29.606  23.446 109.501  1.00  5.86           C  
ATOM   3960  CD2 LEU A 507      28.150  21.387 109.557  1.00  5.81           C  
ATOM   3961  N   GLU A 508      25.554  23.026 113.156  1.00  5.46           N  
ATOM   3962  CA  GLU A 508      25.277  23.421 114.530  1.00  5.15           C  
ATOM   3963  C   GLU A 508      26.453  22.879 115.337  1.00  5.74           C  
ATOM   3964  O   GLU A 508      27.167  21.990 114.873  1.00  6.91           O  
ATOM   3965  CB  GLU A 508      23.912  22.906 115.028  1.00  6.27           C  
ATOM   3966  CG  GLU A 508      23.624  21.419 114.909  1.00  7.38           C  
ATOM   3967  CD  GLU A 508      22.154  21.106 115.186  1.00  9.64           C  
ATOM   3968  OE1 GLU A 508      21.408  22.028 115.597  1.00  9.93           O  
ATOM   3969  OE2 GLU A 508      21.744  19.941 114.997  1.00 10.83           O  
ATOM   3970  N   MET A 509      26.683  23.434 116.521  1.00  4.07           N  
ATOM   3971  CA  MET A 509      27.832  23.021 117.323  1.00  5.21           C  
ATOM   3972  C   MET A 509      27.492  22.244 118.580  1.00  4.59           C  
ATOM   3973  O   MET A 509      26.509  22.540 119.257  1.00  4.35           O  
ATOM   3974  CB  MET A 509      28.641  24.259 117.728  1.00  5.12           C  
ATOM   3975  CG  MET A 509      30.012  23.943 118.323  1.00  5.74           C  
ATOM   3976  SD  MET A 509      30.738  25.310 119.266  1.00  5.76           S  
ATOM   3977  CE  MET A 509      30.886  26.595 118.010  1.00  8.16           C  
ATOM   3978  N   LYS A 510      28.325  21.251 118.886  1.00  4.66           N  
ATOM   3979  CA  LYS A 510      28.169  20.449 120.090  1.00  4.50           C  
ATOM   3980  C   LYS A 510      29.463  20.579 120.897  1.00  4.46           C  
ATOM   3981  O   LYS A 510      30.558  20.618 120.323  1.00  4.78           O  
ATOM   3982  CB  LYS A 510      27.936  18.976 119.733  1.00  5.16           C  
ATOM   3983  CG  LYS A 510      27.622  18.090 120.936  1.00  4.82           C  
ATOM   3984  CD  LYS A 510      27.278  16.677 120.487  1.00  5.08           C  
ATOM   3985  CE  LYS A 510      26.812  15.807 121.646  1.00  5.24           C  
ATOM   3986  NZ  LYS A 510      26.527  14.413 121.189  1.00  6.52           N  
ATOM   3987  N   ALA A 511      29.337  20.662 122.217  1.00  4.12           N  
ATOM   3988  CA  ALA A 511      30.497  20.768 123.097  1.00  3.37           C  
ATOM   3989  C   ALA A 511      30.449  19.590 124.053  1.00  4.07           C  
ATOM   3990  O   ALA A 511      29.481  19.430 124.795  1.00  4.75           O  
ATOM   3991  CB  ALA A 511      30.463  22.084 123.875  1.00  5.09           C  
ATOM   3992  N   VAL A 512      31.493  18.769 124.035  1.00  4.45           N  
ATOM   3993  CA  VAL A 512      31.548  17.589 124.889  1.00  4.76           C  
ATOM   3994  C   VAL A 512      32.756  17.617 125.816  1.00  4.19           C  
ATOM   3995  O   VAL A 512      33.900  17.745 125.375  1.00  5.54           O  
ATOM   3996  CB  VAL A 512      31.599  16.303 124.042  1.00  4.70           C  
ATOM   3997  CG1 VAL A 512      31.515  15.078 124.943  1.00  5.81           C  
ATOM   3998  CG2 VAL A 512      30.457  16.306 123.031  1.00  6.06           C  
ATOM   3999  N   ALA A 513      32.488  17.488 127.107  1.00  4.35           N  
ATOM   4000  CA  ALA A 513      33.535  17.505 128.118  1.00  5.47           C  
ATOM   4001  C   ALA A 513      33.635  16.177 128.857  1.00  6.95           C  
ATOM   4002  O   ALA A 513      32.615  15.579 129.208  1.00  8.03           O  
ATOM   4003  CB  ALA A 513      33.252  18.617 129.116  1.00  5.95           C  
ATOM   4004  N   GLU A 514      34.856  15.696 129.061  1.00  5.55           N  
ATOM   4005  CA  GLU A 514      35.049  14.482 129.843  1.00  5.53           C  
ATOM   4006  C   GLU A 514      36.000  14.800 130.982  1.00  5.36           C  
ATOM   4007  O   GLU A 514      37.119  15.254 130.753  1.00  6.08           O  
ATOM   4008  CB  GLU A 514      35.636  13.310 129.042  1.00  6.90           C  
ATOM   4009  CG  GLU A 514      35.899  12.123 129.986  1.00  6.44           C  
ATOM   4010  CD  GLU A 514      36.319  10.828 129.317  1.00  7.30           C  
ATOM   4011  OE1 GLU A 514      36.350  10.757 128.074  1.00  7.95           O  
ATOM   4012  OE2 GLU A 514      36.618   9.868 130.065  1.00  8.00           O  
ATOM   4013  N   ARG A 515      35.541  14.588 132.210  1.00  6.08           N  
ATOM   4014  CA  ARG A 515      36.378  14.808 133.383  1.00  6.44           C  
ATOM   4015  C   ARG A 515      37.008  13.447 133.664  1.00  6.24           C  
ATOM   4016  O   ARG A 515      36.302  12.476 133.935  1.00  7.93           O  
ATOM   4017  CB  ARG A 515      35.522  15.254 134.572  1.00  8.21           C  
ATOM   4018  CG  ARG A 515      36.307  15.474 135.862  1.00 11.60           C  
ATOM   4019  CD  ARG A 515      37.198  16.697 135.772  1.00 17.32           C  
ATOM   4020  NE  ARG A 515      36.432  17.931 135.602  1.00 23.05           N  
ATOM   4021  CZ  ARG A 515      35.661  18.474 136.539  1.00 24.49           C  
ATOM   4022  NH1 ARG A 515      35.003  19.599 136.288  1.00 26.24           N  
ATOM   4023  NH2 ARG A 515      35.552  17.899 137.728  1.00 27.23           N  
ATOM   4024  N   PHE A 516      38.331  13.373 133.587  1.00  7.36           N  
ATOM   4025  CA  PHE A 516      39.033  12.112 133.794  1.00  8.31           C  
ATOM   4026  C   PHE A 516      39.144  11.656 135.242  1.00  9.34           C  
ATOM   4027  O   PHE A 516      39.242  10.425 135.449  1.00 10.61           O  
ATOM   4028  CB  PHE A 516      40.416  12.189 133.145  1.00  7.77           C  
ATOM   4029  CG  PHE A 516      40.360  12.416 131.665  1.00  7.40           C  
ATOM   4030  CD1 PHE A 516      40.836  13.599 131.109  1.00  8.33           C  
ATOM   4031  CD2 PHE A 516      39.794  11.459 130.827  1.00  7.96           C  
ATOM   4032  CE1 PHE A 516      40.747  13.824 129.737  1.00  8.80           C  
ATOM   4033  CE2 PHE A 516      39.702  11.675 129.457  1.00  7.65           C  
ATOM   4034  CZ  PHE A 516      40.179  12.859 128.911  1.00  7.96           C  
ATOM   4035  OXT PHE A 516      39.143  12.518 136.143  1.00 11.94           O  
HETATM 4037  N   GLU A1517      26.011  36.405  91.546  1.00 11.87           N  
HETATM 4038  CA  GLU A1517      25.386  37.014  90.334  1.00 11.78           C  
HETATM 4039  C   GLU A1517      26.163  38.248  89.896  1.00 11.04           C  
HETATM 4040  O   GLU A1517      25.921  38.732  88.768  1.00  9.62           O  
HETATM 4041  CB  GLU A1517      23.932  37.401  90.624  1.00 12.67           C  
HETATM 4042  CG  GLU A1517      23.030  36.222  90.960  1.00 11.76           C  
HETATM 4043  CD  GLU A1517      21.562  36.598  90.983  1.00 14.75           C  
HETATM 4044  OE1 GLU A1517      21.116  37.293  90.048  1.00 12.72           O  
HETATM 4045  OE2 GLU A1517      20.852  36.191  91.927  1.00 16.64           O  
HETATM 4046  OXT GLU A1517      27.000  38.717  90.695  1.00  8.09           O  
ATOM   4757  N   MET B   1      48.190  39.816 120.135  1.00 20.61           N  
ATOM   4758  CA  MET B   1      47.364  40.264 121.293  1.00 20.06           C  
ATOM   4759  C   MET B   1      48.105  41.312 122.112  1.00 19.15           C  
ATOM   4760  O   MET B   1      49.334  41.400 122.066  1.00 21.79           O  
ATOM   4761  CB  MET B   1      47.009  39.071 122.175  1.00 21.37           C  
ATOM   4762  N   THR B   2      47.352  42.107 122.863  1.00 15.55           N  
ATOM   4763  CA  THR B   2      47.944  43.145 123.689  1.00 11.94           C  
ATOM   4764  C   THR B   2      47.602  42.961 125.167  1.00  9.86           C  
ATOM   4765  O   THR B   2      47.968  43.777 126.011  1.00  9.15           O  
ATOM   4766  CB  THR B   2      47.507  44.541 123.203  1.00 12.37           C  
ATOM   4767  OG1 THR B   2      46.084  44.578 123.043  1.00 17.95           O  
ATOM   4768  CG2 THR B   2      48.166  44.862 121.862  1.00 16.98           C  
ATOM   4769  N   VAL B   3      46.893  41.877 125.471  1.00  8.05           N  
ATOM   4770  CA  VAL B   3      46.532  41.550 126.845  1.00  6.82           C  
ATOM   4771  C   VAL B   3      46.896  40.087 127.077  1.00  8.01           C  
ATOM   4772  O   VAL B   3      47.190  39.361 126.128  1.00  8.64           O  
ATOM   4773  CB  VAL B   3      45.015  41.753 127.119  1.00  6.85           C  
ATOM   4774  CG1 VAL B   3      44.682  43.237 127.124  1.00  7.36           C  
ATOM   4775  CG2 VAL B   3      44.185  41.030 126.064  1.00  9.53           C  
ATOM   4776  N   GLU B   4      46.902  39.665 128.338  1.00  7.02           N  
ATOM   4777  CA  GLU B   4      47.224  38.283 128.685  1.00 10.12           C  
ATOM   4778  C   GLU B   4      46.200  37.340 128.064  1.00  8.95           C  
ATOM   4779  O   GLU B   4      45.072  37.740 127.784  1.00  7.58           O  
ATOM   4780  CB  GLU B   4      47.175  38.098 130.204  1.00 12.60           C  
ATOM   4781  CG  GLU B   4      48.229  38.854 130.990  1.00 17.89           C  
ATOM   4782  CD  GLU B   4      49.540  38.106 131.080  1.00 23.34           C  
ATOM   4783  OE1 GLU B   4      50.446  38.584 131.796  1.00 25.29           O  
ATOM   4784  OE2 GLU B   4      49.666  37.041 130.439  1.00 26.01           O  
ATOM   4785  N   PRO B   5      46.582  36.074 127.836  1.00  8.66           N  
ATOM   4786  CA  PRO B   5      45.635  35.120 127.255  1.00  8.66           C  
ATOM   4787  C   PRO B   5      44.446  34.999 128.201  1.00  8.22           C  
ATOM   4788  O   PRO B   5      44.595  35.136 129.418  1.00  8.16           O  
ATOM   4789  CB  PRO B   5      46.438  33.823 127.202  1.00  9.76           C  
ATOM   4790  CG  PRO B   5      47.837  34.306 126.992  1.00 11.00           C  
ATOM   4791  CD  PRO B   5      47.925  35.477 127.950  1.00 10.05           C  
ATOM   4792  N   PHE B   6      43.272  34.741 127.643  1.00  7.57           N  
ATOM   4793  CA  PHE B   6      42.068  34.590 128.447  1.00  8.15           C  
ATOM   4794  C   PHE B   6      42.189  33.483 129.489  1.00  8.39           C  
ATOM   4795  O   PHE B   6      42.720  32.408 129.210  1.00  8.37           O  
ATOM   4796  CB  PHE B   6      40.875  34.259 127.554  1.00  6.80           C  
ATOM   4797  CG  PHE B   6      39.614  33.949 128.318  1.00  5.83           C  
ATOM   4798  CD1 PHE B   6      38.776  34.974 128.748  1.00  4.67           C  
ATOM   4799  CD2 PHE B   6      39.277  32.631 128.627  1.00  5.39           C  
ATOM   4800  CE1 PHE B   6      37.619  34.698 129.475  1.00  6.02           C  
ATOM   4801  CE2 PHE B   6      38.124  32.342 129.355  1.00  5.24           C  
ATOM   4802  CZ  PHE B   6      37.292  33.379 129.780  1.00  6.14           C  
ATOM   4803  N   ARG B   7      41.680  33.760 130.685  1.00  8.38           N  
ATOM   4804  CA  ARG B   7      41.644  32.788 131.773  1.00  9.18           C  
ATOM   4805  C   ARG B   7      40.312  33.030 132.468  1.00  8.31           C  
ATOM   4806  O   ARG B   7      39.869  34.172 132.571  1.00  9.00           O  
ATOM   4807  CB  ARG B   7      42.778  33.002 132.783  1.00 12.88           C  
ATOM   4808  CG  ARG B   7      44.185  32.875 132.221  1.00 17.85           C  
ATOM   4809  CD  ARG B   7      45.169  32.448 133.312  1.00 22.71           C  
ATOM   4810  NE  ARG B   7      45.094  33.276 134.517  1.00 26.00           N  
ATOM   4811  CZ  ARG B   7      45.553  34.520 134.611  1.00 27.15           C  
ATOM   4812  NH1 ARG B   7      46.130  35.102 133.567  1.00 28.71           N  
ATOM   4813  NH2 ARG B   7      45.441  35.183 135.755  1.00 28.22           N  
ATOM   4814  N   ASN B   8      39.663  31.967 132.934  1.00  7.24           N  
ATOM   4815  CA  ASN B   8      38.386  32.129 133.626  1.00  7.61           C  
ATOM   4816  C   ASN B   8      38.589  32.745 135.010  1.00  8.07           C  
ATOM   4817  O   ASN B   8      39.560  32.434 135.700  1.00  8.98           O  
ATOM   4818  CB  ASN B   8      37.677  30.781 133.773  1.00  6.96           C  
ATOM   4819  CG  ASN B   8      37.249  30.199 132.441  1.00  8.26           C  
ATOM   4820  OD1 ASN B   8      37.960  29.389 131.843  1.00  9.08           O  
ATOM   4821  ND2 ASN B   8      36.084  30.621 131.961  1.00  5.91           N  
ATOM   4822  N   GLU B   9      37.667  33.619 135.405  1.00  7.75           N  
ATOM   4823  CA  GLU B   9      37.720  34.270 136.712  1.00  8.68           C  
ATOM   4824  C   GLU B   9      37.482  33.186 137.763  1.00 10.05           C  
ATOM   4825  O   GLU B   9      36.516  32.427 137.678  1.00  9.30           O  
ATOM   4826  CB  GLU B   9      36.623  35.338 136.790  1.00  8.89           C  
ATOM   4827  CG  GLU B   9      36.511  36.107 138.105  1.00 11.24           C  
ATOM   4828  CD  GLU B   9      37.669  37.058 138.357  1.00 12.73           C  
ATOM   4829  OE1 GLU B   9      38.335  37.479 137.389  1.00 12.65           O  
ATOM   4830  OE2 GLU B   9      37.901  37.404 139.534  1.00 14.74           O  
ATOM   4831  N   PRO B  10      38.363  33.088 138.765  1.00 10.31           N  
ATOM   4832  CA  PRO B  10      38.146  32.051 139.777  1.00 11.50           C  
ATOM   4833  C   PRO B  10      36.828  32.229 140.526  1.00 11.29           C  
ATOM   4834  O   PRO B  10      36.406  33.350 140.798  1.00 13.32           O  
ATOM   4835  CB  PRO B  10      39.360  32.205 140.690  1.00 13.24           C  
ATOM   4836  CG  PRO B  10      40.425  32.677 139.744  1.00 13.87           C  
ATOM   4837  CD  PRO B  10      39.683  33.721 138.935  1.00 11.71           C  
ATOM   4838  N   ILE B  11      36.178  31.115 140.839  1.00 11.18           N  
ATOM   4839  CA  ILE B  11      34.917  31.136 141.570  1.00 12.11           C  
ATOM   4840  C   ILE B  11      35.242  31.011 143.057  1.00 12.42           C  
ATOM   4841  O   ILE B  11      35.821  30.017 143.491  1.00 13.37           O  
ATOM   4842  CB  ILE B  11      34.015  29.963 141.133  1.00 12.33           C  
ATOM   4843  CG1 ILE B  11      33.712  30.080 139.636  1.00 13.83           C  
ATOM   4844  CG2 ILE B  11      32.725  29.958 141.945  1.00 12.13           C  
ATOM   4845  CD1 ILE B  11      32.925  28.916 139.069  1.00 13.37           C  
ATOM   4846  N   GLU B  12      34.884  32.030 143.830  1.00 12.91           N  
ATOM   4847  CA  GLU B  12      35.153  32.030 145.265  1.00 13.60           C  
ATOM   4848  C   GLU B  12      34.410  30.905 145.983  1.00 14.53           C  
ATOM   4849  O   GLU B  12      33.212  30.706 145.775  1.00 14.53           O  
ATOM   4850  CB  GLU B  12      34.763  33.384 145.866  1.00 13.59           C  
ATOM   4851  CG  GLU B  12      35.025  33.505 147.359  1.00 14.60           C  
ATOM   4852  CD  GLU B  12      36.472  33.221 147.723  1.00 15.47           C  
ATOM   4853  OE1 GLU B  12      37.367  33.933 147.220  1.00 16.89           O  
ATOM   4854  OE2 GLU B  12      36.713  32.284 148.512  1.00 15.28           O  
ATOM   4855  N   THR B  13      35.132  30.174 146.828  1.00 15.27           N  
ATOM   4856  CA  THR B  13      34.555  29.065 147.584  1.00 17.16           C  
ATOM   4857  C   THR B  13      34.288  29.454 149.040  1.00 16.76           C  
ATOM   4858  O   THR B  13      33.610  28.731 149.766  1.00 17.66           O  
ATOM   4859  CB  THR B  13      35.488  27.841 147.572  1.00 18.29           C  
ATOM   4860  OG1 THR B  13      36.729  28.178 148.202  1.00 20.77           O  
ATOM   4861  CG2 THR B  13      35.756  27.395 146.144  1.00 21.83           C  
ATOM   4862  N   PHE B  14      34.832  30.593 149.455  1.00 16.79           N  
ATOM   4863  CA  PHE B  14      34.652  31.098 150.814  1.00 17.29           C  
ATOM   4864  C   PHE B  14      35.159  30.139 151.889  1.00 18.98           C  
ATOM   4865  O   PHE B  14      34.537  29.980 152.942  1.00 18.73           O  
ATOM   4866  CB  PHE B  14      33.174  31.428 151.058  1.00 16.31           C  
ATOM   4867  CG  PHE B  14      32.601  32.396 150.059  1.00 14.72           C  
ATOM   4868  CD1 PHE B  14      31.967  31.937 148.906  1.00 14.05           C  
ATOM   4869  CD2 PHE B  14      32.735  33.766 150.248  1.00 14.86           C  
ATOM   4870  CE1 PHE B  14      31.478  32.835 147.955  1.00 13.03           C  
ATOM   4871  CE2 PHE B  14      32.251  34.672 149.303  1.00 14.46           C  
ATOM   4872  CZ  PHE B  14      31.622  34.202 148.155  1.00 13.80           C  
ATOM   4873  N   GLN B  15      36.299  29.512 151.623  1.00 20.46           N  
ATOM   4874  CA  GLN B  15      36.898  28.576 152.567  1.00 22.89           C  
ATOM   4875  C   GLN B  15      37.809  29.310 153.547  1.00 23.75           C  
ATOM   4876  O   GLN B  15      38.158  28.777 154.599  1.00 25.56           O  
ATOM   4877  CB  GLN B  15      37.695  27.508 151.816  1.00 24.85           C  
ATOM   4878  CG  GLN B  15      36.838  26.612 150.937  1.00 29.24           C  
ATOM   4879  CD  GLN B  15      35.872  25.763 151.740  1.00 32.17           C  
ATOM   4880  OE1 GLN B  15      36.281  24.849 152.459  1.00 34.11           O  
ATOM   4881  NE2 GLN B  15      34.583  26.065 151.629  1.00 33.61           N  
ATOM   4882  N   THR B  16      38.192  30.534 153.196  1.00 22.89           N  
ATOM   4883  CA  THR B  16      39.057  31.336 154.054  1.00 22.59           C  
ATOM   4884  C   THR B  16      38.240  32.309 154.894  1.00 23.35           C  
ATOM   4885  O   THR B  16      37.113  32.663 154.540  1.00 22.11           O  
ATOM   4886  CB  THR B  16      40.076  32.153 153.234  1.00 23.06           C  
ATOM   4887  OG1 THR B  16      39.385  33.129 152.443  1.00 21.49           O  
ATOM   4888  CG2 THR B  16      40.882  31.240 152.322  1.00 22.57           C  
ATOM   4889  N   GLU B  17      38.820  32.739 156.009  1.00 23.32           N  
ATOM   4890  CA  GLU B  17      38.158  33.676 156.905  1.00 23.66           C  
ATOM   4891  C   GLU B  17      37.968  35.026 156.222  1.00 22.20           C  
ATOM   4892  O   GLU B  17      36.915  35.653 156.351  1.00 21.44           O  
ATOM   4893  CB  GLU B  17      38.983  33.852 158.182  1.00 26.55           C  
ATOM   4894  CG  GLU B  17      38.415  34.870 159.153  1.00 29.68           C  
ATOM   4895  CD  GLU B  17      36.958  34.611 159.471  1.00 31.42           C  
ATOM   4896  OE1 GLU B  17      36.628  33.472 159.866  1.00 32.29           O  
ATOM   4897  OE2 GLU B  17      36.142  35.547 159.329  1.00 34.38           O  
ATOM   4898  N   GLU B  18      38.988  35.470 155.495  1.00 20.92           N  
ATOM   4899  CA  GLU B  18      38.920  36.749 154.797  1.00 20.63           C  
ATOM   4900  C   GLU B  18      37.780  36.779 153.789  1.00 18.70           C  
ATOM   4901  O   GLU B  18      37.100  37.796 153.642  1.00 17.74           O  
ATOM   4902  CB  GLU B  18      40.243  37.043 154.081  1.00 22.70           C  
ATOM   4903  CG  GLU B  18      40.159  38.193 153.077  1.00 26.15           C  
ATOM   4904  CD  GLU B  18      39.700  39.503 153.702  1.00 29.18           C  
ATOM   4905  OE1 GLU B  18      39.389  40.447 152.942  1.00 30.31           O  
ATOM   4906  OE2 GLU B  18      39.657  39.596 154.948  1.00 30.64           O  
ATOM   4907  N   ALA B  19      37.575  35.665 153.095  1.00 16.75           N  
ATOM   4908  CA  ALA B  19      36.513  35.580 152.100  1.00 15.65           C  
ATOM   4909  C   ALA B  19      35.143  35.703 152.758  1.00 15.14           C  
ATOM   4910  O   ALA B  19      34.271  36.423 152.269  1.00 13.91           O  
ATOM   4911  CB  ALA B  19      36.614  34.262 151.340  1.00 16.23           C  
ATOM   4912  N   ARG B  20      34.957  35.001 153.871  1.00 14.50           N  
ATOM   4913  CA  ARG B  20      33.689  35.040 154.586  1.00 15.12           C  
ATOM   4914  C   ARG B  20      33.442  36.428 155.170  1.00 15.03           C  
ATOM   4915  O   ARG B  20      32.316  36.924 155.151  1.00 14.47           O  
ATOM   4916  CB  ARG B  20      33.680  33.981 155.690  1.00 16.24           C  
ATOM   4917  CG  ARG B  20      33.834  32.567 155.156  1.00 18.97           C  
ATOM   4918  CD  ARG B  20      33.861  31.529 156.265  1.00 22.06           C  
ATOM   4919  NE  ARG B  20      34.038  30.186 155.721  1.00 25.55           N  
ATOM   4920  CZ  ARG B  20      34.031  29.072 156.445  1.00 26.89           C  
ATOM   4921  NH1 ARG B  20      33.854  29.131 157.758  1.00 28.86           N  
ATOM   4922  NH2 ARG B  20      34.197  27.896 155.854  1.00 29.49           N  
ATOM   4923  N   ARG B  21      34.499  37.054 155.679  1.00 14.96           N  
ATOM   4924  CA  ARG B  21      34.399  38.396 156.249  1.00 15.89           C  
ATOM   4925  C   ARG B  21      33.996  39.392 155.167  1.00 14.44           C  
ATOM   4926  O   ARG B  21      33.135  40.247 155.379  1.00 13.55           O  
ATOM   4927  CB  ARG B  21      35.742  38.833 156.838  1.00 18.44           C  
ATOM   4928  CG  ARG B  21      35.719  40.235 157.433  1.00 22.01           C  
ATOM   4929  CD  ARG B  21      37.108  40.863 157.441  1.00 26.09           C  
ATOM   4930  NE  ARG B  21      37.595  41.118 156.087  1.00 29.21           N  
ATOM   4931  CZ  ARG B  21      37.030  41.969 155.234  1.00 30.53           C  
ATOM   4932  NH1 ARG B  21      37.541  42.135 154.021  1.00 31.54           N  
ATOM   4933  NH2 ARG B  21      35.957  42.660 155.593  1.00 32.16           N  
ATOM   4934  N   ALA B  22      34.635  39.276 154.005  1.00 13.66           N  
ATOM   4935  CA  ALA B  22      34.355  40.161 152.886  1.00 12.20           C  
ATOM   4936  C   ALA B  22      32.916  40.002 152.415  1.00 11.32           C  
ATOM   4937  O   ALA B  22      32.268  40.980 152.038  1.00 11.03           O  
ATOM   4938  CB  ALA B  22      35.326  39.876 151.736  1.00 13.02           C  
ATOM   4939  N   MET B  23      32.414  38.771 152.433  1.00 10.88           N  
ATOM   4940  CA  MET B  23      31.041  38.537 152.012  1.00 10.38           C  
ATOM   4941  C   MET B  23      30.069  39.132 153.029  1.00 10.00           C  
ATOM   4942  O   MET B  23      29.095  39.781 152.650  1.00 10.05           O  
ATOM   4943  CB  MET B  23      30.767  37.041 151.834  1.00 11.69           C  
ATOM   4944  CG  MET B  23      29.329  36.722 151.423  1.00 10.67           C  
ATOM   4945  SD  MET B  23      28.793  37.546 149.885  1.00 14.99           S  
ATOM   4946  CE  MET B  23      28.541  36.142 148.798  1.00 14.22           C  
ATOM   4947  N   ARG B  24      30.334  38.927 154.317  1.00 10.02           N  
ATOM   4948  CA  ARG B  24      29.451  39.477 155.342  1.00 10.64           C  
ATOM   4949  C   ARG B  24      29.395  40.997 155.225  1.00 10.55           C  
ATOM   4950  O   ARG B  24      28.331  41.597 155.365  1.00 11.16           O  
ATOM   4951  CB  ARG B  24      29.921  39.072 156.744  1.00 13.43           C  
ATOM   4952  CG  ARG B  24      29.752  37.593 157.057  1.00 16.07           C  
ATOM   4953  CD  ARG B  24      29.992  37.320 158.539  1.00 19.53           C  
ATOM   4954  NE  ARG B  24      31.352  37.650 158.965  1.00 23.65           N  
ATOM   4955  CZ  ARG B  24      32.365  36.787 158.985  1.00 23.74           C  
ATOM   4956  NH1 ARG B  24      32.180  35.530 158.604  1.00 23.77           N  
ATOM   4957  NH2 ARG B  24      33.565  37.181 159.392  1.00 24.89           N  
ATOM   4958  N   GLU B  25      30.543  41.617 154.964  1.00 11.01           N  
ATOM   4959  CA  GLU B  25      30.617  43.067 154.813  1.00 11.69           C  
ATOM   4960  C   GLU B  25      29.790  43.513 153.607  1.00 10.90           C  
ATOM   4961  O   GLU B  25      29.092  44.528 153.657  1.00 10.54           O  
ATOM   4962  CB  GLU B  25      32.078  43.493 154.635  1.00 14.31           C  
ATOM   4963  CG  GLU B  25      32.281  44.894 154.085  1.00 21.71           C  
ATOM   4964  CD  GLU B  25      33.748  45.204 153.831  1.00 25.96           C  
ATOM   4965  OE1 GLU B  25      34.483  45.463 154.807  1.00 29.29           O  
ATOM   4966  OE2 GLU B  25      34.171  45.172 152.654  1.00 27.79           O  
ATOM   4967  N   ALA B  26      29.871  42.746 152.524  1.00  9.29           N  
ATOM   4968  CA  ALA B  26      29.133  43.061 151.308  1.00  9.33           C  
ATOM   4969  C   ALA B  26      27.630  42.918 151.526  1.00  7.22           C  
ATOM   4970  O   ALA B  26      26.850  43.758 151.073  1.00  8.88           O  
ATOM   4971  CB  ALA B  26      29.587  42.157 150.176  1.00  9.54           C  
ATOM   4972  N   LEU B  27      27.233  41.852 152.218  1.00  8.04           N  
ATOM   4973  CA  LEU B  27      25.824  41.614 152.511  1.00  7.52           C  
ATOM   4974  C   LEU B  27      25.279  42.768 153.345  1.00  7.96           C  
ATOM   4975  O   LEU B  27      24.160  43.226 153.125  1.00  8.27           O  
ATOM   4976  CB  LEU B  27      25.648  40.292 153.267  1.00  8.16           C  
ATOM   4977  CG  LEU B  27      25.863  39.011 152.455  1.00  8.67           C  
ATOM   4978  CD1 LEU B  27      26.022  37.819 153.392  1.00 10.11           C  
ATOM   4979  CD2 LEU B  27      24.689  38.806 151.504  1.00  8.03           C  
ATOM   4980  N   ARG B  28      26.072  43.242 154.302  1.00  8.43           N  
ATOM   4981  CA  ARG B  28      25.629  44.353 155.136  1.00  9.77           C  
ATOM   4982  C   ARG B  28      25.449  45.627 154.317  1.00  9.94           C  
ATOM   4983  O   ARG B  28      24.442  46.319 154.446  1.00  9.72           O  
ATOM   4984  CB  ARG B  28      26.619  44.615 156.273  1.00 12.22           C  
ATOM   4985  CG  ARG B  28      26.185  45.766 157.170  1.00 18.00           C  
ATOM   4986  CD  ARG B  28      27.140  46.003 158.331  1.00 21.74           C  
ATOM   4987  NE  ARG B  28      27.191  44.871 159.254  1.00 25.23           N  
ATOM   4988  CZ  ARG B  28      27.807  44.902 160.433  1.00 26.83           C  
ATOM   4989  NH1 ARG B  28      28.421  46.008 160.833  1.00 27.96           N  
ATOM   4990  NH2 ARG B  28      27.811  43.829 161.212  1.00 25.93           N  
ATOM   4991  N   ARG B  29      26.423  45.941 153.469  1.00  9.82           N  
ATOM   4992  CA  ARG B  29      26.321  47.140 152.648  1.00 11.41           C  
ATOM   4993  C   ARG B  29      25.106  47.079 151.728  1.00 10.80           C  
ATOM   4994  O   ARG B  29      24.371  48.058 151.587  1.00 10.84           O  
ATOM   4995  CB  ARG B  29      27.576  47.336 151.797  1.00 14.78           C  
ATOM   4996  CG  ARG B  29      27.467  48.554 150.896  1.00 21.09           C  
ATOM   4997  CD  ARG B  29      28.507  48.555 149.794  1.00 26.90           C  
ATOM   4998  NE  ARG B  29      28.113  49.427 148.689  1.00 30.23           N  
ATOM   4999  CZ  ARG B  29      28.816  49.580 147.573  1.00 32.01           C  
ATOM   5000  NH1 ARG B  29      29.957  48.921 147.412  1.00 34.18           N  
ATOM   5001  NH2 ARG B  29      28.376  50.384 146.614  1.00 33.73           N  
ATOM   5002  N   VAL B  30      24.890  45.926 151.103  1.00  8.24           N  
ATOM   5003  CA  VAL B  30      23.763  45.774 150.196  1.00  7.75           C  
ATOM   5004  C   VAL B  30      22.416  45.957 150.892  1.00  7.67           C  
ATOM   5005  O   VAL B  30      21.544  46.653 150.375  1.00  8.38           O  
ATOM   5006  CB  VAL B  30      23.799  44.394 149.486  1.00  8.36           C  
ATOM   5007  CG1 VAL B  30      22.470  44.116 148.794  1.00  9.10           C  
ATOM   5008  CG2 VAL B  30      24.919  44.381 148.451  1.00  9.27           C  
ATOM   5009  N   ARG B  31      22.245  45.356 152.066  1.00  8.66           N  
ATOM   5010  CA  ARG B  31      20.965  45.484 152.755  1.00  9.48           C  
ATOM   5011  C   ARG B  31      20.756  46.882 153.324  1.00 10.94           C  
ATOM   5012  O   ARG B  31      19.619  47.337 153.460  1.00 12.14           O  
ATOM   5013  CB  ARG B  31      20.815  44.405 153.840  1.00  9.59           C  
ATOM   5014  CG  ARG B  31      21.774  44.473 155.014  1.00  9.06           C  
ATOM   5015  CD  ARG B  31      21.736  43.138 155.753  1.00 10.92           C  
ATOM   5016  NE  ARG B  31      22.472  43.160 157.012  1.00  9.65           N  
ATOM   5017  CZ  ARG B  31      23.367  42.248 157.375  1.00 10.88           C  
ATOM   5018  NH1 ARG B  31      23.652  41.230 156.571  1.00 10.88           N  
ATOM   5019  NH2 ARG B  31      23.966  42.342 158.555  1.00 10.67           N  
ATOM   5020  N   GLU B  32      21.847  47.573 153.637  1.00 11.93           N  
ATOM   5021  CA  GLU B  32      21.738  48.933 154.144  1.00 13.11           C  
ATOM   5022  C   GLU B  32      21.243  49.832 153.012  1.00 13.37           C  
ATOM   5023  O   GLU B  32      20.760  50.939 153.248  1.00 14.19           O  
ATOM   5024  CB  GLU B  32      23.096  49.419 154.658  1.00 14.27           C  
ATOM   5025  CG  GLU B  32      23.508  48.772 155.973  1.00 18.10           C  
ATOM   5026  CD  GLU B  32      24.914  49.146 156.404  1.00 21.02           C  
ATOM   5027  OE1 GLU B  32      25.283  48.825 157.555  1.00 23.71           O  
ATOM   5028  OE2 GLU B  32      25.653  49.750 155.595  1.00 21.69           O  
ATOM   5029  N   GLU B  33      21.355  49.340 151.778  1.00 12.80           N  
ATOM   5030  CA  GLU B  33      20.920  50.093 150.607  1.00 12.42           C  
ATOM   5031  C   GLU B  33      19.617  49.566 149.998  1.00 11.09           C  
ATOM   5032  O   GLU B  33      19.280  49.906 148.863  1.00 10.81           O  
ATOM   5033  CB  GLU B  33      22.019  50.087 149.540  1.00 15.03           C  
ATOM   5034  CG  GLU B  33      23.309  50.761 149.986  1.00 18.23           C  
ATOM   5035  CD  GLU B  33      24.365  50.799 148.896  1.00 21.65           C  
ATOM   5036  OE1 GLU B  33      25.486  51.272 149.178  1.00 25.90           O  
ATOM   5037  OE2 GLU B  33      24.079  50.360 147.761  1.00 23.19           O  
ATOM   5038  N   PHE B  34      18.883  48.741 150.742  1.00  9.84           N  
ATOM   5039  CA  PHE B  34      17.617  48.205 150.240  1.00  9.46           C  
ATOM   5040  C   PHE B  34      16.617  49.304 149.863  1.00 10.20           C  
ATOM   5041  O   PHE B  34      15.715  49.076 149.061  1.00 10.84           O  
ATOM   5042  CB  PHE B  34      16.957  47.285 151.278  1.00  8.62           C  
ATOM   5043  CG  PHE B  34      17.518  45.885 151.318  1.00  9.22           C  
ATOM   5044  CD1 PHE B  34      18.239  45.362 150.247  1.00  9.28           C  
ATOM   5045  CD2 PHE B  34      17.280  45.070 152.421  1.00 11.27           C  
ATOM   5046  CE1 PHE B  34      18.711  44.047 150.277  1.00  8.53           C  
ATOM   5047  CE2 PHE B  34      17.746  43.755 152.460  1.00 10.06           C  
ATOM   5048  CZ  PHE B  34      18.464  43.243 151.383  1.00 10.06           C  
ATOM   5049  N   GLY B  35      16.772  50.490 150.445  1.00 10.63           N  
ATOM   5050  CA  GLY B  35      15.853  51.579 150.148  1.00 11.50           C  
ATOM   5051  C   GLY B  35      16.149  52.352 148.873  1.00 12.12           C  
ATOM   5052  O   GLY B  35      15.406  53.265 148.499  1.00 12.74           O  
ATOM   5053  N   ARG B  36      17.229  51.989 148.193  1.00 11.50           N  
ATOM   5054  CA  ARG B  36      17.611  52.677 146.969  1.00 10.84           C  
ATOM   5055  C   ARG B  36      16.639  52.514 145.811  1.00 10.97           C  
ATOM   5056  O   ARG B  36      15.976  51.481 145.670  1.00 10.17           O  
ATOM   5057  CB  ARG B  36      18.993  52.214 146.509  1.00 12.80           C  
ATOM   5058  CG  ARG B  36      20.138  52.688 147.376  1.00 15.12           C  
ATOM   5059  CD  ARG B  36      21.453  52.265 146.757  1.00 16.10           C  
ATOM   5060  NE  ARG B  36      21.653  52.884 145.450  1.00 19.60           N  
ATOM   5061  CZ  ARG B  36      22.616  52.541 144.601  1.00 19.65           C  
ATOM   5062  NH1 ARG B  36      23.466  51.574 144.918  1.00 20.23           N  
ATOM   5063  NH2 ARG B  36      22.740  53.177 143.443  1.00 20.65           N  
ATOM   5064  N   HIS B  37      16.571  53.558 144.987  1.00 10.11           N  
ATOM   5065  CA  HIS B  37      15.727  53.583 143.798  1.00  9.09           C  
ATOM   5066  C   HIS B  37      16.670  53.701 142.602  1.00  9.78           C  
ATOM   5067  O   HIS B  37      17.580  54.534 142.603  1.00 10.91           O  
ATOM   5068  CB  HIS B  37      14.785  54.789 143.827  1.00 10.57           C  
ATOM   5069  CG  HIS B  37      13.908  54.897 142.617  1.00  9.71           C  
ATOM   5070  ND1 HIS B  37      12.914  53.985 142.333  1.00  9.34           N  
ATOM   5071  CD2 HIS B  37      13.882  55.805 141.613  1.00 10.89           C  
ATOM   5072  CE1 HIS B  37      12.313  54.327 141.208  1.00 10.52           C  
ATOM   5073  NE2 HIS B  37      12.881  55.428 140.750  1.00 10.06           N  
ATOM   5074  N   TYR B  38      16.455  52.870 141.586  1.00  7.70           N  
ATOM   5075  CA  TYR B  38      17.301  52.886 140.399  1.00  8.64           C  
ATOM   5076  C   TYR B  38      16.489  53.283 139.177  1.00  7.18           C  
ATOM   5077  O   TYR B  38      15.536  52.603 138.812  1.00  8.33           O  
ATOM   5078  CB  TYR B  38      17.918  51.504 140.173  1.00  9.02           C  
ATOM   5079  CG  TYR B  38      18.602  50.922 141.393  1.00  7.71           C  
ATOM   5080  CD1 TYR B  38      17.861  50.349 142.430  1.00 10.19           C  
ATOM   5081  CD2 TYR B  38      19.990  50.949 141.512  1.00  9.16           C  
ATOM   5082  CE1 TYR B  38      18.487  49.812 143.557  1.00  9.64           C  
ATOM   5083  CE2 TYR B  38      20.630  50.417 142.635  1.00  9.88           C  
ATOM   5084  CZ  TYR B  38      19.870  49.850 143.652  1.00  9.07           C  
ATOM   5085  OH  TYR B  38      20.492  49.320 144.761  1.00  9.75           O  
ATOM   5086  N   PRO B  39      16.857  54.395 138.527  1.00  7.94           N  
ATOM   5087  CA  PRO B  39      16.122  54.846 137.340  1.00  8.05           C  
ATOM   5088  C   PRO B  39      16.471  54.016 136.109  1.00  7.79           C  
ATOM   5089  O   PRO B  39      17.246  53.059 136.187  1.00  8.12           O  
ATOM   5090  CB  PRO B  39      16.584  56.296 137.169  1.00  8.89           C  
ATOM   5091  CG  PRO B  39      17.139  56.678 138.539  1.00 10.08           C  
ATOM   5092  CD  PRO B  39      17.830  55.412 138.958  1.00  8.86           C  
ATOM   5093  N   LEU B  40      15.887  54.391 134.977  1.00  8.65           N  
ATOM   5094  CA  LEU B  40      16.186  53.730 133.713  1.00  7.05           C  
ATOM   5095  C   LEU B  40      17.504  54.365 133.277  1.00  8.17           C  
ATOM   5096  O   LEU B  40      17.910  55.385 133.829  1.00  7.78           O  
ATOM   5097  CB  LEU B  40      15.120  54.059 132.661  1.00  8.17           C  
ATOM   5098  CG  LEU B  40      13.633  53.903 132.998  1.00  8.12           C  
ATOM   5099  CD1 LEU B  40      12.796  54.415 131.832  1.00  8.48           C  
ATOM   5100  CD2 LEU B  40      13.313  52.446 133.281  1.00  9.81           C  
ATOM   5101  N   TYR B  41      18.181  53.764 132.303  1.00  7.42           N  
ATOM   5102  CA  TYR B  41      19.418  54.342 131.787  1.00  7.27           C  
ATOM   5103  C   TYR B  41      19.208  54.455 130.284  1.00  7.59           C  
ATOM   5104  O   TYR B  41      19.132  53.448 129.582  1.00  7.89           O  
ATOM   5105  CB  TYR B  41      20.628  53.450 132.083  1.00  7.40           C  
ATOM   5106  CG  TYR B  41      21.951  54.118 131.761  1.00  7.92           C  
ATOM   5107  CD1 TYR B  41      22.481  55.102 132.594  1.00  8.23           C  
ATOM   5108  CD2 TYR B  41      22.666  53.771 130.616  1.00  8.01           C  
ATOM   5109  CE1 TYR B  41      23.697  55.724 132.295  1.00  7.59           C  
ATOM   5110  CE2 TYR B  41      23.877  54.385 130.306  1.00  9.07           C  
ATOM   5111  CZ  TYR B  41      24.388  55.358 131.149  1.00  7.38           C  
ATOM   5112  OH  TYR B  41      25.597  55.946 130.856  1.00  9.03           O  
ATOM   5113  N   ILE B  42      19.088  55.689 129.805  1.00  7.56           N  
ATOM   5114  CA  ILE B  42      18.850  55.954 128.392  1.00  8.08           C  
ATOM   5115  C   ILE B  42      19.745  57.079 127.892  1.00  8.19           C  
ATOM   5116  O   ILE B  42      19.830  58.140 128.513  1.00  8.41           O  
ATOM   5117  CB  ILE B  42      17.383  56.386 128.147  1.00  7.48           C  
ATOM   5118  CG1 ILE B  42      16.422  55.310 128.651  1.00  8.63           C  
ATOM   5119  CG2 ILE B  42      17.160  56.658 126.663  1.00  9.63           C  
ATOM   5120  CD1 ILE B  42      14.968  55.739 128.622  1.00  9.72           C  
ATOM   5121  N   GLY B  43      20.410  56.849 126.767  1.00  8.84           N  
ATOM   5122  CA  GLY B  43      21.269  57.874 126.206  1.00  9.21           C  
ATOM   5123  C   GLY B  43      22.321  58.444 127.136  1.00 10.01           C  
ATOM   5124  O   GLY B  43      22.514  59.659 127.188  1.00 11.01           O  
ATOM   5125  N   GLY B  44      22.997  57.574 127.880  1.00  9.59           N  
ATOM   5126  CA  GLY B  44      24.055  58.018 128.767  1.00 10.69           C  
ATOM   5127  C   GLY B  44      23.651  58.658 130.078  1.00 11.93           C  
ATOM   5128  O   GLY B  44      24.502  59.182 130.794  1.00 12.05           O  
ATOM   5129  N   GLU B  45      22.369  58.620 130.413  1.00 11.77           N  
ATOM   5130  CA  GLU B  45      21.939  59.218 131.667  1.00 12.89           C  
ATOM   5131  C   GLU B  45      20.826  58.438 132.343  1.00 11.47           C  
ATOM   5132  O   GLU B  45      20.053  57.730 131.694  1.00 10.37           O  
ATOM   5133  CB  GLU B  45      21.484  60.662 131.438  1.00 17.46           C  
ATOM   5134  CG  GLU B  45      20.319  60.810 130.475  1.00 21.74           C  
ATOM   5135  CD  GLU B  45      19.925  62.260 130.254  1.00 25.96           C  
ATOM   5136  OE1 GLU B  45      19.006  62.509 129.443  1.00 27.44           O  
ATOM   5137  OE2 GLU B  45      20.532  63.150 130.889  1.00 27.70           O  
ATOM   5138  N   TRP B  46      20.761  58.565 133.661  1.00 10.69           N  
ATOM   5139  CA  TRP B  46      19.723  57.900 134.422  1.00 10.57           C  
ATOM   5140  C   TRP B  46      18.468  58.754 134.282  1.00 11.29           C  
ATOM   5141  O   TRP B  46      18.491  59.962 134.539  1.00 14.19           O  
ATOM   5142  CB  TRP B  46      20.141  57.760 135.888  1.00  9.62           C  
ATOM   5143  CG  TRP B  46      21.322  56.843 136.065  1.00  9.22           C  
ATOM   5144  CD1 TRP B  46      22.639  57.200 136.138  1.00 11.36           C  
ATOM   5145  CD2 TRP B  46      21.289  55.414 136.147  1.00  9.65           C  
ATOM   5146  NE1 TRP B  46      23.427  56.080 136.261  1.00 11.18           N  
ATOM   5147  CE2 TRP B  46      22.624  54.970 136.269  1.00 10.03           C  
ATOM   5148  CE3 TRP B  46      20.259  54.464 136.128  1.00  7.89           C  
ATOM   5149  CZ2 TRP B  46      22.958  53.614 136.374  1.00 10.07           C  
ATOM   5150  CZ3 TRP B  46      20.590  53.115 136.233  1.00  9.04           C  
ATOM   5151  CH2 TRP B  46      21.930  52.705 136.354  1.00  9.58           C  
ATOM   5152  N   VAL B  47      17.387  58.119 133.842  1.00 10.93           N  
ATOM   5153  CA  VAL B  47      16.113  58.792 133.629  1.00 11.67           C  
ATOM   5154  C   VAL B  47      15.060  58.110 134.486  1.00 11.88           C  
ATOM   5155  O   VAL B  47      14.825  56.911 134.353  1.00 11.12           O  
ATOM   5156  CB  VAL B  47      15.682  58.705 132.148  1.00 13.63           C  
ATOM   5157  CG1 VAL B  47      14.355  59.426 131.946  1.00 14.74           C  
ATOM   5158  CG2 VAL B  47      16.760  59.299 131.258  1.00 15.09           C  
ATOM   5159  N   ASP B  48      14.421  58.876 135.362  1.00 12.12           N  
ATOM   5160  CA  ASP B  48      13.406  58.320 136.247  1.00 12.17           C  
ATOM   5161  C   ASP B  48      12.017  58.414 135.617  1.00 13.10           C  
ATOM   5162  O   ASP B  48      11.817  59.119 134.627  1.00 14.27           O  
ATOM   5163  CB  ASP B  48      13.431  59.070 137.586  1.00 13.17           C  
ATOM   5164  CG  ASP B  48      12.954  58.217 138.750  1.00 15.29           C  
ATOM   5165  OD1 ASP B  48      12.520  57.068 138.524  1.00 13.28           O  
ATOM   5166  OD2 ASP B  48      13.015  58.702 139.900  1.00 17.83           O  
ATOM   5167  N   THR B  49      11.065  57.682 136.188  1.00 12.28           N  
ATOM   5168  CA  THR B  49       9.688  57.691 135.711  1.00 12.83           C  
ATOM   5169  C   THR B  49       8.765  57.879 136.907  1.00 14.06           C  
ATOM   5170  O   THR B  49       9.196  57.753 138.055  1.00 13.85           O  
ATOM   5171  CB  THR B  49       9.315  56.368 135.011  1.00 12.79           C  
ATOM   5172  OG1 THR B  49       9.434  55.282 135.939  1.00 12.56           O  
ATOM   5173  CG2 THR B  49      10.231  56.121 133.816  1.00 13.36           C  
ATOM   5174  N   LYS B  50       7.500  58.179 136.629  1.00 16.34           N  
ATOM   5175  CA  LYS B  50       6.501  58.380 137.674  1.00 17.33           C  
ATOM   5176  C   LYS B  50       6.219  57.073 138.407  1.00 17.26           C  
ATOM   5177  O   LYS B  50       6.271  57.014 139.635  1.00 16.54           O  
ATOM   5178  CB  LYS B  50       5.200  58.913 137.065  1.00 19.70           C  
ATOM   5179  CG  LYS B  50       4.094  59.173 138.081  1.00 23.53           C  
ATOM   5180  CD  LYS B  50       4.487  60.276 139.049  1.00 28.02           C  
ATOM   5181  CE  LYS B  50       3.391  60.545 140.067  1.00 30.38           C  
ATOM   5182  NZ  LYS B  50       3.747  61.686 140.957  1.00 31.75           N  
ATOM   5183  N   GLU B  51       5.917  56.025 137.648  1.00 17.04           N  
ATOM   5184  CA  GLU B  51       5.630  54.725 138.241  1.00 18.72           C  
ATOM   5185  C   GLU B  51       6.919  53.981 138.564  1.00 18.00           C  
ATOM   5186  O   GLU B  51       7.970  54.270 137.993  1.00 16.92           O  
ATOM   5187  CB  GLU B  51       4.760  53.894 137.296  1.00 21.47           C  
ATOM   5188  CG  GLU B  51       3.440  54.568 136.945  1.00 25.42           C  
ATOM   5189  CD  GLU B  51       2.610  54.915 138.174  1.00 29.35           C  
ATOM   5190  OE1 GLU B  51       1.615  55.657 138.029  1.00 32.01           O  
ATOM   5191  OE2 GLU B  51       2.944  54.447 139.283  1.00 31.04           O  
ATOM   5192  N   ARG B  52       6.837  53.031 139.490  1.00 18.08           N  
ATOM   5193  CA  ARG B  52       8.009  52.264 139.885  1.00 17.37           C  
ATOM   5194  C   ARG B  52       7.724  50.776 140.028  1.00 16.64           C  
ATOM   5195  O   ARG B  52       6.569  50.346 140.084  1.00 17.13           O  
ATOM   5196  CB  ARG B  52       8.566  52.793 141.208  1.00 19.69           C  
ATOM   5197  CG  ARG B  52       7.560  52.787 142.348  1.00 23.71           C  
ATOM   5198  CD  ARG B  52       8.229  53.082 143.683  1.00 26.34           C  
ATOM   5199  NE  ARG B  52       9.047  54.291 143.639  1.00 29.75           N  
ATOM   5200  CZ  ARG B  52       9.758  54.749 144.665  1.00 30.70           C  
ATOM   5201  NH1 ARG B  52      10.477  55.856 144.537  1.00 31.17           N  
ATOM   5202  NH2 ARG B  52       9.746  54.102 145.824  1.00 32.40           N  
ATOM   5203  N   MET B  53       8.800  50.001 140.084  1.00 14.12           N  
ATOM   5204  CA  MET B  53       8.722  48.556 140.243  1.00 14.72           C  
ATOM   5205  C   MET B  53       9.365  48.223 141.578  1.00 14.09           C  
ATOM   5206  O   MET B  53      10.335  48.859 141.973  1.00 13.98           O  
ATOM   5207  CB  MET B  53       9.496  47.850 139.128  1.00 14.30           C  
ATOM   5208  CG  MET B  53       8.937  48.070 137.739  1.00 14.84           C  
ATOM   5209  SD  MET B  53       9.997  47.318 136.490  1.00 15.53           S  
ATOM   5210  CE  MET B  53       9.811  45.585 136.877  1.00 16.49           C  
ATOM   5211  N   VAL B  54       8.826  47.226 142.268  1.00 14.73           N  
ATOM   5212  CA  VAL B  54       9.373  46.821 143.555  1.00 15.39           C  
ATOM   5213  C   VAL B  54      10.007  45.438 143.458  1.00 15.09           C  
ATOM   5214  O   VAL B  54       9.399  44.504 142.937  1.00 17.03           O  
ATOM   5215  CB  VAL B  54       8.277  46.786 144.638  1.00 15.99           C  
ATOM   5216  CG1 VAL B  54       8.868  46.329 145.963  1.00 19.01           C  
ATOM   5217  CG2 VAL B  54       7.650  48.161 144.783  1.00 17.15           C  
ATOM   5218  N   SER B  55      11.236  45.314 143.953  1.00 12.79           N  
ATOM   5219  CA  SER B  55      11.937  44.037 143.931  1.00 11.48           C  
ATOM   5220  C   SER B  55      11.913  43.476 145.347  1.00 11.07           C  
ATOM   5221  O   SER B  55      12.254  44.174 146.303  1.00 11.64           O  
ATOM   5222  CB  SER B  55      13.380  44.227 143.460  1.00 11.11           C  
ATOM   5223  OG  SER B  55      13.993  42.973 143.206  1.00 12.52           O  
ATOM   5224  N   LEU B  56      11.508  42.216 145.471  1.00 10.97           N  
ATOM   5225  CA  LEU B  56      11.402  41.565 146.771  1.00 11.48           C  
ATOM   5226  C   LEU B  56      12.486  40.527 147.019  1.00 10.62           C  
ATOM   5227  O   LEU B  56      13.092  40.004 146.084  1.00 10.41           O  
ATOM   5228  CB  LEU B  56      10.040  40.878 146.893  1.00 12.15           C  
ATOM   5229  CG  LEU B  56       8.790  41.708 146.590  1.00 13.84           C  
ATOM   5230  CD1 LEU B  56       7.567  40.808 146.633  1.00 13.95           C  
ATOM   5231  CD2 LEU B  56       8.663  42.837 147.597  1.00 13.13           C  
ATOM   5232  N   ASN B  57      12.715  40.239 148.296  1.00  9.10           N  
ATOM   5233  CA  ASN B  57      13.690  39.241 148.731  1.00  7.55           C  
ATOM   5234  C   ASN B  57      12.935  37.911 148.768  1.00  7.94           C  
ATOM   5235  O   ASN B  57      12.057  37.716 149.608  1.00  8.32           O  
ATOM   5236  CB  ASN B  57      14.191  39.605 150.133  1.00  7.46           C  
ATOM   5237  CG  ASN B  57      15.143  38.576 150.708  1.00  7.65           C  
ATOM   5238  OD1 ASN B  57      15.279  37.471 150.187  1.00  8.29           O  
ATOM   5239  ND2 ASN B  57      15.799  38.935 151.807  1.00  8.73           N  
ATOM   5240  N   PRO B  58      13.265  36.973 147.865  1.00  6.75           N  
ATOM   5241  CA  PRO B  58      12.550  35.691 147.873  1.00  7.34           C  
ATOM   5242  C   PRO B  58      12.706  34.869 149.148  1.00  6.79           C  
ATOM   5243  O   PRO B  58      11.941  33.923 149.381  1.00  7.67           O  
ATOM   5244  CB  PRO B  58      13.095  34.982 146.631  1.00  7.57           C  
ATOM   5245  CG  PRO B  58      14.494  35.518 146.518  1.00  7.41           C  
ATOM   5246  CD  PRO B  58      14.311  36.995 146.824  1.00  7.66           C  
ATOM   5247  N   SER B  59      13.690  35.225 149.972  1.00  6.58           N  
ATOM   5248  CA  SER B  59      13.918  34.519 151.232  1.00  7.46           C  
ATOM   5249  C   SER B  59      13.085  35.154 152.349  1.00  6.87           C  
ATOM   5250  O   SER B  59      12.990  34.605 153.443  1.00  8.49           O  
ATOM   5251  CB  SER B  59      15.403  34.557 151.622  1.00  7.64           C  
ATOM   5252  OG  SER B  59      16.205  33.799 150.727  1.00  7.71           O  
ATOM   5253  N   ALA B  60      12.500  36.314 152.059  1.00  7.84           N  
ATOM   5254  CA  ALA B  60      11.654  37.061 153.004  1.00  9.31           C  
ATOM   5255  C   ALA B  60      10.931  38.078 152.137  1.00  9.19           C  
ATOM   5256  O   ALA B  60      11.248  39.269 152.156  1.00  8.86           O  
ATOM   5257  CB  ALA B  60      12.515  37.770 154.045  1.00 10.24           C  
ATOM   5258  N   PRO B  61       9.933  37.617 151.366  1.00 11.26           N  
ATOM   5259  CA  PRO B  61       9.152  38.460 150.457  1.00 11.45           C  
ATOM   5260  C   PRO B  61       8.500  39.733 150.973  1.00 11.59           C  
ATOM   5261  O   PRO B  61       8.073  40.558 150.171  1.00 12.31           O  
ATOM   5262  CB  PRO B  61       8.155  37.476 149.838  1.00 12.46           C  
ATOM   5263  CG  PRO B  61       7.981  36.452 150.892  1.00 14.38           C  
ATOM   5264  CD  PRO B  61       9.380  36.252 151.416  1.00 11.30           C  
ATOM   5265  N   SER B  62       8.420  39.909 152.289  1.00 12.61           N  
ATOM   5266  CA  SER B  62       7.831  41.134 152.821  1.00 12.76           C  
ATOM   5267  C   SER B  62       8.910  42.213 152.872  1.00 12.39           C  
ATOM   5268  O   SER B  62       8.632  43.370 153.190  1.00 13.12           O  
ATOM   5269  CB  SER B  62       7.246  40.903 154.220  1.00 13.37           C  
ATOM   5270  OG  SER B  62       8.248  40.547 155.153  1.00 17.31           O  
ATOM   5271  N   GLU B  63      10.142  41.828 152.543  1.00 11.36           N  
ATOM   5272  CA  GLU B  63      11.266  42.759 152.550  1.00 10.05           C  
ATOM   5273  C   GLU B  63      11.620  43.220 151.142  1.00 11.09           C  
ATOM   5274  O   GLU B  63      11.896  42.405 150.261  1.00 10.55           O  
ATOM   5275  CB  GLU B  63      12.495  42.108 153.194  1.00  9.77           C  
ATOM   5276  CG  GLU B  63      13.729  43.005 153.230  1.00 10.39           C  
ATOM   5277  CD  GLU B  63      14.901  42.350 153.935  1.00 11.90           C  
ATOM   5278  OE1 GLU B  63      15.309  41.250 153.510  1.00 10.48           O  
ATOM   5279  OE2 GLU B  63      15.416  42.929 154.915  1.00  9.91           O  
ATOM   5280  N   VAL B  64      11.607  44.535 150.941  1.00 10.67           N  
ATOM   5281  CA  VAL B  64      11.932  45.136 149.654  1.00 11.30           C  
ATOM   5282  C   VAL B  64      13.443  45.313 149.553  1.00 11.30           C  
ATOM   5283  O   VAL B  64      14.072  45.837 150.473  1.00 11.64           O  
ATOM   5284  CB  VAL B  64      11.248  46.513 149.510  1.00 10.99           C  
ATOM   5285  CG1 VAL B  64      11.666  47.179 148.210  1.00 12.98           C  
ATOM   5286  CG2 VAL B  64       9.738  46.340 149.562  1.00 13.14           C  
ATOM   5287  N   VAL B  65      14.030  44.872 148.443  1.00 10.83           N  
ATOM   5288  CA  VAL B  65      15.474  44.998 148.271  1.00 10.46           C  
ATOM   5289  C   VAL B  65      15.851  46.186 147.398  1.00 10.47           C  
ATOM   5290  O   VAL B  65      17.032  46.477 147.213  1.00  9.42           O  
ATOM   5291  CB  VAL B  65      16.098  43.710 147.680  1.00 10.80           C  
ATOM   5292  CG1 VAL B  65      15.798  42.531 148.593  1.00 11.39           C  
ATOM   5293  CG2 VAL B  65      15.571  43.457 146.275  1.00 11.90           C  
ATOM   5294  N   GLY B  66      14.837  46.872 146.878  1.00 10.35           N  
ATOM   5295  CA  GLY B  66      15.065  48.041 146.049  1.00 10.44           C  
ATOM   5296  C   GLY B  66      13.899  48.300 145.117  1.00 10.65           C  
ATOM   5297  O   GLY B  66      13.015  47.456 144.966  1.00 10.78           O  
ATOM   5298  N   THR B  67      13.877  49.482 144.511  1.00 10.55           N  
ATOM   5299  CA  THR B  67      12.830  49.822 143.553  1.00 10.79           C  
ATOM   5300  C   THR B  67      13.505  50.414 142.326  1.00  8.95           C  
ATOM   5301  O   THR B  67      14.623  50.922 142.410  1.00  8.89           O  
ATOM   5302  CB  THR B  67      11.818  50.860 144.107  1.00 10.87           C  
ATOM   5303  OG1 THR B  67      12.482  52.109 144.342  1.00 11.54           O  
ATOM   5304  CG2 THR B  67      11.195  50.362 145.401  1.00 10.86           C  
ATOM   5305  N   THR B  68      12.833  50.331 141.183  1.00 10.27           N  
ATOM   5306  CA  THR B  68      13.375  50.879 139.946  1.00  9.96           C  
ATOM   5307  C   THR B  68      12.291  51.621 139.188  1.00 10.80           C  
ATOM   5308  O   THR B  68      11.105  51.527 139.513  1.00 11.60           O  
ATOM   5309  CB  THR B  68      13.920  49.775 138.998  1.00 11.30           C  
ATOM   5310  OG1 THR B  68      12.829  49.000 138.481  1.00 11.00           O  
ATOM   5311  CG2 THR B  68      14.886  48.853 139.737  1.00 11.13           C  
ATOM   5312  N   ALA B  69      12.710  52.371 138.178  1.00 10.28           N  
ATOM   5313  CA  ALA B  69      11.774  53.086 137.334  1.00 10.21           C  
ATOM   5314  C   ALA B  69      11.090  52.006 136.497  1.00 10.43           C  
ATOM   5315  O   ALA B  69      11.522  50.848 136.487  1.00 10.74           O  
ATOM   5316  CB  ALA B  69      12.516  54.069 136.443  1.00 11.12           C  
ATOM   5317  N   LYS B  70      10.021  52.378 135.808  1.00 10.19           N  
ATOM   5318  CA  LYS B  70       9.271  51.435 134.989  1.00 11.57           C  
ATOM   5319  C   LYS B  70       9.103  51.999 133.585  1.00 11.65           C  
ATOM   5320  O   LYS B  70       8.427  53.011 133.386  1.00 12.76           O  
ATOM   5321  CB  LYS B  70       7.902  51.178 135.627  1.00 13.39           C  
ATOM   5322  CG  LYS B  70       7.005  50.230 134.853  1.00 17.71           C  
ATOM   5323  CD  LYS B  70       5.684  50.033 135.582  1.00 22.52           C  
ATOM   5324  CE  LYS B  70       4.733  49.161 134.784  1.00 25.92           C  
ATOM   5325  NZ  LYS B  70       4.322  49.810 133.508  1.00 29.80           N  
ATOM   5326  N   ALA B  71       9.724  51.339 132.615  1.00  9.48           N  
ATOM   5327  CA  ALA B  71       9.664  51.780 131.231  1.00 11.04           C  
ATOM   5328  C   ALA B  71       8.366  51.402 130.534  1.00 11.71           C  
ATOM   5329  O   ALA B  71       7.798  50.342 130.779  1.00 12.64           O  
ATOM   5330  CB  ALA B  71      10.842  51.202 130.455  1.00 10.57           C  
ATOM   5331  N   GLY B  72       7.910  52.297 129.664  1.00 11.89           N  
ATOM   5332  CA  GLY B  72       6.712  52.060 128.882  1.00 12.66           C  
ATOM   5333  C   GLY B  72       7.128  52.194 127.427  1.00 12.72           C  
ATOM   5334  O   GLY B  72       8.324  52.271 127.139  1.00 12.14           O  
ATOM   5335  N   LYS B  73       6.166  52.232 126.509  1.00 12.94           N  
ATOM   5336  CA  LYS B  73       6.482  52.360 125.088  1.00 13.06           C  
ATOM   5337  C   LYS B  73       7.239  53.644 124.767  1.00 12.03           C  
ATOM   5338  O   LYS B  73       8.134  53.647 123.925  1.00 11.42           O  
ATOM   5339  CB  LYS B  73       5.205  52.314 124.247  1.00 13.35           C  
ATOM   5340  CG  LYS B  73       4.479  50.987 124.284  1.00 16.35           C  
ATOM   5341  CD  LYS B  73       3.251  51.031 123.383  1.00 20.68           C  
ATOM   5342  CE  LYS B  73       2.486  49.722 123.418  1.00 22.92           C  
ATOM   5343  NZ  LYS B  73       1.274  49.787 122.555  1.00 27.23           N  
ATOM   5344  N   ALA B  74       6.875  54.735 125.431  1.00 11.55           N  
ATOM   5345  CA  ALA B  74       7.524  56.020 125.197  1.00 11.18           C  
ATOM   5346  C   ALA B  74       9.012  55.950 125.507  1.00 11.00           C  
ATOM   5347  O   ALA B  74       9.835  56.471 124.753  1.00 11.54           O  
ATOM   5348  CB  ALA B  74       6.863  57.102 126.040  1.00 13.76           C  
ATOM   5349  N   GLU B  75       9.357  55.310 126.621  1.00 10.22           N  
ATOM   5350  CA  GLU B  75      10.757  55.181 127.005  1.00 10.79           C  
ATOM   5351  C   GLU B  75      11.483  54.210 126.077  1.00  9.85           C  
ATOM   5352  O   GLU B  75      12.660  54.395 125.781  1.00  9.60           O  
ATOM   5353  CB  GLU B  75      10.880  54.717 128.460  1.00 11.75           C  
ATOM   5354  CG  GLU B  75      10.430  55.761 129.478  1.00 14.52           C  
ATOM   5355  CD  GLU B  75       8.922  55.911 129.547  1.00 16.51           C  
ATOM   5356  OE1 GLU B  75       8.452  56.975 130.006  1.00 21.22           O  
ATOM   5357  OE2 GLU B  75       8.205  54.967 129.160  1.00 14.13           O  
ATOM   5358  N   ALA B  76      10.782  53.180 125.616  1.00 10.05           N  
ATOM   5359  CA  ALA B  76      11.381  52.211 124.702  1.00 10.72           C  
ATOM   5360  C   ALA B  76      11.729  52.916 123.389  1.00 10.84           C  
ATOM   5361  O   ALA B  76      12.794  52.688 122.815  1.00 10.51           O  
ATOM   5362  CB  ALA B  76      10.417  51.067 124.443  1.00 11.77           C  
ATOM   5363  N   GLU B  77      10.831  53.778 122.920  1.00 10.81           N  
ATOM   5364  CA  GLU B  77      11.058  54.520 121.684  1.00 10.53           C  
ATOM   5365  C   GLU B  77      12.242  55.470 121.862  1.00 10.72           C  
ATOM   5366  O   GLU B  77      13.087  55.600 120.975  1.00 11.36           O  
ATOM   5367  CB  GLU B  77       9.803  55.316 121.311  1.00 11.49           C  
ATOM   5368  CG  GLU B  77       9.864  56.015 119.959  1.00 14.53           C  
ATOM   5369  CD  GLU B  77      10.087  55.055 118.803  1.00 15.31           C  
ATOM   5370  OE1 GLU B  77       9.481  53.961 118.804  1.00 15.55           O  
ATOM   5371  OE2 GLU B  77      10.860  55.401 117.886  1.00 19.36           O  
ATOM   5372  N   ALA B  78      12.301  56.133 123.013  1.00  9.99           N  
ATOM   5373  CA  ALA B  78      13.393  57.056 123.295  1.00  9.99           C  
ATOM   5374  C   ALA B  78      14.722  56.306 123.317  1.00  9.90           C  
ATOM   5375  O   ALA B  78      15.740  56.813 122.844  1.00 11.32           O  
ATOM   5376  CB  ALA B  78      13.163  57.746 124.629  1.00 10.53           C  
ATOM   5377  N   ALA B  79      14.706  55.101 123.875  1.00  9.09           N  
ATOM   5378  CA  ALA B  79      15.913  54.288 123.950  1.00  8.25           C  
ATOM   5379  C   ALA B  79      16.342  53.859 122.551  1.00  8.89           C  
ATOM   5380  O   ALA B  79      17.530  53.867 122.231  1.00  8.86           O  
ATOM   5381  CB  ALA B  79      15.665  53.066 124.822  1.00  8.86           C  
ATOM   5382  N   LEU B  80      15.375  53.493 121.714  1.00  8.28           N  
ATOM   5383  CA  LEU B  80      15.689  53.066 120.355  1.00  9.12           C  
ATOM   5384  C   LEU B  80      16.292  54.214 119.546  1.00 10.15           C  
ATOM   5385  O   LEU B  80      17.231  54.013 118.769  1.00  9.58           O  
ATOM   5386  CB  LEU B  80      14.430  52.522 119.674  1.00  9.86           C  
ATOM   5387  CG  LEU B  80      14.611  51.834 118.317  1.00  8.80           C  
ATOM   5388  CD1 LEU B  80      15.673  50.742 118.417  1.00 10.02           C  
ATOM   5389  CD2 LEU B  80      13.278  51.239 117.883  1.00 12.16           C  
ATOM   5390  N   GLU B  81      15.766  55.421 119.727  1.00 10.22           N  
ATOM   5391  CA  GLU B  81      16.304  56.567 119.009  1.00 11.62           C  
ATOM   5392  C   GLU B  81      17.731  56.836 119.473  1.00  9.90           C  
ATOM   5393  O   GLU B  81      18.607  57.151 118.670  1.00  9.31           O  
ATOM   5394  CB  GLU B  81      15.433  57.805 119.235  1.00 14.93           C  
ATOM   5395  CG  GLU B  81      14.043  57.689 118.633  1.00 20.71           C  
ATOM   5396  CD  GLU B  81      13.290  59.003 118.645  1.00 25.92           C  
ATOM   5397  OE1 GLU B  81      13.076  59.560 119.744  1.00 29.46           O  
ATOM   5398  OE2 GLU B  81      12.912  59.481 117.554  1.00 29.79           O  
ATOM   5399  N   ALA B  82      17.970  56.703 120.774  1.00  9.09           N  
ATOM   5400  CA  ALA B  82      19.306  56.926 121.315  1.00  8.30           C  
ATOM   5401  C   ALA B  82      20.274  55.863 120.802  1.00  7.80           C  
ATOM   5402  O   ALA B  82      21.422  56.163 120.475  1.00  8.02           O  
ATOM   5403  CB  ALA B  82      19.267  56.904 122.843  1.00  7.92           C  
ATOM   5404  N   ALA B  83      19.800  54.622 120.723  1.00  7.46           N  
ATOM   5405  CA  ALA B  83      20.625  53.510 120.259  1.00  6.61           C  
ATOM   5406  C   ALA B  83      21.025  53.672 118.796  1.00  7.05           C  
ATOM   5407  O   ALA B  83      22.163  53.389 118.430  1.00  6.09           O  
ATOM   5408  CB  ALA B  83      19.887  52.192 120.459  1.00  7.28           C  
ATOM   5409  N   TRP B  84      20.101  54.124 117.952  1.00  6.60           N  
ATOM   5410  CA  TRP B  84      20.443  54.311 116.547  1.00  7.14           C  
ATOM   5411  C   TRP B  84      21.373  55.500 116.357  1.00  7.99           C  
ATOM   5412  O   TRP B  84      22.297  55.449 115.540  1.00  8.63           O  
ATOM   5413  CB  TRP B  84      19.186  54.475 115.691  1.00  6.65           C  
ATOM   5414  CG  TRP B  84      18.576  53.159 115.332  1.00  6.95           C  
ATOM   5415  CD1 TRP B  84      17.391  52.652 115.781  1.00  7.65           C  
ATOM   5416  CD2 TRP B  84      19.140  52.161 114.470  1.00  6.90           C  
ATOM   5417  NE1 TRP B  84      17.181  51.401 115.254  1.00  7.95           N  
ATOM   5418  CE2 TRP B  84      18.239  51.075 114.445  1.00  7.73           C  
ATOM   5419  CE3 TRP B  84      20.321  52.081 113.716  1.00  6.87           C  
ATOM   5420  CZ2 TRP B  84      18.478  49.918 113.694  1.00  6.89           C  
ATOM   5421  CZ3 TRP B  84      20.559  50.928 112.966  1.00  6.77           C  
ATOM   5422  CH2 TRP B  84      19.638  49.863 112.963  1.00  7.17           C  
ATOM   5423  N   LYS B  85      21.139  56.571 117.110  1.00  7.71           N  
ATOM   5424  CA  LYS B  85      21.996  57.745 117.012  1.00  9.23           C  
ATOM   5425  C   LYS B  85      23.425  57.350 117.395  1.00  8.76           C  
ATOM   5426  O   LYS B  85      24.391  57.746 116.738  1.00  8.09           O  
ATOM   5427  CB  LYS B  85      21.493  58.846 117.946  1.00 12.22           C  
ATOM   5428  CG  LYS B  85      22.305  60.127 117.887  1.00 16.30           C  
ATOM   5429  CD  LYS B  85      21.725  61.189 118.812  1.00 19.05           C  
ATOM   5430  CE  LYS B  85      22.545  62.468 118.755  1.00 23.05           C  
ATOM   5431  NZ  LYS B  85      21.965  63.534 119.620  1.00 25.82           N  
ATOM   5432  N   ALA B  86      23.549  56.559 118.457  1.00  7.72           N  
ATOM   5433  CA  ALA B  86      24.852  56.105 118.928  1.00  7.45           C  
ATOM   5434  C   ALA B  86      25.517  55.163 117.931  1.00  7.54           C  
ATOM   5435  O   ALA B  86      26.720  55.250 117.689  1.00  6.87           O  
ATOM   5436  CB  ALA B  86      24.702  55.410 120.276  1.00  7.96           C  
ATOM   5437  N   PHE B  87      24.733  54.259 117.353  1.00  7.02           N  
ATOM   5438  CA  PHE B  87      25.265  53.299 116.387  1.00  7.55           C  
ATOM   5439  C   PHE B  87      26.043  53.982 115.263  1.00  8.32           C  
ATOM   5440  O   PHE B  87      27.097  53.503 114.842  1.00  7.89           O  
ATOM   5441  CB  PHE B  87      24.123  52.477 115.781  1.00  7.16           C  
ATOM   5442  CG  PHE B  87      24.570  51.502 114.725  1.00  5.93           C  
ATOM   5443  CD1 PHE B  87      25.340  50.397 115.065  1.00  6.48           C  
ATOM   5444  CD2 PHE B  87      24.217  51.690 113.390  1.00  6.70           C  
ATOM   5445  CE1 PHE B  87      25.753  49.490 114.093  1.00  5.96           C  
ATOM   5446  CE2 PHE B  87      24.627  50.787 112.411  1.00  6.26           C  
ATOM   5447  CZ  PHE B  87      25.396  49.684 112.764  1.00  5.99           C  
ATOM   5448  N   LYS B  88      25.519  55.106 114.785  1.00  8.69           N  
ATOM   5449  CA  LYS B  88      26.148  55.843 113.696  1.00 10.50           C  
ATOM   5450  C   LYS B  88      27.635  56.112 113.914  1.00  9.65           C  
ATOM   5451  O   LYS B  88      28.407  56.109 112.956  1.00 10.61           O  
ATOM   5452  CB  LYS B  88      25.408  57.164 113.451  1.00 13.50           C  
ATOM   5453  CG  LYS B  88      25.887  57.909 112.214  1.00 19.50           C  
ATOM   5454  CD  LYS B  88      25.066  59.163 111.959  1.00 25.34           C  
ATOM   5455  CE  LYS B  88      25.533  59.874 110.693  1.00 27.13           C  
ATOM   5456  NZ  LYS B  88      24.724  61.095 110.404  1.00 30.39           N  
ATOM   5457  N   THR B  89      28.043  56.342 115.162  1.00  8.90           N  
ATOM   5458  CA  THR B  89      29.454  56.596 115.445  1.00  8.32           C  
ATOM   5459  C   THR B  89      30.156  55.429 116.138  1.00  7.51           C  
ATOM   5460  O   THR B  89      31.345  55.201 115.918  1.00  7.46           O  
ATOM   5461  CB  THR B  89      29.646  57.868 116.308  1.00 10.36           C  
ATOM   5462  OG1 THR B  89      28.836  57.779 117.484  1.00 11.93           O  
ATOM   5463  CG2 THR B  89      29.260  59.111 115.516  1.00 11.03           C  
ATOM   5464  N   TRP B  90      29.422  54.689 116.967  1.00  6.24           N  
ATOM   5465  CA  TRP B  90      29.996  53.550 117.683  1.00  5.59           C  
ATOM   5466  C   TRP B  90      30.485  52.475 116.709  1.00  6.24           C  
ATOM   5467  O   TRP B  90      31.492  51.804 116.958  1.00  6.31           O  
ATOM   5468  CB  TRP B  90      28.951  52.971 118.650  1.00  4.81           C  
ATOM   5469  CG  TRP B  90      29.376  51.738 119.412  1.00  4.91           C  
ATOM   5470  CD1 TRP B  90      28.841  50.484 119.298  1.00  5.46           C  
ATOM   5471  CD2 TRP B  90      30.370  51.656 120.445  1.00  4.81           C  
ATOM   5472  NE1 TRP B  90      29.434  49.630 120.196  1.00  5.75           N  
ATOM   5473  CE2 TRP B  90      30.376  50.322 120.912  1.00  4.24           C  
ATOM   5474  CE3 TRP B  90      31.254  52.580 121.022  1.00  6.71           C  
ATOM   5475  CZ2 TRP B  90      31.231  49.888 121.932  1.00  5.32           C  
ATOM   5476  CZ3 TRP B  90      32.104  52.149 122.037  1.00  6.47           C  
ATOM   5477  CH2 TRP B  90      32.084  50.811 122.481  1.00  5.19           C  
ATOM   5478  N   LYS B  91      29.784  52.318 115.592  1.00  6.06           N  
ATOM   5479  CA  LYS B  91      30.178  51.316 114.608  1.00  7.78           C  
ATOM   5480  C   LYS B  91      31.537  51.644 113.992  1.00  8.04           C  
ATOM   5481  O   LYS B  91      32.235  50.748 113.512  1.00  9.22           O  
ATOM   5482  CB  LYS B  91      29.130  51.214 113.493  1.00  8.17           C  
ATOM   5483  CG  LYS B  91      29.089  52.426 112.570  1.00  8.85           C  
ATOM   5484  CD  LYS B  91      27.992  52.290 111.528  1.00 10.08           C  
ATOM   5485  CE  LYS B  91      28.074  53.403 110.498  1.00 13.57           C  
ATOM   5486  NZ  LYS B  91      29.344  53.333 109.707  1.00 15.44           N  
ATOM   5487  N   ASP B  92      31.918  52.921 114.015  1.00  8.60           N  
ATOM   5488  CA  ASP B  92      33.187  53.333 113.423  1.00  9.25           C  
ATOM   5489  C   ASP B  92      34.373  53.348 114.376  1.00  9.19           C  
ATOM   5490  O   ASP B  92      35.494  53.654 113.973  1.00 10.74           O  
ATOM   5491  CB  ASP B  92      33.050  54.704 112.756  1.00 10.59           C  
ATOM   5492  CG  ASP B  92      32.129  54.676 111.552  1.00 13.87           C  
ATOM   5493  OD1 ASP B  92      32.008  53.610 110.915  1.00 16.04           O  
ATOM   5494  OD2 ASP B  92      31.534  55.725 111.233  1.00 19.00           O  
ATOM   5495  N   TRP B  93      34.133  53.037 115.643  1.00  8.61           N  
ATOM   5496  CA  TRP B  93      35.227  52.983 116.605  1.00  8.39           C  
ATOM   5497  C   TRP B  93      36.168  51.859 116.200  1.00  8.72           C  
ATOM   5498  O   TRP B  93      35.723  50.808 115.742  1.00  9.57           O  
ATOM   5499  CB  TRP B  93      34.701  52.640 118.001  1.00  8.25           C  
ATOM   5500  CG  TRP B  93      34.258  53.787 118.832  1.00  8.55           C  
ATOM   5501  CD1 TRP B  93      33.440  54.813 118.457  1.00  8.36           C  
ATOM   5502  CD2 TRP B  93      34.568  54.002 120.214  1.00  7.95           C  
ATOM   5503  NE1 TRP B  93      33.221  55.653 119.523  1.00  9.27           N  
ATOM   5504  CE2 TRP B  93      33.901  55.180 120.614  1.00  9.29           C  
ATOM   5505  CE3 TRP B  93      35.343  53.309 121.155  1.00  8.17           C  
ATOM   5506  CZ2 TRP B  93      33.987  55.685 121.917  1.00  9.67           C  
ATOM   5507  CZ3 TRP B  93      35.428  53.812 122.452  1.00  9.44           C  
ATOM   5508  CH2 TRP B  93      34.754  54.987 122.818  1.00  8.96           C  
ATOM   5509  N   PRO B  94      37.484  52.069 116.333  1.00  8.25           N  
ATOM   5510  CA  PRO B  94      38.403  50.987 115.973  1.00  8.25           C  
ATOM   5511  C   PRO B  94      38.052  49.845 116.929  1.00  7.36           C  
ATOM   5512  O   PRO B  94      37.690  50.096 118.077  1.00  7.21           O  
ATOM   5513  CB  PRO B  94      39.767  51.584 116.293  1.00  8.70           C  
ATOM   5514  CG  PRO B  94      39.566  53.037 115.973  1.00 10.13           C  
ATOM   5515  CD  PRO B  94      38.214  53.325 116.581  1.00  8.84           C  
ATOM   5516  N   GLN B  95      38.144  48.601 116.476  1.00  5.82           N  
ATOM   5517  CA  GLN B  95      37.814  47.489 117.360  1.00  6.93           C  
ATOM   5518  C   GLN B  95      38.682  47.497 118.617  1.00  6.55           C  
ATOM   5519  O   GLN B  95      38.219  47.148 119.701  1.00  5.89           O  
ATOM   5520  CB  GLN B  95      37.974  46.153 116.634  1.00  6.14           C  
ATOM   5521  CG  GLN B  95      37.581  44.951 117.487  1.00  5.63           C  
ATOM   5522  CD  GLN B  95      36.156  45.049 118.004  1.00  6.58           C  
ATOM   5523  OE1 GLN B  95      35.203  45.099 117.224  1.00  7.37           O  
ATOM   5524  NE2 GLN B  95      36.003  45.079 119.322  1.00  6.21           N  
ATOM   5525  N   GLU B  96      39.943  47.887 118.474  1.00  6.00           N  
ATOM   5526  CA  GLU B  96      40.837  47.932 119.623  1.00  5.79           C  
ATOM   5527  C   GLU B  96      40.279  48.844 120.714  1.00  4.95           C  
ATOM   5528  O   GLU B  96      40.421  48.555 121.904  1.00  5.55           O  
ATOM   5529  CB  GLU B  96      42.229  48.423 119.206  1.00  7.29           C  
ATOM   5530  CG  GLU B  96      43.040  47.419 118.387  1.00  8.80           C  
ATOM   5531  CD  GLU B  96      42.628  47.347 116.923  1.00 10.52           C  
ATOM   5532  OE1 GLU B  96      43.201  46.508 116.199  1.00 13.16           O  
ATOM   5533  OE2 GLU B  96      41.748  48.122 116.488  1.00 10.31           O  
ATOM   5534  N   ASP B  97      39.643  49.940 120.300  1.00  5.81           N  
ATOM   5535  CA  ASP B  97      39.063  50.897 121.243  1.00  6.40           C  
ATOM   5536  C   ASP B  97      37.836  50.306 121.937  1.00  5.82           C  
ATOM   5537  O   ASP B  97      37.657  50.478 123.147  1.00  5.87           O  
ATOM   5538  CB  ASP B  97      38.655  52.189 120.517  1.00  8.24           C  
ATOM   5539  CG  ASP B  97      39.843  52.999 120.020  1.00  9.95           C  
ATOM   5540  OD1 ASP B  97      40.984  52.499 120.043  1.00 11.44           O  
ATOM   5541  OD2 ASP B  97      39.621  54.151 119.596  1.00 10.16           O  
ATOM   5542  N   ARG B  98      36.987  49.620 121.174  1.00  4.98           N  
ATOM   5543  CA  ARG B  98      35.789  49.015 121.751  1.00  5.65           C  
ATOM   5544  C   ARG B  98      36.181  47.906 122.713  1.00  4.25           C  
ATOM   5545  O   ARG B  98      35.604  47.776 123.791  1.00  5.57           O  
ATOM   5546  CB  ARG B  98      34.875  48.447 120.659  1.00  5.27           C  
ATOM   5547  CG  ARG B  98      34.146  49.510 119.844  1.00  6.03           C  
ATOM   5548  CD  ARG B  98      33.008  48.913 119.020  1.00  7.06           C  
ATOM   5549  NE  ARG B  98      33.501  47.986 118.004  1.00  6.06           N  
ATOM   5550  CZ  ARG B  98      33.543  48.248 116.703  1.00  7.21           C  
ATOM   5551  NH1 ARG B  98      33.103  49.413 116.237  1.00  8.91           N  
ATOM   5552  NH2 ARG B  98      34.064  47.357 115.868  1.00  7.98           N  
ATOM   5553  N   SER B  99      37.178  47.113 122.333  1.00  5.15           N  
ATOM   5554  CA  SER B  99      37.622  46.027 123.196  1.00  5.85           C  
ATOM   5555  C   SER B  99      38.219  46.558 124.497  1.00  5.29           C  
ATOM   5556  O   SER B  99      38.011  45.972 125.561  1.00  5.80           O  
ATOM   5557  CB  SER B  99      38.620  45.138 122.452  1.00  5.46           C  
ATOM   5558  OG  SER B  99      37.940  44.378 121.465  1.00  6.14           O  
ATOM   5559  N   ARG B 100      38.951  47.669 124.425  1.00  4.93           N  
ATOM   5560  CA  ARG B 100      39.521  48.248 125.636  1.00  6.25           C  
ATOM   5561  C   ARG B 100      38.403  48.720 126.569  1.00  5.66           C  
ATOM   5562  O   ARG B 100      38.521  48.617 127.792  1.00  6.41           O  
ATOM   5563  CB  ARG B 100      40.460  49.417 125.294  1.00  5.91           C  
ATOM   5564  CG  ARG B 100      41.893  48.983 125.003  1.00  7.54           C  
ATOM   5565  CD  ARG B 100      42.813  50.184 124.820  1.00  6.59           C  
ATOM   5566  NE  ARG B 100      42.650  50.824 123.516  1.00  7.03           N  
ATOM   5567  CZ  ARG B 100      43.272  50.427 122.409  1.00  6.10           C  
ATOM   5568  NH1 ARG B 100      44.105  49.393 122.447  1.00  6.06           N  
ATOM   5569  NH2 ARG B 100      43.059  51.058 121.263  1.00  6.80           N  
ATOM   5570  N   LEU B 101      37.314  49.228 125.996  1.00  5.46           N  
ATOM   5571  CA  LEU B 101      36.198  49.685 126.813  1.00  5.91           C  
ATOM   5572  C   LEU B 101      35.624  48.487 127.569  1.00  5.17           C  
ATOM   5573  O   LEU B 101      35.321  48.583 128.759  1.00  5.51           O  
ATOM   5574  CB  LEU B 101      35.123  50.333 125.936  1.00  6.74           C  
ATOM   5575  CG  LEU B 101      34.546  51.631 126.509  1.00  8.18           C  
ATOM   5576  CD1 LEU B 101      33.625  52.286 125.492  1.00  7.08           C  
ATOM   5577  CD2 LEU B 101      33.810  51.342 127.803  1.00  9.72           C  
ATOM   5578  N   LEU B 102      35.484  47.354 126.886  1.00  5.32           N  
ATOM   5579  CA  LEU B 102      34.967  46.165 127.553  1.00  5.19           C  
ATOM   5580  C   LEU B 102      35.913  45.749 128.680  1.00  5.33           C  
ATOM   5581  O   LEU B 102      35.474  45.440 129.784  1.00  5.94           O  
ATOM   5582  CB  LEU B 102      34.794  45.003 126.567  1.00  6.26           C  
ATOM   5583  CG  LEU B 102      33.371  44.761 126.049  1.00  6.69           C  
ATOM   5584  CD1 LEU B 102      32.975  45.876 125.088  1.00  7.21           C  
ATOM   5585  CD2 LEU B 102      33.300  43.398 125.356  1.00  7.21           C  
ATOM   5586  N   LEU B 103      37.217  45.759 128.412  1.00  5.66           N  
ATOM   5587  CA  LEU B 103      38.182  45.368 129.436  1.00  5.61           C  
ATOM   5588  C   LEU B 103      38.094  46.265 130.671  1.00  5.15           C  
ATOM   5589  O   LEU B 103      38.287  45.802 131.797  1.00  4.97           O  
ATOM   5590  CB  LEU B 103      39.600  45.381 128.862  1.00  6.92           C  
ATOM   5591  CG  LEU B 103      39.851  44.317 127.788  1.00  9.06           C  
ATOM   5592  CD1 LEU B 103      41.236  44.516 127.189  1.00 12.35           C  
ATOM   5593  CD2 LEU B 103      39.713  42.926 128.393  1.00 11.89           C  
ATOM   5594  N   LYS B 104      37.805  47.545 130.460  1.00  6.48           N  
ATOM   5595  CA  LYS B 104      37.651  48.464 131.582  1.00  6.27           C  
ATOM   5596  C   LYS B 104      36.414  48.039 132.385  1.00  6.12           C  
ATOM   5597  O   LYS B 104      36.457  47.970 133.614  1.00  5.91           O  
ATOM   5598  CB  LYS B 104      37.493  49.901 131.070  1.00  7.19           C  
ATOM   5599  CG  LYS B 104      36.935  50.888 132.098  1.00  9.15           C  
ATOM   5600  CD  LYS B 104      37.803  51.006 133.343  1.00 11.19           C  
ATOM   5601  CE  LYS B 104      39.127  51.691 133.053  1.00 10.71           C  
ATOM   5602  NZ  LYS B 104      39.875  52.004 134.307  1.00 10.65           N  
ATOM   5603  N   ALA B 105      35.320  47.738 131.688  1.00  6.19           N  
ATOM   5604  CA  ALA B 105      34.092  47.312 132.359  1.00  5.57           C  
ATOM   5605  C   ALA B 105      34.340  46.055 133.190  1.00  5.15           C  
ATOM   5606  O   ALA B 105      33.834  45.929 134.303  1.00  5.42           O  
ATOM   5607  CB  ALA B 105      32.991  47.056 131.339  1.00  5.74           C  
ATOM   5608  N   ALA B 106      35.121  45.124 132.648  1.00  4.89           N  
ATOM   5609  CA  ALA B 106      35.427  43.893 133.368  1.00  5.69           C  
ATOM   5610  C   ALA B 106      36.225  44.191 134.632  1.00  5.11           C  
ATOM   5611  O   ALA B 106      35.994  43.583 135.677  1.00  5.59           O  
ATOM   5612  CB  ALA B 106      36.209  42.939 132.476  1.00  6.56           C  
ATOM   5613  N   ALA B 107      37.169  45.125 134.531  1.00  5.76           N  
ATOM   5614  CA  ALA B 107      37.992  45.484 135.680  1.00  6.06           C  
ATOM   5615  C   ALA B 107      37.117  46.108 136.763  1.00  5.58           C  
ATOM   5616  O   ALA B 107      37.284  45.828 137.952  1.00  7.13           O  
ATOM   5617  CB  ALA B 107      39.091  46.455 135.255  1.00  5.49           C  
ATOM   5618  N   LEU B 108      36.177  46.950 136.347  1.00  6.39           N  
ATOM   5619  CA  LEU B 108      35.272  47.589 137.293  1.00  7.09           C  
ATOM   5620  C   LEU B 108      34.356  46.559 137.944  1.00  7.80           C  
ATOM   5621  O   LEU B 108      34.102  46.623 139.144  1.00  7.29           O  
ATOM   5622  CB  LEU B 108      34.436  48.660 136.589  1.00  7.62           C  
ATOM   5623  CG  LEU B 108      35.227  49.868 136.080  1.00  7.60           C  
ATOM   5624  CD1 LEU B 108      34.313  50.777 135.273  1.00  8.56           C  
ATOM   5625  CD2 LEU B 108      35.830  50.622 137.264  1.00 10.16           C  
ATOM   5626  N   MET B 109      33.868  45.601 137.162  1.00  6.61           N  
ATOM   5627  CA  MET B 109      32.992  44.575 137.714  1.00  6.54           C  
ATOM   5628  C   MET B 109      33.751  43.697 138.706  1.00  6.11           C  
ATOM   5629  O   MET B 109      33.215  43.329 139.754  1.00  5.86           O  
ATOM   5630  CB  MET B 109      32.406  43.710 136.595  1.00  6.03           C  
ATOM   5631  CG  MET B 109      31.415  42.663 137.095  1.00  7.11           C  
ATOM   5632  SD  MET B 109      30.587  41.767 135.764  1.00  6.37           S  
ATOM   5633  CE  MET B 109      29.374  42.982 135.254  1.00  7.43           C  
ATOM   5634  N   ARG B 110      35.003  43.376 138.383  1.00  5.77           N  
ATOM   5635  CA  ARG B 110      35.823  42.542 139.254  1.00  6.89           C  
ATOM   5636  C   ARG B 110      36.022  43.224 140.612  1.00  7.25           C  
ATOM   5637  O   ARG B 110      36.034  42.564 141.648  1.00  8.50           O  
ATOM   5638  CB  ARG B 110      37.178  42.259 138.589  1.00  7.63           C  
ATOM   5639  CG  ARG B 110      38.026  41.218 139.307  1.00  7.97           C  
ATOM   5640  CD  ARG B 110      39.329  40.913 138.564  1.00  9.23           C  
ATOM   5641  NE  ARG B 110      39.105  40.284 137.261  1.00  8.16           N  
ATOM   5642  CZ  ARG B 110      39.238  40.901 136.090  1.00 11.88           C  
ATOM   5643  NH1 ARG B 110      39.010  40.239 134.963  1.00 10.83           N  
ATOM   5644  NH2 ARG B 110      39.599  42.176 136.039  1.00 10.54           N  
ATOM   5645  N   ARG B 111      36.169  44.547 140.606  1.00  6.87           N  
ATOM   5646  CA  ARG B 111      36.349  45.290 141.851  1.00  7.42           C  
ATOM   5647  C   ARG B 111      35.075  45.368 142.686  1.00  8.81           C  
ATOM   5648  O   ARG B 111      35.126  45.700 143.873  1.00 11.00           O
[truncated: 1,565,978 more chars]
